# Supplementary material for: Transcriptome Analysis Revealed the Mechanism of Inhibition of Saprophytic Growth of Sparassis latifolia by Excessive Oxalic Acid
Source: Cells. 2022 Nov 16;11(22):3636. doi: 10.3390/cells11223636 (PMC9688073; doi:10.3390/cells11223636)
Supplement: Supplementary file 1 [file cells-11-03636-s001.zip]

Archive with 21 entries (21 files):
- Figure S1.pdf
- Figure S2.pdf
- Figure S3.pdf
- Figure S4.pdf
- Figure S5.pdf
- Figure S6.pdf
- Supplementary file.pdf
- Table S10.xlsx
- Table S11.xlsx
- Table S12.xlsx
- Table S13.xlsx
- Table S14.xlsx
- Table S15.xlsx
- Table S16.xlsx
- Table S3.xlsx
- Table S4.xlsx
- Table S5.xlsx
- Table S6.xlsx
- Table S7.xlsx
- Table S8.xlsx
- Table S9.xlsx
