# Supplementary material for: Transcriptome Analysis Revealed the Mechanism of Inhibition of Saprophytic Growth of Sparassis latifolia by Excessive Oxalic Acid
Source: Cells. 2022 Nov 16;11(22):3636. doi: 10.3390/cells11223636 (PMC9688073; doi:10.3390/cells11223636)
Supplement: Supplementary file 1 [file cells-11-03636-s001.zip › Table S10.xlsx]

## Sheet: Sheet1
Table S10. GO enrichment analysis of the DEGs in the OA VS IOA comparison.
Class	GO id	Term	Annotated	Significant	Expected	P.value	P.adjust	Genelist	NameList
BP	GO:0019740	nitrogen utilization	6	6	1.76	0.00062	0.870557	mRNA_11053,mRNA_12387,mRNA_1606,mRNA_2604,mRNA_5315,mRNA_5368	mRNA_11053,mRNA_12387,mRNA_1606,mRNA_2604,mRNA_5315,mRNA_5368
BP	GO:0051457	maintenance of protein location in nucleus	18	12	5.27	0.00109	0.870557	mRNA_1106,mRNA_11068,mRNA_1181,mRNA_1830,mRNA_3697,mRNA_4666,mRNA_4957,mRNA_4984,mRNA_5122,mRNA_7167,mRNA_7280,mRNA_8356	mRNA_1106,mRNA_11068,mRNA_1181,mRNA_1830,mRNA_3697,mRNA_4666,mRNA_4957,mRNA_4984,mRNA_5122,mRNA_7167,mRNA_7280,mRNA_8356
BP	GO:1902975	mitotic DNA replication initiation	18	12	5.27	0.00109	0.870557	mRNA_11718,mRNA_12749,mRNA_1830,mRNA_2491,mRNA_3501,mRNA_3733,mRNA_4735,mRNA_5325,mRNA_7167,mRNA_7867,mRNA_787,mRNA_9514	mRNA_11718,mRNA_12749,mRNA_1830,mRNA_2491,mRNA_3501,mRNA_3733,mRNA_4735,mRNA_5325,mRNA_7167,mRNA_7867,mRNA_787,mRNA_9514
BP	GO:0051447	negative regulation of meiotic cell cycle	25	15	7.32	0.0013	0.870557	mRNA_10839,mRNA_11293,mRNA_11309,mRNA_11310,mRNA_1830,mRNA_2160,mRNA_2373,mRNA_3387,mRNA_3489,mRNA_368,mRNA_3779,mRNA_3920,mRNA_7167,mRNA_7567,mRNA_8714	mRNA_10839,mRNA_11293,mRNA_11309,mRNA_11310,mRNA_1830,mRNA_2160,mRNA_2373,mRNA_3387,mRNA_3489,mRNA_368,mRNA_3779,mRNA_3920,mRNA_7167,mRNA_7567,mRNA_8714
BP	GO:0055085	transmembrane transport	351	128	102.74	0.00133	0.870557	mRNA_10000,mRNA_10374,mRNA_10672,mRNA_10696,mRNA_1071,mRNA_10837,mRNA_11051,mRNA_11084,mRNA_1121,mRNA_11256,mRNA_11283,mRNA_11378,mRNA_11428,mRNA_11453,mRNA_11524,mRNA_11552,mRNA_11553,mRNA_11569,mRNA_11570,mRNA_11603,mRNA_11629,mRNA_11715,mRNA_1180,mRNA_12117,mRNA_12300,mRNA_12321,mRNA_12497,mRNA_12514,mRNA_1259,mRNA_12768,mRNA_1323,mRNA_1440,mRNA_152,mRNA_153,mRNA_1606,mRNA_1611,mRNA_1623,mRNA_…	mRNA_10000,mRNA_10374,mRNA_10672,mRNA_10696,mRNA_1071,mRNA_10837,mRNA_11051,mRNA_11084,mRNA_1121,mRNA_11256,mRNA_11283,mRNA_11378,mRNA_11428,mRNA_11453,mRNA_11524,mRNA_11552,mRNA_11553,mRNA_11569,mRNA_11570,mRNA_11603,mRNA_11629,mRNA_11715,mRNA_1180,mRNA_12117,mRNA_12300,mRNA_12321,mRNA_12497,mRNA_12514,mRNA_1259,mRNA_12768,mRNA_1323,mRNA_1440,mRNA_152,mRNA_153,mRNA_1606,mRNA_1611,mRNA_1623,mRNA_…
BP	GO:0010033	response to organic substance	114	47	33.37	0.00373	0.870557	mRNA_10675,mRNA_1084,mRNA_10845,mRNA_1085,mRNA_11608,mRNA_11953,mRNA_11954,mRNA_12017,mRNA_12018,mRNA_12317,mRNA_1259,mRNA_1485,mRNA_1511,mRNA_1658,mRNA_1659,mRNA_1662,mRNA_1670,mRNA_1676,mRNA_1691,mRNA_1730,mRNA_1923,mRNA_2105,mRNA_2481,mRNA_2937,mRNA_3233,mRNA_336,mRNA_3487,mRNA_3920,mRNA_440,mRNA_4456,mRNA_4821,mRNA_5497,mRNA_5525,mRNA_5552,mRNA_5607,mRNA_5635,mRNA_584,mRNA_6177,mRNA_7255,mRNA…	mRNA_10675,mRNA_1084,mRNA_10845,mRNA_1085,mRNA_11608,mRNA_11953,mRNA_11954,mRNA_12017,mRNA_12018,mRNA_12317,mRNA_1259,mRNA_1485,mRNA_1511,mRNA_1658,mRNA_1659,mRNA_1662,mRNA_1670,mRNA_1676,mRNA_1691,mRNA_1730,mRNA_1923,mRNA_2105,mRNA_2481,mRNA_2937,mRNA_3233,mRNA_336,mRNA_3487,mRNA_3920,mRNA_440,mRNA_4456,mRNA_4821,mRNA_5497,mRNA_5525,mRNA_5552,mRNA_5607,mRNA_5635,mRNA_584,mRNA_6177,mRNA_7255,mRNA…
BP	GO:1900087	positive regulation of G1/S transition of mitotic cell cycle	14	9	4.1	0.00684	0.870557	mRNA_11293,mRNA_11309,mRNA_11310,mRNA_153,mRNA_3204,mRNA_3387,mRNA_5325,mRNA_6123,mRNA_7567	mRNA_11293,mRNA_11309,mRNA_11310,mRNA_153,mRNA_3204,mRNA_3387,mRNA_5325,mRNA_6123,mRNA_7567
BP	GO:0062197	cellular response to chemical stress	77	33	22.54	0.0071	0.870557	mRNA_10420,mRNA_10439,mRNA_10527,mRNA_10845,mRNA_10942,mRNA_11464,mRNA_11826,mRNA_11953,mRNA_11954,mRNA_12057,mRNA_1458,mRNA_1923,mRNA_234,mRNA_2412,mRNA_2937,mRNA_3893,mRNA_3920,mRNA_4670,mRNA_5497,mRNA_5740,mRNA_5931,mRNA_6675,mRNA_7024,mRNA_7250,mRNA_7251,mRNA_7307,mRNA_7340,mRNA_758,mRNA_7932,mRNA_8329,mRNA_8657,mRNA_8699,mRNA_9355	mRNA_10420,mRNA_10439,mRNA_10527,mRNA_10845,mRNA_10942,mRNA_11464,mRNA_11826,mRNA_11953,mRNA_11954,mRNA_12057,mRNA_1458,mRNA_1923,mRNA_234,mRNA_2412,mRNA_2937,mRNA_3893,mRNA_3920,mRNA_4670,mRNA_5497,mRNA_5740,mRNA_5931,mRNA_6675,mRNA_7024,mRNA_7250,mRNA_7251,mRNA_7307,mRNA_7340,mRNA_758,mRNA_7932,mRNA_8329,mRNA_8657,mRNA_8699,mRNA_9355
BP	GO:0008053	mitochondrial fusion	4	4	1.17	0.00731	0.870557	mRNA_531,mRNA_6278,mRNA_7320,mRNA_8215	mRNA_531,mRNA_6278,mRNA_7320,mRNA_8215
BP	GO:0015696	ammonium transport	4	4	1.17	0.00731	0.870557	mRNA_11053,mRNA_11570,mRNA_1606,mRNA_5605	mRNA_11053,mRNA_11570,mRNA_1606,mRNA_5605
BP	GO:0033499	galactose catabolic process via UDP-galactose	4	4	1.17	0.00731	0.870557	mRNA_1551,mRNA_2897,mRNA_3845,mRNA_9530	mRNA_1551,mRNA_2897,mRNA_3845,mRNA_9530
BP	GO:0046351	disaccharide biosynthetic process	4	4	1.17	0.00731	0.870557	mRNA_11464,mRNA_1647,mRNA_5288,mRNA_9750	mRNA_11464,mRNA_1647,mRNA_5288,mRNA_9750
BP	GO:0016052	carbohydrate catabolic process	119	50	34.83	0.00758	0.870557	mRNA_10343,mRNA_10940,mRNA_10942,mRNA_11303,mRNA_11423,mRNA_11750,mRNA_11783,mRNA_11826,mRNA_12819,mRNA_1288,mRNA_12924,mRNA_13001,mRNA_1313,mRNA_1551,mRNA_1557,mRNA_1756,mRNA_2483,mRNA_2831,mRNA_2897,mRNA_3206,mRNA_3281,mRNA_3335,mRNA_3440,mRNA_3845,mRNA_3925,mRNA_4044,mRNA_449,mRNA_5131,mRNA_5218,mRNA_5583,mRNA_6410,mRNA_6449,mRNA_6544,mRNA_6813,mRNA_7,mRNA_7237,mRNA_7333,mRNA_7415,mRNA_7587,mR…	mRNA_10343,mRNA_10940,mRNA_10942,mRNA_11303,mRNA_11423,mRNA_11750,mRNA_11783,mRNA_11826,mRNA_12819,mRNA_1288,mRNA_12924,mRNA_13001,mRNA_1313,mRNA_1551,mRNA_1557,mRNA_1756,mRNA_2483,mRNA_2831,mRNA_2897,mRNA_3206,mRNA_3281,mRNA_3335,mRNA_3440,mRNA_3845,mRNA_3925,mRNA_4044,mRNA_449,mRNA_5131,mRNA_5218,mRNA_5583,mRNA_6410,mRNA_6449,mRNA_6544,mRNA_6813,mRNA_7,mRNA_7237,mRNA_7333,mRNA_7415,mRNA_7587,mR…
BP	GO:0000727	double-strand break repair via break-induced replication	12	8	3.51	0.00797	0.870557	mRNA_11718,mRNA_12749,mRNA_2491,mRNA_3501,mRNA_3733,mRNA_4533,mRNA_4735,mRNA_5325	mRNA_11718,mRNA_12749,mRNA_2491,mRNA_3501,mRNA_3733,mRNA_4533,mRNA_4735,mRNA_5325
BP	GO:0046823	negative regulation of nucleocytoplasmic transport	12	8	3.51	0.00797	0.870557	mRNA_1106,mRNA_11293,mRNA_11309,mRNA_11310,mRNA_1181,mRNA_3387,mRNA_4984,mRNA_7567	mRNA_1106,mRNA_11293,mRNA_11309,mRNA_11310,mRNA_1181,mRNA_3387,mRNA_4984,mRNA_7567
BP	GO:0051085	chaperone cofactor-dependent protein refolding	12	8	3.51	0.00797	0.870557	mRNA_10675,mRNA_12878,mRNA_1611,mRNA_440,mRNA_5497,mRNA_6322,mRNA_9292,mRNA_9294	mRNA_10675,mRNA_12878,mRNA_1611,mRNA_440,mRNA_5497,mRNA_6322,mRNA_9292,mRNA_9294
BP	GO:0090317	negative regulation of intracellular protein transport	12	8	3.51	0.00797	0.870557	mRNA_1106,mRNA_11293,mRNA_11309,mRNA_11310,mRNA_1181,mRNA_3387,mRNA_4984,mRNA_7567	mRNA_1106,mRNA_11293,mRNA_11309,mRNA_11310,mRNA_1181,mRNA_3387,mRNA_4984,mRNA_7567
BP	GO:0034605	cellular response to heat	29	15	8.49	0.00891	0.870557	mRNA_10147,mRNA_10527,mRNA_11464,mRNA_12017,mRNA_12018,mRNA_1580,mRNA_1923,mRNA_234,mRNA_2412,mRNA_2621,mRNA_3920,mRNA_440,mRNA_5497,mRNA_766,mRNA_9750	mRNA_10147,mRNA_10527,mRNA_11464,mRNA_12017,mRNA_12018,mRNA_1580,mRNA_1923,mRNA_234,mRNA_2412,mRNA_2621,mRNA_3920,mRNA_440,mRNA_5497,mRNA_766,mRNA_9750
BP	GO:0000398	mRNA splicing, via spliceosome	122	48	35.71	0.00976	0.870557	mRNA_10399,mRNA_10709,mRNA_10992,mRNA_1100,mRNA_11068,mRNA_11083,mRNA_11411,mRNA_11562,mRNA_1178,mRNA_1486,mRNA_166,mRNA_1826,mRNA_1851,mRNA_2287,mRNA_2961,mRNA_2992,mRNA_3034,mRNA_3116,mRNA_3697,mRNA_3814,mRNA_3958,mRNA_4040,mRNA_409,mRNA_4523,mRNA_4664,mRNA_4666,mRNA_4898,mRNA_4957,mRNA_5122,mRNA_5392,mRNA_5455,mRNA_5518,mRNA_564,mRNA_5696,mRNA_5851,mRNA_589,mRNA_6127,mRNA_6170,mRNA_6830,mRNA_7…	mRNA_10399,mRNA_10709,mRNA_10992,mRNA_1100,mRNA_11068,mRNA_11083,mRNA_11411,mRNA_11562,mRNA_1178,mRNA_1486,mRNA_166,mRNA_1826,mRNA_1851,mRNA_2287,mRNA_2961,mRNA_2992,mRNA_3034,mRNA_3116,mRNA_3697,mRNA_3814,mRNA_3958,mRNA_4040,mRNA_409,mRNA_4523,mRNA_4664,mRNA_4666,mRNA_4898,mRNA_4957,mRNA_5122,mRNA_5392,mRNA_5455,mRNA_5518,mRNA_564,mRNA_5696,mRNA_5851,mRNA_589,mRNA_6127,mRNA_6170,mRNA_6830,mRNA_7…
BP	GO:0043900	regulation of multi-organism process	46	21	13.46	0.01303	0.870557	mRNA_10839,mRNA_11023,mRNA_11293,mRNA_11309,mRNA_11310,mRNA_12105,mRNA_1923,mRNA_2604,mRNA_3204,mRNA_3387,mRNA_3452,mRNA_3893,mRNA_5455,mRNA_5847,mRNA_6177,mRNA_7255,mRNA_7567,mRNA_7846,mRNA_8472,mRNA_8505,mRNA_9050	mRNA_10839,mRNA_11023,mRNA_11293,mRNA_11309,mRNA_11310,mRNA_12105,mRNA_1923,mRNA_2604,mRNA_3204,mRNA_3387,mRNA_3452,mRNA_3893,mRNA_5455,mRNA_5847,mRNA_6177,mRNA_7255,mRNA_7567,mRNA_7846,mRNA_8472,mRNA_8505,mRNA_9050
BP	GO:0019236	response to pheromone	30	15	8.78	0.0131	0.870557	mRNA_1259,mRNA_1658,mRNA_1659,mRNA_1662,mRNA_1670,mRNA_1676,mRNA_1691,mRNA_1923,mRNA_3233,mRNA_5607,mRNA_6177,mRNA_7255,mRNA_8472,mRNA_8505,mRNA_9050	mRNA_1259,mRNA_1658,mRNA_1659,mRNA_1662,mRNA_1670,mRNA_1676,mRNA_1691,mRNA_1923,mRNA_3233,mRNA_5607,mRNA_6177,mRNA_7255,mRNA_8472,mRNA_8505,mRNA_9050
BP	GO:0051338	regulation of transferase activity	38	18	11.12	0.01348	0.870557	mRNA_10839,mRNA_11065,mRNA_11705,mRNA_11736,mRNA_12499,mRNA_1914,mRNA_1923,mRNA_2412,mRNA_3006,mRNA_3233,mRNA_3955,mRNA_4906,mRNA_6177,mRNA_8472,mRNA_8802,mRNA_9059,mRNA_9063,mRNA_9468	mRNA_10839,mRNA_11065,mRNA_11705,mRNA_11736,mRNA_12499,mRNA_1914,mRNA_1923,mRNA_2412,mRNA_3006,mRNA_3233,mRNA_3955,mRNA_4906,mRNA_6177,mRNA_8472,mRNA_8802,mRNA_9059,mRNA_9063,mRNA_9468
BP	GO:0098657	import into cell	38	18	11.12	0.01348	0.870557	mRNA_11084,mRNA_11715,mRNA_12377,mRNA_12768,mRNA_153,mRNA_2604,mRNA_4299,mRNA_4362,mRNA_4365,mRNA_4619,mRNA_5492,mRNA_5800,mRNA_6037,mRNA_7679,mRNA_809,mRNA_81,mRNA_8349,mRNA_9216	mRNA_11084,mRNA_11715,mRNA_12377,mRNA_12768,mRNA_153,mRNA_2604,mRNA_4299,mRNA_4362,mRNA_4365,mRNA_4619,mRNA_5492,mRNA_5800,mRNA_6037,mRNA_7679,mRNA_809,mRNA_81,mRNA_8349,mRNA_9216
BP	GO:0071900	regulation of protein serine/threonine kinase activity	20	11	5.85	0.01394	0.870557	mRNA_10839,mRNA_11705,mRNA_1914,mRNA_2412,mRNA_3955,mRNA_4906,mRNA_6177,mRNA_8472,mRNA_9059,mRNA_9063,mRNA_9468	mRNA_10839,mRNA_11705,mRNA_1914,mRNA_2412,mRNA_3955,mRNA_4906,mRNA_6177,mRNA_8472,mRNA_9059,mRNA_9063,mRNA_9468
BP	GO:0031137	regulation of conjugation with cellular fusion	41	19	12	0.01482	0.870557	mRNA_11023,mRNA_11293,mRNA_11309,mRNA_11310,mRNA_12105,mRNA_1923,mRNA_2604,mRNA_3204,mRNA_3387,mRNA_3452,mRNA_3893,mRNA_5455,mRNA_6177,mRNA_7255,mRNA_7567,mRNA_7846,mRNA_8472,mRNA_8505,mRNA_9050	mRNA_11023,mRNA_11293,mRNA_11309,mRNA_11310,mRNA_12105,mRNA_1923,mRNA_2604,mRNA_3204,mRNA_3387,mRNA_3452,mRNA_3893,mRNA_5455,mRNA_6177,mRNA_7255,mRNA_7567,mRNA_7846,mRNA_8472,mRNA_8505,mRNA_9050
BP	GO:0046999	regulation of conjugation	41	19	12	0.01482	0.870557	mRNA_11023,mRNA_11293,mRNA_11309,mRNA_11310,mRNA_12105,mRNA_1923,mRNA_2604,mRNA_3204,mRNA_3387,mRNA_3452,mRNA_3893,mRNA_5455,mRNA_6177,mRNA_7255,mRNA_7567,mRNA_7846,mRNA_8472,mRNA_8505,mRNA_9050	mRNA_11023,mRNA_11293,mRNA_11309,mRNA_11310,mRNA_12105,mRNA_1923,mRNA_2604,mRNA_3204,mRNA_3387,mRNA_3452,mRNA_3893,mRNA_5455,mRNA_6177,mRNA_7255,mRNA_7567,mRNA_7846,mRNA_8472,mRNA_8505,mRNA_9050
BP	GO:0031135	negative regulation of conjugation	13	8	3.81	0.01546	0.870557	mRNA_11293,mRNA_11309,mRNA_11310,mRNA_3204,mRNA_3387,mRNA_3893,mRNA_5455,mRNA_7567	mRNA_11293,mRNA_11309,mRNA_11310,mRNA_3204,mRNA_3387,mRNA_3893,mRNA_5455,mRNA_7567
BP	GO:0031138	negative regulation of conjugation with cellular fusion	13	8	3.81	0.01546	0.870557	mRNA_11293,mRNA_11309,mRNA_11310,mRNA_3204,mRNA_3387,mRNA_3893,mRNA_5455,mRNA_7567	mRNA_11293,mRNA_11309,mRNA_11310,mRNA_3204,mRNA_3387,mRNA_3893,mRNA_5455,mRNA_7567
BP	GO:0042770	signal transduction in response to DNA damage	13	8	3.81	0.01546	0.870557	mRNA_1830,mRNA_2373,mRNA_2607,mRNA_3501,mRNA_3893,mRNA_5325,mRNA_7167,mRNA_7753	mRNA_1830,mRNA_2373,mRNA_2607,mRNA_3501,mRNA_3893,mRNA_5325,mRNA_7167,mRNA_7753
BP	GO:0023052	signaling	320	111	93.67	0.01617	0.870557	mRNA_10140,mRNA_10145,mRNA_10420,mRNA_10428,mRNA_10659,mRNA_10839,mRNA_1084,mRNA_1085,mRNA_1106,mRNA_11065,mRNA_11068,mRNA_11132,mRNA_11293,mRNA_11309,mRNA_11310,mRNA_11438,mRNA_11736,mRNA_1181,mRNA_11953,mRNA_11954,mRNA_11994,mRNA_12223,mRNA_12317,mRNA_12379,mRNA_12387,mRNA_12499,mRNA_12522,mRNA_1511,mRNA_153,mRNA_1626,mRNA_1830,mRNA_1851,mRNA_1919,mRNA_1923,mRNA_2028,mRNA_2166,mRNA_234,mRNA_237…	mRNA_10140,mRNA_10145,mRNA_10420,mRNA_10428,mRNA_10659,mRNA_10839,mRNA_1084,mRNA_1085,mRNA_1106,mRNA_11065,mRNA_11068,mRNA_11132,mRNA_11293,mRNA_11309,mRNA_11310,mRNA_11438,mRNA_11736,mRNA_1181,mRNA_11953,mRNA_11954,mRNA_11994,mRNA_12223,mRNA_12317,mRNA_12379,mRNA_12387,mRNA_12499,mRNA_12522,mRNA_1511,mRNA_153,mRNA_1626,mRNA_1830,mRNA_1851,mRNA_1919,mRNA_1923,mRNA_2028,mRNA_2166,mRNA_234,mRNA_237…
BP	GO:0005996	monosaccharide metabolic process	65	30	19.03	0.01664	0.870557	mRNA_10343,mRNA_10612,mRNA_10940,mRNA_10942,mRNA_11303,mRNA_11826,mRNA_12498,mRNA_1551,mRNA_1583,mRNA_2494,mRNA_2897,mRNA_3206,mRNA_3845,mRNA_3925,mRNA_4044,mRNA_5288,mRNA_6061,mRNA_7,mRNA_7237,mRNA_7333,mRNA_7415,mRNA_7932,mRNA_7948,mRNA_8003,mRNA_8109,mRNA_826,mRNA_8489,mRNA_8837,mRNA_9530,mRNA_9539	mRNA_10343,mRNA_10612,mRNA_10940,mRNA_10942,mRNA_11303,mRNA_11826,mRNA_12498,mRNA_1551,mRNA_1583,mRNA_2494,mRNA_2897,mRNA_3206,mRNA_3845,mRNA_3925,mRNA_4044,mRNA_5288,mRNA_6061,mRNA_7,mRNA_7237,mRNA_7333,mRNA_7415,mRNA_7932,mRNA_7948,mRNA_8003,mRNA_8109,mRNA_826,mRNA_8489,mRNA_8837,mRNA_9530,mRNA_9539
BP	GO:0031136	positive regulation of conjugation	36	17	10.54	0.01673	0.870557	mRNA_11023,mRNA_11293,mRNA_11309,mRNA_11310,mRNA_12105,mRNA_1923,mRNA_3204,mRNA_3387,mRNA_3452,mRNA_3893,mRNA_6177,mRNA_7255,mRNA_7567,mRNA_7846,mRNA_8472,mRNA_8505,mRNA_9050	mRNA_11023,mRNA_11293,mRNA_11309,mRNA_11310,mRNA_12105,mRNA_1923,mRNA_3204,mRNA_3387,mRNA_3452,mRNA_3893,mRNA_6177,mRNA_7255,mRNA_7567,mRNA_7846,mRNA_8472,mRNA_8505,mRNA_9050
BP	GO:0031139	positive regulation of conjugation with cellular fusion	36	17	10.54	0.01673	0.870557	mRNA_11023,mRNA_11293,mRNA_11309,mRNA_11310,mRNA_12105,mRNA_1923,mRNA_3204,mRNA_3387,mRNA_3452,mRNA_3893,mRNA_6177,mRNA_7255,mRNA_7567,mRNA_7846,mRNA_8472,mRNA_8505,mRNA_9050	mRNA_11023,mRNA_11293,mRNA_11309,mRNA_11310,mRNA_12105,mRNA_1923,mRNA_3204,mRNA_3387,mRNA_3452,mRNA_3893,mRNA_6177,mRNA_7255,mRNA_7567,mRNA_7846,mRNA_8472,mRNA_8505,mRNA_9050
BP	GO:0046825	regulation of protein export from nucleus	23	12	6.73	0.01731	0.870557	mRNA_1106,mRNA_11068,mRNA_1181,mRNA_2189,mRNA_2604,mRNA_3697,mRNA_4666,mRNA_4957,mRNA_4984,mRNA_5122,mRNA_7280,mRNA_8356	mRNA_1106,mRNA_11068,mRNA_1181,mRNA_2189,mRNA_2604,mRNA_3697,mRNA_4666,mRNA_4957,mRNA_4984,mRNA_5122,mRNA_7280,mRNA_8356
BP	GO:0017004	cytochrome complex assembly	18	10	5.27	0.01735	0.870557	mRNA_10656,mRNA_11995,mRNA_12524,mRNA_2761,mRNA_3035,mRNA_3823,mRNA_6082,mRNA_756,mRNA_760,mRNA_8979	mRNA_10656,mRNA_11995,mRNA_12524,mRNA_2761,mRNA_3035,mRNA_3823,mRNA_6082,mRNA_756,mRNA_760,mRNA_8979
BP	GO:0043902	positive regulation of multi-organism process	39	18	11.42	0.01834	0.870557	mRNA_11023,mRNA_11293,mRNA_11309,mRNA_11310,mRNA_12105,mRNA_1923,mRNA_3204,mRNA_3387,mRNA_3452,mRNA_3893,mRNA_5847,mRNA_6177,mRNA_7255,mRNA_7567,mRNA_7846,mRNA_8472,mRNA_8505,mRNA_9050	mRNA_11023,mRNA_11293,mRNA_11309,mRNA_11310,mRNA_12105,mRNA_1923,mRNA_3204,mRNA_3387,mRNA_3452,mRNA_3893,mRNA_5847,mRNA_6177,mRNA_7255,mRNA_7567,mRNA_7846,mRNA_8472,mRNA_8505,mRNA_9050
BP	GO:0010515	negative regulation of induction of conjugation with cellular fusion	11	7	3.22	0.01867	0.870557	mRNA_11293,mRNA_11309,mRNA_11310,mRNA_3204,mRNA_3387,mRNA_3893,mRNA_7567	mRNA_11293,mRNA_11309,mRNA_11310,mRNA_3204,mRNA_3387,mRNA_3893,mRNA_7567
BP	GO:0033314	mitotic DNA replication checkpoint	11	7	3.22	0.01867	0.870557	mRNA_1830,mRNA_2607,mRNA_293,mRNA_3501,mRNA_7167,mRNA_7753,mRNA_9514	mRNA_1830,mRNA_2607,mRNA_293,mRNA_3501,mRNA_7167,mRNA_7753,mRNA_9514
BP	GO:1903463	regulation of mitotic cell cycle DNA replication	11	7	3.22	0.01867	0.870557	mRNA_1548,mRNA_1830,mRNA_2607,mRNA_3501,mRNA_5325,mRNA_7167,mRNA_787	mRNA_1548,mRNA_1830,mRNA_2607,mRNA_3501,mRNA_5325,mRNA_7167,mRNA_787
BP	GO:0007154	cell communication	331	114	96.89	0.01868	0.870557	mRNA_10140,mRNA_10145,mRNA_10420,mRNA_10428,mRNA_10659,mRNA_10839,mRNA_1084,mRNA_1085,mRNA_1106,mRNA_11065,mRNA_11068,mRNA_11132,mRNA_11293,mRNA_11309,mRNA_11310,mRNA_11438,mRNA_11629,mRNA_11736,mRNA_1181,mRNA_11953,mRNA_11954,mRNA_12057,mRNA_12223,mRNA_12317,mRNA_12379,mRNA_12387,mRNA_12819,mRNA_12861,mRNA_12862,mRNA_1511,mRNA_153,mRNA_1626,mRNA_1830,mRNA_1851,mRNA_1919,mRNA_1923,mRNA_2028,mRNA_…	mRNA_10140,mRNA_10145,mRNA_10420,mRNA_10428,mRNA_10659,mRNA_10839,mRNA_1084,mRNA_1085,mRNA_1106,mRNA_11065,mRNA_11068,mRNA_11132,mRNA_11293,mRNA_11309,mRNA_11310,mRNA_11438,mRNA_11629,mRNA_11736,mRNA_1181,mRNA_11953,mRNA_11954,mRNA_12057,mRNA_12223,mRNA_12317,mRNA_12379,mRNA_12387,mRNA_12819,mRNA_12861,mRNA_12862,mRNA_1511,mRNA_153,mRNA_1626,mRNA_1830,mRNA_1851,mRNA_1919,mRNA_1923,mRNA_2028,mRNA_…
BP	GO:0009892	negative regulation of metabolic process	237	84	69.37	0.01974	0.870557	mRNA_10151,mRNA_10439,mRNA_10603,mRNA_10998,mRNA_11102,mRNA_11288,mRNA_11293,mRNA_11309,mRNA_11310,mRNA_11702,mRNA_12139,mRNA_12315,mRNA_12375,mRNA_12387,mRNA_12498,mRNA_1518,mRNA_1548,mRNA_1550,mRNA_1591,mRNA_168,mRNA_1691,mRNA_1743,mRNA_177,mRNA_1919,mRNA_2006,mRNA_2129,mRNA_2160,mRNA_234,mRNA_2455,mRNA_2481,mRNA_2607,mRNA_2681,mRNA_293,mRNA_2957,mRNA_3025,mRNA_3029,mRNA_3034,mRNA_3204,mRNA_338…	mRNA_10151,mRNA_10439,mRNA_10603,mRNA_10998,mRNA_11102,mRNA_11288,mRNA_11293,mRNA_11309,mRNA_11310,mRNA_11702,mRNA_12139,mRNA_12315,mRNA_12375,mRNA_12387,mRNA_12498,mRNA_1518,mRNA_1548,mRNA_1550,mRNA_1591,mRNA_168,mRNA_1691,mRNA_1743,mRNA_177,mRNA_1919,mRNA_2006,mRNA_2129,mRNA_2160,mRNA_234,mRNA_2455,mRNA_2481,mRNA_2607,mRNA_2681,mRNA_293,mRNA_2957,mRNA_3025,mRNA_3029,mRNA_3034,mRNA_3204,mRNA_338…
BP	GO:0007131	reciprocal meiotic recombination	26	13	7.61	0.02043	0.870557	mRNA_10535,mRNA_237,mRNA_2818,mRNA_291,mRNA_3489,mRNA_3779,mRNA_3920,mRNA_4710,mRNA_5723,mRNA_5831,mRNA_6254,mRNA_9017,mRNA_9673	mRNA_10535,mRNA_237,mRNA_2818,mRNA_291,mRNA_3489,mRNA_3779,mRNA_3920,mRNA_4710,mRNA_5723,mRNA_5831,mRNA_6254,mRNA_9017,mRNA_9673
BP	GO:0035825	homologous recombination	26	13	7.61	0.02043	0.870557	mRNA_10535,mRNA_237,mRNA_2818,mRNA_291,mRNA_3489,mRNA_3779,mRNA_3920,mRNA_4710,mRNA_5723,mRNA_5831,mRNA_6254,mRNA_9017,mRNA_9673	mRNA_10535,mRNA_237,mRNA_2818,mRNA_291,mRNA_3489,mRNA_3779,mRNA_3920,mRNA_4710,mRNA_5723,mRNA_5831,mRNA_6254,mRNA_9017,mRNA_9673
BP	GO:0051222	positive regulation of protein transport	26	13	7.61	0.02043	0.870557	mRNA_1036,mRNA_11068,mRNA_1851,mRNA_2189,mRNA_2412,mRNA_3697,mRNA_4666,mRNA_4957,mRNA_5122,mRNA_5375,mRNA_5492,mRNA_7280,mRNA_8356	mRNA_1036,mRNA_11068,mRNA_1851,mRNA_2189,mRNA_2412,mRNA_3697,mRNA_4666,mRNA_4957,mRNA_5122,mRNA_5375,mRNA_5492,mRNA_7280,mRNA_8356
BP	GO:0071470	cellular response to osmotic stress	26	13	7.61	0.02043	0.870557	mRNA_10439,mRNA_11953,mRNA_11954,mRNA_1923,mRNA_234,mRNA_2412,mRNA_2937,mRNA_3893,mRNA_3920,mRNA_5497,mRNA_5740,mRNA_7024,mRNA_8699	mRNA_10439,mRNA_11953,mRNA_11954,mRNA_1923,mRNA_234,mRNA_2412,mRNA_2937,mRNA_3893,mRNA_3920,mRNA_5497,mRNA_5740,mRNA_7024,mRNA_8699
BP	GO:1904951	positive regulation of establishment of protein localization	26	13	7.61	0.02043	0.870557	mRNA_1036,mRNA_11068,mRNA_1851,mRNA_2189,mRNA_2412,mRNA_3697,mRNA_4666,mRNA_4957,mRNA_5122,mRNA_5375,mRNA_5492,mRNA_7280,mRNA_8356	mRNA_1036,mRNA_11068,mRNA_1851,mRNA_2189,mRNA_2412,mRNA_3697,mRNA_4666,mRNA_4957,mRNA_5122,mRNA_5375,mRNA_5492,mRNA_7280,mRNA_8356
BP	GO:0043549	regulation of kinase activity	34	16	9.95	0.02078	0.870557	mRNA_10839,mRNA_11065,mRNA_11705,mRNA_11736,mRNA_12499,mRNA_1914,mRNA_1923,mRNA_2412,mRNA_3233,mRNA_3955,mRNA_4906,mRNA_6177,mRNA_8472,mRNA_9059,mRNA_9063,mRNA_9468	mRNA_10839,mRNA_11065,mRNA_11705,mRNA_11736,mRNA_12499,mRNA_1914,mRNA_1923,mRNA_2412,mRNA_3233,mRNA_3955,mRNA_4906,mRNA_6177,mRNA_8472,mRNA_9059,mRNA_9063,mRNA_9468
BP	GO:0010605	negative regulation of macromolecule metabolic process	222	79	64.98	0.02113	0.870557	mRNA_10151,mRNA_10439,mRNA_10603,mRNA_10998,mRNA_11288,mRNA_11293,mRNA_11309,mRNA_11310,mRNA_11702,mRNA_12139,mRNA_12315,mRNA_12375,mRNA_12387,mRNA_1518,mRNA_1548,mRNA_1550,mRNA_1591,mRNA_168,mRNA_1691,mRNA_1743,mRNA_177,mRNA_1919,mRNA_2006,mRNA_2129,mRNA_2160,mRNA_234,mRNA_2455,mRNA_2481,mRNA_2607,mRNA_2681,mRNA_293,mRNA_2957,mRNA_3025,mRNA_3029,mRNA_3034,mRNA_3387,mRNA_3398,mRNA_3487,mRNA_3489,…	mRNA_10151,mRNA_10439,mRNA_10603,mRNA_10998,mRNA_11288,mRNA_11293,mRNA_11309,mRNA_11310,mRNA_11702,mRNA_12139,mRNA_12315,mRNA_12375,mRNA_12387,mRNA_1518,mRNA_1548,mRNA_1550,mRNA_1591,mRNA_168,mRNA_1691,mRNA_1743,mRNA_177,mRNA_1919,mRNA_2006,mRNA_2129,mRNA_2160,mRNA_234,mRNA_2455,mRNA_2481,mRNA_2607,mRNA_2681,mRNA_293,mRNA_2957,mRNA_3025,mRNA_3029,mRNA_3034,mRNA_3387,mRNA_3398,mRNA_3487,mRNA_3489,…
BP	GO:0043901	negative regulation of multi-organism process	16	9	4.68	0.02162	0.870557	mRNA_10839,mRNA_11293,mRNA_11309,mRNA_11310,mRNA_3204,mRNA_3387,mRNA_3893,mRNA_5455,mRNA_7567	mRNA_10839,mRNA_11293,mRNA_11309,mRNA_11310,mRNA_3204,mRNA_3387,mRNA_3893,mRNA_5455,mRNA_7567
BP	GO:0071554	cell wall organization or biogenesis	121	46	35.42	0.02205	0.870557	mRNA_10223,mRNA_1106,mRNA_11453,mRNA_1181,mRNA_11953,mRNA_11954,mRNA_12685,mRNA_1272,mRNA_1288,mRNA_12924,mRNA_1313,mRNA_2395,mRNA_2483,mRNA_2937,mRNA_3440,mRNA_3458,mRNA_3542,mRNA_3920,mRNA_4073,mRNA_4122,mRNA_437,mRNA_4403,mRNA_449,mRNA_4749,mRNA_4827,mRNA_4984,mRNA_5209,mRNA_5259,mRNA_5309,mRNA_5547,mRNA_5583,mRNA_5635,mRNA_5970,mRNA_6154,mRNA_6449,mRNA_6544,mRNA_6811,mRNA_7086,mRNA_7587,mRNA_…	mRNA_10223,mRNA_1106,mRNA_11453,mRNA_1181,mRNA_11953,mRNA_11954,mRNA_12685,mRNA_1272,mRNA_1288,mRNA_12924,mRNA_1313,mRNA_2395,mRNA_2483,mRNA_2937,mRNA_3440,mRNA_3458,mRNA_3542,mRNA_3920,mRNA_4073,mRNA_4122,mRNA_437,mRNA_4403,mRNA_449,mRNA_4749,mRNA_4827,mRNA_4984,mRNA_5209,mRNA_5259,mRNA_5309,mRNA_5547,mRNA_5583,mRNA_5635,mRNA_5970,mRNA_6154,mRNA_6449,mRNA_6544,mRNA_6811,mRNA_7086,mRNA_7587,mRNA_…
BP	GO:0006855	drug transmembrane transport	9	6	2.63	0.02223	0.870557	mRNA_1121,mRNA_11283,mRNA_11569,mRNA_4488,mRNA_8,mRNA_9091	mRNA_1121,mRNA_11283,mRNA_11569,mRNA_4488,mRNA_8,mRNA_9091
BP	GO:0008535	respiratory chain complex IV assembly	9	6	2.63	0.02223	0.870557	mRNA_2761,mRNA_3035,mRNA_3823,mRNA_6082,mRNA_756,mRNA_760	mRNA_2761,mRNA_3035,mRNA_3823,mRNA_6082,mRNA_756,mRNA_760
BP	GO:0015893	drug transport	9	6	2.63	0.02223	0.870557	mRNA_1121,mRNA_11283,mRNA_11569,mRNA_4488,mRNA_8,mRNA_9091	mRNA_1121,mRNA_11283,mRNA_11569,mRNA_4488,mRNA_8,mRNA_9091
BP	GO:0033617	mitochondrial cytochrome c oxidase assembly	9	6	2.63	0.02223	0.870557	mRNA_2761,mRNA_3035,mRNA_3823,mRNA_6082,mRNA_756,mRNA_760	mRNA_2761,mRNA_3035,mRNA_3823,mRNA_6082,mRNA_756,mRNA_760
BP	GO:0097428	protein maturation by iron-sulfur cluster transfer	9	6	2.63	0.02223	0.870557	mRNA_2687,mRNA_4494,mRNA_4624,mRNA_4893,mRNA_4907,mRNA_7964	mRNA_2687,mRNA_4494,mRNA_4624,mRNA_4893,mRNA_4907,mRNA_7964
BP	GO:1900181	negative regulation of protein localization to nucleus	9	6	2.63	0.02223	0.870557	mRNA_11293,mRNA_11309,mRNA_11310,mRNA_3387,mRNA_3893,mRNA_7567	mRNA_11293,mRNA_11309,mRNA_11310,mRNA_3387,mRNA_3893,mRNA_7567
BP	GO:2000243	positive regulation of reproductive process	51	22	14.93	0.02349	0.870557	mRNA_11023,mRNA_11293,mRNA_11309,mRNA_11310,mRNA_12105,mRNA_1923,mRNA_2607,mRNA_3204,mRNA_3387,mRNA_3452,mRNA_3615,mRNA_3893,mRNA_3920,mRNA_5831,mRNA_5847,mRNA_6177,mRNA_7255,mRNA_7567,mRNA_7846,mRNA_8472,mRNA_8505,mRNA_9050	mRNA_11023,mRNA_11293,mRNA_11309,mRNA_11310,mRNA_12105,mRNA_1923,mRNA_2607,mRNA_3204,mRNA_3387,mRNA_3452,mRNA_3615,mRNA_3893,mRNA_3920,mRNA_5831,mRNA_5847,mRNA_6177,mRNA_7255,mRNA_7567,mRNA_7846,mRNA_8472,mRNA_8505,mRNA_9050
BP	GO:0000188	inactivation of MAPK activity	3	3	0.88	0.02503	0.870557	mRNA_4906,mRNA_8472,mRNA_9468	mRNA_4906,mRNA_8472,mRNA_9468
BP	GO:0005992	trehalose biosynthetic process	3	3	0.88	0.02503	0.870557	mRNA_11464,mRNA_1647,mRNA_9750	mRNA_11464,mRNA_1647,mRNA_9750
BP	GO:0006469	negative regulation of protein kinase activity	3	3	0.88	0.02503	0.870557	mRNA_4906,mRNA_8472,mRNA_9468	mRNA_4906,mRNA_8472,mRNA_9468
BP	GO:0006673	inositol phosphoceramide metabolic process	3	3	0.88	0.02503	0.870557	mRNA_12066,mRNA_31,mRNA_819	mRNA_12066,mRNA_31,mRNA_819
BP	GO:0006808	regulation of nitrogen utilization	3	3	0.88	0.02503	0.870557	mRNA_12387,mRNA_2604,mRNA_5368	mRNA_12387,mRNA_2604,mRNA_5368
BP	GO:0033609	oxalate metabolic process	3	3	0.88	0.02503	0.870557	mRNA_12098,mRNA_12106,mRNA_6402	mRNA_12098,mRNA_12106,mRNA_6402
BP	GO:0033673	negative regulation of kinase activity	3	3	0.88	0.02503	0.870557	mRNA_4906,mRNA_8472,mRNA_9468	mRNA_4906,mRNA_8472,mRNA_9468
BP	GO:0043407	negative regulation of MAP kinase activity	3	3	0.88	0.02503	0.870557	mRNA_4906,mRNA_8472,mRNA_9468	mRNA_4906,mRNA_8472,mRNA_9468
BP	GO:0046500	S-adenosylmethionine metabolic process	3	3	0.88	0.02503	0.870557	mRNA_181,mRNA_4573,mRNA_8878	mRNA_181,mRNA_4573,mRNA_8878
BP	GO:0051348	negative regulation of transferase activity	3	3	0.88	0.02503	0.870557	mRNA_4906,mRNA_8472,mRNA_9468	mRNA_4906,mRNA_8472,mRNA_9468
BP	GO:0070086	ubiquitin-dependent endocytosis	3	3	0.88	0.02503	0.870557	mRNA_12377,mRNA_2604,mRNA_5492	mRNA_12377,mRNA_2604,mRNA_5492
BP	GO:0071578	zinc ion import across plasma membrane	3	3	0.88	0.02503	0.870557	mRNA_12768,mRNA_4362,mRNA_4365	mRNA_12768,mRNA_4362,mRNA_4365
BP	GO:0071901	negative regulation of protein serine/threonine kinase activity	3	3	0.88	0.02503	0.870557	mRNA_4906,mRNA_8472,mRNA_9468	mRNA_4906,mRNA_8472,mRNA_9468
BP	GO:0072428	signal transduction involved in intra-S DNA damage checkpoint	3	3	0.88	0.02503	0.870557	mRNA_2607,mRNA_3501,mRNA_5325	mRNA_2607,mRNA_3501,mRNA_5325
BP	GO:1902047	polyamine transmembrane transport	3	3	0.88	0.02503	0.870557	mRNA_1121,mRNA_8,mRNA_9091	mRNA_1121,mRNA_8,mRNA_9091
BP	GO:1902576	negative regulation of nuclear cell cycle DNA replication	3	3	0.88	0.02503	0.870557	mRNA_2607,mRNA_3501,mRNA_5325	mRNA_2607,mRNA_3501,mRNA_5325
BP	GO:1903464	negative regulation of mitotic cell cycle DNA replication	3	3	0.88	0.02503	0.870557	mRNA_2607,mRNA_3501,mRNA_5325	mRNA_2607,mRNA_3501,mRNA_5325
BP	GO:1903466	regulation of mitotic DNA replication initiation	3	3	0.88	0.02503	0.870557	mRNA_1830,mRNA_7167,mRNA_787	mRNA_1830,mRNA_7167,mRNA_787
BP	GO:1903710	spermine transmembrane transport	3	3	0.88	0.02503	0.870557	mRNA_1121,mRNA_8,mRNA_9091	mRNA_1121,mRNA_8,mRNA_9091
BP	GO:0043405	regulation of MAP kinase activity	7	5	2.05	0.02575	0.870557	mRNA_2412,mRNA_4906,mRNA_6177,mRNA_8472,mRNA_9468	mRNA_2412,mRNA_4906,mRNA_6177,mRNA_8472,mRNA_9468
BP	GO:0072401	signal transduction involved in DNA integrity checkpoint	7	5	2.05	0.02575	0.870557	mRNA_2373,mRNA_2607,mRNA_3501,mRNA_5325,mRNA_7753	mRNA_2373,mRNA_2607,mRNA_3501,mRNA_5325,mRNA_7753
BP	GO:0072422	signal transduction involved in DNA damage checkpoint	7	5	2.05	0.02575	0.870557	mRNA_2373,mRNA_2607,mRNA_3501,mRNA_5325,mRNA_7753	mRNA_2373,mRNA_2607,mRNA_3501,mRNA_5325,mRNA_7753
BP	GO:1901994	negative regulation of meiotic cell cycle phase transition	7	5	2.05	0.02575	0.870557	mRNA_1830,mRNA_2373,mRNA_368,mRNA_7167,mRNA_8714	mRNA_1830,mRNA_2373,mRNA_368,mRNA_7167,mRNA_8714
BP	GO:1902402	signal transduction involved in mitotic DNA damage checkpoint	7	5	2.05	0.02575	0.870557	mRNA_2373,mRNA_2607,mRNA_3501,mRNA_5325,mRNA_7753	mRNA_2373,mRNA_2607,mRNA_3501,mRNA_5325,mRNA_7753
BP	GO:1902403	signal transduction involved in mitotic DNA integrity checkpoint	7	5	2.05	0.02575	0.870557	mRNA_2373,mRNA_2607,mRNA_3501,mRNA_5325,mRNA_7753	mRNA_2373,mRNA_2607,mRNA_3501,mRNA_5325,mRNA_7753
BP	GO:0044818	mitotic G2/M transition checkpoint	14	8	4.1	0.02696	0.870557	mRNA_1830,mRNA_2373,mRNA_2607,mRNA_293,mRNA_3501,mRNA_7167,mRNA_7753,mRNA_9514	mRNA_1830,mRNA_2373,mRNA_2607,mRNA_293,mRNA_3501,mRNA_7167,mRNA_7753,mRNA_9514
BP	GO:0010514	induction of conjugation with cellular fusion	19	10	5.56	0.0272	0.870557	mRNA_11023,mRNA_11293,mRNA_11309,mRNA_11310,mRNA_12105,mRNA_3204,mRNA_3387,mRNA_3893,mRNA_7567,mRNA_7846	mRNA_11023,mRNA_11293,mRNA_11309,mRNA_11310,mRNA_12105,mRNA_3204,mRNA_3387,mRNA_3893,mRNA_7567,mRNA_7846
BP	GO:1900180	regulation of protein localization to nucleus	19	10	5.56	0.0272	0.870557	mRNA_10839,mRNA_11293,mRNA_11309,mRNA_11310,mRNA_1851,mRNA_2412,mRNA_3387,mRNA_3893,mRNA_5635,mRNA_7567	mRNA_10839,mRNA_11293,mRNA_11309,mRNA_11310,mRNA_1851,mRNA_2412,mRNA_3387,mRNA_3893,mRNA_5635,mRNA_7567
BP	GO:0008315	G2/MI transition of meiotic cell cycle	5	4	1.46	0.02802	0.870557	mRNA_1830,mRNA_2373,mRNA_2607,mRNA_7167	mRNA_1830,mRNA_2373,mRNA_2607,mRNA_7167
BP	GO:0010603	regulation of cytoplasmic mRNA processing body assembly	5	4	1.46	0.02802	0.870557	mRNA_1919,mRNA_2964,mRNA_4866,mRNA_5385	mRNA_1919,mRNA_2964,mRNA_4866,mRNA_5385
BP	GO:0030091	protein repair	5	4	1.46	0.02802	0.870557	mRNA_12078,mRNA_4180,mRNA_7250,mRNA_7251	mRNA_12078,mRNA_4180,mRNA_7250,mRNA_7251
BP	GO:0030682	mitigation of host defenses by symbiont	5	4	1.46	0.02802	0.870557	mRNA_1822,mRNA_4073,mRNA_4122,mRNA_9174	mRNA_1822,mRNA_4073,mRNA_4122,mRNA_9174
BP	GO:0033567	DNA replication, Okazaki fragment processing	5	4	1.46	0.02802	0.870557	mRNA_269,mRNA_4480,mRNA_5670,mRNA_8588	mRNA_269,mRNA_4480,mRNA_5670,mRNA_8588
BP	GO:0052173	response to defenses of other organism	5	4	1.46	0.02802	0.870557	mRNA_1822,mRNA_4073,mRNA_4122,mRNA_9174	mRNA_1822,mRNA_4073,mRNA_4122,mRNA_9174
BP	GO:0052200	response to host defenses	5	4	1.46	0.02802	0.870557	mRNA_1822,mRNA_4073,mRNA_4122,mRNA_9174	mRNA_1822,mRNA_4073,mRNA_4122,mRNA_9174
BP	GO:0075136	response to host	5	4	1.46	0.02802	0.870557	mRNA_1822,mRNA_4073,mRNA_4122,mRNA_9174	mRNA_1822,mRNA_4073,mRNA_4122,mRNA_9174
BP	GO:0110030	regulation of G2/MI transition of meiotic cell cycle	5	4	1.46	0.02802	0.870557	mRNA_1830,mRNA_2373,mRNA_2607,mRNA_7167	mRNA_1830,mRNA_2373,mRNA_2607,mRNA_7167
BP	GO:1901522	positive regulation of transcription from RNA polymerase II promoter involved in cellular response to chemical stimulus	5	4	1.46	0.02802	0.870557	mRNA_10527,mRNA_1691,mRNA_3920,mRNA_9615	mRNA_10527,mRNA_1691,mRNA_3920,mRNA_9615
BP	GO:1902116	negative regulation of organelle assembly	5	4	1.46	0.02802	0.870557	mRNA_1914,mRNA_1919,mRNA_4866,mRNA_5385	mRNA_1914,mRNA_1919,mRNA_4866,mRNA_5385
BP	GO:1903461	Okazaki fragment processing involved in mitotic DNA replication	5	4	1.46	0.02802	0.870557	mRNA_269,mRNA_4480,mRNA_5670,mRNA_8588	mRNA_269,mRNA_4480,mRNA_5670,mRNA_8588
BP	GO:1901701	cellular response to oxygen-containing compound	35	16	10.24	0.02815	0.870557	mRNA_10845,mRNA_11464,mRNA_11953,mRNA_11954,mRNA_12057,mRNA_12317,mRNA_2937,mRNA_3487,mRNA_3920,mRNA_4670,mRNA_584,mRNA_5931,mRNA_7307,mRNA_7850,mRNA_8657,mRNA_8717	mRNA_10845,mRNA_11464,mRNA_11953,mRNA_11954,mRNA_12057,mRNA_12317,mRNA_2937,mRNA_3487,mRNA_3920,mRNA_4670,mRNA_584,mRNA_5931,mRNA_7307,mRNA_7850,mRNA_8657,mRNA_8717
BP	GO:0009607	response to biotic stimulus	27	13	7.9	0.0291	0.870557	mRNA_11705,mRNA_11953,mRNA_11954,mRNA_1822,mRNA_2607,mRNA_2937,mRNA_3487,mRNA_3911,mRNA_4073,mRNA_4122,mRNA_7850,mRNA_8588,mRNA_9174	mRNA_11705,mRNA_11953,mRNA_11954,mRNA_1822,mRNA_2607,mRNA_2937,mRNA_3487,mRNA_3911,mRNA_4073,mRNA_4122,mRNA_7850,mRNA_8588,mRNA_9174
BP	GO:0000122	negative regulation of transcription by RNA polymerase II	55	23	16.1	0.03076	0.870557	mRNA_10151,mRNA_10439,mRNA_10998,mRNA_11293,mRNA_11309,mRNA_11310,mRNA_12375,mRNA_12387,mRNA_1591,mRNA_1691,mRNA_2681,mRNA_3387,mRNA_3487,mRNA_3489,mRNA_3920,mRNA_4896,mRNA_4933,mRNA_5368,mRNA_6129,mRNA_6567,mRNA_6992,mRNA_7341,mRNA_7567	mRNA_10151,mRNA_10439,mRNA_10998,mRNA_11293,mRNA_11309,mRNA_11310,mRNA_12375,mRNA_12387,mRNA_1591,mRNA_1691,mRNA_2681,mRNA_3387,mRNA_3487,mRNA_3489,mRNA_3920,mRNA_4896,mRNA_4933,mRNA_5368,mRNA_6129,mRNA_6567,mRNA_6992,mRNA_7341,mRNA_7567
BP	GO:0051172	negative regulation of nitrogen compound metabolic process	154	56	45.08	0.03141	0.870557	mRNA_10151,mRNA_10439,mRNA_10998,mRNA_11102,mRNA_11293,mRNA_11309,mRNA_11310,mRNA_11702,mRNA_12375,mRNA_12387,mRNA_1518,mRNA_1548,mRNA_1591,mRNA_168,mRNA_1691,mRNA_1919,mRNA_2129,mRNA_2160,mRNA_234,mRNA_2481,mRNA_2681,mRNA_293,mRNA_3387,mRNA_3398,mRNA_3487,mRNA_3489,mRNA_3501,mRNA_3907,mRNA_3920,mRNA_4393,mRNA_4403,mRNA_4866,mRNA_4896,mRNA_4906,mRNA_4933,mRNA_5218,mRNA_5325,mRNA_5368,mRNA_5385,mR…	mRNA_10151,mRNA_10439,mRNA_10998,mRNA_11102,mRNA_11293,mRNA_11309,mRNA_11310,mRNA_11702,mRNA_12375,mRNA_12387,mRNA_1518,mRNA_1548,mRNA_1591,mRNA_168,mRNA_1691,mRNA_1919,mRNA_2129,mRNA_2160,mRNA_234,mRNA_2481,mRNA_2681,mRNA_293,mRNA_3387,mRNA_3398,mRNA_3487,mRNA_3489,mRNA_3501,mRNA_3907,mRNA_3920,mRNA_4393,mRNA_4403,mRNA_4866,mRNA_4896,mRNA_4906,mRNA_4933,mRNA_5218,mRNA_5325,mRNA_5368,mRNA_5385,mR…
BP	GO:0007165	signal transduction	289	99	84.59	0.03177	0.870557	mRNA_10140,mRNA_10145,mRNA_10420,mRNA_10428,mRNA_10659,mRNA_10839,mRNA_1084,mRNA_1085,mRNA_1106,mRNA_11065,mRNA_11068,mRNA_11132,mRNA_11293,mRNA_11309,mRNA_11310,mRNA_11438,mRNA_11736,mRNA_1181,mRNA_11953,mRNA_11954,mRNA_12223,mRNA_12317,mRNA_12379,mRNA_12387,mRNA_1511,mRNA_153,mRNA_1626,mRNA_1830,mRNA_1851,mRNA_1919,mRNA_1923,mRNA_2028,mRNA_2166,mRNA_234,mRNA_2373,mRNA_2395,mRNA_2412,mRNA_2607,m…	mRNA_10140,mRNA_10145,mRNA_10420,mRNA_10428,mRNA_10659,mRNA_10839,mRNA_1084,mRNA_1085,mRNA_1106,mRNA_11065,mRNA_11068,mRNA_11132,mRNA_11293,mRNA_11309,mRNA_11310,mRNA_11438,mRNA_11736,mRNA_1181,mRNA_11953,mRNA_11954,mRNA_12223,mRNA_12317,mRNA_12379,mRNA_12387,mRNA_1511,mRNA_153,mRNA_1626,mRNA_1830,mRNA_1851,mRNA_1919,mRNA_1923,mRNA_2028,mRNA_2166,mRNA_234,mRNA_2373,mRNA_2395,mRNA_2412,mRNA_2607,m…
BP	GO:0016226	iron-sulfur cluster assembly	22	11	6.44	0.03214	0.870557	mRNA_10148,mRNA_11977,mRNA_12021,mRNA_2687,mRNA_3574,mRNA_4494,mRNA_4893,mRNA_4907,mRNA_6043,mRNA_7964,mRNA_9035	mRNA_10148,mRNA_11977,mRNA_12021,mRNA_2687,mRNA_3574,mRNA_4494,mRNA_4893,mRNA_4907,mRNA_6043,mRNA_7964,mRNA_9035
BP	GO:0019321	pentose metabolic process	22	11	6.44	0.03214	0.870557	mRNA_10612,mRNA_10940,mRNA_10942,mRNA_11303,mRNA_11826,mRNA_3206,mRNA_4044,mRNA_7,mRNA_7237,mRNA_7932,mRNA_826	mRNA_10612,mRNA_10940,mRNA_10942,mRNA_11303,mRNA_11826,mRNA_3206,mRNA_4044,mRNA_7,mRNA_7237,mRNA_7932,mRNA_826
BP	GO:0031163	metallo-sulfur cluster assembly	22	11	6.44	0.03214	0.870557	mRNA_10148,mRNA_11977,mRNA_12021,mRNA_2687,mRNA_3574,mRNA_4494,mRNA_4893,mRNA_4907,mRNA_6043,mRNA_7964,mRNA_9035	mRNA_10148,mRNA_11977,mRNA_12021,mRNA_2687,mRNA_3574,mRNA_4494,mRNA_4893,mRNA_4907,mRNA_6043,mRNA_7964,mRNA_9035
BP	GO:0000076	DNA replication checkpoint	12	7	3.51	0.03364	0.870557	mRNA_1830,mRNA_2607,mRNA_293,mRNA_3501,mRNA_7167,mRNA_7753,mRNA_9514	mRNA_1830,mRNA_2607,mRNA_293,mRNA_3501,mRNA_7167,mRNA_7753,mRNA_9514
BP	GO:0007007	inner mitochondrial membrane organization	12	7	3.51	0.03364	0.870557	mRNA_11102,mRNA_4703,mRNA_531,mRNA_5491,mRNA_6412,mRNA_7320,mRNA_8215	mRNA_11102,mRNA_4703,mRNA_531,mRNA_5491,mRNA_6412,mRNA_7320,mRNA_8215
BP	GO:0010563	negative regulation of phosphorus metabolic process	12	7	3.51	0.03364	0.870557	mRNA_11102,mRNA_234,mRNA_4906,mRNA_5218,mRNA_7846,mRNA_8472,mRNA_9468	mRNA_11102,mRNA_234,mRNA_4906,mRNA_5218,mRNA_7846,mRNA_8472,mRNA_9468
BP	GO:0044771	meiotic cell cycle phase transition	12	7	3.51	0.03364	0.870557	mRNA_1830,mRNA_2373,mRNA_2607,mRNA_3615,mRNA_368,mRNA_7167,mRNA_8714	mRNA_1830,mRNA_2373,mRNA_2607,mRNA_3615,mRNA_368,mRNA_7167,mRNA_8714
BP	GO:0045936	negative regulation of phosphate metabolic process	12	7	3.51	0.03364	0.870557	mRNA_11102,mRNA_234,mRNA_4906,mRNA_5218,mRNA_7846,mRNA_8472,mRNA_9468	mRNA_11102,mRNA_234,mRNA_4906,mRNA_5218,mRNA_7846,mRNA_8472,mRNA_9468
BP	GO:1901993	regulation of meiotic cell cycle phase transition	12	7	3.51	0.03364	0.870557	mRNA_1830,mRNA_2373,mRNA_2607,mRNA_3615,mRNA_368,mRNA_7167,mRNA_8714	mRNA_1830,mRNA_2373,mRNA_2607,mRNA_3615,mRNA_368,mRNA_7167,mRNA_8714
BP	GO:0031324	negative regulation of cellular metabolic process	167	60	48.88	0.03399	0.870557	mRNA_10151,mRNA_10439,mRNA_10998,mRNA_11102,mRNA_11293,mRNA_11309,mRNA_11310,mRNA_11702,mRNA_12375,mRNA_12387,mRNA_12498,mRNA_1518,mRNA_1548,mRNA_1591,mRNA_168,mRNA_1691,mRNA_1919,mRNA_2129,mRNA_2160,mRNA_234,mRNA_2481,mRNA_2607,mRNA_2681,mRNA_293,mRNA_3204,mRNA_3387,mRNA_3398,mRNA_3487,mRNA_3489,mRNA_3501,mRNA_3907,mRNA_3920,mRNA_4393,mRNA_4403,mRNA_4866,mRNA_4896,mRNA_4906,mRNA_4933,mRNA_5218,m…	mRNA_10151,mRNA_10439,mRNA_10998,mRNA_11102,mRNA_11293,mRNA_11309,mRNA_11310,mRNA_11702,mRNA_12375,mRNA_12387,mRNA_12498,mRNA_1518,mRNA_1548,mRNA_1591,mRNA_168,mRNA_1691,mRNA_1919,mRNA_2129,mRNA_2160,mRNA_234,mRNA_2481,mRNA_2607,mRNA_2681,mRNA_293,mRNA_3204,mRNA_3387,mRNA_3398,mRNA_3487,mRNA_3489,mRNA_3501,mRNA_3907,mRNA_3920,mRNA_4393,mRNA_4403,mRNA_4866,mRNA_4896,mRNA_4906,mRNA_4933,mRNA_5218,m…
BP	GO:0046365	monosaccharide catabolic process	37	19	10.83	0.03413	0.870557	mRNA_10343,mRNA_10940,mRNA_10942,mRNA_11826,mRNA_1551,mRNA_2897,mRNA_3206,mRNA_3845,mRNA_4044,mRNA_7,mRNA_7237,mRNA_7333,mRNA_7415,mRNA_7932,mRNA_7948,mRNA_8003,mRNA_826,mRNA_9530,mRNA_9539	mRNA_10343,mRNA_10940,mRNA_10942,mRNA_11826,mRNA_1551,mRNA_2897,mRNA_3206,mRNA_3845,mRNA_4044,mRNA_7,mRNA_7237,mRNA_7333,mRNA_7415,mRNA_7932,mRNA_7948,mRNA_8003,mRNA_826,mRNA_9530,mRNA_9539
BP	GO:0045859	regulation of protein kinase activity	33	15	9.66	0.03491	0.870557	mRNA_10839,mRNA_11065,mRNA_11705,mRNA_11736,mRNA_1914,mRNA_1923,mRNA_2412,mRNA_3233,mRNA_3955,mRNA_4906,mRNA_6177,mRNA_8472,mRNA_9059,mRNA_9063,mRNA_9468	mRNA_10839,mRNA_11065,mRNA_11705,mRNA_11736,mRNA_1914,mRNA_1923,mRNA_2412,mRNA_3233,mRNA_3955,mRNA_4906,mRNA_6177,mRNA_8472,mRNA_9059,mRNA_9063,mRNA_9468
BP	GO:0010948	negative regulation of cell cycle process	91	35	26.64	0.03558	0.870557	mRNA_10839,mRNA_11132,mRNA_11293,mRNA_11309,mRNA_11310,mRNA_12303,mRNA_153,mRNA_1830,mRNA_1914,mRNA_2030,mRNA_2160,mRNA_2373,mRNA_2607,mRNA_293,mRNA_3204,mRNA_3387,mRNA_3484,mRNA_3489,mRNA_3501,mRNA_3543,mRNA_368,mRNA_3779,mRNA_3893,mRNA_3911,mRNA_3920,mRNA_5325,mRNA_539,mRNA_5831,mRNA_697,mRNA_7167,mRNA_7567,mRNA_7753,mRNA_798,mRNA_8714,mRNA_9514	mRNA_10839,mRNA_11132,mRNA_11293,mRNA_11309,mRNA_11310,mRNA_12303,mRNA_153,mRNA_1830,mRNA_1914,mRNA_2030,mRNA_2160,mRNA_2373,mRNA_2607,mRNA_293,mRNA_3204,mRNA_3387,mRNA_3484,mRNA_3489,mRNA_3501,mRNA_3543,mRNA_368,mRNA_3779,mRNA_3893,mRNA_3911,mRNA_3920,mRNA_5325,mRNA_539,mRNA_5831,mRNA_697,mRNA_7167,mRNA_7567,mRNA_7753,mRNA_798,mRNA_8714,mRNA_9514
BP	GO:0010389	regulation of G2/M transition of mitotic cell cycle	39	17	11.42	0.03935	0.870557	mRNA_10839,mRNA_1830,mRNA_2373,mRNA_2412,mRNA_2607,mRNA_293,mRNA_3204,mRNA_3501,mRNA_3893,mRNA_3911,mRNA_4403,mRNA_7167,mRNA_73,mRNA_7753,mRNA_7846,mRNA_8714,mRNA_9514	mRNA_10839,mRNA_1830,mRNA_2373,mRNA_2412,mRNA_2607,mRNA_293,mRNA_3204,mRNA_3501,mRNA_3893,mRNA_3911,mRNA_4403,mRNA_7167,mRNA_73,mRNA_7753,mRNA_7846,mRNA_8714,mRNA_9514
BP	GO:1901700	response to oxygen-containing compound	39	17	11.42	0.03935	0.870557	mRNA_10845,mRNA_11464,mRNA_11608,mRNA_11953,mRNA_11954,mRNA_12057,mRNA_12317,mRNA_2937,mRNA_3487,mRNA_3920,mRNA_4670,mRNA_584,mRNA_5931,mRNA_7307,mRNA_7850,mRNA_8657,mRNA_8717	mRNA_10845,mRNA_11464,mRNA_11608,mRNA_11953,mRNA_11954,mRNA_12057,mRNA_12317,mRNA_2937,mRNA_3487,mRNA_3920,mRNA_4670,mRNA_584,mRNA_5931,mRNA_7307,mRNA_7850,mRNA_8657,mRNA_8717
BP	GO:1902749	regulation of cell cycle G2/M phase transition	39	17	11.42	0.03935	0.870557	mRNA_10839,mRNA_1830,mRNA_2373,mRNA_2412,mRNA_2607,mRNA_293,mRNA_3204,mRNA_3501,mRNA_3893,mRNA_3911,mRNA_4403,mRNA_7167,mRNA_73,mRNA_7753,mRNA_7846,mRNA_8714,mRNA_9514	mRNA_10839,mRNA_1830,mRNA_2373,mRNA_2412,mRNA_2607,mRNA_293,mRNA_3204,mRNA_3501,mRNA_3893,mRNA_3911,mRNA_4403,mRNA_7167,mRNA_73,mRNA_7753,mRNA_7846,mRNA_8714,mRNA_9514
BP	GO:0006879	cellular iron ion homeostasis	28	13	8.2	0.04015	0.870557	mRNA_11977,mRNA_12057,mRNA_12361,mRNA_1286,mRNA_2484,mRNA_4670,mRNA_4896,mRNA_5800,mRNA_7679,mRNA_8476,mRNA_9215,mRNA_9216,mRNA_9423	mRNA_11977,mRNA_12057,mRNA_12361,mRNA_1286,mRNA_2484,mRNA_4670,mRNA_4896,mRNA_5800,mRNA_7679,mRNA_8476,mRNA_9215,mRNA_9216,mRNA_9423
BP	GO:0006970	response to osmotic stress	28	13	8.2	0.04015	0.870557	mRNA_10439,mRNA_11953,mRNA_11954,mRNA_1923,mRNA_234,mRNA_2412,mRNA_2937,mRNA_3893,mRNA_3920,mRNA_5497,mRNA_5740,mRNA_7024,mRNA_8699	mRNA_10439,mRNA_11953,mRNA_11954,mRNA_1923,mRNA_234,mRNA_2412,mRNA_2937,mRNA_3893,mRNA_3920,mRNA_5497,mRNA_5740,mRNA_7024,mRNA_8699
BP	GO:0042026	protein refolding	20	10	5.85	0.04047	0.870557	mRNA_10986,mRNA_440,mRNA_5286,mRNA_5396,mRNA_5497,mRNA_6322,mRNA_7024,mRNA_766,mRNA_8757,mRNA_8963	mRNA_10986,mRNA_440,mRNA_5286,mRNA_5396,mRNA_5497,mRNA_6322,mRNA_7024,mRNA_766,mRNA_8757,mRNA_8963
BP	GO:0042732	D-xylose metabolic process	20	10	5.85	0.04047	0.870557	mRNA_10612,mRNA_10940,mRNA_10942,mRNA_11826,mRNA_3206,mRNA_4044,mRNA_7,mRNA_7237,mRNA_7932,mRNA_826	mRNA_10612,mRNA_10940,mRNA_10942,mRNA_11826,mRNA_3206,mRNA_4044,mRNA_7,mRNA_7237,mRNA_7932,mRNA_826
BP	GO:0006979	response to oxidative stress	68	27	19.9	0.04065	0.870557	mRNA_10420,mRNA_10527,mRNA_10845,mRNA_10942,mRNA_11464,mRNA_11826,mRNA_12057,mRNA_12376,mRNA_12516,mRNA_1458,mRNA_2412,mRNA_354,mRNA_3893,mRNA_3920,mRNA_4166,mRNA_4670,mRNA_5931,mRNA_6675,mRNA_7250,mRNA_7251,mRNA_7307,mRNA_7340,mRNA_7932,mRNA_8329,mRNA_8657,mRNA_9238,mRNA_9355	mRNA_10420,mRNA_10527,mRNA_10845,mRNA_10942,mRNA_11464,mRNA_11826,mRNA_12057,mRNA_12376,mRNA_12516,mRNA_1458,mRNA_2412,mRNA_354,mRNA_3893,mRNA_3920,mRNA_4166,mRNA_4670,mRNA_5931,mRNA_6675,mRNA_7250,mRNA_7251,mRNA_7307,mRNA_7340,mRNA_7932,mRNA_8329,mRNA_8657,mRNA_9238,mRNA_9355
BP	GO:0071555	cell wall organization	83	32	24.29	0.04179	0.870557	mRNA_10223,mRNA_11953,mRNA_11954,mRNA_12685,mRNA_1272,mRNA_1288,mRNA_12924,mRNA_1313,mRNA_2937,mRNA_3440,mRNA_3458,mRNA_437,mRNA_4403,mRNA_449,mRNA_4749,mRNA_4827,mRNA_5209,mRNA_5259,mRNA_5309,mRNA_5583,mRNA_5635,mRNA_5970,mRNA_6544,mRNA_6811,mRNA_7086,mRNA_7587,mRNA_7807,mRNA_7927,mRNA_8279,mRNA_8946,mRNA_9300,mRNA_9998	mRNA_10223,mRNA_11953,mRNA_11954,mRNA_12685,mRNA_1272,mRNA_1288,mRNA_12924,mRNA_1313,mRNA_2937,mRNA_3440,mRNA_3458,mRNA_437,mRNA_4403,mRNA_449,mRNA_4749,mRNA_4827,mRNA_5209,mRNA_5259,mRNA_5309,mRNA_5583,mRNA_5635,mRNA_5970,mRNA_6544,mRNA_6811,mRNA_7086,mRNA_7587,mRNA_7807,mRNA_7927,mRNA_8279,mRNA_8946,mRNA_9300,mRNA_9998
BP	GO:2000241	regulation of reproductive process	76	36	22.25	0.04192	0.870557	mRNA_10839,mRNA_11023,mRNA_11293,mRNA_11309,mRNA_11310,mRNA_12105,mRNA_1830,mRNA_1914,mRNA_1923,mRNA_2160,mRNA_2373,mRNA_2604,mRNA_2607,mRNA_3204,mRNA_3387,mRNA_3452,mRNA_3489,mRNA_3615,mRNA_368,mRNA_3779,mRNA_3893,mRNA_3920,mRNA_5455,mRNA_5723,mRNA_5831,mRNA_5847,mRNA_6177,mRNA_7167,mRNA_7255,mRNA_7567,mRNA_7846,mRNA_8472,mRNA_8505,mRNA_8714,mRNA_9050,mRNA_9256	mRNA_10839,mRNA_11023,mRNA_11293,mRNA_11309,mRNA_11310,mRNA_12105,mRNA_1830,mRNA_1914,mRNA_1923,mRNA_2160,mRNA_2373,mRNA_2604,mRNA_2607,mRNA_3204,mRNA_3387,mRNA_3452,mRNA_3489,mRNA_3615,mRNA_368,mRNA_3779,mRNA_3893,mRNA_3920,mRNA_5455,mRNA_5723,mRNA_5831,mRNA_5847,mRNA_6177,mRNA_7167,mRNA_7255,mRNA_7567,mRNA_7846,mRNA_8472,mRNA_8505,mRNA_8714,mRNA_9050,mRNA_9256
BP	GO:0009820	alkaloid metabolic process	10	6	2.93	0.04198	0.870557	mRNA_1067,mRNA_12422,mRNA_12423,mRNA_12425,mRNA_5172,mRNA_9502	mRNA_1067,mRNA_12422,mRNA_12423,mRNA_12425,mRNA_5172,mRNA_9502
BP	GO:0010971	positive regulation of G2/M transition of mitotic cell cycle	10	6	2.93	0.04198	0.870557	mRNA_10839,mRNA_2412,mRNA_2607,mRNA_4403,mRNA_7846,mRNA_8714	mRNA_10839,mRNA_2412,mRNA_2607,mRNA_4403,mRNA_7846,mRNA_8714
BP	GO:1902751	positive regulation of cell cycle G2/M phase transition	10	6	2.93	0.04198	0.870557	mRNA_10839,mRNA_2412,mRNA_2607,mRNA_4403,mRNA_7846,mRNA_8714	mRNA_10839,mRNA_2412,mRNA_2607,mRNA_4403,mRNA_7846,mRNA_8714
BP	GO:0051248	negative regulation of protein metabolic process	31	14	9.07	0.04333	0.870557	mRNA_1518,mRNA_1919,mRNA_234,mRNA_3398,mRNA_3907,mRNA_4866,mRNA_4906,mRNA_5385,mRNA_5552,mRNA_6075,mRNA_6253,mRNA_7846,mRNA_8472,mRNA_9468	mRNA_1518,mRNA_1919,mRNA_234,mRNA_3398,mRNA_3907,mRNA_4866,mRNA_4906,mRNA_5385,mRNA_5552,mRNA_6075,mRNA_6253,mRNA_7846,mRNA_8472,mRNA_9468
BP	GO:1903829	positive regulation of cellular protein localization	31	14	9.07	0.04333	0.870557	mRNA_1036,mRNA_10839,mRNA_11068,mRNA_1851,mRNA_2189,mRNA_2412,mRNA_3697,mRNA_4666,mRNA_4957,mRNA_5122,mRNA_5375,mRNA_5492,mRNA_7280,mRNA_8356	mRNA_1036,mRNA_10839,mRNA_11068,mRNA_1851,mRNA_2189,mRNA_2412,mRNA_3697,mRNA_4666,mRNA_4957,mRNA_5122,mRNA_5375,mRNA_5492,mRNA_7280,mRNA_8356
BP	GO:0051052	regulation of DNA metabolic process	48	20	14.05	0.04399	0.870557	mRNA_10408,mRNA_10535,mRNA_10839,mRNA_12516,mRNA_1548,mRNA_1830,mRNA_293,mRNA_3006,mRNA_3484,mRNA_3489,mRNA_3543,mRNA_3920,mRNA_4393,mRNA_4505,mRNA_5670,mRNA_5723,mRNA_5831,mRNA_7167,mRNA_787,mRNA_8802	mRNA_10408,mRNA_10535,mRNA_10839,mRNA_12516,mRNA_1548,mRNA_1830,mRNA_293,mRNA_3006,mRNA_3484,mRNA_3489,mRNA_3543,mRNA_3920,mRNA_4393,mRNA_4505,mRNA_5670,mRNA_5723,mRNA_5831,mRNA_7167,mRNA_787,mRNA_8802
BP	GO:0008643	carbohydrate transport	34	15	9.95	0.04606	0.870557	mRNA_10770,mRNA_11423,mRNA_11603,mRNA_11972,mRNA_2365,mRNA_2950,mRNA_5131,mRNA_522,mRNA_5885,mRNA_7219,mRNA_7854,mRNA_809,mRNA_81,mRNA_8190,mRNA_8349	mRNA_10770,mRNA_11423,mRNA_11603,mRNA_11972,mRNA_2365,mRNA_2950,mRNA_5131,mRNA_522,mRNA_5885,mRNA_7219,mRNA_7854,mRNA_809,mRNA_81,mRNA_8190,mRNA_8349
BP	GO:0034599	cellular response to oxidative stress	54	22	15.81	0.04606	0.870557	mRNA_10420,mRNA_10527,mRNA_10845,mRNA_10942,mRNA_11464,mRNA_11826,mRNA_12057,mRNA_1458,mRNA_2412,mRNA_3893,mRNA_3920,mRNA_4670,mRNA_5931,mRNA_6675,mRNA_7250,mRNA_7251,mRNA_7307,mRNA_7340,mRNA_7932,mRNA_8329,mRNA_8657,mRNA_9355	mRNA_10420,mRNA_10527,mRNA_10845,mRNA_10942,mRNA_11464,mRNA_11826,mRNA_12057,mRNA_1458,mRNA_2412,mRNA_3893,mRNA_3920,mRNA_4670,mRNA_5931,mRNA_6675,mRNA_7250,mRNA_7251,mRNA_7307,mRNA_7340,mRNA_7932,mRNA_8329,mRNA_8657,mRNA_9355
BP	GO:0006457	protein folding	78	34	22.83	0.04619	0.870557	mRNA_10147,mRNA_10316,mRNA_10408,mRNA_10675,mRNA_10986,mRNA_12017,mRNA_12018,mRNA_12514,mRNA_12878,mRNA_1580,mRNA_1611,mRNA_176,mRNA_2051,mRNA_2546,mRNA_3622,mRNA_3857,mRNA_4292,mRNA_440,mRNA_4506,mRNA_525,mRNA_5286,mRNA_5396,mRNA_5497,mRNA_5911,mRNA_6216,mRNA_6253,mRNA_6322,mRNA_6412,mRNA_7024,mRNA_766,mRNA_8757,mRNA_8963,mRNA_9292,mRNA_9294	mRNA_10147,mRNA_10316,mRNA_10408,mRNA_10675,mRNA_10986,mRNA_12017,mRNA_12018,mRNA_12514,mRNA_12878,mRNA_1580,mRNA_1611,mRNA_176,mRNA_2051,mRNA_2546,mRNA_3622,mRNA_3857,mRNA_4292,mRNA_440,mRNA_4506,mRNA_525,mRNA_5286,mRNA_5396,mRNA_5497,mRNA_5911,mRNA_6216,mRNA_6253,mRNA_6322,mRNA_6412,mRNA_7024,mRNA_766,mRNA_8757,mRNA_8963,mRNA_9292,mRNA_9294
BP	GO:0010629	negative regulation of gene expression	195	68	57.08	0.04754	0.870557	mRNA_10151,mRNA_10439,mRNA_10603,mRNA_10998,mRNA_11288,mRNA_11293,mRNA_11309,mRNA_11310,mRNA_11702,mRNA_12139,mRNA_12315,mRNA_12375,mRNA_12387,mRNA_1518,mRNA_1550,mRNA_1591,mRNA_168,mRNA_1691,mRNA_1743,mRNA_177,mRNA_1919,mRNA_2006,mRNA_2129,mRNA_2455,mRNA_2481,mRNA_2681,mRNA_293,mRNA_2957,mRNA_3025,mRNA_3029,mRNA_3034,mRNA_3387,mRNA_3398,mRNA_3487,mRNA_3489,mRNA_3501,mRNA_3907,mRNA_3920,mRNA_3958…	mRNA_10151,mRNA_10439,mRNA_10603,mRNA_10998,mRNA_11288,mRNA_11293,mRNA_11309,mRNA_11310,mRNA_11702,mRNA_12139,mRNA_12315,mRNA_12375,mRNA_12387,mRNA_1518,mRNA_1550,mRNA_1591,mRNA_168,mRNA_1691,mRNA_1743,mRNA_177,mRNA_1919,mRNA_2006,mRNA_2129,mRNA_2455,mRNA_2481,mRNA_2681,mRNA_293,mRNA_2957,mRNA_3025,mRNA_3029,mRNA_3034,mRNA_3387,mRNA_3398,mRNA_3487,mRNA_3489,mRNA_3501,mRNA_3907,mRNA_3920,mRNA_3958…
BP	GO:0000245	spliceosomal complex assembly	37	16	10.83	0.04838	0.870557	mRNA_10399,mRNA_10709,mRNA_11068,mRNA_1851,mRNA_3697,mRNA_3814,mRNA_4666,mRNA_4957,mRNA_5122,mRNA_589,mRNA_6127,mRNA_6170,mRNA_7280,mRNA_8356,mRNA_8887,mRNA_956	mRNA_10399,mRNA_10709,mRNA_11068,mRNA_1851,mRNA_3697,mRNA_3814,mRNA_4666,mRNA_4957,mRNA_5122,mRNA_589,mRNA_6127,mRNA_6170,mRNA_7280,mRNA_8356,mRNA_8887,mRNA_956
BP	GO:0032386	regulation of intracellular transport	52	25	15.22	0.04852	0.870557	mRNA_1036,mRNA_1106,mRNA_11068,mRNA_11293,mRNA_11309,mRNA_11310,mRNA_1181,mRNA_1851,mRNA_2189,mRNA_2412,mRNA_2604,mRNA_3387,mRNA_3697,mRNA_412,mRNA_4250,mRNA_4666,mRNA_4957,mRNA_4984,mRNA_5122,mRNA_5492,mRNA_5635,mRNA_7280,mRNA_7567,mRNA_8356,mRNA_8896	mRNA_1036,mRNA_1106,mRNA_11068,mRNA_11293,mRNA_11309,mRNA_11310,mRNA_1181,mRNA_1851,mRNA_2189,mRNA_2412,mRNA_2604,mRNA_3387,mRNA_3697,mRNA_412,mRNA_4250,mRNA_4666,mRNA_4957,mRNA_4984,mRNA_5122,mRNA_5492,mRNA_5635,mRNA_7280,mRNA_7567,mRNA_8356,mRNA_8896
BP	GO:0045292	mRNA cis splicing, via spliceosome	72	28	21.08	0.049	0.870557	mRNA_10399,mRNA_10709,mRNA_10992,mRNA_1100,mRNA_11083,mRNA_1178,mRNA_1486,mRNA_1826,mRNA_2961,mRNA_2992,mRNA_3034,mRNA_3116,mRNA_3814,mRNA_3958,mRNA_4040,mRNA_409,mRNA_4523,mRNA_4664,mRNA_4898,mRNA_5518,mRNA_564,mRNA_5696,mRNA_6170,mRNA_6830,mRNA_7977,mRNA_874,mRNA_9020,mRNA_9034	mRNA_10399,mRNA_10709,mRNA_10992,mRNA_1100,mRNA_11083,mRNA_1178,mRNA_1486,mRNA_1826,mRNA_2961,mRNA_2992,mRNA_3034,mRNA_3116,mRNA_3814,mRNA_3958,mRNA_4040,mRNA_409,mRNA_4523,mRNA_4664,mRNA_4898,mRNA_5518,mRNA_564,mRNA_5696,mRNA_6170,mRNA_6830,mRNA_7977,mRNA_874,mRNA_9020,mRNA_9034
BP	GO:0045229	external encapsulating structure organization	84	32	24.59	0.04919	0.870557	mRNA_10223,mRNA_11953,mRNA_11954,mRNA_12685,mRNA_1272,mRNA_1288,mRNA_12924,mRNA_1313,mRNA_2937,mRNA_3440,mRNA_3458,mRNA_437,mRNA_4403,mRNA_449,mRNA_4749,mRNA_4827,mRNA_5209,mRNA_5259,mRNA_5309,mRNA_5583,mRNA_5635,mRNA_5970,mRNA_6544,mRNA_6811,mRNA_7086,mRNA_7587,mRNA_7807,mRNA_7927,mRNA_8279,mRNA_8946,mRNA_9300,mRNA_9998	mRNA_10223,mRNA_11953,mRNA_11954,mRNA_12685,mRNA_1272,mRNA_1288,mRNA_12924,mRNA_1313,mRNA_2937,mRNA_3440,mRNA_3458,mRNA_437,mRNA_4403,mRNA_449,mRNA_4749,mRNA_4827,mRNA_5209,mRNA_5259,mRNA_5309,mRNA_5583,mRNA_5635,mRNA_5970,mRNA_6544,mRNA_6811,mRNA_7086,mRNA_7587,mRNA_7807,mRNA_7927,mRNA_8279,mRNA_8946,mRNA_9300,mRNA_9998
CC	GO:0005887	integral component of plasma membrane	68	36	20	3.5e-05	0.02345	mRNA_11053,mRNA_11084,mRNA_1121,mRNA_11283,mRNA_11423,mRNA_11569,mRNA_11603,mRNA_11715,mRNA_12361,mRNA_12497,mRNA_12688,mRNA_12691,mRNA_12768,mRNA_152,mRNA_1606,mRNA_2950,mRNA_2954,mRNA_3000,mRNA_3490,mRNA_4362,mRNA_4488,mRNA_5131,mRNA_5209,mRNA_522,mRNA_5379,mRNA_5885,mRNA_6037,mRNA_7219,mRNA_8,mRNA_8077,mRNA_809,mRNA_81,mRNA_8349,mRNA_836,mRNA_8754,mRNA_9091	mRNA_11053,mRNA_11084,mRNA_1121,mRNA_11283,mRNA_11423,mRNA_11569,mRNA_11603,mRNA_11715,mRNA_12361,mRNA_12497,mRNA_12688,mRNA_12691,mRNA_12768,mRNA_152,mRNA_1606,mRNA_2950,mRNA_2954,mRNA_3000,mRNA_3490,mRNA_4362,mRNA_4488,mRNA_5131,mRNA_5209,mRNA_522,mRNA_5379,mRNA_5885,mRNA_6037,mRNA_7219,mRNA_8,mRNA_8077,mRNA_809,mRNA_81,mRNA_8349,mRNA_836,mRNA_8754,mRNA_9091
CC	GO:0016021	integral component of membrane	874	303	257.02	0.0021	0.7035	mRNA_10000,mRNA_10136,mRNA_10162,mRNA_10169,mRNA_10223,mRNA_10229,mRNA_10272,mRNA_10329,mRNA_10374,mRNA_1054,mRNA_1056,mRNA_10612,mRNA_10672,mRNA_10675,mRNA_10696,mRNA_10770,mRNA_10837,mRNA_11048,mRNA_11051,mRNA_11053,mRNA_11084,mRNA_11091,mRNA_1121,mRNA_11255,mRNA_11256,mRNA_11283,mRNA_11304,mRNA_11378,mRNA_11423,mRNA_11428,mRNA_11451,mRNA_11453,mRNA_11524,mRNA_11552,mRNA_11553,mRNA_11569,mRNA_1…	mRNA_10000,mRNA_10136,mRNA_10162,mRNA_10169,mRNA_10223,mRNA_10229,mRNA_10272,mRNA_10329,mRNA_10374,mRNA_1054,mRNA_1056,mRNA_10612,mRNA_10672,mRNA_10675,mRNA_10696,mRNA_10770,mRNA_10837,mRNA_11048,mRNA_11051,mRNA_11053,mRNA_11084,mRNA_11091,mRNA_1121,mRNA_11255,mRNA_11256,mRNA_11283,mRNA_11304,mRNA_11378,mRNA_11423,mRNA_11428,mRNA_11451,mRNA_11453,mRNA_11524,mRNA_11552,mRNA_11553,mRNA_11569,mRNA_1…
CC	GO:0043596	nuclear replication fork	47	21	13.82	0.0182	1	mRNA_1032,mRNA_1077,mRNA_11718,mRNA_12020,mRNA_12748,mRNA_12749,mRNA_1548,mRNA_2491,mRNA_269,mRNA_3733,mRNA_4480,mRNA_4533,mRNA_4735,mRNA_5195,mRNA_5197,mRNA_5325,mRNA_7867,mRNA_8588,mRNA_8802,mRNA_8866,mRNA_9514	mRNA_1032,mRNA_1077,mRNA_11718,mRNA_12020,mRNA_12748,mRNA_12749,mRNA_1548,mRNA_2491,mRNA_269,mRNA_3733,mRNA_4480,mRNA_4533,mRNA_4735,mRNA_5195,mRNA_5197,mRNA_5325,mRNA_7867,mRNA_8588,mRNA_8802,mRNA_8866,mRNA_9514
CC	GO:0005657	replication fork	50	22	14.7	0.0193	1	mRNA_1032,mRNA_1077,mRNA_11718,mRNA_12020,mRNA_12748,mRNA_12749,mRNA_1548,mRNA_2491,mRNA_269,mRNA_3733,mRNA_4393,mRNA_4480,mRNA_4533,mRNA_4735,mRNA_5195,mRNA_5197,mRNA_5325,mRNA_7867,mRNA_8588,mRNA_8802,mRNA_8866,mRNA_9514	mRNA_1032,mRNA_1077,mRNA_11718,mRNA_12020,mRNA_12748,mRNA_12749,mRNA_1548,mRNA_2491,mRNA_269,mRNA_3733,mRNA_4393,mRNA_4480,mRNA_4533,mRNA_4735,mRNA_5195,mRNA_5197,mRNA_5325,mRNA_7867,mRNA_8588,mRNA_8802,mRNA_8866,mRNA_9514
CC	GO:0031261	DNA replication preinitiation complex	16	9	4.71	0.0223	1	mRNA_11718,mRNA_12749,mRNA_2491,mRNA_293,mRNA_3733,mRNA_4533,mRNA_4735,mRNA_5325,mRNA_9514	mRNA_11718,mRNA_12749,mRNA_2491,mRNA_293,mRNA_3733,mRNA_4533,mRNA_4735,mRNA_5325,mRNA_9514
CC	GO:0005886	plasma membrane	347	132	102.04	0.0235	1	mRNA_10000,mRNA_10140,mRNA_10145,mRNA_10147,mRNA_10223,mRNA_10329,mRNA_10672,mRNA_10693,mRNA_11053,mRNA_11084,mRNA_11091,mRNA_11188,mRNA_1121,mRNA_11256,mRNA_11283,mRNA_11423,mRNA_11438,mRNA_11454,mRNA_11524,mRNA_11552,mRNA_11553,mRNA_11569,mRNA_11570,mRNA_11603,mRNA_11627,mRNA_11715,mRNA_11751,mRNA_1180,mRNA_12203,mRNA_12361,mRNA_12497,mRNA_12499,mRNA_1259,mRNA_12685,mRNA_12688,mRNA_12691,mRNA_1…	mRNA_10000,mRNA_10140,mRNA_10145,mRNA_10147,mRNA_10223,mRNA_10329,mRNA_10672,mRNA_10693,mRNA_11053,mRNA_11084,mRNA_11091,mRNA_11188,mRNA_1121,mRNA_11256,mRNA_11283,mRNA_11423,mRNA_11438,mRNA_11454,mRNA_11524,mRNA_11552,mRNA_11553,mRNA_11569,mRNA_11570,mRNA_11603,mRNA_11627,mRNA_11715,mRNA_11751,mRNA_1180,mRNA_12203,mRNA_12361,mRNA_12497,mRNA_12499,mRNA_1259,mRNA_12685,mRNA_12688,mRNA_12691,mRNA_1…
CC	GO:0005946	alpha,alpha-trehalose-phosphate synthase complex (UDP-forming)	3	3	0.88	0.0254	1	mRNA_11464,mRNA_1647,mRNA_9750	mRNA_11464,mRNA_1647,mRNA_9750
CC	GO:0008622	epsilon DNA polymerase complex	3	3	0.88	0.0254	1	mRNA_6930,mRNA_7867,mRNA_829	mRNA_6930,mRNA_7867,mRNA_829
CC	GO:1990531	phospholipid-translocating ATPase complex	3	3	0.88	0.0254	1	mRNA_1523,mRNA_7745,mRNA_9050	mRNA_1523,mRNA_7745,mRNA_9050
CC	GO:0005876	spindle microtubule	7	5	2.06	0.0263	1	mRNA_1041,mRNA_12303,mRNA_368,mRNA_697,mRNA_8714	mRNA_1041,mRNA_12303,mRNA_368,mRNA_697,mRNA_8714
CC	GO:0005615	extracellular space	24	12	7.06	0.0266	1	mRNA_10806,mRNA_11915,mRNA_12432,mRNA_12434,mRNA_29,mRNA_3583,mRNA_3606,mRNA_4716,mRNA_7841,mRNA_8573,mRNA_9788,mRNA_9797	mRNA_10806,mRNA_11915,mRNA_12432,mRNA_12434,mRNA_29,mRNA_3583,mRNA_3606,mRNA_4716,mRNA_7841,mRNA_8573,mRNA_9788,mRNA_9797
CC	GO:0005742	mitochondrial outer membrane translocase complex	5	4	1.47	0.0285	1	mRNA_2272,mRNA_4703,mRNA_5301,mRNA_6968	mRNA_2272,mRNA_4703,mRNA_5301,mRNA_6968
CC	GO:0030428	cell septum	41	18	12.06	0.0335	1	mRNA_10223,mRNA_10398,mRNA_1106,mRNA_1181,mRNA_1272,mRNA_3452,mRNA_3458,mRNA_3911,mRNA_4403,mRNA_47,mRNA_4827,mRNA_4984,mRNA_5209,mRNA_5309,mRNA_5987,mRNA_5989,mRNA_6154,mRNA_9998	mRNA_10223,mRNA_10398,mRNA_1106,mRNA_1181,mRNA_1272,mRNA_3452,mRNA_3458,mRNA_3911,mRNA_4403,mRNA_47,mRNA_4827,mRNA_4984,mRNA_5209,mRNA_5309,mRNA_5987,mRNA_5989,mRNA_6154,mRNA_9998
CC	GO:0005656	nuclear pre-replicative complex	12	7	3.53	0.0345	1	mRNA_11718,mRNA_2491,mRNA_293,mRNA_3733,mRNA_4505,mRNA_5325,mRNA_9514	mRNA_11718,mRNA_2491,mRNA_293,mRNA_3733,mRNA_4505,mRNA_5325,mRNA_9514
CC	GO:0036387	pre-replicative complex	12	7	3.53	0.0345	1	mRNA_11718,mRNA_2491,mRNA_293,mRNA_3733,mRNA_4505,mRNA_5325,mRNA_9514	mRNA_11718,mRNA_2491,mRNA_293,mRNA_3733,mRNA_4505,mRNA_5325,mRNA_9514
CC	GO:0098791	Golgi apparatus subcompartment	25	12	7.35	0.0377	1	mRNA_10136,mRNA_12003,mRNA_258,mRNA_2795,mRNA_31,mRNA_3395,mRNA_5375,mRNA_5435,mRNA_5599,mRNA_5631,mRNA_5847,mRNA_9481	mRNA_10136,mRNA_12003,mRNA_258,mRNA_2795,mRNA_31,mRNA_3395,mRNA_5375,mRNA_5435,mRNA_5599,mRNA_5631,mRNA_5847,mRNA_9481
CC	GO:0005576	extracellular region	162	58	47.64	0.0429	1	mRNA_10806,mRNA_11303,mRNA_11550,mRNA_11564,mRNA_11915,mRNA_12098,mRNA_12106,mRNA_12142,mRNA_12432,mRNA_12434,mRNA_12489,mRNA_12639,mRNA_1270,mRNA_1288,mRNA_12924,mRNA_1313,mRNA_1519,mRNA_1557,mRNA_1756,mRNA_1792,mRNA_1860,mRNA_2199,mRNA_2483,mRNA_29,mRNA_3335,mRNA_3440,mRNA_3583,mRNA_3588,mRNA_3606,mRNA_4226,mRNA_449,mRNA_4716,mRNA_4757,mRNA_5199,mRNA_530,mRNA_5313,mRNA_542,mRNA_5740,mRNA_6089,m…	mRNA_10806,mRNA_11303,mRNA_11550,mRNA_11564,mRNA_11915,mRNA_12098,mRNA_12106,mRNA_12142,mRNA_12432,mRNA_12434,mRNA_12489,mRNA_12639,mRNA_1270,mRNA_1288,mRNA_12924,mRNA_1313,mRNA_1519,mRNA_1557,mRNA_1756,mRNA_1792,mRNA_1860,mRNA_2199,mRNA_2483,mRNA_29,mRNA_3335,mRNA_3440,mRNA_3583,mRNA_3588,mRNA_3606,mRNA_4226,mRNA_449,mRNA_4716,mRNA_4757,mRNA_5199,mRNA_530,mRNA_5313,mRNA_542,mRNA_5740,mRNA_6089,m…
CC	GO:0031298	replication fork protection complex	10	6	2.94	0.0429	1	mRNA_12749,mRNA_269,mRNA_3733,mRNA_4533,mRNA_4735,mRNA_5325	mRNA_12749,mRNA_269,mRNA_3733,mRNA_4533,mRNA_4735,mRNA_5325
MF	GO:0016491	oxidoreductase activity	647	229	197.32	0.0019	0.712023	mRNA_10011,mRNA_10163,mRNA_10174,mRNA_1024,mRNA_10316,mRNA_10339,mRNA_10347,mRNA_1054,mRNA_10546,mRNA_1055,mRNA_1056,mRNA_10620,mRNA_10654,mRNA_10730,mRNA_10940,mRNA_10942,mRNA_10972,mRNA_11255,mRNA_11301,mRNA_11304,mRNA_11443,mRNA_11454,mRNA_11645,mRNA_11648,mRNA_11729,mRNA_11782,mRNA_11826,mRNA_11828,mRNA_11921,mRNA_11985,mRNA_11995,mRNA_12,mRNA_12066,mRNA_12253,mRNA_12267,mRNA_12306,mRNA_12376…	mRNA_10011,mRNA_10163,mRNA_10174,mRNA_1024,mRNA_10316,mRNA_10339,mRNA_10347,mRNA_1054,mRNA_10546,mRNA_1055,mRNA_1056,mRNA_10620,mRNA_10654,mRNA_10730,mRNA_10940,mRNA_10942,mRNA_10972,mRNA_11255,mRNA_11301,mRNA_11304,mRNA_11443,mRNA_11454,mRNA_11645,mRNA_11648,mRNA_11729,mRNA_11782,mRNA_11826,mRNA_11828,mRNA_11921,mRNA_11985,mRNA_11995,mRNA_12,mRNA_12066,mRNA_12253,mRNA_12267,mRNA_12306,mRNA_12376…
MF	GO:0015144	carbohydrate transmembrane transporter activity	18	11	5.49	0.0068	0.712023	mRNA_11423,mRNA_11603,mRNA_2202,mRNA_2950,mRNA_5131,mRNA_522,mRNA_5885,mRNA_7219,mRNA_809,mRNA_81,mRNA_8349	mRNA_11423,mRNA_11603,mRNA_2202,mRNA_2950,mRNA_5131,mRNA_522,mRNA_5885,mRNA_7219,mRNA_809,mRNA_81,mRNA_8349
MF	GO:0016831	carboxy-lyase activity	23	13	7.01	0.0082	0.712023	mRNA_12098,mRNA_12106,mRNA_12379,mRNA_1458,mRNA_2494,mRNA_2909,mRNA_5599,mRNA_6402,mRNA_816,mRNA_850,mRNA_8703,mRNA_8707,mRNA_9481	mRNA_12098,mRNA_12106,mRNA_12379,mRNA_1458,mRNA_2494,mRNA_2909,mRNA_5599,mRNA_6402,mRNA_816,mRNA_850,mRNA_8703,mRNA_8707,mRNA_9481
MF	GO:0008519	ammonium transmembrane transporter activity	4	4	1.22	0.0086	0.712023	mRNA_11053,mRNA_11570,mRNA_1606,mRNA_5605	mRNA_11053,mRNA_11570,mRNA_1606,mRNA_5605
MF	GO:0046872	metal ion binding	823	279	251	0.0096	0.712023	mRNA_10011,mRNA_10038,mRNA_10148,mRNA_10173,mRNA_10229,mRNA_10250,mRNA_10262,mRNA_1032,mRNA_10325,mRNA_1040,mRNA_1054,mRNA_1055,mRNA_10559,mRNA_1056,mRNA_10620,mRNA_10656,mRNA_10659,mRNA_1070,mRNA_10730,mRNA_10806,mRNA_10837,mRNA_1084,mRNA_10845,mRNA_1085,mRNA_11255,mRNA_11364,mRNA_1138,mRNA_11438,mRNA_11454,mRNA_11476,mRNA_11524,mRNA_11608,mRNA_11634,mRNA_11648,mRNA_11729,mRNA_11736,mRNA_11784,m…	mRNA_10011,mRNA_10038,mRNA_10148,mRNA_10173,mRNA_10229,mRNA_10250,mRNA_10262,mRNA_1032,mRNA_10325,mRNA_1040,mRNA_1054,mRNA_1055,mRNA_10559,mRNA_1056,mRNA_10620,mRNA_10656,mRNA_10659,mRNA_1070,mRNA_10730,mRNA_10806,mRNA_10837,mRNA_1084,mRNA_10845,mRNA_1085,mRNA_11255,mRNA_11364,mRNA_1138,mRNA_11438,mRNA_11454,mRNA_11476,mRNA_11524,mRNA_11608,mRNA_11634,mRNA_11648,mRNA_11729,mRNA_11736,mRNA_11784,m…
MF	GO:1990939	ATP-dependent microtubule motor activity	8	6	2.44	0.0122	0.712023	mRNA_10398,mRNA_1041,mRNA_12303,mRNA_4414,mRNA_697,mRNA_7858	mRNA_10398,mRNA_1041,mRNA_12303,mRNA_4414,mRNA_697,mRNA_7858
MF	GO:1904680	peptide transmembrane transporter activity	29	15	8.84	0.0134	0.712023	mRNA_11084,mRNA_11715,mRNA_1259,mRNA_12688,mRNA_12691,mRNA_2954,mRNA_3000,mRNA_5301,mRNA_5491,mRNA_5572,mRNA_6037,mRNA_6270,mRNA_7663,mRNA_8754,mRNA_8979	mRNA_11084,mRNA_11715,mRNA_1259,mRNA_12688,mRNA_12691,mRNA_2954,mRNA_3000,mRNA_5301,mRNA_5491,mRNA_5572,mRNA_6037,mRNA_6270,mRNA_7663,mRNA_8754,mRNA_8979
MF	GO:0005351	carbohydrate:proton symporter activity	17	10	5.18	0.0142	0.712023	mRNA_11423,mRNA_11603,mRNA_2950,mRNA_5131,mRNA_522,mRNA_5885,mRNA_7219,mRNA_809,mRNA_81,mRNA_8349	mRNA_11423,mRNA_11603,mRNA_2950,mRNA_5131,mRNA_522,mRNA_5885,mRNA_7219,mRNA_809,mRNA_81,mRNA_8349
MF	GO:0005402	carbohydrate:cation symporter activity	17	10	5.18	0.0142	0.712023	mRNA_11423,mRNA_11603,mRNA_2950,mRNA_5131,mRNA_522,mRNA_5885,mRNA_7219,mRNA_809,mRNA_81,mRNA_8349	mRNA_11423,mRNA_11603,mRNA_2950,mRNA_5131,mRNA_522,mRNA_5885,mRNA_7219,mRNA_809,mRNA_81,mRNA_8349
MF	GO:0008017	microtubule binding	22	12	6.71	0.0158	0.712023	mRNA_10398,mRNA_1041,mRNA_11385,mRNA_12303,mRNA_2691,mRNA_2838,mRNA_4414,mRNA_697,mRNA_7320,mRNA_7858,mRNA_8215,mRNA_8978	mRNA_10398,mRNA_1041,mRNA_11385,mRNA_12303,mRNA_2691,mRNA_2838,mRNA_4414,mRNA_697,mRNA_7320,mRNA_7858,mRNA_8215,mRNA_8978
MF	GO:0031072	heat shock protein binding	32	16	9.76	0.0159	0.712023	mRNA_10408,mRNA_10675,mRNA_12878,mRNA_1323,mRNA_1580,mRNA_2030,mRNA_2961,mRNA_3622,mRNA_3857,mRNA_440,mRNA_4506,mRNA_5497,mRNA_6322,mRNA_8509,mRNA_9292,mRNA_9294	mRNA_10408,mRNA_10675,mRNA_12878,mRNA_1323,mRNA_1580,mRNA_2030,mRNA_2961,mRNA_3622,mRNA_3857,mRNA_440,mRNA_4506,mRNA_5497,mRNA_6322,mRNA_8509,mRNA_9292,mRNA_9294
MF	GO:0008171	O-methyltransferase activity	25	13	7.62	0.0197	0.712023	mRNA_11251,mRNA_11254,mRNA_11745,mRNA_12235,mRNA_2809,mRNA_2880,mRNA_3638,mRNA_4180,mRNA_5078,mRNA_5490,mRNA_5619,mRNA_6226,mRNA_7771	mRNA_11251,mRNA_11254,mRNA_11745,mRNA_12235,mRNA_2809,mRNA_2880,mRNA_3638,mRNA_4180,mRNA_5078,mRNA_5490,mRNA_5619,mRNA_6226,mRNA_7771
MF	GO:0004022	alcohol dehydrogenase (NAD+) activity	13	8	3.96	0.02	0.712023	mRNA_12699,mRNA_4092,mRNA_4753,mRNA_5960,mRNA_6607,mRNA_6887,mRNA_7916,mRNA_9454	mRNA_12699,mRNA_4092,mRNA_4753,mRNA_5960,mRNA_6607,mRNA_6887,mRNA_7916,mRNA_9454
MF	GO:0018455	alcohol dehydrogenase [NAD(P)+] activity	13	8	3.96	0.02	0.712023	mRNA_12699,mRNA_4092,mRNA_4753,mRNA_5960,mRNA_6607,mRNA_6887,mRNA_7916,mRNA_9454	mRNA_12699,mRNA_4092,mRNA_4753,mRNA_5960,mRNA_6607,mRNA_6887,mRNA_7916,mRNA_9454
MF	GO:0004672	protein kinase activity	163	62	49.71	0.0216	0.712023	mRNA_10420,mRNA_10428,mRNA_10454,mRNA_11065,mRNA_11068,mRNA_11293,mRNA_11309,mRNA_11310,mRNA_11627,mRNA_1173,mRNA_11736,mRNA_11953,mRNA_11954,mRNA_12499,mRNA_1626,mRNA_1743,mRNA_1830,mRNA_1851,mRNA_1914,mRNA_1919,mRNA_1923,mRNA_2028,mRNA_2166,mRNA_2373,mRNA_2395,mRNA_2412,mRNA_2937,mRNA_3204,mRNA_3233,mRNA_3387,mRNA_3501,mRNA_3697,mRNA_3893,mRNA_4249,mRNA_4666,mRNA_4734,mRNA_4866,mRNA_4869,mRNA_4…	mRNA_10420,mRNA_10428,mRNA_10454,mRNA_11065,mRNA_11068,mRNA_11293,mRNA_11309,mRNA_11310,mRNA_11627,mRNA_1173,mRNA_11736,mRNA_11953,mRNA_11954,mRNA_12499,mRNA_1626,mRNA_1743,mRNA_1830,mRNA_1851,mRNA_1914,mRNA_1919,mRNA_1923,mRNA_2028,mRNA_2166,mRNA_2373,mRNA_2395,mRNA_2412,mRNA_2937,mRNA_3204,mRNA_3233,mRNA_3387,mRNA_3501,mRNA_3697,mRNA_3893,mRNA_4249,mRNA_4666,mRNA_4734,mRNA_4866,mRNA_4869,mRNA_4…
MF	GO:0035673	oligopeptide transmembrane transporter activity	18	10	5.49	0.0233	0.712023	mRNA_11084,mRNA_11715,mRNA_12688,mRNA_12691,mRNA_2954,mRNA_3000,mRNA_5572,mRNA_6037,mRNA_7663,mRNA_8754	mRNA_11084,mRNA_11715,mRNA_12688,mRNA_12691,mRNA_2954,mRNA_3000,mRNA_5572,mRNA_6037,mRNA_7663,mRNA_8754
MF	GO:0016667	oxidoreductase activity, acting on a sulfur group of donors	28	14	8.54	0.0235	0.712023	mRNA_12551,mRNA_1591,mRNA_176,mRNA_2546,mRNA_2916,mRNA_3129,mRNA_4494,mRNA_5396,mRNA_6994,mRNA_7250,mRNA_7251,mRNA_7927,mRNA_8657,mRNA_976	mRNA_12551,mRNA_1591,mRNA_176,mRNA_2546,mRNA_2916,mRNA_3129,mRNA_4494,mRNA_5396,mRNA_6994,mRNA_7250,mRNA_7251,mRNA_7927,mRNA_8657,mRNA_976
MF	GO:0004674	protein serine/threonine kinase activity	149	57	45.44	0.0239	0.712023	mRNA_10428,mRNA_10454,mRNA_11065,mRNA_11068,mRNA_11293,mRNA_11309,mRNA_11310,mRNA_11627,mRNA_1173,mRNA_11736,mRNA_12499,mRNA_1626,mRNA_1830,mRNA_1851,mRNA_1914,mRNA_1919,mRNA_1923,mRNA_2028,mRNA_2166,mRNA_2373,mRNA_2395,mRNA_2412,mRNA_3204,mRNA_3233,mRNA_3387,mRNA_3501,mRNA_3697,mRNA_3893,mRNA_4249,mRNA_4666,mRNA_4734,mRNA_4866,mRNA_4869,mRNA_4957,mRNA_5122,mRNA_5368,mRNA_5385,mRNA_5520,mRNA_5635…	mRNA_10428,mRNA_10454,mRNA_11065,mRNA_11068,mRNA_11293,mRNA_11309,mRNA_11310,mRNA_11627,mRNA_1173,mRNA_11736,mRNA_12499,mRNA_1626,mRNA_1830,mRNA_1851,mRNA_1914,mRNA_1919,mRNA_1923,mRNA_2028,mRNA_2166,mRNA_2373,mRNA_2395,mRNA_2412,mRNA_3204,mRNA_3233,mRNA_3387,mRNA_3501,mRNA_3697,mRNA_3893,mRNA_4249,mRNA_4666,mRNA_4734,mRNA_4866,mRNA_4869,mRNA_4957,mRNA_5122,mRNA_5368,mRNA_5385,mRNA_5520,mRNA_5635…
MF	GO:0016301	kinase activity	239	87	72.89	0.0253	0.712023	mRNA_10145,mRNA_10420,mRNA_10428,mRNA_10454,mRNA_11065,mRNA_11068,mRNA_11293,mRNA_11309,mRNA_11310,mRNA_11627,mRNA_1173,mRNA_11736,mRNA_11750,mRNA_11953,mRNA_11954,mRNA_11994,mRNA_12438,mRNA_12499,mRNA_134,mRNA_1466,mRNA_1583,mRNA_1626,mRNA_1743,mRNA_1830,mRNA_1851,mRNA_1914,mRNA_1919,mRNA_1923,mRNA_2028,mRNA_2166,mRNA_2373,mRNA_2395,mRNA_2412,mRNA_2484,mRNA_258,mRNA_2920,mRNA_2937,mRNA_3204,mRNA…	mRNA_10145,mRNA_10420,mRNA_10428,mRNA_10454,mRNA_11065,mRNA_11068,mRNA_11293,mRNA_11309,mRNA_11310,mRNA_11627,mRNA_1173,mRNA_11736,mRNA_11750,mRNA_11953,mRNA_11954,mRNA_11994,mRNA_12438,mRNA_12499,mRNA_134,mRNA_1466,mRNA_1583,mRNA_1626,mRNA_1743,mRNA_1830,mRNA_1851,mRNA_1914,mRNA_1919,mRNA_1923,mRNA_2028,mRNA_2166,mRNA_2373,mRNA_2395,mRNA_2412,mRNA_2484,mRNA_258,mRNA_2920,mRNA_2937,mRNA_3204,mRNA…
MF	GO:0004602	glutathione peroxidase activity	3	3	0.91	0.0283	0.712023	mRNA_2277,mRNA_2279,mRNA_8329	mRNA_2277,mRNA_2279,mRNA_8329
MF	GO:0004650	polygalacturonase activity	3	3	0.91	0.0283	0.712023	mRNA_1288,mRNA_1313,mRNA_7587	mRNA_1288,mRNA_1313,mRNA_7587
MF	GO:0030628	pre-mRNA 3'-splice site binding	3	3	0.91	0.0283	0.712023	mRNA_166,mRNA_5696,mRNA_6170	mRNA_166,mRNA_5696,mRNA_6170
MF	GO:0045735	nutrient reservoir activity	3	3	0.91	0.0283	0.712023	mRNA_12098,mRNA_12106,mRNA_6402	mRNA_12098,mRNA_12106,mRNA_6402
MF	GO:0046564	oxalate decarboxylase activity	3	3	0.91	0.0283	0.712023	mRNA_12098,mRNA_12106,mRNA_6402	mRNA_12098,mRNA_12106,mRNA_6402
MF	GO:0047911	galacturan 1,4-alpha-galacturonidase activity	3	3	0.91	0.0283	0.712023	mRNA_1288,mRNA_1313,mRNA_7587	mRNA_1288,mRNA_1313,mRNA_7587
MF	GO:0036094	small molecule binding	1025	337	312.6	0.0293	0.712023	mRNA_10038,mRNA_10116,mRNA_10140,mRNA_10145,mRNA_10147,mRNA_10148,mRNA_10173,mRNA_10316,mRNA_10374,mRNA_10398,mRNA_1041,mRNA_10420,mRNA_10428,mRNA_10454,mRNA_10535,mRNA_10603,mRNA_10654,mRNA_10696,mRNA_1070,mRNA_1077,mRNA_10904,mRNA_10986,mRNA_11065,mRNA_11068,mRNA_11151,mRNA_11293,mRNA_11309,mRNA_11310,mRNA_11364,mRNA_11378,mRNA_11385,mRNA_11411,mRNA_11428,mRNA_11438,mRNA_11472,mRNA_11524,mRNA_1…	mRNA_10038,mRNA_10116,mRNA_10140,mRNA_10145,mRNA_10147,mRNA_10148,mRNA_10173,mRNA_10316,mRNA_10374,mRNA_10398,mRNA_1041,mRNA_10420,mRNA_10428,mRNA_10454,mRNA_10535,mRNA_10603,mRNA_10654,mRNA_10696,mRNA_1070,mRNA_1077,mRNA_10904,mRNA_10986,mRNA_11065,mRNA_11068,mRNA_11151,mRNA_11293,mRNA_11309,mRNA_11310,mRNA_11364,mRNA_11378,mRNA_11385,mRNA_11411,mRNA_11428,mRNA_11438,mRNA_11472,mRNA_11524,mRNA_1…
MF	GO:0003774	motor activity	21	11	6.4	0.0294	0.712023	mRNA_10398,mRNA_1041,mRNA_12303,mRNA_1272,mRNA_2691,mRNA_3458,mRNA_4366,mRNA_4414,mRNA_5551,mRNA_697,mRNA_7858	mRNA_10398,mRNA_1041,mRNA_12303,mRNA_1272,mRNA_2691,mRNA_3458,mRNA_4366,mRNA_4414,mRNA_5551,mRNA_697,mRNA_7858
MF	GO:0015295	solute:proton symporter activity	21	11	6.4	0.0294	0.712023	mRNA_11423,mRNA_11603,mRNA_2141,mRNA_2950,mRNA_5131,mRNA_522,mRNA_5885,mRNA_7219,mRNA_809,mRNA_81,mRNA_8349	mRNA_11423,mRNA_11603,mRNA_2141,mRNA_2950,mRNA_5131,mRNA_522,mRNA_5885,mRNA_7219,mRNA_809,mRNA_81,mRNA_8349
MF	GO:0140326	ATPase-coupled intramembrane lipid transporter activity	7	5	2.13	0.0308	0.712023	mRNA_420,mRNA_5631,mRNA_6040,mRNA_7745,mRNA_9050	mRNA_420,mRNA_5631,mRNA_6040,mRNA_7745,mRNA_9050
MF	GO:0000166	nucleotide binding	956	315	291.56	0.0317	0.712023	mRNA_10038,mRNA_10116,mRNA_10140,mRNA_10145,mRNA_10147,mRNA_10173,mRNA_10316,mRNA_10374,mRNA_10398,mRNA_1041,mRNA_10420,mRNA_10428,mRNA_10454,mRNA_10535,mRNA_10603,mRNA_10696,mRNA_1070,mRNA_1077,mRNA_10904,mRNA_10986,mRNA_11065,mRNA_11068,mRNA_11293,mRNA_11309,mRNA_11310,mRNA_11364,mRNA_11378,mRNA_11385,mRNA_11411,mRNA_11428,mRNA_11438,mRNA_11472,mRNA_11524,mRNA_11562,mRNA_11627,mRNA_11718,mRNA_1…	mRNA_10038,mRNA_10116,mRNA_10140,mRNA_10145,mRNA_10147,mRNA_10173,mRNA_10316,mRNA_10374,mRNA_10398,mRNA_1041,mRNA_10420,mRNA_10428,mRNA_10454,mRNA_10535,mRNA_10603,mRNA_10696,mRNA_1070,mRNA_1077,mRNA_10904,mRNA_10986,mRNA_11065,mRNA_11068,mRNA_11293,mRNA_11309,mRNA_11310,mRNA_11364,mRNA_11378,mRNA_11385,mRNA_11411,mRNA_11428,mRNA_11438,mRNA_11472,mRNA_11524,mRNA_11562,mRNA_11627,mRNA_11718,mRNA_1…
MF	GO:1901265	nucleoside phosphate binding	956	315	291.56	0.0317	0.712023	mRNA_10038,mRNA_10116,mRNA_10140,mRNA_10145,mRNA_10147,mRNA_10173,mRNA_10316,mRNA_10374,mRNA_10398,mRNA_1041,mRNA_10420,mRNA_10428,mRNA_10454,mRNA_10535,mRNA_10603,mRNA_10696,mRNA_1070,mRNA_1077,mRNA_10904,mRNA_10986,mRNA_11065,mRNA_11068,mRNA_11293,mRNA_11309,mRNA_11310,mRNA_11364,mRNA_11378,mRNA_11385,mRNA_11411,mRNA_11428,mRNA_11438,mRNA_11472,mRNA_11524,mRNA_11562,mRNA_11627,mRNA_11718,mRNA_1…	mRNA_10038,mRNA_10116,mRNA_10140,mRNA_10145,mRNA_10147,mRNA_10173,mRNA_10316,mRNA_10374,mRNA_10398,mRNA_1041,mRNA_10420,mRNA_10428,mRNA_10454,mRNA_10535,mRNA_10603,mRNA_10696,mRNA_1070,mRNA_1077,mRNA_10904,mRNA_10986,mRNA_11065,mRNA_11068,mRNA_11293,mRNA_11309,mRNA_11310,mRNA_11364,mRNA_11378,mRNA_11385,mRNA_11411,mRNA_11428,mRNA_11438,mRNA_11472,mRNA_11524,mRNA_11562,mRNA_11627,mRNA_11718,mRNA_1…
MF	GO:0004934	mating-type alpha-factor pheromone receptor activity	5	4	1.52	0.0326	0.712023	mRNA_1658,mRNA_1659,mRNA_1662,mRNA_1676	mRNA_1658,mRNA_1659,mRNA_1662,mRNA_1676
MF	GO:0008574	ATP-dependent microtubule motor activity, plus-end-directed	5	4	1.52	0.0326	0.712023	mRNA_1041,mRNA_12303,mRNA_697,mRNA_7858	mRNA_1041,mRNA_12303,mRNA_697,mRNA_7858
MF	GO:0019203	carbohydrate phosphatase activity	5	4	1.52	0.0326	0.712023	mRNA_1583,mRNA_5218,mRNA_5288,mRNA_9750	mRNA_1583,mRNA_5218,mRNA_5288,mRNA_9750
MF	GO:0004725	protein tyrosine phosphatase activity	14	8	4.27	0.0344	0.712023	mRNA_2607,mRNA_3911,mRNA_4906,mRNA_8463,mRNA_8472,mRNA_8877,mRNA_8889,mRNA_9468	mRNA_2607,mRNA_3911,mRNA_4906,mRNA_8463,mRNA_8472,mRNA_8877,mRNA_8889,mRNA_9468
MF	GO:0003690	double-stranded DNA binding	88	35	26.84	0.0385	0.712023	mRNA_10173,mRNA_10439,mRNA_10527,mRNA_11023,mRNA_11476,mRNA_11718,mRNA_12105,mRNA_12344,mRNA_237,mRNA_2491,mRNA_2638,mRNA_2693,mRNA_293,mRNA_3487,mRNA_3733,mRNA_3920,mRNA_408,mRNA_4710,mRNA_4896,mRNA_4933,mRNA_5325,mRNA_5723,mRNA_6078,mRNA_6129,mRNA_6254,mRNA_6805,mRNA_7238,mRNA_7341,mRNA_7810,mRNA_787,mRNA_8118,mRNA_9017,mRNA_9514,mRNA_9615,mRNA_9673	mRNA_10173,mRNA_10439,mRNA_10527,mRNA_11023,mRNA_11476,mRNA_11718,mRNA_12105,mRNA_12344,mRNA_237,mRNA_2491,mRNA_2638,mRNA_2693,mRNA_293,mRNA_3487,mRNA_3733,mRNA_3920,mRNA_408,mRNA_4710,mRNA_4896,mRNA_4933,mRNA_5325,mRNA_5723,mRNA_6078,mRNA_6129,mRNA_6254,mRNA_6805,mRNA_7238,mRNA_7341,mRNA_7810,mRNA_787,mRNA_8118,mRNA_9017,mRNA_9514,mRNA_9615,mRNA_9673
MF	GO:0042887	amide transmembrane transporter activity	43	19	13.11	0.0393	0.712023	mRNA_11084,mRNA_11629,mRNA_11715,mRNA_1259,mRNA_12688,mRNA_12691,mRNA_2954,mRNA_3000,mRNA_3962,mRNA_5180,mRNA_5301,mRNA_5491,mRNA_5572,mRNA_6037,mRNA_6270,mRNA_6513,mRNA_7663,mRNA_8754,mRNA_8979	mRNA_11084,mRNA_11629,mRNA_11715,mRNA_1259,mRNA_12688,mRNA_12691,mRNA_2954,mRNA_3000,mRNA_3962,mRNA_5180,mRNA_5301,mRNA_5491,mRNA_5572,mRNA_6037,mRNA_6270,mRNA_6513,mRNA_7663,mRNA_8754,mRNA_8979
MF	GO:0016773	phosphotransferase activity, alcohol group as acceptor	210	76	64.05	0.0401	0.712023	mRNA_10145,mRNA_10420,mRNA_10428,mRNA_10454,mRNA_11065,mRNA_11068,mRNA_11293,mRNA_11309,mRNA_11310,mRNA_11627,mRNA_1173,mRNA_11736,mRNA_11750,mRNA_11953,mRNA_11954,mRNA_12438,mRNA_12499,mRNA_1583,mRNA_1626,mRNA_1743,mRNA_1830,mRNA_1851,mRNA_1914,mRNA_1919,mRNA_1923,mRNA_2028,mRNA_2166,mRNA_2373,mRNA_2395,mRNA_2412,mRNA_2484,mRNA_258,mRNA_2920,mRNA_2937,mRNA_3204,mRNA_3206,mRNA_3233,mRNA_3387,mRNA…	mRNA_10145,mRNA_10420,mRNA_10428,mRNA_10454,mRNA_11065,mRNA_11068,mRNA_11293,mRNA_11309,mRNA_11310,mRNA_11627,mRNA_1173,mRNA_11736,mRNA_11750,mRNA_11953,mRNA_11954,mRNA_12438,mRNA_12499,mRNA_1583,mRNA_1626,mRNA_1743,mRNA_1830,mRNA_1851,mRNA_1914,mRNA_1919,mRNA_1923,mRNA_2028,mRNA_2166,mRNA_2373,mRNA_2395,mRNA_2412,mRNA_2484,mRNA_258,mRNA_2920,mRNA_2937,mRNA_3204,mRNA_3206,mRNA_3233,mRNA_3387,mRNA…
MF	GO:0015631	tubulin binding	27	13	8.23	0.0403	0.712023	mRNA_10398,mRNA_1041,mRNA_11385,mRNA_12303,mRNA_2691,mRNA_2838,mRNA_4414,mRNA_5551,mRNA_697,mRNA_7320,mRNA_7858,mRNA_8215,mRNA_8978	mRNA_10398,mRNA_1041,mRNA_11385,mRNA_12303,mRNA_2691,mRNA_2838,mRNA_4414,mRNA_5551,mRNA_697,mRNA_7320,mRNA_7858,mRNA_8215,mRNA_8978
MF	GO:0038023	signaling receptor activity	12	7	3.66	0.0418	0.712023	mRNA_10229,mRNA_1658,mRNA_1659,mRNA_1662,mRNA_1670,mRNA_1676,mRNA_4231	mRNA_10229,mRNA_1658,mRNA_1659,mRNA_1662,mRNA_1670,mRNA_1676,mRNA_4231
MF	GO:0050265	RNA uridylyltransferase activity	12	7	3.66	0.0418	0.712023	mRNA_11068,mRNA_3697,mRNA_4666,mRNA_4957,mRNA_5122,mRNA_7280,mRNA_8356	mRNA_11068,mRNA_3697,mRNA_4666,mRNA_4957,mRNA_5122,mRNA_7280,mRNA_8356
MF	GO:0015294	solute:cation symporter activity	22	11	6.71	0.043	0.712023	mRNA_11423,mRNA_11603,mRNA_2141,mRNA_2950,mRNA_5131,mRNA_522,mRNA_5885,mRNA_7219,mRNA_809,mRNA_81,mRNA_8349	mRNA_11423,mRNA_11603,mRNA_2141,mRNA_2950,mRNA_5131,mRNA_522,mRNA_5885,mRNA_7219,mRNA_809,mRNA_81,mRNA_8349
MF	GO:0060089	molecular transducer activity	22	11	6.71	0.043	0.712023	mRNA_10229,mRNA_10527,mRNA_11953,mRNA_11954,mRNA_1658,mRNA_1659,mRNA_1662,mRNA_1670,mRNA_1676,mRNA_2937,mRNA_4231	mRNA_10229,mRNA_10527,mRNA_11953,mRNA_11954,mRNA_1658,mRNA_1659,mRNA_1662,mRNA_1670,mRNA_1676,mRNA_2937,mRNA_4231
