# Supplementary material for: Transcriptome Analysis Revealed the Mechanism of Inhibition of Saprophytic Growth of Sparassis latifolia by Excessive Oxalic Acid
Source: Cells. 2022 Nov 16;11(22):3636. doi: 10.3390/cells11223636 (PMC9688073; doi:10.3390/cells11223636)
Supplement: Supplementary file 1 [file cells-11-03636-s001.zip › Table S11.xlsx]

## Sheet: Sheet1
Table S11. The functional categories of the KEGG pathway enriched for the OA VS CK comparison.
ID	Description	GeneRatio	BgRatio	P.value	P.adjust	RichFactor	Pathway Class	KEGG link	TotalGene	TargetGene	GeneList	NameList
ko04217	Necroptosis	11/649	25/2101	0.114960698471507	0.844711219203682	0.44	Cellular Processes; Cell growth and death	KEGG link	25	11	mRNA_2691;mRNA_4195;mRNA_5252;mRNA_5911;mRNA_6159;mRNA_8118;mRNA_8978;mRNA_10147;mRNA_10542;mRNA_2195;mRNA_2330;	mRNA_2691,mRNA_4195,mRNA_5252,mRNA_5911,mRNA_6159,mRNA_8118,mRNA_8978,mRNA_10147,mRNA_10542,mRNA_2195,mRNA_2330
ko04110	Cell cycle	21/649	54/2101	0.128081777808017	0.8824568788374	0.388888888888889	Cellular Processes; Cell growth and death	KEGG link	54	21	mRNA_293;mRNA_12040;mRNA_2963;mRNA_3501;mRNA_3615;mRNA_3620;mRNA_3733;mRNA_4393;mRNA_368;mRNA_4698;mRNA_5034;mRNA_5325;mRNA_5698;mRNA_702;mRNA_7753;mRNA_8057;mRNA_1497;mRNA_9514;mRNA_10135;mRNA_11036;mRNA_11718;	mRNA_293,mRNA_12040,mRNA_2963,mRNA_3501,mRNA_3615,mRNA_3620,mRNA_3733,mRNA_4393,mRNA_368,mRNA_4698,mRNA_5034,mRNA_5325,mRNA_5698,mRNA_702,mRNA_7753,mRNA_8057,mRNA_1497,mRNA_9514,mRNA_10135,mRNA_11036,mRNA_11718
ko04216	Ferroptosis	4/649	10/2101	0.374133859959763	0.987947223956249	0.4	Cellular Processes; Cell growth and death	KEGG link	10	4	mRNA_111;mRNA_1357;mRNA_1402;mRNA_2195;	mRNA_111,mRNA_1357,mRNA_1402,mRNA_2195
ko04210	Apoptosis	8/649	29/2101	0.716332536288981	0.999331047221796	0.275862068965517	Cellular Processes; Cell growth and death	KEGG link	29	8	mRNA_3126;mRNA_4249;mRNA_5614;mRNA_6576;mRNA_1509;mRNA_9567;mRNA_2150;mRNA_2395;	mRNA_3126,mRNA_4249,mRNA_5614,mRNA_6576,mRNA_1509,mRNA_9567,mRNA_2150,mRNA_2395
ko04218	Cellular senescence	13/649	33/2101	0.18906378582077	0.919502318754741	0.393939393939394	Cellular Processes; Cell growth and death	KEGG link	33	13	mRNA_2705;mRNA_3126;mRNA_3204;mRNA_3236;mRNA_4249;mRNA_5844;mRNA_5886;mRNA_5911;mRNA_913;mRNA_6859;mRNA_7753;mRNA_9140;mRNA_2195;	mRNA_2705,mRNA_3126,mRNA_3204,mRNA_3236,mRNA_4249,mRNA_5844,mRNA_5886,mRNA_5911,mRNA_913,mRNA_6859,mRNA_7753,mRNA_9140,mRNA_2195
ko04114	Oocyte meiosis	12/649	39/2101	0.567471217510868	0.999331047221796	0.307692307692308	Cellular Processes; Cell growth and death	KEGG link	39	12	mRNA_12040;mRNA_2963;mRNA_3615;mRNA_3620;mRNA_4249;mRNA_368;mRNA_5385;mRNA_5698;mRNA_6859;mRNA_8057;mRNA_1497;mRNA_11036;	mRNA_12040,mRNA_2963,mRNA_3615,mRNA_3620,mRNA_4249,mRNA_368,mRNA_5385,mRNA_5698,mRNA_6859,mRNA_8057,mRNA_1497,mRNA_11036
ko04215	Apoptosis - multiple species	3/649	5/2101	0.174804038703841	0.919502318754741	0.6	Cellular Processes; Cell growth and death	KEGG link	5	3	mRNA_5614;mRNA_6680;mRNA_9567;	mRNA_5614,mRNA_6680,mRNA_9567
ko04810	Regulation of actin cytoskeleton	8/649	33/2101	0.847263286874263	0.999331047221796	0.242424242424242	Cellular Processes; Cell motility	KEGG link	33	8	mRNA_3126;mRNA_3755;mRNA_4030;mRNA_4249;mRNA_5807;mRNA_5857;mRNA_7618;mRNA_7850;	mRNA_3126,mRNA_3755,mRNA_4030,mRNA_4249,mRNA_5807,mRNA_5857,mRNA_7618,mRNA_7850
ko04530	Tight junction	7/649	26/2101	0.737922693271385	0.999331047221796	0.269230769230769	Cellular Processes; Cellular community - eukaryotes	KEGG link	26	7	mRNA_2604;mRNA_3755;mRNA_4393;mRNA_5385;mRNA_5807;mRNA_7618;mRNA_10986;	mRNA_2604,mRNA_3755,mRNA_4393,mRNA_5385,mRNA_5807,mRNA_7618,mRNA_10986
ko04520	Adherens junction	3/649	14/2101	0.856633687160902	0.999331047221796	0.214285714285714	Cellular Processes; Cellular community - eukaryotes	KEGG link	14	3	mRNA_3755;mRNA_4249;mRNA_7618;	mRNA_3755,mRNA_4249,mRNA_7618
ko04550	Signaling pathways regulating pluripotency of stem cells	2/649	10/2101	0.86466700113499	0.999331047221796	0.2	Cellular Processes; Cellular community - eukaryotes	KEGG link	10	2	mRNA_3126;mRNA_4249;	mRNA_3126,mRNA_4249
ko04540	Gap junction	7/649	17/2101	0.249607811632172	0.949167063303189	0.411764705882353	Cellular Processes; Cellular community - eukaryotes	KEGG link	17	7	mRNA_3126;mRNA_4249;mRNA_5385;mRNA_5607;mRNA_5857;mRNA_7848;mRNA_7850;	mRNA_3126,mRNA_4249,mRNA_5385,mRNA_5607,mRNA_5857,mRNA_7848,mRNA_7850
ko04510	Focal adhesion	7/649	18/2101	0.306805887482883	0.949167063303189	0.388888888888889	Cellular Processes; Cellular community - eukaryotes	KEGG link	18	7	mRNA_4249;mRNA_5807;mRNA_5857;mRNA_7618;mRNA_7848;mRNA_7850;mRNA_2395;	mRNA_4249,mRNA_5807,mRNA_5857,mRNA_7618,mRNA_7848,mRNA_7850,mRNA_2395
ko02024	Quorum sensing	4/649	11/2101	0.456607454908422	0.999331047221796	0.363636363636364	Cellular Processes; Cellular community - prokaryotes	KEGG link	11	4	mRNA_3424;mRNA_1357;mRNA_1402;mRNA_1766;	mRNA_3424,mRNA_1357,mRNA_1402,mRNA_1766
ko04136	Autophagy - other	2/649	23/2101	0.997790881198471	0.999331047221796	0.0869565217391304	Cellular Processes; Transport and catabolism	KEGG link	23	2	mRNA_3204;mRNA_5316;	mRNA_3204,mRNA_5316
ko04145	Phagosome	4/649	38/2101	0.999331047221796	0.999331047221796	0.105263157894737	Cellular Processes; Transport and catabolism	KEGG link	38	4	mRNA_4030;mRNA_9667;mRNA_10398;mRNA_11453;	mRNA_4030,mRNA_9667,mRNA_10398,mRNA_11453
ko04144	Endocytosis	19/649	88/2101	0.982220902677369	0.999331047221796	0.215909090909091	Cellular Processes; Transport and catabolism	KEGG link	88	19	mRNA_2604;mRNA_3755;mRNA_4420;mRNA_615;mRNA_4814;mRNA_4914;mRNA_5124;mRNA_5299;mRNA_6653;mRNA_1136;mRNA_7618;mRNA_7978;mRNA_1514;mRNA_8559;mRNA_9667;mRNA_10542;mRNA_10584;mRNA_11225;mRNA_11439;	mRNA_2604,mRNA_3755,mRNA_4420,mRNA_615,mRNA_4814,mRNA_4914,mRNA_5124,mRNA_5299,mRNA_6653,mRNA_1136,mRNA_7618,mRNA_7978,mRNA_1514,mRNA_8559,mRNA_9667,mRNA_10542,mRNA_10584,mRNA_11225,mRNA_11439
ko04142	Lysosome	20/649	62/2101	0.454737911051061	0.999331047221796	0.32258064516129	Cellular Processes; Transport and catabolism	KEGG link	62	20	mRNA_2843;mRNA_2866;mRNA_2867;mRNA_12434;mRNA_3583;mRNA_3604;mRNA_3606;mRNA_912;mRNA_6301;mRNA_6302;mRNA_6576;mRNA_7158;mRNA_7817;mRNA_7841;mRNA_8559;mRNA_8573;mRNA_8577;mRNA_9788;mRNA_2150;mRNA_2330;	mRNA_2843,mRNA_2866,mRNA_2867,mRNA_12434,mRNA_3583,mRNA_3604,mRNA_3606,mRNA_912,mRNA_6301,mRNA_6302,mRNA_6576,mRNA_7158,mRNA_7817,mRNA_7841,mRNA_8559,mRNA_8573,mRNA_8577,mRNA_9788,mRNA_2150,mRNA_2330
ko04140	Autophagy - animal	10/649	52/2101	0.980714775802182	0.999331047221796	0.192307692307692	Cellular Processes; Transport and catabolism	KEGG link	52	10	mRNA_12317;mRNA_3126;mRNA_3204;mRNA_4249;mRNA_5316;mRNA_5385;mRNA_913;mRNA_6576;mRNA_2150;mRNA_2395;	mRNA_12317,mRNA_3126,mRNA_3204,mRNA_4249,mRNA_5316,mRNA_5385,mRNA_913,mRNA_6576,mRNA_2150,mRNA_2395
ko04137	Mitophagy - animal	6/649	20/2101	0.61797670230999	0.999331047221796	0.3	Cellular Processes; Transport and catabolism	KEGG link	20	6	mRNA_3126;mRNA_4703;mRNA_6278;mRNA_1136;mRNA_8680;mRNA_10171;	mRNA_3126,mRNA_4703,mRNA_6278,mRNA_1136,mRNA_8680,mRNA_10171
ko04146	Peroxisome	17/649	49/2101	0.329330243695822	0.987947223956249	0.346938775510204	Cellular Processes; Transport and catabolism	KEGG link	49	17	mRNA_223;mRNA_12489;mRNA_354;mRNA_468;mRNA_5025;mRNA_5050;mRNA_6354;mRNA_6372;mRNA_7040;mRNA_7223;mRNA_1112;mRNA_1357;mRNA_1402;mRNA_8646;mRNA_9420;mRNA_9855;mRNA_11101;	mRNA_223,mRNA_12489,mRNA_354,mRNA_468,mRNA_5025,mRNA_5050,mRNA_6354,mRNA_6372,mRNA_7040,mRNA_7223,mRNA_1112,mRNA_1357,mRNA_1402,mRNA_8646,mRNA_9420,mRNA_9855,mRNA_11101
ko02010	ABC transporters	4/649	10/2101	0.374133859959763	0.987947223956249	0.4	Environmental Information Processing; Membrane transport	KEGG link	10	4	mRNA_6246;mRNA_6917;mRNA_1274;mRNA_11101;	mRNA_6246,mRNA_6917,mRNA_1274,mRNA_11101
ko02020	Two-component system	6/649	17/2101	0.434990066799951	0.999331047221796	0.352941176470588	Environmental Information Processing; Signal transduction	KEGG link	17	6	mRNA_11953;mRNA_11954;mRNA_2909;mRNA_5252;mRNA_10527;mRNA_11070;	mRNA_11953,mRNA_11954,mRNA_2909,mRNA_5252,mRNA_10527,mRNA_11070
ko04020	Calcium signaling pathway	8/649	14/2101	0.0368418732402574	0.430832084786978	0.571428571428571	Environmental Information Processing; Signal transduction	KEGG link	14	8	mRNA_3696;mRNA_5385;mRNA_5886;mRNA_6859;mRNA_7848;mRNA_1440;mRNA_10145;mRNA_2195;	mRNA_3696,mRNA_5385,mRNA_5886,mRNA_6859,mRNA_7848,mRNA_1440,mRNA_10145,mRNA_2195
ko04016	MAPK signaling pathway - plant	2/649	6/2101	0.599125364562679	0.999331047221796	0.333333333333333	Environmental Information Processing; Signal transduction	KEGG link	6	2	mRNA_354;mRNA_5050;	mRNA_354,mRNA_5050
ko04630	Jak-STAT signaling pathway	4/649	6/2101	0.0774681415825257	0.727339773747047	0.666666666666667	Environmental Information Processing; Signal transduction	KEGG link	6	4	mRNA_3204;mRNA_4420;mRNA_5857;mRNA_7850;	mRNA_3204,mRNA_4420,mRNA_5857,mRNA_7850
ko04350	TGF-beta signaling pathway	2/649	9/2101	0.819951173840392	0.999331047221796	0.222222222222222	Environmental Information Processing; Signal transduction	KEGG link	9	2	mRNA_4249;mRNA_7618;	mRNA_4249,mRNA_7618
ko04150	mTOR signaling pathway	15/649	47/2101	0.494491051727837	0.999331047221796	0.319148936170213	Environmental Information Processing; Signal transduction	KEGG link	47	15	mRNA_12317;mRNA_3126;mRNA_3204;mRNA_4249;mRNA_510;mRNA_5316;mRNA_5857;mRNA_913;mRNA_6239;mRNA_7618;mRNA_7848;mRNA_7850;mRNA_1448;mRNA_9053;mRNA_2395;	mRNA_12317,mRNA_3126,mRNA_3204,mRNA_4249,mRNA_510,mRNA_5316,mRNA_5857,mRNA_913,mRNA_6239,mRNA_7618,mRNA_7848,mRNA_7850,mRNA_1448,mRNA_9053,mRNA_2395
ko04066	HIF-1 signaling pathway	9/649	19/2101	0.0973940856739235	0.783790498994908	0.473684210526316	Environmental Information Processing; Signal transduction	KEGG link	19	9	mRNA_2831;mRNA_3204;mRNA_4249;mRNA_510;mRNA_5747;mRNA_847;mRNA_7848;mRNA_8109;mRNA_10129;	mRNA_2831,mRNA_3204,mRNA_4249,mRNA_510,mRNA_5747,mRNA_847,mRNA_7848,mRNA_8109,mRNA_10129
ko04340	Hedgehog signaling pathway	1/649	7/2101	0.925038408783236	0.999331047221796	0.142857142857143	Environmental Information Processing; Signal transduction	KEGG link	7	1	mRNA_5385;	mRNA_5385
ko04152	AMPK signaling pathway	6/649	26/2101	0.861570772510846	0.999331047221796	0.230769230769231	Environmental Information Processing; Signal transduction	KEGG link	26	6	mRNA_3204;mRNA_3217;mRNA_4550;mRNA_913;mRNA_1583;mRNA_2395;	mRNA_3204,mRNA_3217,mRNA_4550,mRNA_913,mRNA_1583,mRNA_2395
ko04014	Ras signaling pathway	8/649	27/2101	0.628448386970561	0.999331047221796	0.296296296296296	Environmental Information Processing; Signal transduction	KEGG link	27	8	mRNA_3126;mRNA_3532;mRNA_4249;mRNA_5385;mRNA_5857;mRNA_7618;mRNA_7848;mRNA_7850;	mRNA_3126,mRNA_3532,mRNA_4249,mRNA_5385,mRNA_5857,mRNA_7618,mRNA_7848,mRNA_7850
ko04072	Phospholipase D signaling pathway	11/649	21/2101	0.0319622403085635	0.430832084786978	0.523809523809524	Environmental Information Processing; Signal transduction	KEGG link	21	11	mRNA_3126;mRNA_3204;mRNA_3696;mRNA_4249;mRNA_4814;mRNA_5857;mRNA_913;mRNA_7618;mRNA_7848;mRNA_7850;mRNA_10145;	mRNA_3126,mRNA_3204,mRNA_3696,mRNA_4249,mRNA_4814,mRNA_5857,mRNA_913,mRNA_7618,mRNA_7848,mRNA_7850,mRNA_10145
ko04022	cGMP-PKG signaling pathway	9/649	20/2101	0.130540958407899	0.8824568788374	0.45	Environmental Information Processing; Signal transduction	KEGG link	20	9	mRNA_4249;mRNA_5607;mRNA_6859;mRNA_7618;mRNA_8541;mRNA_1440;mRNA_2009;mRNA_2195;mRNA_11378;	mRNA_4249,mRNA_5607,mRNA_6859,mRNA_7618,mRNA_8541,mRNA_1440,mRNA_2009,mRNA_2195,mRNA_11378
ko04668	TNF signaling pathway	3/649	7/2101	0.373123025272973	0.987947223956249	0.428571428571429	Environmental Information Processing; Signal transduction	KEGG link	7	3	mRNA_2691;mRNA_4249;mRNA_8978;	mRNA_2691,mRNA_4249,mRNA_8978
ko04012	ErbB signaling pathway	6/649	13/2101	0.183600292279078	0.919502318754741	0.461538461538462	Environmental Information Processing; Signal transduction	KEGG link	13	6	mRNA_3126;mRNA_3204;mRNA_4249;mRNA_5857;mRNA_7848;mRNA_7850;	mRNA_3126,mRNA_3204,mRNA_4249,mRNA_5857,mRNA_7848,mRNA_7850
ko04371	Apelin signaling pathway	7/649	21/2101	0.485427233498554	0.999331047221796	0.333333333333333	Environmental Information Processing; Signal transduction	KEGG link	21	7	mRNA_3126;mRNA_3204;mRNA_3696;mRNA_4249;mRNA_5385;mRNA_5607;mRNA_10145;	mRNA_3126,mRNA_3204,mRNA_3696,mRNA_4249,mRNA_5385,mRNA_5607,mRNA_10145
ko04024	cAMP signaling pathway	8/649	21/2101	0.307619218660404	0.949167063303189	0.380952380952381	Environmental Information Processing; Signal transduction	KEGG link	21	8	mRNA_4249;mRNA_5385;mRNA_5607;mRNA_7223;mRNA_7618;mRNA_8541;mRNA_2009;mRNA_11378;	mRNA_4249,mRNA_5385,mRNA_5607,mRNA_7223,mRNA_7618,mRNA_8541,mRNA_2009,mRNA_11378
ko04015	Rap1 signaling pathway	5/649	16/2101	0.58139260408353	0.999331047221796	0.3125	Environmental Information Processing; Signal transduction	KEGG link	16	5	mRNA_3126;mRNA_4249;mRNA_5607;mRNA_7618;mRNA_7848;	mRNA_3126,mRNA_4249,mRNA_5607,mRNA_7618,mRNA_7848
ko04010	MAPK signaling pathway	11/649	24/2101	0.0879177138588065	0.763741489352957	0.458333333333333	Environmental Information Processing; Signal transduction	KEGG link	24	11	mRNA_180;mRNA_3126;mRNA_3532;mRNA_4249;mRNA_5299;mRNA_5385;mRNA_5857;mRNA_6859;mRNA_7848;mRNA_7850;mRNA_9468;	mRNA_180,mRNA_3126,mRNA_3532,mRNA_4249,mRNA_5299,mRNA_5385,mRNA_5857,mRNA_6859,mRNA_7848,mRNA_7850,mRNA_9468
ko04070	Phosphatidylinositol signaling system	5/649	20/2101	0.789303065413467	0.999331047221796	0.25	Environmental Information Processing; Signal transduction	KEGG link	20	5	mRNA_258;mRNA_4030;mRNA_5375;mRNA_7848;mRNA_1981;	mRNA_258,mRNA_4030,mRNA_5375,mRNA_7848,mRNA_1981
ko04370	VEGF signaling pathway	6/649	16/2101	0.369561035564264	0.987947223956249	0.375	Environmental Information Processing; Signal transduction	KEGG link	16	6	mRNA_3126;mRNA_3696;mRNA_4249;mRNA_6859;mRNA_7848;mRNA_10145;	mRNA_3126,mRNA_3696,mRNA_4249,mRNA_6859,mRNA_7848,mRNA_10145
ko04068	FoxO signaling pathway	7/649	27/2101	0.776238700476674	0.999331047221796	0.259259259259259	Environmental Information Processing; Signal transduction	KEGG link	27	7	mRNA_3126;mRNA_4249;mRNA_354;mRNA_5050;mRNA_5857;mRNA_7850;mRNA_2395;	mRNA_3126,mRNA_4249,mRNA_354,mRNA_5050,mRNA_5857,mRNA_7850,mRNA_2395
ko04071	Sphingolipid signaling pathway	14/649	41/2101	0.38060788645692	0.989580504787992	0.341463414634146	Environmental Information Processing; Signal transduction	KEGG link	41	14	mRNA_12379;mRNA_3126;mRNA_3696;mRNA_4249;mRNA_5589;mRNA_5607;mRNA_6576;mRNA_7618;mRNA_7848;mRNA_8385;mRNA_10145;mRNA_2150;mRNA_2330;mRNA_2395;	mRNA_12379,mRNA_3126,mRNA_3696,mRNA_4249,mRNA_5589,mRNA_5607,mRNA_6576,mRNA_7618,mRNA_7848,mRNA_8385,mRNA_10145,mRNA_2150,mRNA_2330,mRNA_2395
ko04151	PI3K-Akt signaling pathway	13/649	36/2101	0.302216782441189	0.949167063303189	0.361111111111111	Environmental Information Processing; Signal transduction	KEGG link	36	13	mRNA_3126;mRNA_3204;mRNA_4249;mRNA_510;mRNA_5316;mRNA_5857;mRNA_766;mRNA_913;mRNA_7848;mRNA_7850;mRNA_10147;mRNA_11036;mRNA_2395;	mRNA_3126,mRNA_3204,mRNA_4249,mRNA_510,mRNA_5316,mRNA_5857,mRNA_766,mRNA_913,mRNA_7848,mRNA_7850,mRNA_10147,mRNA_11036,mRNA_2395
ko04390	Hippo signaling pathway	1/649	11/2101	0.983023669957782	0.999331047221796	0.0909090909090909	Environmental Information Processing; Signal transduction	KEGG link	11	1	mRNA_11036;	mRNA_11036
ko04310	Wnt signaling pathway	4/649	21/2101	0.927951170018462	0.999331047221796	0.19047619047619	Environmental Information Processing; Signal transduction	KEGG link	21	4	mRNA_5385;mRNA_6859;mRNA_7618;mRNA_7848;	mRNA_5385,mRNA_6859,mRNA_7618,mRNA_7848
ko04392	Hippo signaling pathway -multiple species	3/649	8/2101	0.470884686652446	0.999331047221796	0.375	Environmental Information Processing; Signal transduction	KEGG link	8	3	mRNA_8260;mRNA_10632;mRNA_10633;	mRNA_8260,mRNA_10632,mRNA_10633
ko03050	Proteasome	5/649	37/2101	0.996218869276221	0.999331047221796	0.135135135135135	Genetic Information Processing; Folding, sorting and degradation	KEGG link	37	5	mRNA_6182;mRNA_6326;mRNA_6339;mRNA_6480;mRNA_9877;	mRNA_6182,mRNA_6326,mRNA_6339,mRNA_6480,mRNA_9877
ko04141	Protein processing in endoplasmic reticulum	31/649	77/2101	0.0479773670114796	0.506760939058754	0.402597402597403	Genetic Information Processing; Folding, sorting and degradation	KEGG link	77	31	mRNA_336;mRNA_12017;mRNA_12018;mRNA_12223;mRNA_3240;mRNA_3282;mRNA_3301;mRNA_3302;mRNA_3670;mRNA_3840;mRNA_4158;mRNA_4292;mRNA_5217;mRNA_5258;mRNA_5299;mRNA_5369;mRNA_5552;mRNA_766;mRNA_6212;mRNA_1143;mRNA_7577;mRNA_7671;mRNA_1580;mRNA_1730;mRNA_1790;mRNA_9748;mRNA_10147;mRNA_10325;mRNA_10675;mRNA_2145;mRNA_11608;	mRNA_336,mRNA_12017,mRNA_12018,mRNA_12223,mRNA_3240,mRNA_3282,mRNA_3301,mRNA_3302,mRNA_3670,mRNA_3840,mRNA_4158,mRNA_4292,mRNA_5217,mRNA_5258,mRNA_5299,mRNA_5369,mRNA_5552,mRNA_766,mRNA_6212,mRNA_1143,mRNA_7577,mRNA_7671,mRNA_1580,mRNA_1730,mRNA_1790,mRNA_9748,mRNA_10147,mRNA_10325,mRNA_10675,mRNA_2145,mRNA_11608
ko04122	Sulfur relay system	3/649	10/2101	0.641087864662	0.999331047221796	0.3	Genetic Information Processing; Folding, sorting and degradation	KEGG link	10	3	mRNA_9035;mRNA_10148;mRNA_10825;	mRNA_9035,mRNA_10148,mRNA_10825
ko04120	Ubiquitin mediated proteolysis	17/649	59/2101	0.684133859745593	0.999331047221796	0.288135593220339	Genetic Information Processing; Folding, sorting and degradation	KEGG link	59	17	mRNA_118;mRNA_2604;mRNA_12223;mRNA_3495;mRNA_3615;mRNA_3620;mRNA_4158;mRNA_5698;mRNA_6680;mRNA_7866;mRNA_8057;mRNA_1497;mRNA_1695;mRNA_2105;mRNA_2145;mRNA_2308;mRNA_11364;	mRNA_118,mRNA_2604,mRNA_12223,mRNA_3495,mRNA_3615,mRNA_3620,mRNA_4158,mRNA_5698,mRNA_6680,mRNA_7866,mRNA_8057,mRNA_1497,mRNA_1695,mRNA_2105,mRNA_2145,mRNA_2308,mRNA_11364
ko04130	SNARE interactions in vesicular transport	6/649	18/2101	0.499082156458486	0.999331047221796	0.333333333333333	Genetic Information Processing; Folding, sorting and degradation	KEGG link	18	6	mRNA_129;mRNA_2795;mRNA_3241;mRNA_12739;mRNA_5360;mRNA_10310;	mRNA_129,mRNA_2795,mRNA_3241,mRNA_12739,mRNA_5360,mRNA_10310
ko03018	RNA degradation	16/649	56/2101	0.696244774199276	0.999331047221796	0.285714285714286	Genetic Information Processing; Folding, sorting and degradation	KEGG link	56	16	mRNA_2831;mRNA_3029;mRNA_3907;mRNA_436;mRNA_5392;mRNA_5497;mRNA_5747;mRNA_7024;mRNA_8305;mRNA_1518;mRNA_8920;mRNA_1743;mRNA_2006;mRNA_10603;mRNA_11288;mRNA_2455;	mRNA_2831,mRNA_3029,mRNA_3907,mRNA_436,mRNA_5392,mRNA_5497,mRNA_5747,mRNA_7024,mRNA_8305,mRNA_1518,mRNA_8920,mRNA_1743,mRNA_2006,mRNA_10603,mRNA_11288,mRNA_2455
ko03060	Protein export	2/649	21/2101	0.99570755835908	0.999331047221796	0.0952380952380952	Genetic Information Processing; Folding, sorting and degradation	KEGG link	21	2	mRNA_4928;mRNA_1730;	mRNA_4928,mRNA_1730
ko03440	Homologous recombination	12/649	24/2101	0.0382395341526904	0.430832084786978	0.5	Genetic Information Processing; Replication and repair	KEGG link	24	12	mRNA_4240;mRNA_552;mRNA_5195;mRNA_5197;mRNA_5792;mRNA_6064;mRNA_6307;mRNA_8208;mRNA_1548;mRNA_10535;mRNA_2479;mRNA_11471;	mRNA_4240,mRNA_552,mRNA_5195,mRNA_5197,mRNA_5792,mRNA_6064,mRNA_6307,mRNA_8208,mRNA_1548,mRNA_10535,mRNA_2479,mRNA_11471
ko03450	Non-homologous end-joining	3/649	11/2101	0.710268018319592	0.999331047221796	0.272727272727273	Genetic Information Processing; Replication and repair	KEGG link	11	3	mRNA_4216;mRNA_4480;mRNA_7878;	mRNA_4216,mRNA_4480,mRNA_7878
ko03030	DNA replication	24/649	42/2101	0.000329816253974806	0.0557389469217423	0.571428571428571	Genetic Information Processing; Replication and repair	KEGG link	42	24	mRNA_163;mRNA_12020;mRNA_2995;mRNA_3733;mRNA_4216;mRNA_4393;mRNA_4490;mRNA_4698;mRNA_5195;mRNA_5197;mRNA_6064;mRNA_829;mRNA_6930;mRNA_1032;mRNA_1077;mRNA_7867;mRNA_7878;mRNA_7953;mRNA_1420;mRNA_8588;mRNA_10135;mRNA_10437;mRNA_11463;mRNA_11718;	mRNA_163,mRNA_12020,mRNA_2995,mRNA_3733,mRNA_4216,mRNA_4393,mRNA_4490,mRNA_4698,mRNA_5195,mRNA_5197,mRNA_6064,mRNA_829,mRNA_6930,mRNA_1032,mRNA_1077,mRNA_7867,mRNA_7878,mRNA_7953,mRNA_1420,mRNA_8588,mRNA_10135,mRNA_10437,mRNA_11463,mRNA_11718
ko03460	Fanconi anemia pathway	8/649	27/2101	0.628448386970561	0.999331047221796	0.296296296296296	Genetic Information Processing; Replication and repair	KEGG link	27	8	mRNA_47;mRNA_5195;mRNA_5197;mRNA_5792;mRNA_6307;mRNA_1448;mRNA_1548;mRNA_11471;	mRNA_47,mRNA_5195,mRNA_5197,mRNA_5792,mRNA_6307,mRNA_1448,mRNA_1548,mRNA_11471
ko03430	Mismatch repair	9/649	24/2101	0.307485288746829	0.949167063303189	0.375	Genetic Information Processing; Replication and repair	KEGG link	24	9	mRNA_12020;mRNA_4393;mRNA_4710;mRNA_5195;mRNA_5197;mRNA_6064;mRNA_1077;mRNA_1420;mRNA_11463;	mRNA_12020,mRNA_4393,mRNA_4710,mRNA_5195,mRNA_5197,mRNA_6064,mRNA_1077,mRNA_1420,mRNA_11463
ko03410	Base excision repair	9/649	28/2101	0.514078351687383	0.999331047221796	0.321428571428571	Genetic Information Processing; Replication and repair	KEGG link	28	9	mRNA_4216;mRNA_4393;mRNA_4415;mRNA_6064;mRNA_829;mRNA_6930;mRNA_7867;mRNA_7878;mRNA_10551;	mRNA_4216,mRNA_4393,mRNA_4415,mRNA_6064,mRNA_829,mRNA_6930,mRNA_7867,mRNA_7878,mRNA_10551
ko03420	Nucleotide excision repair	18/649	39/2101	0.0310576912099384	0.430832084786978	0.461538461538462	Genetic Information Processing; Replication and repair	KEGG link	39	18	mRNA_165;mRNA_12020;mRNA_4393;mRNA_5195;mRNA_5197;mRNA_5552;mRNA_6064;mRNA_829;mRNA_6930;mRNA_1077;mRNA_7683;mRNA_7866;mRNA_7867;mRNA_8163;mRNA_8304;mRNA_1387;mRNA_1420;mRNA_11463;	mRNA_165,mRNA_12020,mRNA_4393,mRNA_5195,mRNA_5197,mRNA_5552,mRNA_6064,mRNA_829,mRNA_6930,mRNA_1077,mRNA_7683,mRNA_7866,mRNA_7867,mRNA_8163,mRNA_8304,mRNA_1387,mRNA_1420,mRNA_11463
ko03020	RNA polymerase	7/649	32/2101	0.907756718685064	0.999331047221796	0.21875	Genetic Information Processing; Transcription	KEGG link	32	7	mRNA_12903;mRNA_4176;mRNA_7976;mRNA_8512;mRNA_8966;mRNA_9668;mRNA_11634;	mRNA_12903,mRNA_4176,mRNA_7976,mRNA_8512,mRNA_8966,mRNA_9668,mRNA_11634
ko03022	Basal transcription factors	7/649	28/2101	0.810252800274288	0.999331047221796	0.25	Genetic Information Processing; Transcription	KEGG link	28	7	mRNA_165;mRNA_2693;mRNA_7683;mRNA_8163;mRNA_8239;mRNA_1387;mRNA_10231;	mRNA_165,mRNA_2693,mRNA_7683,mRNA_8163,mRNA_8239,mRNA_1387,mRNA_10231
ko03040	Spliceosome	35/649	99/2101	0.190429474298319	0.919502318754741	0.353535353535354	Genetic Information Processing; Transcription	KEGG link	99	35	mRNA_166;mRNA_2683;mRNA_12125;mRNA_2992;mRNA_3025;mRNA_3034;mRNA_3691;mRNA_3814;mRNA_3958;mRNA_4177;mRNA_4229;mRNA_4523;mRNA_4898;mRNA_5299;mRNA_5392;mRNA_5696;mRNA_5851;mRNA_6170;mRNA_740;mRNA_924;mRNA_992;mRNA_7834;mRNA_1486;mRNA_10399;mRNA_10419;mRNA_10709;mRNA_2287;mRNA_10992;mRNA_11028;mRNA_2401;mRNA_11411;mRNA_11561;mRNA_11562;mRNA_11701;mRNA_11720;	mRNA_166,mRNA_2683,mRNA_12125,mRNA_2992,mRNA_3025,mRNA_3034,mRNA_3691,mRNA_3814,mRNA_3958,mRNA_4177,mRNA_4229,mRNA_4523,mRNA_4898,mRNA_5299,mRNA_5392,mRNA_5696,mRNA_5851,mRNA_6170,mRNA_740,mRNA_924,mRNA_992,mRNA_7834,mRNA_1486,mRNA_10399,mRNA_10419,mRNA_10709,mRNA_2287,mRNA_10992,mRNA_11028,mRNA_2401,mRNA_11411,mRNA_11561,mRNA_11562,mRNA_11701,mRNA_11720
ko03015	mRNA surveillance pathway	13/649	56/2101	0.923375586461023	0.999331047221796	0.232142857142857	Genetic Information Processing; Translation	KEGG link	56	13	mRNA_2957;mRNA_2965;mRNA_3406;mRNA_3669;mRNA_3958;mRNA_4177;mRNA_4229;mRNA_815;mRNA_6566;mRNA_9894;mRNA_10419;mRNA_2335;mRNA_11418;	mRNA_2957,mRNA_2965,mRNA_3406,mRNA_3669,mRNA_3958,mRNA_4177,mRNA_4229,mRNA_815,mRNA_6566,mRNA_9894,mRNA_10419,mRNA_2335,mRNA_11418
ko03013	RNA transport	25/649	106/2101	0.964886453593404	0.999331047221796	0.235849056603774	Genetic Information Processing; Translation	KEGG link	106	25	mRNA_2957;mRNA_2965;mRNA_12600;mRNA_12770;mRNA_3399;mRNA_3958;mRNA_3988;mRNA_4177;mRNA_4229;mRNA_510;mRNA_4922;mRNA_6112;mRNA_740;mRNA_906;mRNA_6771;mRNA_8038;mRNA_1571;mRNA_8699;mRNA_9128;mRNA_1801;mRNA_9894;mRNA_10419;mRNA_10653;mRNA_2189;mRNA_2335;	mRNA_2957,mRNA_2965,mRNA_12600,mRNA_12770,mRNA_3399,mRNA_3958,mRNA_3988,mRNA_4177,mRNA_4229,mRNA_510,mRNA_4922,mRNA_6112,mRNA_740,mRNA_906,mRNA_6771,mRNA_8038,mRNA_1571,mRNA_8699,mRNA_9128,mRNA_1801,mRNA_9894,mRNA_10419,mRNA_10653,mRNA_2189,mRNA_2335
ko00970	Aminoacyl-tRNA biosynthesis	6/649	41/2101	0.995425053289571	0.999331047221796	0.146341463414634	Genetic Information Processing; Translation	KEGG link	41	6	mRNA_4820;mRNA_5395;mRNA_5762;mRNA_953;mRNA_8481;mRNA_10116;	mRNA_4820,mRNA_5395,mRNA_5762,mRNA_953,mRNA_8481,mRNA_10116
ko03008	Ribosome biogenesis in eukaryotes	14/649	75/2101	0.994818523094534	0.999331047221796	0.186666666666667	Genetic Information Processing; Translation	KEGG link	75	14	mRNA_2808;mRNA_4409;mRNA_5278;mRNA_5620;mRNA_6042;mRNA_876;mRNA_7730;mRNA_7851;mRNA_1571;mRNA_9128;mRNA_9426;mRNA_1791;mRNA_9620;mRNA_2147;	mRNA_2808,mRNA_4409,mRNA_5278,mRNA_5620,mRNA_6042,mRNA_876,mRNA_7730,mRNA_7851,mRNA_1571,mRNA_9128,mRNA_9426,mRNA_1791,mRNA_9620,mRNA_2147
ko03010	Ribosome	28/649	113/2101	0.941751224568974	0.999331047221796	0.247787610619469	Genetic Information Processing; Translation	KEGG link	113	28	mRNA_3081;mRNA_3798;mRNA_3951;mRNA_375;mRNA_381;mRNA_421;mRNA_424;mRNA_465;mRNA_480;mRNA_4512;mRNA_5888;mRNA_713;mRNA_822;mRNA_838;mRNA_873;mRNA_6223;mRNA_7048;mRNA_7820;mRNA_8337;mRNA_8502;mRNA_8711;mRNA_9268;mRNA_9335;mRNA_9623;mRNA_10170;mRNA_10572;mRNA_2509;mRNA_11398;	mRNA_3081,mRNA_3798,mRNA_3951,mRNA_375,mRNA_381,mRNA_421,mRNA_424,mRNA_465,mRNA_480,mRNA_4512,mRNA_5888,mRNA_713,mRNA_822,mRNA_838,mRNA_873,mRNA_6223,mRNA_7048,mRNA_7820,mRNA_8337,mRNA_8502,mRNA_8711,mRNA_9268,mRNA_9335,mRNA_9623,mRNA_10170,mRNA_10572,mRNA_2509,mRNA_11398
ko00380	Tryptophan metabolism	6/649	35/2101	0.979972978745102	0.999331047221796	0.171428571428571	Metabolism; Amino acid metabolism	KEGG link	35	6	mRNA_12412;mRNA_354;mRNA_5050;mRNA_8880;mRNA_9670;mRNA_1860;	mRNA_12412,mRNA_354,mRNA_5050,mRNA_8880,mRNA_9670,mRNA_1860
ko00290	Valine, leucine and isoleucine biosynthesis	6/649	15/2101	0.304520517560169	0.949167063303189	0.4	Metabolism; Amino acid metabolism	KEGG link	15	6	mRNA_3293;mRNA_3902;mRNA_6409;mRNA_1461;mRNA_8917;mRNA_2396;	mRNA_3293,mRNA_3902,mRNA_6409,mRNA_1461,mRNA_8917,mRNA_2396
ko00400	Phenylalanine, tyrosine and tryptophan biosynthesis	5/649	16/2101	0.58139260408353	0.999331047221796	0.3125	Metabolism; Amino acid metabolism	KEGG link	16	5	mRNA_3424;mRNA_6198;mRNA_8880;mRNA_9225;mRNA_1766;	mRNA_3424,mRNA_6198,mRNA_8880,mRNA_9225,mRNA_1766
ko00260	Glycine, serine and threonine metabolism	6/649	42/2101	0.996463035341613	0.999331047221796	0.142857142857143	Metabolism; Amino acid metabolism	KEGG link	42	6	mRNA_12438;mRNA_12489;mRNA_379;mRNA_6994;mRNA_1461;mRNA_9891;	mRNA_12438,mRNA_12489,mRNA_379,mRNA_6994,mRNA_1461,mRNA_9891
ko00350	Tyrosine metabolism	7/649	19/2101	0.366159531722591	0.987947223956249	0.368421052631579	Metabolism; Amino acid metabolism	KEGG link	19	7	mRNA_3161;mRNA_4092;mRNA_979;mRNA_6876;mRNA_7916;mRNA_8880;mRNA_9225;	mRNA_3161,mRNA_4092,mRNA_979,mRNA_6876,mRNA_7916,mRNA_8880,mRNA_9225
ko00220	Arginine biosynthesis	3/649	17/2101	0.933832125755271	0.999331047221796	0.176470588235294	Metabolism; Amino acid metabolism	KEGG link	17	3	mRNA_3178;mRNA_5252;mRNA_6284;	mRNA_3178,mRNA_5252,mRNA_6284
ko00270	Cysteine and methionine metabolism	8/649	38/2101	0.937938975683086	0.999331047221796	0.210526315789474	Metabolism; Amino acid metabolism	KEGG link	38	8	mRNA_38;mRNA_12562;mRNA_6409;mRNA_7150;mRNA_1461;mRNA_8880;mRNA_9374;mRNA_9891;	mRNA_38,mRNA_12562,mRNA_6409,mRNA_7150,mRNA_1461,mRNA_8880,mRNA_9374,mRNA_9891
ko00360	Phenylalanine metabolism	6/649	22/2101	0.719072755703827	0.999331047221796	0.272727272727273	Metabolism; Amino acid metabolism	KEGG link	22	6	mRNA_12488;mRNA_7676;mRNA_8880;mRNA_9225;mRNA_9670;mRNA_1860;	mRNA_12488,mRNA_7676,mRNA_8880,mRNA_9225,mRNA_9670,mRNA_1860
ko00330	Arginine and proline metabolism	6/649	35/2101	0.979972978745102	0.999331047221796	0.171428571428571	Metabolism; Amino acid metabolism	KEGG link	35	6	mRNA_3297;mRNA_12814;mRNA_4611;mRNA_9670;mRNA_1860;mRNA_11424;	mRNA_3297,mRNA_12814,mRNA_4611,mRNA_9670,mRNA_1860,mRNA_11424
ko00280	Valine, leucine and isoleucine degradation	9/649	31/2101	0.655365699979604	0.999331047221796	0.290322580645161	Metabolism; Amino acid metabolism	KEGG link	31	9	mRNA_11975;mRNA_5294;mRNA_5304;mRNA_6409;mRNA_6994;mRNA_9031;mRNA_9682;mRNA_10259;mRNA_11015;	mRNA_11975,mRNA_5294,mRNA_5304,mRNA_6409,mRNA_6994,mRNA_9031,mRNA_9682,mRNA_10259,mRNA_11015
ko00310	Lysine degradation	7/649	29/2101	0.840136520633249	0.999331047221796	0.241379310344828	Metabolism; Amino acid metabolism	KEGG link	29	7	mRNA_12489;mRNA_4911;mRNA_5671;mRNA_979;mRNA_2508;mRNA_11404;mRNA_11409;	mRNA_12489,mRNA_4911,mRNA_5671,mRNA_979,mRNA_2508,mRNA_11404,mRNA_11409
ko00300	Lysine biosynthesis	2/649	12/2101	0.925036100497783	0.999331047221796	0.166666666666667	Metabolism; Amino acid metabolism	KEGG link	12	2	mRNA_8880;mRNA_9891;	mRNA_8880,mRNA_9891
ko00340	Histidine metabolism	7/649	20/2101	0.426157895219171	0.999331047221796	0.35	Metabolism; Amino acid metabolism	KEGG link	20	7	mRNA_2890;mRNA_2975;mRNA_3752;mRNA_5326;mRNA_9225;mRNA_9796;mRNA_10038;	mRNA_2890,mRNA_2975,mRNA_3752,mRNA_5326,mRNA_9225,mRNA_9796,mRNA_10038
ko00250	Alanine, aspartate and glutamate metabolism	7/649	23/2101	0.597313465071972	0.999331047221796	0.304347826086957	Metabolism; Amino acid metabolism	KEGG link	23	7	mRNA_3178;mRNA_5252;mRNA_5315;mRNA_5361;mRNA_979;mRNA_6284;mRNA_7574;	mRNA_3178,mRNA_5252,mRNA_5315,mRNA_5361,mRNA_979,mRNA_6284,mRNA_7574
ko00521	Streptomycin biosynthesis	1/649	5/2101	0.842682412305444	0.999331047221796	0.2	Metabolism; Biosynthesis of other secondary metabolites	KEGG link	5	1	mRNA_5399;	mRNA_5399
ko00232	Caffeine metabolism	1/649	1/2101	0.308900523560209	0.949167063303189	1	Metabolism; Biosynthesis of other secondary metabolites	KEGG link	1	1	mRNA_9172;	mRNA_9172
ko00261	Monobactam biosynthesis	2/649	3/2101	0.227191678339545	0.949167063303189	0.666666666666667	Metabolism; Biosynthesis of other secondary metabolites	KEGG link	3	2	mRNA_173;mRNA_9891;	mRNA_173,mRNA_9891
ko00311	Penicillin and cephalosporin biosynthesis	1/649	1/2101	0.308900523560209	0.949167063303189	1	Metabolism; Biosynthesis of other secondary metabolites	KEGG link	1	1	mRNA_5424;	mRNA_5424
ko00940	Phenylpropanoid biosynthesis	7/649	11/2101	0.0251358281107473	0.430832084786978	0.636363636363636	Metabolism; Biosynthesis of other secondary metabolites	KEGG link	11	7	mRNA_12488;mRNA_3335;mRNA_13001;mRNA_5623;mRNA_7676;mRNA_1557;mRNA_1866;	mRNA_12488,mRNA_3335,mRNA_13001,mRNA_5623,mRNA_7676,mRNA_1557,mRNA_1866
ko00960	Tropane, piperidine and pyridine alkaloid biosynthesis	2/649	9/2101	0.819951173840392	0.999331047221796	0.222222222222222	Metabolism; Biosynthesis of other secondary metabolites	KEGG link	9	2	mRNA_8880;mRNA_9225;	mRNA_8880,mRNA_9225
ko00950	Isoquinoline alkaloid biosynthesis	1/649	8/2101	0.948271490301708	0.999331047221796	0.125	Metabolism; Biosynthesis of other secondary metabolites	KEGG link	8	1	mRNA_8880;	mRNA_8880
ko00401	Novobiocin biosynthesis	2/649	3/2101	0.227191678339545	0.949167063303189	0.666666666666667	Metabolism; Biosynthesis of other secondary metabolites	KEGG link	3	2	mRNA_8880;mRNA_9225;	mRNA_8880,mRNA_9225
ko00562	Inositol phosphate metabolism	7/649	24/2101	0.648287199691077	0.999331047221796	0.291666666666667	Metabolism; Carbohydrate metabolism	KEGG link	24	7	mRNA_258;mRNA_2707;mRNA_4030;mRNA_5375;mRNA_5399;mRNA_9759;mRNA_1981;	mRNA_258,mRNA_2707,mRNA_4030,mRNA_5375,mRNA_5399,mRNA_9759,mRNA_1981
ko00010	Glycolysis / Gluconeogenesis	16/649	41/2101	0.166126930960054	0.919502318754741	0.390243902439024	Metabolism; Carbohydrate metabolism	KEGG link	41	16	mRNA_2831;mRNA_12254;mRNA_4092;mRNA_5747;mRNA_847;mRNA_6435;mRNA_6876;mRNA_6994;mRNA_7916;mRNA_8109;mRNA_1588;mRNA_8703;mRNA_8707;mRNA_10048;mRNA_10129;mRNA_2494;	mRNA_2831,mRNA_12254,mRNA_4092,mRNA_5747,mRNA_847,mRNA_6435,mRNA_6876,mRNA_6994,mRNA_7916,mRNA_8109,mRNA_1588,mRNA_8703,mRNA_8707,mRNA_10048,mRNA_10129,mRNA_2494
ko00660	C5-Branched dibasic acid metabolism	2/649	3/2101	0.227191678339545	0.949167063303189	0.666666666666667	Metabolism; Carbohydrate metabolism	KEGG link	3	2	mRNA_8917;mRNA_2396;	mRNA_8917,mRNA_2396
ko00520	Amino sugar and nucleotide sugar metabolism	16/649	51/2101	0.523553913490496	0.999331047221796	0.313725490196078	Metabolism; Carbohydrate metabolism	KEGG link	51	16	mRNA_2843;mRNA_3458;mRNA_3616;mRNA_3645;mRNA_4827;mRNA_801;mRNA_6301;mRNA_6302;mRNA_7574;mRNA_8204;mRNA_8471;mRNA_1756;mRNA_9754;mRNA_9992;mRNA_9998;mRNA_11303;	mRNA_2843,mRNA_3458,mRNA_3616,mRNA_3645,mRNA_4827,mRNA_801,mRNA_6301,mRNA_6302,mRNA_7574,mRNA_8204,mRNA_8471,mRNA_1756,mRNA_9754,mRNA_9992,mRNA_9998,mRNA_11303
ko00650	Butanoate metabolism	7/649	15/2101	0.147816289613135	0.919502318754741	0.466666666666667	Metabolism; Carbohydrate metabolism	KEGG link	15	7	mRNA_5294;mRNA_5304;mRNA_979;mRNA_8917;mRNA_10259;mRNA_11015;mRNA_2396;	mRNA_5294,mRNA_5304,mRNA_979,mRNA_8917,mRNA_10259,mRNA_11015,mRNA_2396
ko00040	Pentose and glucuronate interconversions	7/649	20/2101	0.426157895219171	0.999331047221796	0.35	Metabolism; Carbohydrate metabolism	KEGG link	20	7	mRNA_3645;mRNA_4044;mRNA_5428;mRNA_826;mRNA_7237;mRNA_7948;mRNA_10048;	mRNA_3645,mRNA_4044,mRNA_5428,mRNA_826,mRNA_7237,mRNA_7948,mRNA_10048
ko00020	Citrate cycle (TCA cycle)	14/649	26/2101	0.0119531931362158	0.299876280425053	0.538461538461538	Metabolism; Carbohydrate metabolism	KEGG link	26	14	mRNA_3043;mRNA_12945;mRNA_561;mRNA_4817;mRNA_5042;mRNA_847;mRNA_869;mRNA_6994;mRNA_7238;mRNA_1027;mRNA_8307;mRNA_10129;mRNA_10677;mRNA_2494;	mRNA_3043,mRNA_12945,mRNA_561,mRNA_4817,mRNA_5042,mRNA_847,mRNA_869,mRNA_6994,mRNA_7238,mRNA_1027,mRNA_8307,mRNA_10129,mRNA_10677,mRNA_2494
ko00500	Starch and sucrose metabolism	13/649	39/2101	0.42887805603439	0.999331047221796	0.333333333333333	Metabolism; Carbohydrate metabolism	KEGG link	39	13	mRNA_3335;mRNA_13001;mRNA_581;mRNA_4876;mRNA_5583;mRNA_5623;mRNA_5788;mRNA_5970;mRNA_1557;mRNA_9750;mRNA_1866;mRNA_2221;mRNA_11464;	mRNA_3335,mRNA_13001,mRNA_581,mRNA_4876,mRNA_5583,mRNA_5623,mRNA_5788,mRNA_5970,mRNA_1557,mRNA_9750,mRNA_1866,mRNA_2221,mRNA_11464
ko00052	Galactose metabolism	3/649	18/2101	0.949474299553993	0.999331047221796	0.166666666666667	Metabolism; Carbohydrate metabolism	KEGG link	18	3	mRNA_3727;mRNA_4876;mRNA_6406;	mRNA_3727,mRNA_4876,mRNA_6406
ko00640	Propanoate metabolism	6/649	19/2101	0.560431060182744	0.999331047221796	0.315789473684211	Metabolism; Carbohydrate metabolism	KEGG link	19	6	mRNA_12254;mRNA_561;mRNA_6994;mRNA_9031;mRNA_9682;mRNA_2170;	mRNA_12254,mRNA_561,mRNA_6994,mRNA_9031,mRNA_9682,mRNA_2170
ko00030	Pentose phosphate pathway	5/649	23/2101	0.884402772885317	0.999331047221796	0.217391304347826	Metabolism; Carbohydrate metabolism	KEGG link	23	5	mRNA_3689;mRNA_437;mRNA_5059;mRNA_6410;mRNA_6434;	mRNA_3689,mRNA_437,mRNA_5059,mRNA_6410,mRNA_6434
ko00051	Fructose and mannose metabolism	7/649	26/2101	0.737922693271385	0.999331047221796	0.269230769230769	Metabolism; Carbohydrate metabolism	KEGG link	26	7	mRNA_243;mRNA_253;mRNA_3616;mRNA_1583;mRNA_9754;mRNA_9992;mRNA_11750;	mRNA_243,mRNA_253,mRNA_3616,mRNA_1583,mRNA_9754,mRNA_9992,mRNA_11750
ko00620	Pyruvate metabolism	10/649	38/2101	0.78352371308057	0.999331047221796	0.263157894736842	Metabolism; Carbohydrate metabolism	KEGG link	38	10	mRNA_2909;mRNA_12254;mRNA_3293;mRNA_847;mRNA_6994;mRNA_7162;mRNA_10129;mRNA_10236;mRNA_10677;mRNA_2494;	mRNA_2909,mRNA_12254,mRNA_3293,mRNA_847,mRNA_6994,mRNA_7162,mRNA_10129,mRNA_10236,mRNA_10677,mRNA_2494
ko00630	Glyoxylate and dicarboxylate metabolism	11/649	26/2101	0.14618084287827	0.919502318754741	0.423076923076923	Metabolism; Carbohydrate metabolism	KEGG link	26	11	mRNA_3043;mRNA_354;mRNA_5050;mRNA_5252;mRNA_5836;mRNA_6994;mRNA_7238;mRNA_1027;mRNA_8307;mRNA_10236;mRNA_2299;	mRNA_3043,mRNA_354,mRNA_5050,mRNA_5252,mRNA_5836,mRNA_6994,mRNA_7238,mRNA_1027,mRNA_8307,mRNA_10236,mRNA_2299
ko00053	Ascorbate and aldarate metabolism	1/649	10/2101	0.975383144162081	0.999331047221796	0.1	Metabolism; Carbohydrate metabolism	KEGG link	10	1	mRNA_3645;	mRNA_3645
ko00710	Carbon fixation in photosynthetic organisms	3/649	17/2101	0.933832125755271	0.999331047221796	0.176470588235294	Metabolism; Energy metabolism	KEGG link	17	3	mRNA_8109;mRNA_1588;mRNA_2494;	mRNA_8109,mRNA_1588,mRNA_2494
ko00720	Carbon fixation pathways in prokaryotes	5/649	10/2101	0.165426043697053	0.919502318754741	0.5	Metabolism; Energy metabolism	KEGG link	10	5	mRNA_12254;mRNA_3219;mRNA_12945;mRNA_7238;mRNA_10677;	mRNA_12254,mRNA_3219,mRNA_12945,mRNA_7238,mRNA_10677
ko00910	Nitrogen metabolism	8/649	15/2101	0.0581004836050741	0.57758716054456	0.533333333333333	Metabolism; Energy metabolism	KEGG link	15	8	mRNA_4998;mRNA_4999;mRNA_5252;mRNA_5315;mRNA_6284;mRNA_7276;mRNA_7307;mRNA_10845;	mRNA_4998,mRNA_4999,mRNA_5252,mRNA_5315,mRNA_6284,mRNA_7276,mRNA_7307,mRNA_10845
ko00680	Methane metabolism	8/649	21/2101	0.307619218660404	0.949167063303189	0.380952380952381	Metabolism; Energy metabolism	KEGG link	21	8	mRNA_2831;mRNA_12254;mRNA_3968;mRNA_379;mRNA_584;mRNA_5747;mRNA_6573;mRNA_11750;	mRNA_2831,mRNA_12254,mRNA_3968,mRNA_379,mRNA_584,mRNA_5747,mRNA_6573,mRNA_11750
ko00190	Oxidative phosphorylation	36/649	77/2101	0.00211712767037424	0.119264858764415	0.467532467532468	Metabolism; Energy metabolism	KEGG link	77	36	mRNA_239;mRNA_11995;mRNA_12325;mRNA_2989;mRNA_3035;mRNA_3041;mRNA_12911;mRNA_3698;mRNA_3704;mRNA_3855;mRNA_439;mRNA_567;mRNA_4718;mRNA_4817;mRNA_5042;mRNA_5760;mRNA_5845;mRNA_5925;mRNA_903;mRNA_973;mRNA_6496;mRNA_7253;mRNA_1276;mRNA_7719;mRNA_7929;mRNA_1465;mRNA_8891;mRNA_8892;mRNA_1615;mRNA_9970;mRNA_10274;mRNA_10523;mRNA_10674;mRNA_11070;mRNA_11453;mRNA_11524;	mRNA_239,mRNA_11995,mRNA_12325,mRNA_2989,mRNA_3035,mRNA_3041,mRNA_12911,mRNA_3698,mRNA_3704,mRNA_3855,mRNA_439,mRNA_567,mRNA_4718,mRNA_4817,mRNA_5042,mRNA_5760,mRNA_5845,mRNA_5925,mRNA_903,mRNA_973,mRNA_6496,mRNA_7253,mRNA_1276,mRNA_7719,mRNA_7929,mRNA_1465,mRNA_8891,mRNA_8892,mRNA_1615,mRNA_9970,mRNA_10274,mRNA_10523,mRNA_10674,mRNA_11070,mRNA_11453,mRNA_11524
ko00920	Sulfur metabolism	7/649	14/2101	0.10594891347604	0.813880289884129	0.5	Metabolism; Energy metabolism	KEGG link	14	7	mRNA_38;mRNA_173;mRNA_12562;mRNA_976;mRNA_6808;mRNA_10659;mRNA_11586;	mRNA_38,mRNA_173,mRNA_12562,mRNA_976,mRNA_6808,mRNA_10659,mRNA_11586
ko00514	Other types of O-glycan biosynthesis	2/649	6/2101	0.599125364562679	0.999331047221796	0.333333333333333	Metabolism; Glycan biosynthesis and metabolism	KEGG link	6	2	mRNA_4073;mRNA_8895;	mRNA_4073,mRNA_8895
ko00510	N-Glycan biosynthesis	7/649	28/2101	0.810252800274288	0.999331047221796	0.25	Metabolism; Glycan biosynthesis and metabolism	KEGG link	28	7	mRNA_3240;mRNA_3840;mRNA_5327;mRNA_5697;mRNA_7671;mRNA_10325;mRNA_2300;	mRNA_3240,mRNA_3840,mRNA_5327,mRNA_5697,mRNA_7671,mRNA_10325,mRNA_2300
ko00603	Glycosphingolipid biosynthesis - globo and isoglobo series	5/649	6/2101	0.0124209110235229	0.299876280425053	0.833333333333333	Metabolism; Glycan biosynthesis and metabolism	KEGG link	6	5	mRNA_2843;mRNA_3727;mRNA_6301;mRNA_6302;mRNA_6406;	mRNA_2843,mRNA_3727,mRNA_6301,mRNA_6302,mRNA_6406
ko00515	Mannose type O-glycan biosynthesis	1/649	3/2101	0.670128917748702	0.999331047221796	0.333333333333333	Metabolism; Glycan biosynthesis and metabolism	KEGG link	3	1	mRNA_8895;	mRNA_8895
ko00563	Glycosylphosphatidylinositol (GPI)-anchor biosynthesis	3/649	22/2101	0.983606419255404	0.999331047221796	0.136363636363636	Metabolism; Glycan biosynthesis and metabolism	KEGG link	22	3	mRNA_4163;mRNA_5223;mRNA_5259;	mRNA_4163,mRNA_5223,mRNA_5259
ko00531	Glycosaminoglycan degradation	6/649	6/2101	0.00085496651337631	0.0722446703802982	1	Metabolism; Glycan biosynthesis and metabolism	KEGG link	6	6	mRNA_2843;mRNA_2866;mRNA_2867;mRNA_6301;mRNA_6302;mRNA_1756;	mRNA_2843,mRNA_2866,mRNA_2867,mRNA_6301,mRNA_6302,mRNA_1756
ko00511	Other glycan degradation	6/649	9/2101	0.0289627503698477	0.430832084786978	0.666666666666667	Metabolism; Glycan biosynthesis and metabolism	KEGG link	9	6	mRNA_2843;mRNA_12996;mRNA_912;mRNA_6301;mRNA_6302;mRNA_7158;	mRNA_2843,mRNA_12996,mRNA_912,mRNA_6301,mRNA_6302,mRNA_7158
ko00604	Glycosphingolipid biosynthesis - ganglio series	3/649	3/2101	0.0293809745923817	0.430832084786978	1	Metabolism; Glycan biosynthesis and metabolism	KEGG link	3	3	mRNA_2843;mRNA_6301;mRNA_6302;	mRNA_2843,mRNA_6301,mRNA_6302
ko00513	Various types of N-glycan biosynthesis	9/649	22/2101	0.211577245261047	0.949167063303189	0.409090909090909	Metabolism; Glycan biosynthesis and metabolism	KEGG link	22	9	mRNA_2843;mRNA_3240;mRNA_3840;mRNA_5327;mRNA_5697;mRNA_6301;mRNA_6302;mRNA_7671;mRNA_10325;	mRNA_2843,mRNA_3240,mRNA_3840,mRNA_5327,mRNA_5697,mRNA_6301,mRNA_6302,mRNA_7671,mRNA_10325
ko00140	Steroid hormone biosynthesis	3/649	7/2101	0.373123025272973	0.987947223956249	0.428571428571429	Metabolism; Lipid metabolism	KEGG link	7	3	mRNA_2825;mRNA_4552;mRNA_6506;	mRNA_2825,mRNA_4552,mRNA_6506
ko00100	Steroid biosynthesis	7/649	19/2101	0.366159531722591	0.987947223956249	0.368421052631579	Metabolism; Lipid metabolism	KEGG link	19	7	mRNA_2;mRNA_12061;mRNA_3296;mRNA_6060;mRNA_6090;mRNA_10432;mRNA_11454;	mRNA_2,mRNA_12061,mRNA_3296,mRNA_6060,mRNA_6090,mRNA_10432,mRNA_11454
ko00061	Fatty acid biosynthesis	3/649	9/2101	0.561001663251329	0.999331047221796	0.333333333333333	Metabolism; Lipid metabolism	KEGG link	9	3	mRNA_1357;mRNA_1402;mRNA_11079;	mRNA_1357,mRNA_1402,mRNA_11079
ko00591	Linoleic acid metabolism	1/649	1/2101	0.308900523560209	0.949167063303189	1	Metabolism; Lipid metabolism	KEGG link	1	1	mRNA_6119;	mRNA_6119
ko01040	Biosynthesis of unsaturated fatty acids	6/649	17/2101	0.434990066799951	0.999331047221796	0.352941176470588	Metabolism; Lipid metabolism	KEGG link	17	6	mRNA_3217;mRNA_4550;mRNA_4552;mRNA_5540;mRNA_7223;mRNA_11079;	mRNA_3217,mRNA_4550,mRNA_4552,mRNA_5540,mRNA_7223,mRNA_11079
ko00071	Fatty acid degradation	6/649	20/2101	0.61797670230999	0.999331047221796	0.3	Metabolism; Lipid metabolism	KEGG link	20	6	mRNA_4092;mRNA_6876;mRNA_7223;mRNA_7916;mRNA_1357;mRNA_1402;	mRNA_4092,mRNA_6876,mRNA_7223,mRNA_7916,mRNA_1357,mRNA_1402
ko00600	Sphingolipid metabolism	12/649	21/2101	0.0108811614252055	0.299876280425053	0.571428571428571	Metabolism; Lipid metabolism	KEGG link	21	12	mRNA_12379;mRNA_3696;mRNA_3727;mRNA_641;mRNA_5589;mRNA_6088;mRNA_856;mRNA_6406;mRNA_8385;mRNA_10145;mRNA_11048;mRNA_2330;	mRNA_12379,mRNA_3696,mRNA_3727,mRNA_641,mRNA_5589,mRNA_6088,mRNA_856,mRNA_6406,mRNA_8385,mRNA_10145,mRNA_11048,mRNA_2330
ko00592	alpha-Linolenic acid metabolism	1/649	2/2101	0.522483171278983	0.999331047221796	0.5	Metabolism; Lipid metabolism	KEGG link	2	1	mRNA_7223;	mRNA_7223
ko00062	Fatty acid elongation	2/649	9/2101	0.819951173840392	0.999331047221796	0.222222222222222	Metabolism; Lipid metabolism	KEGG link	9	2	mRNA_4552;mRNA_5540;	mRNA_4552,mRNA_5540
ko00561	Glycerolipid metabolism	8/649	30/2101	0.754692651129241	0.999331047221796	0.266666666666667	Metabolism; Lipid metabolism	KEGG link	30	8	mRNA_12266;mRNA_3727;mRNA_4368;mRNA_6406;mRNA_8003;mRNA_10048;mRNA_10169;mRNA_11750;	mRNA_12266,mRNA_3727,mRNA_4368,mRNA_6406,mRNA_8003,mRNA_10048,mRNA_10169,mRNA_11750
ko00590	Arachidonic acid metabolism	1/649	6/2101	0.891393821853997	0.999331047221796	0.166666666666667	Metabolism; Lipid metabolism	KEGG link	6	1	mRNA_8329;	mRNA_8329
ko00072	Synthesis and degradation of ketone bodies	2/649	6/2101	0.599125364562679	0.999331047221796	0.333333333333333	Metabolism; Lipid metabolism	KEGG link	6	2	mRNA_5294;mRNA_5304;	mRNA_5294,mRNA_5304
ko00120	Primary bile acid biosynthesis	3/649	5/2101	0.174804038703841	0.919502318754741	0.6	Metabolism; Lipid metabolism	KEGG link	5	3	mRNA_2825;mRNA_6506;mRNA_9855;	mRNA_2825,mRNA_6506,mRNA_9855
ko00564	Glycerophospholipid metabolism	11/649	41/2101	0.766880679342739	0.999331047221796	0.268292682926829	Metabolism; Lipid metabolism	KEGG link	41	11	mRNA_32;mRNA_11997;mRNA_12116;mRNA_4902;mRNA_5599;mRNA_942;mRNA_6813;mRNA_9079;mRNA_1739;mRNA_9481;mRNA_10169;	mRNA_32,mRNA_11997,mRNA_12116,mRNA_4902,mRNA_5599,mRNA_942,mRNA_6813,mRNA_9079,mRNA_1739,mRNA_9481,mRNA_10169
ko00730	Thiamine metabolism	4/649	9/2101	0.290650733454679	0.949167063303189	0.444444444444444	Metabolism; Metabolism of cofactors and vitamins	KEGG link	9	4	mRNA_6199;mRNA_9035;mRNA_10148;mRNA_2040;	mRNA_6199,mRNA_9035,mRNA_10148,mRNA_2040
ko00670	One carbon pool by folate	5/649	12/2101	0.29979910661788	0.949167063303189	0.416666666666667	Metabolism; Metabolism of cofactors and vitamins	KEGG link	12	5	mRNA_3219;mRNA_4646;mRNA_1009;mRNA_8508;mRNA_11472;	mRNA_3219,mRNA_4646,mRNA_1009,mRNA_8508,mRNA_11472
ko00790	Folate biosynthesis	2/649	10/2101	0.86466700113499	0.999331047221796	0.2	Metabolism; Metabolism of cofactors and vitamins	KEGG link	10	2	mRNA_943;mRNA_2307;	mRNA_943,mRNA_2307
ko00830	Retinol metabolism	3/649	4/2101	0.0903836082074506	0.763741489352957	0.75	Metabolism; Metabolism of cofactors and vitamins	KEGG link	4	3	mRNA_4092;mRNA_6876;mRNA_7916;	mRNA_4092,mRNA_6876,mRNA_7916
ko00780	Biotin metabolism	1/649	9/2101	0.964311529859372	0.999331047221796	0.111111111111111	Metabolism; Metabolism of cofactors and vitamins	KEGG link	9	1	mRNA_11079;	mRNA_11079
ko00130	Ubiquinone and other terpenoid-quinone biosynthesis	4/649	9/2101	0.290650733454679	0.949167063303189	0.444444444444444	Metabolism; Metabolism of cofactors and vitamins	KEGG link	9	4	mRNA_7690;mRNA_8880;mRNA_11599;mRNA_11745;	mRNA_7690,mRNA_8880,mRNA_11599,mRNA_11745
ko00785	Lipoic acid metabolism	1/649	3/2101	0.670128917748702	0.999331047221796	0.333333333333333	Metabolism; Metabolism of cofactors and vitamins	KEGG link	3	1	mRNA_10415;	mRNA_10415
ko00860	Porphyrin and chlorophyll metabolism	5/649	20/2101	0.789303065413467	0.999331047221796	0.25	Metabolism; Metabolism of cofactors and vitamins	KEGG link	20	5	mRNA_3041;mRNA_5349;mRNA_7541;mRNA_1624;mRNA_9993;	mRNA_3041,mRNA_5349,mRNA_7541,mRNA_1624,mRNA_9993
ko00760	Nicotinate and nicotinamide metabolism	4/649	20/2101	0.90858406530673	0.999331047221796	0.2	Metabolism; Metabolism of cofactors and vitamins	KEGG link	20	4	mRNA_12026;mRNA_4695;mRNA_5568;mRNA_979;	mRNA_12026,mRNA_4695,mRNA_5568,mRNA_979
ko00750	Vitamin B6 metabolism	2/649	8/2101	0.762406838153934	0.999331047221796	0.25	Metabolism; Metabolism of cofactors and vitamins	KEGG link	8	2	mRNA_9863;mRNA_11645;	mRNA_9863,mRNA_11645
ko00740	Riboflavin metabolism	2/649	11/2101	0.898977886205079	0.999331047221796	0.181818181818182	Metabolism; Metabolism of cofactors and vitamins	KEGG link	11	2	mRNA_12681;mRNA_3656;	mRNA_12681,mRNA_3656
ko00770	Pantothenate and CoA biosynthesis	8/649	19/2101	0.205056783071955	0.949167063303189	0.421052631578947	Metabolism; Metabolism of cofactors and vitamins	KEGG link	19	8	mRNA_3676;mRNA_3809;mRNA_5578;mRNA_5584;mRNA_6409;mRNA_8917;mRNA_2396;mRNA_11479;	mRNA_3676,mRNA_3809,mRNA_5578,mRNA_5584,mRNA_6409,mRNA_8917,mRNA_2396,mRNA_11479
ko00480	Glutathione metabolism	14/649	38/2101	0.262090146285229	0.949167063303189	0.368421052631579	Metabolism; Metabolism of other amino acids	KEGG link	38	14	mRNA_2827;mRNA_3404;mRNA_3454;mRNA_3683;mRNA_3724;mRNA_4447;mRNA_528;mRNA_5513;mRNA_5516;mRNA_879;mRNA_6410;mRNA_8329;mRNA_2108;mRNA_2277;	mRNA_2827,mRNA_3404,mRNA_3454,mRNA_3683,mRNA_3724,mRNA_4447,mRNA_528,mRNA_5513,mRNA_5516,mRNA_879,mRNA_6410,mRNA_8329,mRNA_2108,mRNA_2277
ko00460	Cyanoamino acid metabolism	6/649	13/2101	0.183600292279078	0.919502318754741	0.461538461538462	Metabolism; Metabolism of other amino acids	KEGG link	13	6	mRNA_3335;mRNA_13001;mRNA_528;mRNA_5623;mRNA_1557;mRNA_1866;	mRNA_3335,mRNA_13001,mRNA_528,mRNA_5623,mRNA_1557,mRNA_1866
ko00450	Selenocompound metabolism	3/649	7/2101	0.373123025272973	0.987947223956249	0.428571428571429	Metabolism; Metabolism of other amino acids	KEGG link	7	3	mRNA_173;mRNA_12562;mRNA_8657;	mRNA_173,mRNA_12562,mRNA_8657
ko00430	Taurine and hypotaurine metabolism	2/649	6/2101	0.599125364562679	0.999331047221796	0.333333333333333	Metabolism; Metabolism of other amino acids	KEGG link	6	2	mRNA_528;mRNA_6284;	mRNA_528,mRNA_6284
ko00440	Phosphonate and phosphinate metabolism	1/649	3/2101	0.670128917748702	0.999331047221796	0.333333333333333	Metabolism; Metabolism of other amino acids	KEGG link	3	1	mRNA_1739;	mRNA_1739
ko00410	beta-Alanine metabolism	3/649	20/2101	0.970972524912167	0.999331047221796	0.15	Metabolism; Metabolism of other amino acids	KEGG link	20	3	mRNA_3297;mRNA_4611;mRNA_9031;	mRNA_3297,mRNA_4611,mRNA_9031
ko00900	Terpenoid backbone biosynthesis	4/649	18/2101	0.855621256761661	0.999331047221796	0.222222222222222	Metabolism; Metabolism of terpenoids and polyketides	KEGG link	18	4	mRNA_134;mRNA_432;mRNA_10250;mRNA_10528;	mRNA_134,mRNA_432,mRNA_10250,mRNA_10528
ko00230	Purine metabolism	24/649	91/2101	0.858078585503665	0.999331047221796	0.263736263736264	Metabolism; Nucleotide metabolism	KEGG link	91	24	mRNA_173;mRNA_210;mRNA_2920;mRNA_12903;mRNA_4176;mRNA_4490;mRNA_437;mRNA_602;mRNA_6064;mRNA_829;mRNA_879;mRNA_6930;mRNA_1032;mRNA_7867;mRNA_7953;mRNA_7976;mRNA_8508;mRNA_8512;mRNA_8966;mRNA_9172;mRNA_9358;mRNA_9668;mRNA_2040;mRNA_11634;	mRNA_173,mRNA_210,mRNA_2920,mRNA_12903,mRNA_4176,mRNA_4490,mRNA_437,mRNA_602,mRNA_6064,mRNA_829,mRNA_879,mRNA_6930,mRNA_1032,mRNA_7867,mRNA_7953,mRNA_7976,mRNA_8508,mRNA_8512,mRNA_8966,mRNA_9172,mRNA_9358,mRNA_9668,mRNA_2040,mRNA_11634
ko00240	Pyrimidine metabolism	22/649	79/2101	0.762123112427097	0.999331047221796	0.278481012658228	Metabolism; Nucleotide metabolism	KEGG link	79	22	mRNA_12903;mRNA_4176;mRNA_4333;mRNA_4455;mRNA_4490;mRNA_4646;mRNA_4662;mRNA_4695;mRNA_5015;mRNA_6064;mRNA_698;mRNA_829;mRNA_879;mRNA_6930;mRNA_1032;mRNA_7867;mRNA_7953;mRNA_7976;mRNA_8512;mRNA_8966;mRNA_9668;mRNA_11634;	mRNA_12903,mRNA_4176,mRNA_4333,mRNA_4455,mRNA_4490,mRNA_4646,mRNA_4662,mRNA_4695,mRNA_5015,mRNA_6064,mRNA_698,mRNA_829,mRNA_879,mRNA_6930,mRNA_1032,mRNA_7867,mRNA_7953,mRNA_7976,mRNA_8512,mRNA_8966,mRNA_9668,mRNA_11634
ko00791	Atrazine degradation	1/649	2/2101	0.522483171278983	0.999331047221796	0.5	Metabolism; Xenobiotics biodegradation and metabolism	KEGG link	2	1	mRNA_3115;	mRNA_3115
ko00361	Chlorocyclohexane and chlorobenzene degradation	1/649	2/2101	0.522483171278983	0.999331047221796	0.5	Metabolism; Xenobiotics biodegradation and metabolism	KEGG link	2	1	mRNA_5071;	mRNA_5071
ko00980	Metabolism of xenobiotics by cytochrome P450	14/649	26/2101	0.0119531931362158	0.299876280425053	0.538461538461538	Metabolism; Xenobiotics biodegradation and metabolism	KEGG link	26	14	mRNA_2827;mRNA_3404;mRNA_3454;mRNA_3683;mRNA_3724;mRNA_4092;mRNA_4447;mRNA_5513;mRNA_5516;mRNA_6876;mRNA_7916;mRNA_1617;mRNA_1622;mRNA_2277;	mRNA_2827,mRNA_3404,mRNA_3454,mRNA_3683,mRNA_3724,mRNA_4092,mRNA_4447,mRNA_5513,mRNA_5516,mRNA_6876,mRNA_7916,mRNA_1617,mRNA_1622,mRNA_2277
ko00624	Polycyclic aromatic hydrocarbon degradation	6/649	19/2101	0.560431060182744	0.999331047221796	0.315789473684211	Metabolism; Xenobiotics biodegradation and metabolism	KEGG link	19	6	mRNA_9;mRNA_12;mRNA_11921;mRNA_7017;mRNA_2409;mRNA_2416;	mRNA_9,mRNA_12,mRNA_11921,mRNA_7017,mRNA_2409,mRNA_2416
ko00930	Caprolactam degradation	1/649	5/2101	0.842682412305444	0.999331047221796	0.2	Metabolism; Xenobiotics biodegradation and metabolism	KEGG link	5	1	mRNA_10048;	mRNA_10048
ko00627	Aminobenzoate degradation	5/649	24/2101	0.90662286292079	0.999331047221796	0.208333333333333	Metabolism; Xenobiotics biodegradation and metabolism	KEGG link	24	5	mRNA_3414;mRNA_3518;mRNA_7242;mRNA_9670;mRNA_1860;	mRNA_3414,mRNA_3518,mRNA_7242,mRNA_9670,mRNA_1860
ko00621	Dioxin degradation	6/649	19/2101	0.560431060182744	0.999331047221796	0.315789473684211	Metabolism; Xenobiotics biodegradation and metabolism	KEGG link	19	6	mRNA_9;mRNA_12;mRNA_11921;mRNA_7017;mRNA_2409;mRNA_2416;	mRNA_9,mRNA_12,mRNA_11921,mRNA_7017,mRNA_2409,mRNA_2416
ko00625	Chloroalkane and chloroalkene degradation	4/649	11/2101	0.456607454908422	0.999331047221796	0.363636363636364	Metabolism; Xenobiotics biodegradation and metabolism	KEGG link	11	4	mRNA_4092;mRNA_5071;mRNA_6876;mRNA_7916;	mRNA_4092,mRNA_5071,mRNA_6876,mRNA_7916
ko00362	Benzoate degradation	3/649	10/2101	0.641087864662	0.999331047221796	0.3	Metabolism; Xenobiotics biodegradation and metabolism	KEGG link	10	3	mRNA_3414;mRNA_3518;mRNA_7242;	mRNA_3414,mRNA_3518,mRNA_7242
ko00643	Styrene degradation	3/649	11/2101	0.710268018319592	0.999331047221796	0.272727272727273	Metabolism; Xenobiotics biodegradation and metabolism	KEGG link	11	3	mRNA_3161;mRNA_9670;mRNA_1860;	mRNA_3161,mRNA_9670,mRNA_1860
ko00626	Naphthalene degradation	9/649	23/2101	0.258110053234583	0.949167063303189	0.391304347826087	Metabolism; Xenobiotics biodegradation and metabolism	KEGG link	23	9	mRNA_9;mRNA_12;mRNA_11921;mRNA_4092;mRNA_6876;mRNA_7017;mRNA_7916;mRNA_2409;mRNA_2416;	mRNA_9,mRNA_12,mRNA_11921,mRNA_4092,mRNA_6876,mRNA_7017,mRNA_7916,mRNA_2409,mRNA_2416
ko04626	Plant-pathogen interaction	4/649	5/2101	0.0341033212098572	0.430832084786978	0.8	Organismal Systems; Environmental adaptation	KEGG link	5	4	mRNA_4368;mRNA_419;mRNA_766;mRNA_10147;	mRNA_4368,mRNA_419,mRNA_766,mRNA_10147
