# Supplementary material for: Transcriptome Analysis Revealed the Mechanism of Inhibition of Saprophytic Growth of Sparassis latifolia by Excessive Oxalic Acid
Source: Cells. 2022 Nov 16;11(22):3636. doi: 10.3390/cells11223636 (PMC9688073; doi:10.3390/cells11223636)
Supplement: Supplementary file 1 [file cells-11-03636-s001.zip › Table S12.xlsx]

## Sheet: Sheet1
Table S12. The functional categories of the KEGG pathway enriched for the IOA VS CK comparison.
ID	Description	GeneRatio	BgRatio	P.value	P.adjust	RichFactor	PathwayClass	KEGG link	TotalGene	TargetGene	GeneList	NameList
ko04136	Autophagy - other	1/228	23/2101	0.92982944569086	0.998531862696845	0.0434782608695652	Cellular Processes; Transport and catabolism	KEGG link	23	1	mRNA_10139;	mRNA_10139
ko00670	One carbon pool by folate	2/228	12/2101	0.380183972884701	0.998531862696845	0.166666666666667	Metabolism; Metabolism of cofactors and vitamins	KEGG link	12	2	mRNA_1009;mRNA_8508;	mRNA_1009,mRNA_8508
ko00790	Folate biosynthesis	1/228	10/2101	0.683785850607991	0.998531862696845	0.1	Metabolism; Metabolism of cofactors and vitamins	KEGG link	10	1	mRNA_943;	mRNA_943
ko00380	Tryptophan metabolism	6/228	35/2101	0.171905613102546	0.854261045019943	0.171428571428571	Metabolism; Amino acid metabolism	KEGG link	35	6	mRNA_11897;mRNA_354;mRNA_5050;mRNA_8336;mRNA_8880;mRNA_9670;	mRNA_11897,mRNA_354,mRNA_5050,mRNA_8336,mRNA_8880,mRNA_9670
ko00791	Atrazine degradation	1/228	2/2101	0.205309036513225	0.854261045019943	0.5	Metabolism; Xenobiotics biodegradation and metabolism	KEGG link	2	1	mRNA_3115;	mRNA_3115
ko00361	Chlorocyclohexane and chlorobenzene degradation	1/228	2/2101	0.205309036513225	0.854261045019943	0.5	Metabolism; Xenobiotics biodegradation and metabolism	KEGG link	2	1	mRNA_5071;	mRNA_5071
ko02024	Quorum sensing	1/228	11/2101	0.718265442220319	0.998531862696845	0.0909090909090909	Cellular Processes; Cellular community - prokaryotes	KEGG link	11	1	mRNA_1458;	mRNA_1458
ko00100	Steroid biosynthesis	2/228	19/2101	0.627669006859963	0.998531862696845	0.105263157894737	Metabolism; Lipid metabolism	KEGG link	19	2	mRNA_6090;mRNA_10432;	mRNA_6090,mRNA_10432
ko00521	Streptomycin biosynthesis	2/228	5/2101	0.0940181370884097	0.854261045019943	0.4	Metabolism; Biosynthesis of other secondary metabolites	KEGG link	5	2	mRNA_3925;mRNA_5399;	mRNA_3925,mRNA_5399
ko04530	Tight junction	1/228	26/2101	0.950494195239385	0.998531862696845	0.0384615384615385	Cellular Processes; Cellular community - eukaryotes	KEGG link	26	1	mRNA_3707;	mRNA_3707
ko04217	Necroptosis	2/228	25/2101	0.772943457032394	0.998531862696845	0.08	Cellular Processes; Cell growth and death	KEGG link	25	2	mRNA_2195;mRNA_2330;	mRNA_2195,mRNA_2330
ko00720	Carbon fixation pathways in prokaryotes	1/228	10/2101	0.683785850607991	0.998531862696845	0.1	Metabolism; Energy metabolism	KEGG link	10	1	mRNA_12945;	mRNA_12945
ko04020	Calcium signaling pathway	1/228	14/2101	0.800811668057114	0.998531862696845	0.0714285714285714	Environmental Information Processing; Signal transduction	KEGG link	14	1	mRNA_2195;	mRNA_2195
ko04016	MAPK signaling pathway - plant	2/228	6/2101	0.131191918936926	0.854261045019943	0.333333333333333	Environmental Information Processing; Signal transduction	KEGG link	6	2	mRNA_354;mRNA_5050;	mRNA_354,mRNA_5050
ko00261	Monobactam biosynthesis	1/228	3/2101	0.291630875329321	0.998531862696845	0.333333333333333	Metabolism; Biosynthesis of other secondary metabolites	KEGG link	3	1	mRNA_173;	mRNA_173
ko00980	Metabolism of xenobiotics by cytochrome P450	9/228	26/2101	0.0010622075590633	0.0727612177958359	0.346153846153846	Metabolism; Xenobiotics biodegradation and metabolism	KEGG link	26	9	mRNA_2827;mRNA_3454;mRNA_4092;mRNA_4447;mRNA_6876;mRNA_8051;mRNA_1622;mRNA_9488;mRNA_2290;	mRNA_2827,mRNA_3454,mRNA_4092,mRNA_4447,mRNA_6876,mRNA_8051,mRNA_1622,mRNA_9488,mRNA_2290
ko00510	N-Glycan biosynthesis	2/228	28/2101	0.825137774148504	0.998531862696845	0.0714285714285714	Metabolism; Glycan biosynthesis and metabolism	KEGG link	28	2	mRNA_5697;mRNA_10325;	mRNA_5697,mRNA_10325
ko00624	Polycyclic aromatic hydrocarbon degradation	5/228	19/2101	0.0469392595612434	0.584607141808214	0.263157894736842	Metabolism; Xenobiotics biodegradation and metabolism	KEGG link	19	5	mRNA_12;mRNA_7017;mRNA_1843;mRNA_2409;mRNA_2416;	mRNA_12,mRNA_7017,mRNA_1843,mRNA_2409,mRNA_2416
ko00830	Retinol metabolism	2/228	4/2101	0.0606849833966492	0.639526363487764	0.5	Metabolism; Metabolism of cofactors and vitamins	KEGG link	4	2	mRNA_4092;mRNA_6876;	mRNA_4092,mRNA_6876
ko00562	Inositol phosphate metabolism	2/228	24/2101	0.752748412583481	0.998531862696845	0.0833333333333333	Metabolism; Carbohydrate metabolism	KEGG link	24	2	mRNA_5399;mRNA_8464;	mRNA_5399,mRNA_8464
ko00010	Glycolysis / Gluconeogenesis	4/228	41/2101	0.66578472298085	0.998531862696845	0.0975609756097561	Metabolism; Carbohydrate metabolism	KEGG link	41	4	mRNA_3925;mRNA_4092;mRNA_571;mRNA_6876;	mRNA_3925,mRNA_4092,mRNA_571,mRNA_6876
ko03440	Homologous recombination	1/228	24/2101	0.937528621043354	0.998531862696845	0.0416666666666667	Genetic Information Processing; Replication and repair	KEGG link	24	1	mRNA_4240;	mRNA_4240
ko00230	Purine metabolism	5/228	91/2101	0.976888750806805	0.998531862696845	0.0549450549450549	Metabolism; Nucleotide metabolism	KEGG link	91	5	mRNA_173;mRNA_571;mRNA_5980;mRNA_8508;mRNA_9211;	mRNA_173,mRNA_571,mRNA_5980,mRNA_8508,mRNA_9211
ko04350	TGF-beta signaling pathway	1/228	9/2101	0.645107295854032	0.998531862696845	0.111111111111111	Environmental Information Processing; Signal transduction	KEGG link	9	1	mRNA_8505;	mRNA_8505
ko00930	Caprolactam degradation	1/228	5/2101	0.437261514861495	0.998531862696845	0.2	Metabolism; Xenobiotics biodegradation and metabolism	KEGG link	5	1	mRNA_7748;	mRNA_7748
ko03450	Non-homologous end-joining	1/228	11/2101	0.718265442220319	0.998531862696845	0.0909090909090909	Genetic Information Processing; Replication and repair	KEGG link	11	1	mRNA_4480;	mRNA_4480
ko00130	Ubiquinone and other terpenoid-quinone biosynthesis	2/228	9/2101	0.254630175796378	0.942819840110912	0.222222222222222	Metabolism; Metabolism of cofactors and vitamins	KEGG link	9	2	mRNA_8880;mRNA_11138;	mRNA_8880,mRNA_11138
ko04150	mTOR signaling pathway	4/228	47/2101	0.768076783404823	0.998531862696845	0.0851063829787234	Environmental Information Processing; Signal transduction	KEGG link	47	4	mRNA_3036;mRNA_913;mRNA_8011;mRNA_8505;	mRNA_3036,mRNA_913,mRNA_8011,mRNA_8505
ko04066	HIF-1 signaling pathway	3/228	19/2101	0.340704677746339	0.998531862696845	0.157894736842105	Environmental Information Processing; Signal transduction	KEGG link	19	3	mRNA_3925;mRNA_8011;mRNA_8505;	mRNA_3925,mRNA_8011,mRNA_8505
ko00591	Linoleic acid metabolism	1/228	1/2101	0.10851975249881	0.854261045019943	1	Metabolism; Lipid metabolism	KEGG link	1	1	mRNA_6119;	mRNA_6119
ko03050	Proteasome	2/228	37/2101	0.923307150248683	0.998531862696845	0.0540540540540541	Genetic Information Processing; Folding, sorting and degradation	KEGG link	37	2	mRNA_6326;mRNA_7499;	mRNA_6326,mRNA_7499
ko00400	Phenylalanine, tyrosine and tryptophan biosynthesis	1/228	16/2101	0.841965378362875	0.998531862696845	0.0625	Metabolism; Amino acid metabolism	KEGG link	16	1	mRNA_8880;	mRNA_8880
ko00603	Glycosphingolipid biosynthesis - globo and isoglobo series	3/228	6/2101	0.019670573391377	0.400063239271214	0.5	Metabolism; Glycan biosynthesis and metabolism	KEGG link	6	3	mRNA_2843;mRNA_3727;mRNA_6302;	mRNA_2843,mRNA_3727,mRNA_6302
ko04141	Protein processing in endoplasmic reticulum	7/228	77/2101	0.74802122012732	0.998531862696845	0.0909090909090909	Genetic Information Processing; Folding, sorting and degradation	KEGG link	77	7	mRNA_3282;mRNA_3301;mRNA_4456;mRNA_5217;mRNA_1730;mRNA_9795;mRNA_10325;	mRNA_3282,mRNA_3301,mRNA_4456,mRNA_5217,mRNA_1730,mRNA_9795,mRNA_10325
ko01040	Biosynthesis of unsaturated fatty acids	2/228	17/2101	0.565461637484108	0.998531862696845	0.117647058823529	Metabolism; Lipid metabolism	KEGG link	17	2	mRNA_3217;mRNA_7223;	mRNA_3217,mRNA_7223
ko00860	Porphyrin and chlorophyll metabolism	3/228	20/2101	0.371854504057424	0.998531862696845	0.15	Metabolism; Metabolism of cofactors and vitamins	KEGG link	20	3	mRNA_7541;mRNA_9993;mRNA_10656;	mRNA_7541,mRNA_9993,mRNA_10656
ko00260	Glycine, serine and threonine metabolism	3/228	42/2101	0.851169202754522	0.998531862696845	0.0714285714285714	Metabolism; Amino acid metabolism	KEGG link	42	3	mRNA_662;mRNA_6056;mRNA_6123;	mRNA_662,mRNA_6056,mRNA_6123
ko03015	mRNA surveillance pathway	5/228	56/2101	0.744259045004657	0.998531862696845	0.0892857142857143	Genetic Information Processing; Translation	KEGG link	56	5	mRNA_12139;mRNA_2957;mRNA_2965;mRNA_3771;mRNA_11418;	mRNA_12139,mRNA_2957,mRNA_2965,mRNA_3771,mRNA_11418
ko00627	Aminobenzoate degradation	2/228	24/2101	0.752748412583481	0.998531862696845	0.0833333333333333	Metabolism; Xenobiotics biodegradation and metabolism	KEGG link	24	2	mRNA_11897;mRNA_9670;	mRNA_11897,mRNA_9670
ko00760	Nicotinate and nicotinamide metabolism	3/228	20/2101	0.371854504057424	0.998531862696845	0.15	Metabolism; Metabolism of cofactors and vitamins	KEGG link	20	3	mRNA_5568;mRNA_5980;mRNA_6105;	mRNA_5568,mRNA_5980,mRNA_6105
ko04626	Plant-pathogen interaction	1/228	5/2101	0.437261514861495	0.998531862696845	0.2	Organismal Systems; Environmental adaptation	KEGG link	5	1	mRNA_4368;	mRNA_4368
ko00940	Phenylpropanoid biosynthesis	4/228	11/2101	0.0240902134101285	0.412544904648451	0.363636363636364	Metabolism; Biosynthesis of other secondary metabolites	KEGG link	11	4	mRNA_12488;mRNA_5623;mRNA_1866;mRNA_11783;	mRNA_12488,mRNA_5623,mRNA_1866,mRNA_11783
ko04520	Adherens junction	2/228	14/2101	0.45897878872287	0.998531862696845	0.142857142857143	Cellular Processes; Cellular community - eukaryotes	KEGG link	14	2	mRNA_3707;mRNA_8505;	mRNA_3707,mRNA_8505
ko00563	Glycosylphosphatidylinositol (GPI)-anchor biosynthesis	2/228	22/2101	0.707724587613324	0.998531862696845	0.0909090909090909	Metabolism; Glycan biosynthesis and metabolism	KEGG link	22	2	mRNA_9968;mRNA_11473;	mRNA_9968,mRNA_11473
ko00071	Fatty acid degradation	4/228	20/2101	0.164188995316857	0.854261045019943	0.2	Metabolism; Lipid metabolism	KEGG link	20	4	mRNA_11897;mRNA_4092;mRNA_6876;mRNA_7223;	mRNA_11897,mRNA_4092,mRNA_6876,mRNA_7223
ko00621	Dioxin degradation	5/228	19/2101	0.0469392595612434	0.584607141808214	0.263157894736842	Metabolism; Xenobiotics biodegradation and metabolism	KEGG link	19	5	mRNA_12;mRNA_7017;mRNA_1843;mRNA_2409;mRNA_2416;	mRNA_12,mRNA_7017,mRNA_1843,mRNA_2409,mRNA_2416
ko03030	DNA replication	1/228	42/2101	0.992366565896928	0.998531862696845	0.0238095238095238	Genetic Information Processing; Replication and repair	KEGG link	42	1	mRNA_10437;	mRNA_10437
ko04152	AMPK signaling pathway	3/228	26/2101	0.547986615567509	0.998531862696845	0.115384615384615	Environmental Information Processing; Signal transduction	KEGG link	26	3	mRNA_3217;mRNA_4231;mRNA_913;	mRNA_3217,mRNA_4231,mRNA_913
ko00350	Tyrosine metabolism	4/228	19/2101	0.1428017963149	0.854261045019943	0.210526315789474	Metabolism; Amino acid metabolism	KEGG link	19	4	mRNA_3161;mRNA_4092;mRNA_6876;mRNA_8880;	mRNA_3161,mRNA_4092,mRNA_6876,mRNA_8880
ko00524	Neomycin, kanamycin and gentamicin biosynthesis	1/228	2/2101	0.205309036513225	0.854261045019943	0.5	Metabolism; Biosynthesis of other secondary metabolites	KEGG link	2	1	mRNA_3925;	mRNA_3925
ko03013	RNA transport	9/228	106/2101	0.831744467061926	0.998531862696845	0.0849056603773585	Genetic Information Processing; Translation	KEGG link	106	9	mRNA_12139;mRNA_2957;mRNA_2965;mRNA_3036;mRNA_12600;mRNA_3771;mRNA_1343;mRNA_10425;mRNA_11010;	mRNA_12139,mRNA_2957,mRNA_2965,mRNA_3036,mRNA_12600,mRNA_3771,mRNA_1343,mRNA_10425,mRNA_11010
ko00480	Glutathione metabolism	6/228	38/2101	0.224477354895751	0.854261045019943	0.157894736842105	Metabolism; Metabolism of other amino acids	KEGG link	38	6	mRNA_2827;mRNA_3454;mRNA_4447;mRNA_8051;mRNA_9488;mRNA_2290;	mRNA_2827,mRNA_3454,mRNA_4447,mRNA_8051,mRNA_9488,mRNA_2290
ko04014	Ras signaling pathway	2/228	27/2101	0.809062672048577	0.998531862696845	0.0740740740740741	Environmental Information Processing; Signal transduction	KEGG link	27	2	mRNA_8505;mRNA_10697;	mRNA_8505,mRNA_10697
ko00600	Sphingolipid metabolism	3/228	21/2101	0.402723251792687	0.998531862696845	0.142857142857143	Metabolism; Lipid metabolism	KEGG link	21	3	mRNA_3727;mRNA_6084;mRNA_2330;	mRNA_3727,mRNA_6084,mRNA_2330
ko04550	Signaling pathways regulating pluripotency of stem cells	1/228	10/2101	0.683785850607991	0.998531862696845	0.1	Cellular Processes; Cellular community - eukaryotes	KEGG link	10	1	mRNA_8505;	mRNA_8505
ko00900	Terpenoid backbone biosynthesis	1/228	18/2101	0.874645957861533	0.998531862696845	0.0555555555555556	Metabolism; Metabolism of terpenoids and polyketides	KEGG link	18	1	mRNA_9835;	mRNA_9835
ko00520	Amino sugar and nucleotide sugar metabolism	7/228	51/2101	0.313688292404981	0.998531862696845	0.137254901960784	Metabolism; Carbohydrate metabolism	KEGG link	51	7	mRNA_2843;mRNA_3925;mRNA_5569;mRNA_6302;mRNA_8204;mRNA_1551;mRNA_11303;	mRNA_2843,mRNA_3925,mRNA_5569,mRNA_6302,mRNA_8204,mRNA_1551,mRNA_11303
ko00460	Cyanoamino acid metabolism	3/228	13/2101	0.159759386367175	0.854261045019943	0.230769230769231	Metabolism; Metabolism of other amino acids	KEGG link	13	3	mRNA_5623;mRNA_1866;mRNA_11783;	mRNA_5623,mRNA_1866,mRNA_11783
ko00270	Cysteine and methionine metabolism	3/228	38/2101	0.798631159555668	0.998531862696845	0.0789473684210526	Metabolism; Amino acid metabolism	KEGG link	38	3	mRNA_38;mRNA_6123;mRNA_8880;	mRNA_38,mRNA_6123,mRNA_8880
ko00450	Selenocompound metabolism	2/228	7/2101	0.170988271170746	0.854261045019943	0.285714285714286	Metabolism; Metabolism of other amino acids	KEGG link	7	2	mRNA_173;mRNA_8657;	mRNA_173,mRNA_8657
ko00592	alpha-Linolenic acid metabolism	1/228	2/2101	0.205309036513225	0.854261045019943	0.5	Metabolism; Lipid metabolism	KEGG link	2	1	mRNA_7223;	mRNA_7223
ko00625	Chloroalkane and chloroalkene degradation	3/228	11/2101	0.108046961695054	0.854261045019943	0.272727272727273	Metabolism; Xenobiotics biodegradation and metabolism	KEGG link	11	3	mRNA_4092;mRNA_5071;mRNA_6876;	mRNA_4092,mRNA_5071,mRNA_6876
ko04110	Cell cycle	1/228	54/2101	0.998140639641138	0.998531862696845	0.0185185185185185	Cellular Processes; Cell growth and death	KEGG link	54	1	mRNA_8057;	mRNA_8057
ko00650	Butanoate metabolism	3/228	15/2101	0.217304417157141	0.854261045019943	0.2	Metabolism; Carbohydrate metabolism	KEGG link	15	3	mRNA_203;mRNA_1458;mRNA_9835;	mRNA_203,mRNA_1458,mRNA_9835
ko04072	Phospholipase D signaling pathway	3/228	21/2101	0.402723251792687	0.998531862696845	0.142857142857143	Environmental Information Processing; Signal transduction	KEGG link	21	3	mRNA_4814;mRNA_913;mRNA_8505;	mRNA_4814,mRNA_913,mRNA_8505
ko04810	Regulation of actin cytoskeleton	3/228	33/2101	0.712242807781232	0.998531862696845	0.0909090909090909	Cellular Processes; Cell motility	KEGG link	33	3	mRNA_3452;mRNA_3707;mRNA_8505;	mRNA_3452,mRNA_3707,mRNA_8505
ko00040	Pentose and glucuronate interconversions	2/228	20/2101	0.656092840504689	0.998531862696845	0.1	Metabolism; Carbohydrate metabolism	KEGG link	20	2	mRNA_3206;mRNA_4661;	mRNA_3206,mRNA_4661
ko04022	cGMP-PKG signaling pathway	2/228	20/2101	0.656092840504689	0.998531862696845	0.1	Environmental Information Processing; Signal transduction	KEGG link	20	2	mRNA_8505;mRNA_2195;	mRNA_8505,mRNA_2195
ko04216	Ferroptosis	1/228	10/2101	0.683785850607991	0.998531862696845	0.1	Cellular Processes; Cell growth and death	KEGG link	10	1	mRNA_2195;	mRNA_2195
ko00360	Phenylalanine metabolism	3/228	22/2101	0.433150682663819	0.998531862696845	0.136363636363636	Metabolism; Amino acid metabolism	KEGG link	22	3	mRNA_12488;mRNA_8880;mRNA_9670;	mRNA_12488,mRNA_8880,mRNA_9670
ko04668	TNF signaling pathway	1/228	7/2101	0.553056627859019	0.998531862696845	0.142857142857143	Environmental Information Processing; Signal transduction	KEGG link	7	1	mRNA_8505;	mRNA_8505
ko00960	Tropane, piperidine and pyridine alkaloid biosynthesis	1/228	9/2101	0.645107295854032	0.998531862696845	0.111111111111111	Metabolism; Biosynthesis of other secondary metabolites	KEGG link	9	1	mRNA_8880;	mRNA_8880
ko04012	ErbB signaling pathway	1/228	13/2101	0.776395033818953	0.998531862696845	0.0769230769230769	Environmental Information Processing; Signal transduction	KEGG link	13	1	mRNA_8505;	mRNA_8505
ko04371	Apelin signaling pathway	2/228	21/2101	0.682763323527005	0.998531862696845	0.0952380952380952	Environmental Information Processing; Signal transduction	KEGG link	21	2	mRNA_8011;mRNA_8505;	mRNA_8011,mRNA_8505
ko00330	Arginine and proline metabolism	3/228	35/2101	0.749774143021666	0.998531862696845	0.0857142857142857	Metabolism; Amino acid metabolism	KEGG link	35	3	mRNA_4611;mRNA_4988;mRNA_9670;	mRNA_4611,mRNA_4988,mRNA_9670
ko00950	Isoquinoline alkaloid biosynthesis	1/228	8/2101	0.60172094918096	0.998531862696845	0.125	Metabolism; Biosynthesis of other secondary metabolites	KEGG link	8	1	mRNA_8880;	mRNA_8880
ko00280	Valine, leucine and isoleucine degradation	2/228	31/2101	0.866327385468356	0.998531862696845	0.0645161290322581	Metabolism; Amino acid metabolism	KEGG link	31	2	mRNA_8464;mRNA_9835;	mRNA_8464,mRNA_9835
ko04210	Apoptosis	2/228	29/2101	0.839990822695069	0.998531862696845	0.0689655172413793	Cellular Processes; Cell growth and death	KEGG link	29	2	mRNA_8505;mRNA_2150;	mRNA_8505,mRNA_2150
ko04144	Endocytosis	3/228	88/2101	0.997592176527042	0.998531862696845	0.0340909090909091	Cellular Processes; Transport and catabolism	KEGG link	88	3	mRNA_3707;mRNA_4814;mRNA_9690;	mRNA_3707,mRNA_4814,mRNA_9690
ko04024	cAMP signaling pathway	2/228	21/2101	0.682763323527005	0.998531862696845	0.0952380952380952	Environmental Information Processing; Signal transduction	KEGG link	21	2	mRNA_7223;mRNA_8505;	mRNA_7223,mRNA_8505
ko00561	Glycerolipid metabolism	5/228	30/2101	0.220040239310075	0.854261045019943	0.166666666666667	Metabolism; Lipid metabolism	KEGG link	30	5	mRNA_12266;mRNA_3727;mRNA_4016;mRNA_4368;mRNA_10169;	mRNA_12266,mRNA_3727,mRNA_4016,mRNA_4368,mRNA_10169
ko04120	Ubiquitin mediated proteolysis	2/228	59/2101	0.991339388043729	0.998531862696845	0.0338983050847458	Genetic Information Processing; Folding, sorting and degradation	KEGG link	59	2	mRNA_4456;mRNA_8057;	mRNA_4456,mRNA_8057
ko00401	Novobiocin biosynthesis	1/228	3/2101	0.291630875329321	0.998531862696845	0.333333333333333	Metabolism; Biosynthesis of other secondary metabolites	KEGG link	3	1	mRNA_8880;	mRNA_8880
ko04015	Rap1 signaling pathway	1/228	16/2101	0.841965378362875	0.998531862696845	0.0625	Environmental Information Processing; Signal transduction	KEGG link	16	1	mRNA_8505;	mRNA_8505
ko00020	Citrate cycle (TCA cycle)	1/228	26/2101	0.950494195239385	0.998531862696845	0.0384615384615385	Metabolism; Carbohydrate metabolism	KEGG link	26	1	mRNA_12945;	mRNA_12945
ko00500	Starch and sucrose metabolism	9/228	39/2101	0.0204411874080182	0.400063239271214	0.230769230769231	Metabolism; Carbohydrate metabolism	KEGG link	39	9	mRNA_3925;mRNA_581;mRNA_4876;mRNA_5623;mRNA_5788;mRNA_8653;mRNA_1866;mRNA_2221;mRNA_11783;	mRNA_3925,mRNA_581,mRNA_4876,mRNA_5623,mRNA_5788,mRNA_8653,mRNA_1866,mRNA_2221,mRNA_11783
ko04218	Cellular senescence	4/228	33/2101	0.488716487999946	0.998531862696845	0.121212121212121	Cellular Processes; Cell growth and death	KEGG link	33	4	mRNA_2705;mRNA_913;mRNA_8505;mRNA_2195;	mRNA_2705,mRNA_913,mRNA_8505,mRNA_2195
ko04142	Lysosome	9/228	62/2101	0.224060348327447	0.854261045019943	0.145161290322581	Cellular Processes; Transport and catabolism	KEGG link	62	9	mRNA_2843;mRNA_912;mRNA_6302;mRNA_7158;mRNA_7817;mRNA_7841;mRNA_8573;mRNA_2150;mRNA_2330;	mRNA_2843,mRNA_912,mRNA_6302,mRNA_7158,mRNA_7817,mRNA_7841,mRNA_8573,mRNA_2150,mRNA_2330
ko04010	MAPK signaling pathway	1/228	24/2101	0.937528621043354	0.998531862696845	0.0416666666666667	Environmental Information Processing; Signal transduction	KEGG link	24	1	mRNA_8505;	mRNA_8505
ko00310	Lysine degradation	3/228	29/2101	0.624621618769868	0.998531862696845	0.103448275862069	Metabolism; Amino acid metabolism	KEGG link	29	3	mRNA_462;mRNA_4911;mRNA_2508;	mRNA_462,mRNA_4911,mRNA_2508
ko00590	Arachidonic acid metabolism	1/228	6/2101	0.498475434046409	0.998531862696845	0.166666666666667	Metabolism; Lipid metabolism	KEGG link	6	1	mRNA_9488;	mRNA_9488
ko00430	Taurine and hypotaurine metabolism	1/228	6/2101	0.498475434046409	0.998531862696845	0.166666666666667	Metabolism; Metabolism of other amino acids	KEGG link	6	1	mRNA_1458;	mRNA_1458
ko03430	Mismatch repair	1/228	24/2101	0.937528621043354	0.998531862696845	0.0416666666666667	Genetic Information Processing; Replication and repair	KEGG link	24	1	mRNA_11476;	mRNA_11476
ko00680	Methane metabolism	3/228	21/2101	0.402723251792687	0.998531862696845	0.142857142857143	Metabolism; Energy metabolism	KEGG link	21	3	mRNA_3968;mRNA_6056;mRNA_6573;	mRNA_3968,mRNA_6056,mRNA_6573
ko04114	Oocyte meiosis	2/228	39/2101	0.93656794515792	0.998531862696845	0.0512820512820513	Cellular Processes; Cell growth and death	KEGG link	39	2	mRNA_8057;mRNA_8505;	mRNA_8057,mRNA_8505
ko00052	Galactose metabolism	4/228	18/2101	0.12262020962992	0.854261045019943	0.222222222222222	Metabolism; Carbohydrate metabolism	KEGG link	18	4	mRNA_3727;mRNA_3925;mRNA_4876;mRNA_1551;	mRNA_3727,mRNA_3925,mRNA_4876,mRNA_1551
ko03022	Basal transcription factors	4/228	28/2101	0.361557809549599	0.998531862696845	0.142857142857143	Genetic Information Processing; Transcription	KEGG link	28	4	mRNA_165;mRNA_7331;mRNA_1387;mRNA_10231;	mRNA_165,mRNA_7331,mRNA_1387,mRNA_10231
ko00531	Glycosaminoglycan degradation	2/228	6/2101	0.131191918936926	0.854261045019943	0.333333333333333	Metabolism; Glycan biosynthesis and metabolism	KEGG link	6	2	mRNA_2843;mRNA_6302;	mRNA_2843,mRNA_6302
ko02010	ABC transporters	4/228	10/2101	0.0167277391378463	0.400063239271214	0.4	Environmental Information Processing; Membrane transport	KEGG link	10	4	mRNA_6246;mRNA_6917;mRNA_7342;mRNA_1259;	mRNA_6246,mRNA_6917,mRNA_7342,mRNA_1259
ko04140	Autophagy - animal	4/228	52/2101	0.833231601066219	0.998531862696845	0.0769230769230769	Cellular Processes; Transport and catabolism	KEGG link	52	4	mRNA_913;mRNA_8505;mRNA_10139;mRNA_2150;	mRNA_913,mRNA_8505,mRNA_10139,mRNA_2150
ko00300	Lysine biosynthesis	2/228	12/2101	0.380183972884701	0.998531862696845	0.166666666666667	Metabolism; Amino acid metabolism	KEGG link	12	2	mRNA_462;mRNA_8880;	mRNA_462,mRNA_8880
ko04370	VEGF signaling pathway	1/228	16/2101	0.841965378362875	0.998531862696845	0.0625	Environmental Information Processing; Signal transduction	KEGG link	16	1	mRNA_8505;	mRNA_8505
ko00643	Styrene degradation	2/228	11/2101	0.338989934484709	0.998531862696845	0.181818181818182	Metabolism; Xenobiotics biodegradation and metabolism	KEGG link	11	2	mRNA_3161;mRNA_9670;	mRNA_3161,mRNA_9670
ko00190	Oxidative phosphorylation	7/228	77/2101	0.74802122012732	0.998531862696845	0.0909090909090909	Metabolism; Energy metabolism	KEGG link	77	7	mRNA_2989;mRNA_567;mRNA_4721;mRNA_5760;mRNA_903;mRNA_6496;mRNA_8892;	mRNA_2989,mRNA_567,mRNA_4721,mRNA_5760,mRNA_903,mRNA_6496,mRNA_8892
ko00970	Aminoacyl-tRNA biosynthesis	2/228	41/2101	0.947642380289282	0.998531862696845	0.0487804878048781	Genetic Information Processing; Translation	KEGG link	41	2	mRNA_5762;mRNA_953;	mRNA_5762,mRNA_953
ko00640	Propanoate metabolism	2/228	19/2101	0.627669006859963	0.998531862696845	0.105263157894737	Metabolism; Carbohydrate metabolism	KEGG link	19	2	mRNA_203;mRNA_8464;	mRNA_203,mRNA_8464
ko04540	Gap junction	1/228	17/2101	0.859246862167798	0.998531862696845	0.0588235294117647	Cellular Processes; Cellular community - eukaryotes	KEGG link	17	1	mRNA_8505;	mRNA_8505
ko03420	Nucleotide excision repair	2/228	39/2101	0.93656794515792	0.998531862696845	0.0512820512820513	Genetic Information Processing; Replication and repair	KEGG link	39	2	mRNA_165;mRNA_1387;	mRNA_165,mRNA_1387
ko00770	Pantothenate and CoA biosynthesis	1/228	19/2101	0.888366899583842	0.998531862696845	0.0526315789473684	Metabolism; Metabolism of cofactors and vitamins	KEGG link	19	1	mRNA_9856;	mRNA_9856
ko04068	FoxO signaling pathway	3/228	27/2101	0.574529715978105	0.998531862696845	0.111111111111111	Environmental Information Processing; Signal transduction	KEGG link	27	3	mRNA_354;mRNA_5050;mRNA_8505;	mRNA_354,mRNA_5050,mRNA_8505
ko00030	Pentose phosphate pathway	1/228	23/2101	0.92982944569086	0.998531862696845	0.0434782608695652	Metabolism; Carbohydrate metabolism	KEGG link	23	1	mRNA_7748;	mRNA_7748
ko03018	RNA degradation	1/228	56/2101	0.998531862696845	0.998531862696845	0.0178571428571429	Genetic Information Processing; Folding, sorting and degradation	KEGG link	56	1	mRNA_5823;	mRNA_5823
ko00051	Fructose and mannose metabolism	3/228	26/2101	0.547986615567509	0.998531862696845	0.115384615384615	Metabolism; Carbohydrate metabolism	KEGG link	26	3	mRNA_253;mRNA_3925;mRNA_6449;	mRNA_253,mRNA_3925,mRNA_6449
ko00511	Other glycan degradation	4/228	9/2101	0.0109556697257737	0.375231688107748	0.444444444444444	Metabolism; Glycan biosynthesis and metabolism	KEGG link	9	4	mRNA_2843;mRNA_912;mRNA_6302;mRNA_7158;	mRNA_2843,mRNA_912,mRNA_6302,mRNA_7158
ko00604	Glycosphingolipid biosynthesis - ganglio series	2/228	3/2101	0.0326653588810338	0.497239351855736	0.666666666666667	Metabolism; Glycan biosynthesis and metabolism	KEGG link	3	2	mRNA_2843;mRNA_6302;	mRNA_2843,mRNA_6302
ko00620	Pyruvate metabolism	3/228	38/2101	0.798631159555668	0.998531862696845	0.0789473684210526	Metabolism; Carbohydrate metabolism	KEGG link	38	3	mRNA_571;mRNA_5483;mRNA_10236;	mRNA_571,mRNA_5483,mRNA_10236
ko00072	Synthesis and degradation of ketone bodies	1/228	6/2101	0.498475434046409	0.998531862696845	0.166666666666667	Metabolism; Lipid metabolism	KEGG link	6	1	mRNA_9835;	mRNA_9835
ko04071	Sphingolipid signaling pathway	3/228	41/2101	0.839281014028865	0.998531862696845	0.0731707317073171	Environmental Information Processing; Signal transduction	KEGG link	41	3	mRNA_8505;mRNA_2150;mRNA_2330;	mRNA_8505,mRNA_2150,mRNA_2330
ko00120	Primary bile acid biosynthesis	1/228	5/2101	0.437261514861495	0.998531862696845	0.2	Metabolism; Lipid metabolism	KEGG link	5	1	mRNA_9855;	mRNA_9855
ko00626	Naphthalene degradation	7/228	23/2101	0.00862665243721719	0.375231688107748	0.304347826086957	Metabolism; Xenobiotics biodegradation and metabolism	KEGG link	23	7	mRNA_12;mRNA_4092;mRNA_6876;mRNA_7017;mRNA_1843;mRNA_2409;mRNA_2416;	mRNA_12,mRNA_4092,mRNA_6876,mRNA_7017,mRNA_1843,mRNA_2409,mRNA_2416
ko03040	Spliceosome	4/228	99/2101	0.996378082087826	0.998531862696845	0.0404040404040404	Genetic Information Processing; Transcription	KEGG link	99	4	mRNA_1100;mRNA_9034;mRNA_10165;mRNA_10990;	mRNA_1100,mRNA_9034,mRNA_10165,mRNA_10990
ko04151	PI3K-Akt signaling pathway	4/228	36/2101	0.560011212583747	0.998531862696845	0.111111111111111	Environmental Information Processing; Signal transduction	KEGG link	36	4	mRNA_3036;mRNA_913;mRNA_8011;mRNA_8505;	mRNA_3036,mRNA_913,mRNA_8011,mRNA_8505
ko00920	Sulfur metabolism	2/228	14/2101	0.45897878872287	0.998531862696845	0.142857142857143	Metabolism; Energy metabolism	KEGG link	14	2	mRNA_38;mRNA_173;	mRNA_38,mRNA_173
ko00630	Glyoxylate and dicarboxylate metabolism	5/228	26/2101	0.143347636120531	0.854261045019943	0.192307692307692	Metabolism; Carbohydrate metabolism	KEGG link	26	5	mRNA_354;mRNA_662;mRNA_5050;mRNA_6056;mRNA_10236;	mRNA_354,mRNA_662,mRNA_5050,mRNA_6056,mRNA_10236
ko03060	Protein export	1/228	21/2101	0.911483276388427	0.998531862696845	0.0476190476190476	Genetic Information Processing; Folding, sorting and degradation	KEGG link	21	1	mRNA_1730;	mRNA_1730
ko00250	Alanine, aspartate and glutamate metabolism	3/228	23/2101	0.462998543423121	0.998531862696845	0.130434782608696	Metabolism; Amino acid metabolism	KEGG link	23	3	mRNA_203;mRNA_6056;mRNA_1458;	mRNA_203,mRNA_6056,mRNA_1458
ko00240	Pyrimidine metabolism	3/228	79/2101	0.994233299122554	0.998531862696845	0.0379746835443038	Metabolism; Nucleotide metabolism	KEGG link	79	3	mRNA_4988;mRNA_5980;mRNA_8973;	mRNA_4988,mRNA_5980,mRNA_8973
ko00410	beta-Alanine metabolism	5/228	20/2101	0.0572530003070739	0.639526363487764	0.25	Metabolism; Metabolism of other amino acids	KEGG link	20	5	mRNA_203;mRNA_4611;mRNA_8464;mRNA_1458;mRNA_9856;	mRNA_203,mRNA_4611,mRNA_8464,mRNA_1458,mRNA_9856
ko04146	Peroxisome	9/228	49/2101	0.0763660286473083	0.747296137477231	0.183673469387755	Cellular Processes; Transport and catabolism	KEGG link	49	9	mRNA_223;mRNA_354;mRNA_5050;mRNA_6056;mRNA_7223;mRNA_7342;mRNA_9420;mRNA_9855;mRNA_10400;	mRNA_223,mRNA_354,mRNA_5050,mRNA_6056,mRNA_7223,mRNA_7342,mRNA_9420,mRNA_9855,mRNA_10400
ko00053	Ascorbate and aldarate metabolism	1/228	10/2101	0.683785850607991	0.998531862696845	0.1	Metabolism; Carbohydrate metabolism	KEGG link	10	1	mRNA_7748;	mRNA_7748
ko00513	Various types of N-glycan biosynthesis	4/228	22/2101	0.210016189608846	0.854261045019943	0.181818181818182	Metabolism; Glycan biosynthesis and metabolism	KEGG link	22	4	mRNA_2843;mRNA_5697;mRNA_6302;mRNA_10325;	mRNA_2843,mRNA_5697,mRNA_6302,mRNA_10325
ko04510	Focal adhesion	1/228	18/2101	0.874645957861533	0.998531862696845	0.0555555555555556	Cellular Processes; Cellular community - eukaryotes	KEGG link	18	1	mRNA_8505;	mRNA_8505
ko03008	Ribosome biogenesis in eukaryotes	3/228	75/2101	0.991566830096298	0.998531862696845	0.04	Genetic Information Processing; Translation	KEGG link	75	3	mRNA_5831;mRNA_876;mRNA_1343;	mRNA_5831,mRNA_876,mRNA_1343
ko04392	Hippo signaling pathway -multiple species	2/228	8/2101	0.212406378605434	0.854261045019943	0.25	Environmental Information Processing; Signal transduction	KEGG link	8	2	mRNA_8696;mRNA_10632;	mRNA_8696,mRNA_10632
ko03010	Ribosome	61/228	113/2101	3.32375400657136e-32	4.55354298900277e-30	0.539823008849557	Genetic Information Processing; Translation	KEGG link	113	61	mRNA_2848;mRNA_3081;mRNA_12485;mRNA_12849;mRNA_3449;mRNA_3450;mRNA_3478;mRNA_3482;mRNA_3901;mRNA_3926;mRNA_3949;mRNA_3951;mRNA_4412;mRNA_4451;mRNA_375;mRNA_381;mRNA_382;mRNA_421;mRNA_465;mRNA_480;mRNA_4512;mRNA_5051;mRNA_5190;mRNA_6058;mRNA_6152;mRNA_6153;mRNA_713;mRNA_743;mRNA_747;mRNA_822;mRNA_832;mRNA_838;mRNA_873;mRNA_6223;mRNA_6346;mRNA_6440;mRNA_6463;mRNA_6851;mRNA_6899;mRNA_6918;mRNA_7149;…	mRNA_2848,mRNA_3081,mRNA_12485,mRNA_12849,mRNA_3449,mRNA_3450,mRNA_3478,mRNA_3482,mRNA_3901,mRNA_3926,mRNA_3949,mRNA_3951,mRNA_4412,mRNA_4451,mRNA_375,mRNA_381,mRNA_382,mRNA_421,mRNA_465,mRNA_480,mRNA_4512,mRNA_5051,mRNA_5190,mRNA_6058,mRNA_6152,mRNA_6153,mRNA_713,mRNA_743,mRNA_747,mRNA_822,mRNA_832,mRNA_838,mRNA_873,mRNA_6223,mRNA_6346,mRNA_6440,mRNA_6463,mRNA_6851,mRNA_6899,mRNA_6918,mRNA_7149,…
ko04310	Wnt signaling pathway	1/228	21/2101	0.911483276388427	0.998531862696845	0.0476190476190476	Environmental Information Processing; Signal transduction	KEGG link	21	1	mRNA_5704;	mRNA_5704
ko00564	Glycerophospholipid metabolism	3/228	41/2101	0.839281014028865	0.998531862696845	0.0731707317073171	Metabolism; Lipid metabolism	KEGG link	41	3	mRNA_4016;mRNA_4902;mRNA_10169;	mRNA_4016,mRNA_4902,mRNA_10169
