# Supplementary material for: Transcriptome Analysis Revealed the Mechanism of Inhibition of Saprophytic Growth of Sparassis latifolia by Excessive Oxalic Acid
Source: Cells. 2022 Nov 16;11(22):3636. doi: 10.3390/cells11223636 (PMC9688073; doi:10.3390/cells11223636)
Supplement: Supplementary file 1 [file cells-11-03636-s001.zip › Table S13.xlsx]

## Sheet: Sheet1
Table S13. The functional categories of the KEGG pathway enriched for the OA VS IOA comparison.
ID	Description	GeneRatio	BgRatio	P.value	P.adjust	RichFactor	PathwayClass	KEGG link	TotalGene	TargetGene	GeneList	NameList
ko00730	Thiamine metabolism	4/552	9/2101	0.189880842565553	0.704668904632163	0.444444444444444	Metabolism; Metabolism of cofactors and vitamins	KEGG link	9	4	mRNA_6199;mRNA_8463;mRNA_9035;mRNA_10148;	mRNA_6199,mRNA_8463,mRNA_9035,mRNA_10148
ko04136	Autophagy - other	2/552	23/2101	0.991951022483543	0.999948075505454	0.0869565217391304	Cellular Processes; Transport and catabolism	KEGG link	23	2	mRNA_3204;mRNA_10139;	mRNA_3204,mRNA_10139
ko00670	One carbon pool by folate	3/552	12/2101	0.648346470527274	0.958175757327918	0.25	Metabolism; Metabolism of cofactors and vitamins	KEGG link	12	3	mRNA_3219;mRNA_4646;mRNA_11472;	mRNA_3219,mRNA_4646,mRNA_11472
ko00380	Tryptophan metabolism	7/552	35/2101	0.852725302025499	0.999948075505454	0.2	Metabolism; Amino acid metabolism	KEGG link	35	7	mRNA_12412;mRNA_354;mRNA_4967;mRNA_5931;mRNA_8880;mRNA_9670;mRNA_1860;	mRNA_12412,mRNA_354,mRNA_4967,mRNA_5931,mRNA_8880,mRNA_9670,mRNA_1860
ko00790	Folate biosynthesis	2/552	10/2101	0.784120698017643	0.999948075505454	0.2	Metabolism; Metabolism of cofactors and vitamins	KEGG link	10	2	mRNA_943;mRNA_2307;	mRNA_943,mRNA_2307
ko00140	Steroid hormone biosynthesis	2/552	7/2101	0.586555402777552	0.926929930352802	0.285714285714286	Metabolism; Lipid metabolism	KEGG link	7	2	mRNA_2825;mRNA_6506;	mRNA_2825,mRNA_6506
ko00361	Chlorocyclohexane and chlorobenzene degradation	1/552	2/2101	0.456528183858027	0.866036315972613	0.5	Metabolism; Xenobiotics biodegradation and metabolism	KEGG link	2	1	mRNA_5071;	mRNA_5071
ko00710	Carbon fixation in photosynthetic organisms	5/552	17/2101	0.474931302674827	0.871577225787869	0.294117647058824	Metabolism; Energy metabolism	KEGG link	17	5	mRNA_5288;mRNA_7684;mRNA_8109;mRNA_10343;mRNA_2494;	mRNA_5288,mRNA_7684,mRNA_8109,mRNA_10343,mRNA_2494
ko00100	Steroid biosynthesis	3/552	19/2101	0.910940747411631	0.999948075505454	0.157894736842105	Metabolism; Lipid metabolism	KEGG link	19	3	mRNA_6090;mRNA_6503;mRNA_11454;	mRNA_6090,mRNA_6503,mRNA_11454
ko00521	Streptomycin biosynthesis	1/552	5/2101	0.782535204346094	0.999948075505454	0.2	Metabolism; Biosynthesis of other secondary metabolites	KEGG link	5	1	mRNA_3925;	mRNA_3925
ko02024	Quorum sensing	4/552	11/2101	0.322039733964586	0.791366713025034	0.363636363636364	Cellular Processes; Cellular community - prokaryotes	KEGG link	11	4	mRNA_3424;mRNA_4741;mRNA_1458;mRNA_1766;	mRNA_3424,mRNA_4741,mRNA_1458,mRNA_1766
ko00514	Other types of O-glycan biosynthesis	3/552	6/2101	0.189805434112364	0.704668904632163	0.5	Metabolism; Glycan biosynthesis and metabolism	KEGG link	6	3	mRNA_4073;mRNA_4122;mRNA_8895;	mRNA_4073,mRNA_4122,mRNA_8895
ko02020	Two-component system	6/552	17/2101	0.274314876940089	0.755677866340962	0.352941176470588	Environmental Information Processing; Signal transduction	KEGG link	17	6	mRNA_11953;mRNA_11954;mRNA_2909;mRNA_5252;mRNA_863;mRNA_10527;	mRNA_11953,mRNA_11954,mRNA_2909,mRNA_5252,mRNA_863,mRNA_10527
ko00232	Caffeine metabolism	1/552	1/2101	0.26273203236554	0.755677866340962	1	Metabolism; Biosynthesis of other secondary metabolites	KEGG link	1	1	mRNA_9172;	mRNA_9172
ko04530	Tight junction	7/552	26/2101	0.54503999862649	0.919410906773979	0.269230769230769	Cellular Processes; Cellular community - eukaryotes	KEGG link	26	7	mRNA_2604;mRNA_2746;mRNA_3755;mRNA_4393;mRNA_5385;mRNA_8802;mRNA_10986;	mRNA_2604,mRNA_2746,mRNA_3755,mRNA_4393,mRNA_5385,mRNA_8802,mRNA_10986
ko04217	Necroptosis	9/552	25/2101	0.186327499304546	0.704668904632163	0.36	Cellular Processes; Cell growth and death	KEGG link	25	9	mRNA_2691;mRNA_4195;mRNA_5252;mRNA_5911;mRNA_863;mRNA_8118;mRNA_8978;mRNA_10147;mRNA_10542;	mRNA_2691,mRNA_4195,mRNA_5252,mRNA_5911,mRNA_863,mRNA_8118,mRNA_8978,mRNA_10147,mRNA_10542
ko03020	RNA polymerase	5/552	32/2101	0.950166125803341	0.999948075505454	0.15625	Genetic Information Processing; Transcription	KEGG link	32	5	mRNA_4039;mRNA_4791;mRNA_8512;mRNA_9668;mRNA_11634;	mRNA_4039,mRNA_4791,mRNA_8512,mRNA_9668,mRNA_11634
ko00720	Carbon fixation pathways in prokaryotes	4/552	10/2101	0.254217480521041	0.747355925928455	0.4	Metabolism; Energy metabolism	KEGG link	10	4	mRNA_12254;mRNA_3219;mRNA_7238;mRNA_8231;	mRNA_12254,mRNA_3219,mRNA_7238,mRNA_8231
ko04020	Calcium signaling pathway	6/552	14/2101	0.134677685716647	0.704668904632163	0.428571428571429	Environmental Information Processing; Signal transduction	KEGG link	14	6	mRNA_3696;mRNA_5385;mRNA_5886;mRNA_7848;mRNA_1440;mRNA_10145;	mRNA_3696,mRNA_5385,mRNA_5886,mRNA_7848,mRNA_1440,mRNA_10145
ko00290	Valine, leucine and isoleucine biosynthesis	4/552	15/2101	0.584300202653391	0.926929930352802	0.266666666666667	Metabolism; Amino acid metabolism	KEGG link	15	4	mRNA_6409;mRNA_1461;mRNA_8917;mRNA_2396;	mRNA_6409,mRNA_1461,mRNA_8917,mRNA_2396
ko04016	MAPK signaling pathway - plant	3/552	6/2101	0.189805434112364	0.704668904632163	0.5	Environmental Information Processing; Signal transduction	KEGG link	6	3	mRNA_354;mRNA_5931;mRNA_1466;	mRNA_354,mRNA_5931,mRNA_1466
ko00261	Monobactam biosynthesis	1/552	3/2101	0.599451691485644	0.926929930352802	0.333333333333333	Metabolism; Biosynthesis of other secondary metabolites	KEGG link	3	1	mRNA_9891;	mRNA_9891
ko00980	Metabolism of xenobiotics by cytochrome P450	13/552	26/2101	0.00781834519736583	0.308670247109768	0.5	Metabolism; Xenobiotics biodegradation and metabolism	KEGG link	26	13	mRNA_2827;mRNA_12645;mRNA_3404;mRNA_3724;mRNA_4092;mRNA_4447;mRNA_7916;mRNA_8051;mRNA_1617;mRNA_1622;mRNA_9488;mRNA_2277;mRNA_2279;	mRNA_2827,mRNA_12645,mRNA_3404,mRNA_3724,mRNA_4092,mRNA_4447,mRNA_7916,mRNA_8051,mRNA_1617,mRNA_1622,mRNA_9488,mRNA_2277,mRNA_2279
ko04630	Jak-STAT signaling pathway	4/552	6/2101	0.044479517389403	0.49520529360202	0.666666666666667	Environmental Information Processing; Signal transduction	KEGG link	6	4	mRNA_3204;mRNA_4420;mRNA_390;mRNA_7850;	mRNA_3204,mRNA_4420,mRNA_390,mRNA_7850
ko00510	N-Glycan biosynthesis	5/552	28/2101	0.895919471675539	0.999948075505454	0.178571428571429	Metabolism; Glycan biosynthesis and metabolism	KEGG link	28	5	mRNA_3240;mRNA_3840;mRNA_5735;mRNA_7671;mRNA_10325;	mRNA_3240,mRNA_3840,mRNA_5735,mRNA_7671,mRNA_10325
ko00624	Polycyclic aromatic hydrocarbon degradation	6/552	19/2101	0.380770336261287	0.836692712574143	0.315789473684211	Metabolism; Xenobiotics biodegradation and metabolism	KEGG link	19	6	mRNA_9;mRNA_12;mRNA_11921;mRNA_2993;mRNA_7017;mRNA_1843;	mRNA_9,mRNA_12,mRNA_11921,mRNA_2993,mRNA_7017,mRNA_1843
ko00830	Retinol metabolism	3/552	4/2101	0.0580727042994305	0.532534124625438	0.75	Metabolism; Metabolism of cofactors and vitamins	KEGG link	4	3	mRNA_12645;mRNA_4092;mRNA_7916;	mRNA_12645,mRNA_4092,mRNA_7916
ko00562	Inositol phosphate metabolism	6/552	24/2101	0.633920948685216	0.954919091128603	0.25	Metabolism; Carbohydrate metabolism	KEGG link	24	6	mRNA_258;mRNA_4030;mRNA_5375;mRNA_8464;mRNA_8877;mRNA_10343;	mRNA_258,mRNA_4030,mRNA_5375,mRNA_8464,mRNA_8877,mRNA_10343
ko00010	Glycolysis / Gluconeogenesis	16/552	41/2101	0.0489730983531848	0.511156714061367	0.390243902439024	Metabolism; Carbohydrate metabolism	KEGG link	41	16	mRNA_2831;mRNA_12254;mRNA_12645;mRNA_3925;mRNA_4092;mRNA_4967;mRNA_5218;mRNA_5288;mRNA_6435;mRNA_6994;mRNA_7916;mRNA_8109;mRNA_8703;mRNA_8707;mRNA_10343;mRNA_2494;	mRNA_2831,mRNA_12254,mRNA_12645,mRNA_3925,mRNA_4092,mRNA_4967,mRNA_5218,mRNA_5288,mRNA_6435,mRNA_6994,mRNA_7916,mRNA_8109,mRNA_8703,mRNA_8707,mRNA_10343,mRNA_2494
ko03440	Homologous recombination	6/552	24/2101	0.633920948685216	0.954919091128603	0.25	Genetic Information Processing; Replication and repair	KEGG link	24	6	mRNA_5195;mRNA_5197;mRNA_5792;mRNA_8208;mRNA_1548;mRNA_10535;	mRNA_5195,mRNA_5197,mRNA_5792,mRNA_8208,mRNA_1548,mRNA_10535
ko00230	Purine metabolism	17/552	91/2101	0.96804620711297	0.999948075505454	0.186813186813187	Metabolism; Nucleotide metabolism	KEGG link	91	17	mRNA_2920;mRNA_4039;mRNA_437;mRNA_602;mRNA_4791;mRNA_6081;mRNA_829;mRNA_879;mRNA_6930;mRNA_7103;mRNA_1032;mRNA_7867;mRNA_8512;mRNA_1466;mRNA_9172;mRNA_9668;mRNA_11634;	mRNA_2920,mRNA_4039,mRNA_437,mRNA_602,mRNA_4791,mRNA_6081,mRNA_829,mRNA_879,mRNA_6930,mRNA_7103,mRNA_1032,mRNA_7867,mRNA_8512,mRNA_1466,mRNA_9172,mRNA_9668,mRNA_11634
ko04350	TGF-beta signaling pathway	2/552	9/2101	0.729803563425592	0.998993402394048	0.222222222222222	Environmental Information Processing; Signal transduction	KEGG link	9	2	mRNA_4249;mRNA_8505;	mRNA_4249,mRNA_8505
ko03450	Non-homologous end-joining	2/552	11/2101	0.828598462195523	0.999948075505454	0.181818181818182	Genetic Information Processing; Replication and repair	KEGG link	11	2	mRNA_4216;mRNA_4480;	mRNA_4216,mRNA_4480
ko00130	Ubiquinone and other terpenoid-quinone biosynthesis	3/552	9/2101	0.435039761696482	0.866036315972613	0.333333333333333	Metabolism; Metabolism of cofactors and vitamins	KEGG link	9	3	mRNA_7690;mRNA_8880;mRNA_11745;	mRNA_7690,mRNA_8880,mRNA_11745
ko04150	mTOR signaling pathway	11/552	47/2101	0.726700168523465	0.998993402394048	0.234042553191489	Environmental Information Processing; Signal transduction	KEGG link	47	11	mRNA_12317;mRNA_3126;mRNA_3204;mRNA_4249;mRNA_510;mRNA_7848;mRNA_7850;mRNA_8011;mRNA_8505;mRNA_1923;mRNA_2395;	mRNA_12317,mRNA_3126,mRNA_3204,mRNA_4249,mRNA_510,mRNA_7848,mRNA_7850,mRNA_8011,mRNA_8505,mRNA_1923,mRNA_2395
ko04066	HIF-1 signaling pathway	9/552	19/2101	0.0382759701642412	0.491699001340637	0.473684210526316	Environmental Information Processing; Signal transduction	KEGG link	19	9	mRNA_2831;mRNA_3204;mRNA_3925;mRNA_4249;mRNA_510;mRNA_7848;mRNA_8011;mRNA_8109;mRNA_8505;	mRNA_2831,mRNA_3204,mRNA_3925,mRNA_4249,mRNA_510,mRNA_7848,mRNA_8011,mRNA_8109,mRNA_8505
ko00785	Lipoic acid metabolism	1/552	3/2101	0.599451691485644	0.926929930352802	0.333333333333333	Metabolism; Metabolism of cofactors and vitamins	KEGG link	3	1	mRNA_10415;	mRNA_10415
ko03050	Proteasome	4/552	37/2101	0.994613040848004	0.999948075505454	0.108108108108108	Genetic Information Processing; Folding, sorting and degradation	KEGG link	37	4	mRNA_6326;mRNA_6480;mRNA_7499;mRNA_9877;	mRNA_6326,mRNA_6480,mRNA_7499,mRNA_9877
ko00400	Phenylalanine, tyrosine and tryptophan biosynthesis	4/552	16/2101	0.640424779679063	0.954919091128603	0.25	Metabolism; Amino acid metabolism	KEGG link	16	4	mRNA_3424;mRNA_8880;mRNA_9225;mRNA_1766;	mRNA_3424,mRNA_8880,mRNA_9225,mRNA_1766
ko00603	Glycosphingolipid biosynthesis - globo and isoglobo series	4/552	6/2101	0.044479517389403	0.49520529360202	0.666666666666667	Metabolism; Glycan biosynthesis and metabolism	KEGG link	6	4	mRNA_2843;mRNA_6301;mRNA_6302;mRNA_6406;	mRNA_2843,mRNA_6301,mRNA_6302,mRNA_6406
ko04141	Protein processing in endoplasmic reticulum	28/552	77/2101	0.0303582300618895	0.434326035214301	0.363636363636364	Genetic Information Processing; Folding, sorting and degradation	KEGG link	77	28	mRNA_336;mRNA_12017;mRNA_12018;mRNA_12223;mRNA_3240;mRNA_3282;mRNA_3301;mRNA_3302;mRNA_3670;mRNA_3840;mRNA_4292;mRNA_4456;mRNA_5217;mRNA_5299;mRNA_5369;mRNA_5552;mRNA_766;mRNA_7577;mRNA_7671;mRNA_1485;mRNA_1580;mRNA_1730;mRNA_9748;mRNA_10147;mRNA_10325;mRNA_10675;mRNA_2481;mRNA_11608;	mRNA_336,mRNA_12017,mRNA_12018,mRNA_12223,mRNA_3240,mRNA_3282,mRNA_3301,mRNA_3302,mRNA_3670,mRNA_3840,mRNA_4292,mRNA_4456,mRNA_5217,mRNA_5299,mRNA_5369,mRNA_5552,mRNA_766,mRNA_7577,mRNA_7671,mRNA_1485,mRNA_1580,mRNA_1730,mRNA_9748,mRNA_10147,mRNA_10325,mRNA_10675,mRNA_2481,mRNA_11608
ko01040	Biosynthesis of unsaturated fatty acids	3/552	17/2101	0.864342333504767	0.999948075505454	0.176470588235294	Metabolism; Lipid metabolism	KEGG link	17	3	mRNA_4550;mRNA_5540;mRNA_7223;	mRNA_4550,mRNA_5540,mRNA_7223
ko00860	Porphyrin and chlorophyll metabolism	3/552	20/2101	0.92831606129139	0.999948075505454	0.15	Metabolism; Metabolism of cofactors and vitamins	KEGG link	20	3	mRNA_5778;mRNA_9239;mRNA_10656;	mRNA_5778,mRNA_9239,mRNA_10656
ko00660	C5-Branched dibasic acid metabolism	2/552	3/2101	0.170681168602792	0.704668904632163	0.666666666666667	Metabolism; Carbohydrate metabolism	KEGG link	3	2	mRNA_8917;mRNA_2396;	mRNA_8917,mRNA_2396
ko00260	Glycine, serine and threonine metabolism	11/552	42/2101	0.564567832828696	0.926929930352802	0.261904761904762	Metabolism; Amino acid metabolism	KEGG link	42	11	mRNA_12438;mRNA_12489;mRNA_12639;mRNA_379;mRNA_5218;mRNA_6056;mRNA_6123;mRNA_6994;mRNA_1461;mRNA_9891;mRNA_11151;	mRNA_12438,mRNA_12489,mRNA_12639,mRNA_379,mRNA_5218,mRNA_6056,mRNA_6123,mRNA_6994,mRNA_1461,mRNA_9891,mRNA_11151
ko03015	mRNA surveillance pathway	9/552	56/2101	0.976899432697611	0.999948075505454	0.160714285714286	Genetic Information Processing; Translation	KEGG link	56	9	mRNA_12139;mRNA_2957;mRNA_3406;mRNA_3958;mRNA_4229;mRNA_952;mRNA_6566;mRNA_9894;mRNA_11418;	mRNA_12139,mRNA_2957,mRNA_3406,mRNA_3958,mRNA_4229,mRNA_952,mRNA_6566,mRNA_9894,mRNA_11418
ko04340	Hedgehog signaling pathway	1/552	7/2101	0.882014978081332	0.999948075505454	0.142857142857143	Environmental Information Processing; Signal transduction	KEGG link	7	1	mRNA_5385;	mRNA_5385
ko00910	Nitrogen metabolism	9/552	15/2101	0.00583956118802587	0.308670247109768	0.6	Metabolism; Energy metabolism	KEGG link	15	9	mRNA_4998;mRNA_4999;mRNA_5252;mRNA_5315;mRNA_863;mRNA_6284;mRNA_7276;mRNA_7307;mRNA_10845;	mRNA_4998,mRNA_4999,mRNA_5252,mRNA_5315,mRNA_863,mRNA_6284,mRNA_7276,mRNA_7307,mRNA_10845
ko00515	Mannose type O-glycan biosynthesis	1/552	3/2101	0.599451691485644	0.926929930352802	0.333333333333333	Metabolism; Glycan biosynthesis and metabolism	KEGG link	3	1	mRNA_8895;	mRNA_8895
ko00627	Aminobenzoate degradation	5/552	24/2101	0.796894737612201	0.999948075505454	0.208333333333333	Metabolism; Xenobiotics biodegradation and metabolism	KEGG link	24	5	mRNA_3518;mRNA_3519;mRNA_7242;mRNA_9670;mRNA_1860;	mRNA_3518,mRNA_3519,mRNA_7242,mRNA_9670,mRNA_1860
ko00760	Nicotinate and nicotinamide metabolism	3/552	20/2101	0.92831606129139	0.999948075505454	0.15	Metabolism; Metabolism of cofactors and vitamins	KEGG link	20	3	mRNA_12026;mRNA_6105;mRNA_2484;	mRNA_12026,mRNA_6105,mRNA_2484
ko04626	Plant-pathogen interaction	2/552	5/2101	0.394054404342999	0.843680583657447	0.4	Organismal Systems; Environmental adaptation	KEGG link	5	2	mRNA_766;mRNA_10147;	mRNA_766,mRNA_10147
ko00940	Phenylpropanoid biosynthesis	4/552	11/2101	0.322039733964586	0.791366713025034	0.363636363636364	Metabolism; Biosynthesis of other secondary metabolites	KEGG link	11	4	mRNA_3335;mRNA_13001;mRNA_1557;mRNA_11783;	mRNA_3335,mRNA_13001,mRNA_1557,mRNA_11783
ko04520	Adherens junction	4/552	14/2101	0.523402482145952	0.89947492800422	0.285714285714286	Cellular Processes; Cellular community - eukaryotes	KEGG link	14	4	mRNA_3755;mRNA_4249;mRNA_1173;mRNA_8505;	mRNA_3755,mRNA_4249,mRNA_1173,mRNA_8505
ko00563	Glycosylphosphatidylinositol (GPI)-anchor biosynthesis	2/552	22/2101	0.989472804481671	0.999948075505454	0.0909090909090909	Metabolism; Glycan biosynthesis and metabolism	KEGG link	22	2	mRNA_5259;mRNA_8676;	mRNA_5259,mRNA_8676
ko00071	Fatty acid degradation	5/552	20/2101	0.636177303789253	0.954919091128603	0.25	Metabolism; Lipid metabolism	KEGG link	20	5	mRNA_12645;mRNA_4092;mRNA_4967;mRNA_7223;mRNA_7916;	mRNA_12645,mRNA_4092,mRNA_4967,mRNA_7223,mRNA_7916
ko00621	Dioxin degradation	6/552	19/2101	0.380770336261287	0.836692712574143	0.315789473684211	Metabolism; Xenobiotics biodegradation and metabolism	KEGG link	19	6	mRNA_9;mRNA_12;mRNA_11921;mRNA_2993;mRNA_7017;mRNA_1843;	mRNA_9,mRNA_12,mRNA_11921,mRNA_2993,mRNA_7017,mRNA_1843
ko04152	AMPK signaling pathway	8/552	26/2101	0.370337968387776	0.836692712574143	0.307692307692308	Environmental Information Processing; Signal transduction	KEGG link	26	8	mRNA_3204;mRNA_4231;mRNA_4550;mRNA_5288;mRNA_1583;mRNA_1923;mRNA_10229;mRNA_2395;	mRNA_3204,mRNA_4231,mRNA_4550,mRNA_5288,mRNA_1583,mRNA_1923,mRNA_10229,mRNA_2395
ko03030	DNA replication	16/552	42/2101	0.0605877147777445	0.532534124625438	0.380952380952381	Genetic Information Processing; Replication and repair	KEGG link	42	16	mRNA_163;mRNA_12020;mRNA_3733;mRNA_4216;mRNA_4393;mRNA_5195;mRNA_5197;mRNA_829;mRNA_6930;mRNA_1032;mRNA_1077;mRNA_7867;mRNA_8588;mRNA_8802;mRNA_2491;mRNA_11718;	mRNA_163,mRNA_12020,mRNA_3733,mRNA_4216,mRNA_4393,mRNA_5195,mRNA_5197,mRNA_829,mRNA_6930,mRNA_1032,mRNA_1077,mRNA_7867,mRNA_8588,mRNA_8802,mRNA_2491,mRNA_11718
ko00350	Tyrosine metabolism	6/552	19/2101	0.380770336261287	0.836692712574143	0.315789473684211	Metabolism; Amino acid metabolism	KEGG link	19	6	mRNA_3150;mRNA_12645;mRNA_4092;mRNA_7916;mRNA_8880;mRNA_9225;	mRNA_3150,mRNA_12645,mRNA_4092,mRNA_7916,mRNA_8880,mRNA_9225
ko03460	Fanconi anemia pathway	6/552	27/2101	0.752455695279546	0.999948075505454	0.222222222222222	Genetic Information Processing; Replication and repair	KEGG link	27	6	mRNA_47;mRNA_5195;mRNA_5197;mRNA_5792;mRNA_970;mRNA_1548;	mRNA_47,mRNA_5195,mRNA_5197,mRNA_5792,mRNA_970,mRNA_1548
ko00524	Neomycin, kanamycin and gentamicin biosynthesis	1/552	2/2101	0.456528183858027	0.866036315972613	0.5	Metabolism; Biosynthesis of other secondary metabolites	KEGG link	2	1	mRNA_3925;	mRNA_3925
ko03013	RNA transport	17/552	106/2101	0.996407262138638	0.999948075505454	0.160377358490566	Genetic Information Processing; Translation	KEGG link	106	17	mRNA_12139;mRNA_2957;mRNA_12770;mRNA_3958;mRNA_4229;mRNA_510;mRNA_4922;mRNA_5658;mRNA_6112;mRNA_740;mRNA_906;mRNA_6771;mRNA_8699;mRNA_9894;mRNA_10653;mRNA_2189;mRNA_11010;	mRNA_12139,mRNA_2957,mRNA_12770,mRNA_3958,mRNA_4229,mRNA_510,mRNA_4922,mRNA_5658,mRNA_6112,mRNA_740,mRNA_906,mRNA_6771,mRNA_8699,mRNA_9894,mRNA_10653,mRNA_2189,mRNA_11010
ko00480	Glutathione metabolism	12/552	38/2101	0.280034828155954	0.755677866340962	0.315789473684211	Metabolism; Metabolism of other amino acids	KEGG link	38	12	mRNA_2827;mRNA_3404;mRNA_3724;mRNA_4447;mRNA_879;mRNA_6410;mRNA_8051;mRNA_8329;mRNA_9488;mRNA_2108;mRNA_2277;mRNA_2279;	mRNA_2827,mRNA_3404,mRNA_3724,mRNA_4447,mRNA_879,mRNA_6410,mRNA_8051,mRNA_8329,mRNA_9488,mRNA_2108,mRNA_2277,mRNA_2279
ko00981	Insect hormone biosynthesis	1/552	5/2101	0.782535204346094	0.999948075505454	0.2	Metabolism; Metabolism of terpenoids and polyketides	KEGG link	5	1	mRNA_4967;	mRNA_4967
ko04014	Ras signaling pathway	7/552	27/2101	0.590125751490505	0.926929930352802	0.259259259259259	Environmental Information Processing; Signal transduction	KEGG link	27	7	mRNA_3126;mRNA_3233;mRNA_4249;mRNA_5385;mRNA_7848;mRNA_7850;mRNA_8505;	mRNA_3126,mRNA_3233,mRNA_4249,mRNA_5385,mRNA_7848,mRNA_7850,mRNA_8505
ko00600	Sphingolipid metabolism	10/552	21/2101	0.0282489237274838	0.434326035214301	0.476190476190476	Metabolism; Lipid metabolism	KEGG link	21	10	mRNA_12379;mRNA_3696;mRNA_5589;mRNA_6084;mRNA_6088;mRNA_856;mRNA_6406;mRNA_8385;mRNA_10145;mRNA_11048;	mRNA_12379,mRNA_3696,mRNA_5589,mRNA_6084,mRNA_6088,mRNA_856,mRNA_6406,mRNA_8385,mRNA_10145,mRNA_11048
ko04550	Signaling pathways regulating pluripotency of stem cells	3/552	10/2101	0.512535025057385	0.8952211713483	0.3	Cellular Processes; Cellular community - eukaryotes	KEGG link	10	3	mRNA_3126;mRNA_4249;mRNA_8505;	mRNA_3126,mRNA_4249,mRNA_8505
ko04145	Phagosome	4/552	38/2101	0.995737021907249	0.999948075505454	0.105263157894737	Cellular Processes; Transport and catabolism	KEGG link	38	4	mRNA_4030;mRNA_9667;mRNA_10398;mRNA_11453;	mRNA_4030,mRNA_9667,mRNA_10398,mRNA_11453
ko00900	Terpenoid backbone biosynthesis	6/552	18/2101	0.326971875441481	0.791366713025034	0.333333333333333	Metabolism; Metabolism of terpenoids and polyketides	KEGG link	18	6	mRNA_134;mRNA_4179;mRNA_432;mRNA_9835;mRNA_10250;mRNA_10528;	mRNA_134,mRNA_4179,mRNA_432,mRNA_9835,mRNA_10250,mRNA_10528
ko04064	NF-kappa B signaling pathway	1/552	7/2101	0.882014978081332	0.999948075505454	0.142857142857143	Environmental Information Processing; Signal transduction	KEGG link	7	1	mRNA_1173;	mRNA_1173
ko00220	Arginine biosynthesis	4/552	17/2101	0.69134584952652	0.995299628197663	0.235294117647059	Metabolism; Amino acid metabolism	KEGG link	17	4	mRNA_12301;mRNA_5252;mRNA_863;mRNA_6284;	mRNA_12301,mRNA_5252,mRNA_863,mRNA_6284
ko00520	Amino sugar and nucleotide sugar metabolism	19/552	51/2101	0.0536872746235121	0.52739852130156	0.372549019607843	Metabolism; Carbohydrate metabolism	KEGG link	51	19	mRNA_2843;mRNA_3458;mRNA_3616;mRNA_3645;mRNA_3845;mRNA_3925;mRNA_4827;mRNA_6061;mRNA_801;mRNA_6301;mRNA_6302;mRNA_1272;mRNA_1551;mRNA_1756;mRNA_9530;mRNA_9754;mRNA_9998;mRNA_10223;mRNA_11303;	mRNA_2843,mRNA_3458,mRNA_3616,mRNA_3645,mRNA_3845,mRNA_3925,mRNA_4827,mRNA_6061,mRNA_801,mRNA_6301,mRNA_6302,mRNA_1272,mRNA_1551,mRNA_1756,mRNA_9530,mRNA_9754,mRNA_9998,mRNA_10223,mRNA_11303
ko00460	Cyanoamino acid metabolism	4/552	13/2101	0.45851670428977	0.866036315972613	0.307692307692308	Metabolism; Metabolism of other amino acids	KEGG link	13	4	mRNA_3335;mRNA_13001;mRNA_1557;mRNA_11783;	mRNA_3335,mRNA_13001,mRNA_1557,mRNA_11783
ko00270	Cysteine and methionine metabolism	11/552	38/2101	0.413255984350054	0.858139936205566	0.289473684210526	Metabolism; Amino acid metabolism	KEGG link	38	11	mRNA_181;mRNA_4573;mRNA_6123;mRNA_827;mRNA_6409;mRNA_7150;mRNA_1461;mRNA_8878;mRNA_8880;mRNA_9891;mRNA_11151;	mRNA_181,mRNA_4573,mRNA_6123,mRNA_827,mRNA_6409,mRNA_7150,mRNA_1461,mRNA_8878,mRNA_8880,mRNA_9891,mRNA_11151
ko00450	Selenocompound metabolism	3/552	7/2101	0.270237606160228	0.755677866340962	0.428571428571429	Metabolism; Metabolism of other amino acids	KEGG link	7	3	mRNA_827;mRNA_8657;mRNA_11151;	mRNA_827,mRNA_8657,mRNA_11151
ko00592	alpha-Linolenic acid metabolism	1/552	2/2101	0.456528183858027	0.866036315972613	0.5	Metabolism; Lipid metabolism	KEGG link	2	1	mRNA_7223;	mRNA_7223
ko00625	Chloroalkane and chloroalkene degradation	5/552	11/2101	0.135528536994836	0.704668904632163	0.454545454545455	Metabolism; Xenobiotics biodegradation and metabolism	KEGG link	11	5	mRNA_12645;mRNA_4092;mRNA_4967;mRNA_5071;mRNA_7916;	mRNA_12645,mRNA_4092,mRNA_4967,mRNA_5071,mRNA_7916
ko04110	Cell cycle	18/552	54/2101	0.149892980913979	0.704668904632163	0.333333333333333	Cellular Processes; Cell growth and death	KEGG link	54	18	mRNA_293;mRNA_3489;mRNA_3501;mRNA_3615;mRNA_3620;mRNA_3733;mRNA_3911;mRNA_4393;mRNA_368;mRNA_5034;mRNA_5325;mRNA_970;mRNA_7753;mRNA_1497;mRNA_8802;mRNA_9514;mRNA_2491;mRNA_11718;	mRNA_293,mRNA_3489,mRNA_3501,mRNA_3615,mRNA_3620,mRNA_3733,mRNA_3911,mRNA_4393,mRNA_368,mRNA_5034,mRNA_5325,mRNA_970,mRNA_7753,mRNA_1497,mRNA_8802,mRNA_9514,mRNA_2491,mRNA_11718
ko00650	Butanoate metabolism	6/552	15/2101	0.177039277446963	0.704668904632163	0.4	Metabolism; Carbohydrate metabolism	KEGG link	15	6	mRNA_4635;mRNA_5304;mRNA_1458;mRNA_8917;mRNA_9835;mRNA_2396;	mRNA_4635,mRNA_5304,mRNA_1458,mRNA_8917,mRNA_9835,mRNA_2396
ko04072	Phospholipase D signaling pathway	8/552	21/2101	0.160867267281746	0.704668904632163	0.380952380952381	Environmental Information Processing; Signal transduction	KEGG link	21	8	mRNA_3126;mRNA_3204;mRNA_3696;mRNA_4249;mRNA_7848;mRNA_7850;mRNA_8505;mRNA_10145;	mRNA_3126,mRNA_3204,mRNA_3696,mRNA_4249,mRNA_7848,mRNA_7850,mRNA_8505,mRNA_10145
ko00362	Benzoate degradation	4/552	10/2101	0.254217480521041	0.747355925928455	0.4	Metabolism; Xenobiotics biodegradation and metabolism	KEGG link	10	4	mRNA_3518;mRNA_3519;mRNA_4635;mRNA_7242;	mRNA_3518,mRNA_3519,mRNA_4635,mRNA_7242
ko04810	Regulation of actin cytoskeleton	8/552	33/2101	0.670314681135917	0.973413493475636	0.242424242424242	Cellular Processes; Cell motility	KEGG link	33	8	mRNA_3126;mRNA_3233;mRNA_3452;mRNA_3755;mRNA_4030;mRNA_4249;mRNA_7850;mRNA_8505;	mRNA_3126,mRNA_3233,mRNA_3452,mRNA_3755,mRNA_4030,mRNA_4249,mRNA_7850,mRNA_8505
ko04216	Ferroptosis	1/552	10/2101	0.952910180587418	0.999948075505454	0.1	Cellular Processes; Cell growth and death	KEGG link	10	1	mRNA_111;	mRNA_111
ko00040	Pentose and glucuronate interconversions	8/552	20/2101	0.127436950153037	0.704668904632163	0.4	Metabolism; Carbohydrate metabolism	KEGG link	20	8	mRNA_3206;mRNA_3645;mRNA_4044;mRNA_5428;mRNA_826;mRNA_7237;mRNA_7587;mRNA_7948;	mRNA_3206,mRNA_3645,mRNA_4044,mRNA_5428,mRNA_826,mRNA_7237,mRNA_7587,mRNA_7948
ko04022	cGMP-PKG signaling pathway	7/552	20/2101	0.255085555556419	0.747355925928455	0.35	Environmental Information Processing; Signal transduction	KEGG link	20	7	mRNA_11875;mRNA_4249;mRNA_5607;mRNA_8505;mRNA_1440;mRNA_2009;mRNA_11378;	mRNA_11875,mRNA_4249,mRNA_5607,mRNA_8505,mRNA_1440,mRNA_2009,mRNA_11378
ko00360	Phenylalanine metabolism	5/552	22/2101	0.724872762040317	0.998993402394048	0.227272727272727	Metabolism; Amino acid metabolism	KEGG link	22	5	mRNA_4635;mRNA_8880;mRNA_9225;mRNA_9670;mRNA_1860;	mRNA_4635,mRNA_8880,mRNA_9225,mRNA_9670,mRNA_1860
ko04668	TNF signaling pathway	4/552	7/2101	0.0825625380485466	0.599475819743795	0.571428571428571	Environmental Information Processing; Signal transduction	KEGG link	7	4	mRNA_2691;mRNA_4249;mRNA_8505;mRNA_8978;	mRNA_2691,mRNA_4249,mRNA_8505,mRNA_8978
ko00750	Vitamin B6 metabolism	2/552	8/2101	0.664300496374678	0.973141955215538	0.25	Metabolism; Metabolism of cofactors and vitamins	KEGG link	8	2	mRNA_9863;mRNA_11645;	mRNA_9863,mRNA_11645
ko04012	ErbB signaling pathway	7/552	13/2101	0.0312090564225845	0.434326035214301	0.538461538461538	Environmental Information Processing; Signal transduction	KEGG link	13	7	mRNA_3126;mRNA_3204;mRNA_3233;mRNA_4249;mRNA_7848;mRNA_7850;mRNA_8505;	mRNA_3126,mRNA_3204,mRNA_3233,mRNA_4249,mRNA_7848,mRNA_7850,mRNA_8505
ko00960	Tropane, piperidine and pyridine alkaloid biosynthesis	2/552	9/2101	0.729803563425592	0.998993402394048	0.222222222222222	Metabolism; Biosynthesis of other secondary metabolites	KEGG link	9	2	mRNA_8880;mRNA_9225;	mRNA_8880,mRNA_9225
ko00062	Fatty acid elongation	1/552	9/2101	0.93603123233044	0.999948075505454	0.111111111111111	Metabolism; Lipid metabolism	KEGG link	9	1	mRNA_5540;	mRNA_5540
ko04371	Apelin signaling pathway	9/552	21/2101	0.073112684818885	0.554991743852445	0.428571428571429	Environmental Information Processing; Signal transduction	KEGG link	21	9	mRNA_3126;mRNA_3204;mRNA_3696;mRNA_4249;mRNA_5385;mRNA_5607;mRNA_8011;mRNA_8505;mRNA_10145;	mRNA_3126,mRNA_3204,mRNA_3696,mRNA_4249,mRNA_5385,mRNA_5607,mRNA_8011,mRNA_8505,mRNA_10145
ko00330	Arginine and proline metabolism	7/552	35/2101	0.852725302025499	0.999948075505454	0.2	Metabolism; Amino acid metabolism	KEGG link	35	7	mRNA_12301;mRNA_4967;mRNA_4988;mRNA_5132;mRNA_9670;mRNA_1860;mRNA_11424;	mRNA_12301,mRNA_4967,mRNA_4988,mRNA_5132,mRNA_9670,mRNA_1860,mRNA_11424
ko00950	Isoquinoline alkaloid biosynthesis	1/552	8/2101	0.913117046896568	0.999948075505454	0.125	Metabolism; Biosynthesis of other secondary metabolites	KEGG link	8	1	mRNA_8880;	mRNA_8880
ko00280	Valine, leucine and isoleucine degradation	6/552	31/2101	0.863351266218437	0.999948075505454	0.193548387096774	Metabolism; Amino acid metabolism	KEGG link	31	6	mRNA_4967;mRNA_5304;mRNA_6409;mRNA_6994;mRNA_8464;mRNA_9835;	mRNA_4967,mRNA_5304,mRNA_6409,mRNA_6994,mRNA_8464,mRNA_9835
ko04210	Apoptosis	9/552	29/2101	0.343951792653619	0.820570705330777	0.310344827586207	Cellular Processes; Cell growth and death	KEGG link	29	9	mRNA_3126;mRNA_4249;mRNA_5614;mRNA_6576;mRNA_8505;mRNA_9567;mRNA_1923;mRNA_2199;mRNA_2395;	mRNA_3126,mRNA_4249,mRNA_5614,mRNA_6576,mRNA_8505,mRNA_9567,mRNA_1923,mRNA_2199,mRNA_2395
ko04144	Endocytosis	17/552	88/2101	0.953018149456618	0.999948075505454	0.193181818181818	Cellular Processes; Transport and catabolism	KEGG link	88	17	mRNA_2604;mRNA_3755;mRNA_4420;mRNA_615;mRNA_5124;mRNA_5296;mRNA_5299;mRNA_6653;mRNA_1136;mRNA_1168;mRNA_1514;mRNA_8559;mRNA_9667;mRNA_10542;mRNA_10584;mRNA_10693;mRNA_11225;	mRNA_2604,mRNA_3755,mRNA_4420,mRNA_615,mRNA_5124,mRNA_5296,mRNA_5299,mRNA_6653,mRNA_1136,mRNA_1168,mRNA_1514,mRNA_8559,mRNA_9667,mRNA_10542,mRNA_10584,mRNA_10693,mRNA_11225
ko04024	cAMP signaling pathway	9/552	21/2101	0.073112684818885	0.554991743852445	0.428571428571429	Environmental Information Processing; Signal transduction	KEGG link	21	9	mRNA_11875;mRNA_3233;mRNA_4249;mRNA_5385;mRNA_5607;mRNA_7223;mRNA_8505;mRNA_2009;mRNA_11378;	mRNA_11875,mRNA_3233,mRNA_4249,mRNA_5385,mRNA_5607,mRNA_7223,mRNA_8505,mRNA_2009,mRNA_11378
ko00561	Glycerolipid metabolism	6/552	30/2101	0.840350925482487	0.999948075505454	0.2	Metabolism; Lipid metabolism	KEGG link	30	6	mRNA_12266;mRNA_4967;mRNA_6406;mRNA_8003;mRNA_10169;mRNA_11750;	mRNA_12266,mRNA_4967,mRNA_6406,mRNA_8003,mRNA_10169,mRNA_11750
ko04122	Sulfur relay system	3/552	10/2101	0.512535025057385	0.8952211713483	0.3	Genetic Information Processing; Folding, sorting and degradation	KEGG link	10	3	mRNA_9035;mRNA_10148;mRNA_10825;	mRNA_9035,mRNA_10148,mRNA_10825
ko04330	Notch signaling pathway	2/552	5/2101	0.394054404342999	0.843680583657447	0.4	Environmental Information Processing; Signal transduction	KEGG link	5	2	mRNA_3489;mRNA_9020;	mRNA_3489,mRNA_9020
ko00401	Novobiocin biosynthesis	2/552	3/2101	0.170681168602792	0.704668904632163	0.666666666666667	Metabolism; Biosynthesis of other secondary metabolites	KEGG link	3	2	mRNA_8880;mRNA_9225;	mRNA_8880,mRNA_9225
ko04120	Ubiquitin mediated proteolysis	19/552	59/2101	0.182901163090391	0.704668904632163	0.322033898305085	Genetic Information Processing; Folding, sorting and degradation	KEGG link	59	19	mRNA_118;mRNA_2599;mRNA_2604;mRNA_12223;mRNA_3495;mRNA_3615;mRNA_3620;mRNA_4456;mRNA_390;mRNA_525;mRNA_6680;mRNA_7866;mRNA_1485;mRNA_1497;mRNA_2105;mRNA_2308;mRNA_11083;mRNA_11364;mRNA_2481;	mRNA_118,mRNA_2599,mRNA_2604,mRNA_12223,mRNA_3495,mRNA_3615,mRNA_3620,mRNA_4456,mRNA_390,mRNA_525,mRNA_6680,mRNA_7866,mRNA_1485,mRNA_1497,mRNA_2105,mRNA_2308,mRNA_11083,mRNA_11364,mRNA_2481
ko00020	Citrate cycle (TCA cycle)	9/552	26/2101	0.222637158204735	0.747355925928455	0.346153846153846	Metabolism; Carbohydrate metabolism	KEGG link	26	9	mRNA_3043;mRNA_561;mRNA_4817;mRNA_869;mRNA_6994;mRNA_7238;mRNA_1027;mRNA_8307;mRNA_2494;	mRNA_3043,mRNA_561,mRNA_4817,mRNA_869,mRNA_6994,mRNA_7238,mRNA_1027,mRNA_8307,mRNA_2494
ko04015	Rap1 signaling pathway	5/552	16/2101	0.415926471576374	0.858139936205566	0.3125	Environmental Information Processing; Signal transduction	KEGG link	16	5	mRNA_3126;mRNA_4249;mRNA_5607;mRNA_7848;mRNA_8505;	mRNA_3126,mRNA_4249,mRNA_5607,mRNA_7848,mRNA_8505
ko00500	Starch and sucrose metabolism	12/552	39/2101	0.314970671830703	0.791366713025034	0.307692307692308	Metabolism; Carbohydrate metabolism	KEGG link	39	12	mRNA_3281;mRNA_3335;mRNA_3925;mRNA_13001;mRNA_5583;mRNA_5970;mRNA_1557;mRNA_8653;mRNA_1647;mRNA_9750;mRNA_11464;mRNA_11783;	mRNA_3281,mRNA_3335,mRNA_3925,mRNA_13001,mRNA_5583,mRNA_5970,mRNA_1557,mRNA_8653,mRNA_1647,mRNA_9750,mRNA_11464,mRNA_11783
ko00740	Riboflavin metabolism	4/552	11/2101	0.322039733964586	0.791366713025034	0.363636363636364	Metabolism; Metabolism of cofactors and vitamins	KEGG link	11	4	mRNA_12681;mRNA_3656;mRNA_4741;mRNA_8463;	mRNA_12681,mRNA_3656,mRNA_4741,mRNA_8463
ko04218	Cellular senescence	9/552	33/2101	0.514618158379861	0.8952211713483	0.272727272727273	Cellular Processes; Cell growth and death	KEGG link	33	9	mRNA_3126;mRNA_3204;mRNA_3236;mRNA_4249;mRNA_5886;mRNA_5911;mRNA_970;mRNA_7753;mRNA_8505;	mRNA_3126,mRNA_3204,mRNA_3236,mRNA_4249,mRNA_5886,mRNA_5911,mRNA_970,mRNA_7753,mRNA_8505
ko04010	MAPK signaling pathway	10/552	24/2101	0.0724082131685746	0.554991743852445	0.416666666666667	Environmental Information Processing; Signal transduction	KEGG link	24	10	mRNA_180;mRNA_3126;mRNA_3233;mRNA_4249;mRNA_5299;mRNA_5385;mRNA_7848;mRNA_7850;mRNA_8505;mRNA_9468;	mRNA_180,mRNA_3126,mRNA_3233,mRNA_4249,mRNA_5299,mRNA_5385,mRNA_7848,mRNA_7850,mRNA_8505,mRNA_9468
ko04142	Lysosome	17/552	62/2101	0.466726158308594	0.866036315972613	0.274193548387097	Cellular Processes; Transport and catabolism	KEGG link	62	17	mRNA_2843;mRNA_2866;mRNA_12432;mRNA_12434;mRNA_3583;mRNA_3606;mRNA_5268;mRNA_6301;mRNA_6302;mRNA_6576;mRNA_7841;mRNA_8559;mRNA_8573;mRNA_9788;mRNA_10693;mRNA_10806;mRNA_2199;	mRNA_2843,mRNA_2866,mRNA_12432,mRNA_12434,mRNA_3583,mRNA_3606,mRNA_5268,mRNA_6301,mRNA_6302,mRNA_6576,mRNA_7841,mRNA_8559,mRNA_8573,mRNA_9788,mRNA_10693,mRNA_10806,mRNA_2199
ko00310	Lysine degradation	6/552	29/2101	0.814321578125027	0.999948075505454	0.206896551724138	Metabolism; Amino acid metabolism	KEGG link	29	6	mRNA_12489;mRNA_12639;mRNA_4967;mRNA_1217;mRNA_11404;mRNA_11409;	mRNA_12489,mRNA_12639,mRNA_4967,mRNA_1217,mRNA_11404,mRNA_11409
ko04070	Phosphatidylinositol signaling system	7/552	20/2101	0.255085555556419	0.747355925928455	0.35	Environmental Information Processing; Signal transduction	KEGG link	20	7	mRNA_258;mRNA_11994;mRNA_4030;mRNA_5375;mRNA_7848;mRNA_8877;mRNA_10272;	mRNA_258,mRNA_11994,mRNA_4030,mRNA_5375,mRNA_7848,mRNA_8877,mRNA_10272
ko00590	Arachidonic acid metabolism	2/552	6/2101	0.496178889458316	0.890987898274611	0.333333333333333	Metabolism; Lipid metabolism	KEGG link	6	2	mRNA_8329;mRNA_9488;	mRNA_8329,mRNA_9488
ko00430	Taurine and hypotaurine metabolism	3/552	6/2101	0.189805434112364	0.704668904632163	0.5	Metabolism; Metabolism of other amino acids	KEGG link	6	3	mRNA_6284;mRNA_8231;mRNA_1458;	mRNA_6284,mRNA_8231,mRNA_1458
ko03430	Mismatch repair	8/552	24/2101	0.280551064150537	0.755677866340962	0.333333333333333	Genetic Information Processing; Replication and repair	KEGG link	24	8	mRNA_12020;mRNA_4393;mRNA_4710;mRNA_5195;mRNA_5197;mRNA_1077;mRNA_8802;mRNA_11476;	mRNA_12020,mRNA_4393,mRNA_4710,mRNA_5195,mRNA_5197,mRNA_1077,mRNA_8802,mRNA_11476
ko04130	SNARE interactions in vesicular transport	6/552	18/2101	0.326971875441481	0.791366713025034	0.333333333333333	Genetic Information Processing; Folding, sorting and degradation	KEGG link	18	6	mRNA_129;mRNA_2795;mRNA_12739;mRNA_5360;mRNA_10310;mRNA_10386;	mRNA_129,mRNA_2795,mRNA_12739,mRNA_5360,mRNA_10310,mRNA_10386
ko00680	Methane metabolism	11/552	21/2101	0.00924162416496311	0.308670247109768	0.523809523809524	Metabolism; Energy metabolism	KEGG link	21	11	mRNA_2831;mRNA_12254;mRNA_12645;mRNA_379;mRNA_584;mRNA_5218;mRNA_5288;mRNA_6056;mRNA_6573;mRNA_8231;mRNA_11750;	mRNA_2831,mRNA_12254,mRNA_12645,mRNA_379,mRNA_584,mRNA_5218,mRNA_5288,mRNA_6056,mRNA_6573,mRNA_8231,mRNA_11750
ko04114	Oocyte meiosis	7/552	39/2101	0.920536867717259	0.999948075505454	0.179487179487179	Cellular Processes; Cell growth and death	KEGG link	39	7	mRNA_3615;mRNA_3620;mRNA_4249;mRNA_368;mRNA_5385;mRNA_8505;mRNA_1497;	mRNA_3615,mRNA_3620,mRNA_4249,mRNA_368,mRNA_5385,mRNA_8505,mRNA_1497
ko00052	Galactose metabolism	4/552	18/2101	0.736919299480482	0.999948075505454	0.222222222222222	Metabolism; Carbohydrate metabolism	KEGG link	18	4	mRNA_3925;mRNA_6406;mRNA_1551;mRNA_9530;	mRNA_3925,mRNA_6406,mRNA_1551,mRNA_9530
ko03410	Base excision repair	8/552	28/2101	0.461921099645544	0.866036315972613	0.285714285714286	Genetic Information Processing; Replication and repair	KEGG link	28	8	mRNA_4216;mRNA_4393;mRNA_4415;mRNA_829;mRNA_6930;mRNA_7867;mRNA_8802;mRNA_10551;	mRNA_4216,mRNA_4393,mRNA_4415,mRNA_829,mRNA_6930,mRNA_7867,mRNA_8802,mRNA_10551
ko03022	Basal transcription factors	8/552	28/2101	0.461921099645544	0.866036315972613	0.285714285714286	Genetic Information Processing; Transcription	KEGG link	28	8	mRNA_2693;mRNA_12344;mRNA_12516;mRNA_7683;mRNA_8163;mRNA_8239;mRNA_1744;mRNA_10554;	mRNA_2693,mRNA_12344,mRNA_12516,mRNA_7683,mRNA_8163,mRNA_8239,mRNA_1744,mRNA_10554
ko00531	Glycosaminoglycan degradation	5/552	6/2101	0.00579952630299108	0.308670247109768	0.833333333333333	Metabolism; Glycan biosynthesis and metabolism	KEGG link	6	5	mRNA_2843;mRNA_2866;mRNA_6301;mRNA_6302;mRNA_1756;	mRNA_2843,mRNA_2866,mRNA_6301,mRNA_6302,mRNA_1756
ko02010	ABC transporters	4/552	10/2101	0.254217480521041	0.747355925928455	0.4	Environmental Information Processing; Membrane transport	KEGG link	10	4	mRNA_6246;mRNA_6917;mRNA_7342;mRNA_1259;	mRNA_6246,mRNA_6917,mRNA_7342,mRNA_1259
ko04140	Autophagy - animal	11/552	52/2101	0.843767826632553	0.999948075505454	0.211538461538462	Cellular Processes; Transport and catabolism	KEGG link	52	11	mRNA_12317;mRNA_3126;mRNA_3204;mRNA_4249;mRNA_5385;mRNA_6576;mRNA_8505;mRNA_10139;mRNA_1923;mRNA_2199;mRNA_2395;	mRNA_12317,mRNA_3126,mRNA_3204,mRNA_4249,mRNA_5385,mRNA_6576,mRNA_8505,mRNA_10139,mRNA_1923,mRNA_2199,mRNA_2395
ko00300	Lysine biosynthesis	2/552	12/2101	0.864648860529172	0.999948075505454	0.166666666666667	Metabolism; Amino acid metabolism	KEGG link	12	2	mRNA_8880;mRNA_9891;	mRNA_8880,mRNA_9891
ko04370	VEGF signaling pathway	6/552	16/2101	0.223949764933555	0.747355925928455	0.375	Environmental Information Processing; Signal transduction	KEGG link	16	6	mRNA_3126;mRNA_3696;mRNA_4249;mRNA_7848;mRNA_8505;mRNA_10145;	mRNA_3126,mRNA_3696,mRNA_4249,mRNA_7848,mRNA_8505,mRNA_10145
ko00643	Styrene degradation	3/552	11/2101	0.583970759217185	0.926929930352802	0.272727272727273	Metabolism; Xenobiotics biodegradation and metabolism	KEGG link	11	3	mRNA_3150;mRNA_9670;mRNA_1860;	mRNA_3150,mRNA_9670,mRNA_1860
ko00970	Aminoacyl-tRNA biosynthesis	2/552	41/2101	0.999948075505454	0.999948075505454	0.0487804878048781	Genetic Information Processing; Translation	KEGG link	41	2	mRNA_9239;mRNA_10116;	mRNA_9239,mRNA_10116
ko00190	Oxidative phosphorylation	14/552	77/2101	0.966192093472552	0.999948075505454	0.181818181818182	Metabolism; Energy metabolism	KEGG link	77	14	mRNA_11995;mRNA_2962;mRNA_2989;mRNA_3035;mRNA_3698;mRNA_3704;mRNA_3855;mRNA_4817;mRNA_5740;mRNA_5760;mRNA_8891;mRNA_10523;mRNA_11453;mRNA_11524;	mRNA_11995,mRNA_2962,mRNA_2989,mRNA_3035,mRNA_3698,mRNA_3704,mRNA_3855,mRNA_4817,mRNA_5740,mRNA_5760,mRNA_8891,mRNA_10523,mRNA_11453,mRNA_11524
ko00640	Propanoate metabolism	6/552	19/2101	0.380770336261287	0.836692712574143	0.315789473684211	Metabolism; Carbohydrate metabolism	KEGG link	19	6	mRNA_12254;mRNA_561;mRNA_6994;mRNA_8231;mRNA_8464;mRNA_2170;	mRNA_12254,mRNA_561,mRNA_6994,mRNA_8231,mRNA_8464,mRNA_2170
ko00903	Limonene and pinene degradation	1/552	5/2101	0.782535204346094	0.999948075505454	0.2	Metabolism; Metabolism of terpenoids and polyketides	KEGG link	5	1	mRNA_4967;	mRNA_4967
ko04540	Gap junction	7/552	17/2101	0.131613726254911	0.704668904632163	0.411764705882353	Cellular Processes; Cellular community - eukaryotes	KEGG link	17	7	mRNA_3126;mRNA_4249;mRNA_5385;mRNA_5607;mRNA_7848;mRNA_7850;mRNA_8505;	mRNA_3126,mRNA_4249,mRNA_5385,mRNA_5607,mRNA_7848,mRNA_7850,mRNA_8505
ko04137	Mitophagy - animal	7/552	20/2101	0.255085555556419	0.747355925928455	0.35	Cellular Processes; Transport and catabolism	KEGG link	20	7	mRNA_3126;mRNA_4703;mRNA_6278;mRNA_1136;mRNA_1173;mRNA_8680;mRNA_10171;	mRNA_3126,mRNA_4703,mRNA_6278,mRNA_1136,mRNA_1173,mRNA_8680,mRNA_10171
ko03420	Nucleotide excision repair	16/552	39/2101	0.0306078924047044	0.434326035214301	0.41025641025641	Genetic Information Processing; Replication and repair	KEGG link	39	16	mRNA_12020;mRNA_12344;mRNA_12516;mRNA_4393;mRNA_5195;mRNA_5197;mRNA_5552;mRNA_829;mRNA_6930;mRNA_1077;mRNA_7683;mRNA_7866;mRNA_7867;mRNA_8163;mRNA_8304;mRNA_8802;	mRNA_12020,mRNA_12344,mRNA_12516,mRNA_4393,mRNA_5195,mRNA_5197,mRNA_5552,mRNA_829,mRNA_6930,mRNA_1077,mRNA_7683,mRNA_7866,mRNA_7867,mRNA_8163,mRNA_8304,mRNA_8802
ko00770	Pantothenate and CoA biosynthesis	10/552	19/2101	0.0124665546130302	0.346985770062675	0.526315789473684	Metabolism; Metabolism of cofactors and vitamins	KEGG link	19	10	mRNA_3676;mRNA_3809;mRNA_3819;mRNA_5578;mRNA_5584;mRNA_6409;mRNA_8917;mRNA_9856;mRNA_2396;mRNA_11479;	mRNA_3676,mRNA_3809,mRNA_3819,mRNA_5578,mRNA_5584,mRNA_6409,mRNA_8917,mRNA_9856,mRNA_2396,mRNA_11479
ko04068	FoxO signaling pathway	8/552	27/2101	0.416223561872161	0.858139936205566	0.296296296296296	Environmental Information Processing; Signal transduction	KEGG link	27	8	mRNA_3126;mRNA_4249;mRNA_354;mRNA_5931;mRNA_7850;mRNA_8505;mRNA_1923;mRNA_2395;	mRNA_3126,mRNA_4249,mRNA_354,mRNA_5931,mRNA_7850,mRNA_8505,mRNA_1923,mRNA_2395
ko00030	Pentose phosphate pathway	8/552	23/2101	0.237997825580168	0.747355925928455	0.347826086956522	Metabolism; Carbohydrate metabolism	KEGG link	23	8	mRNA_3689;mRNA_437;mRNA_5059;mRNA_5288;mRNA_6410;mRNA_6434;mRNA_7684;mRNA_11348;	mRNA_3689,mRNA_437,mRNA_5059,mRNA_5288,mRNA_6410,mRNA_6434,mRNA_7684,mRNA_11348
ko03018	RNA degradation	19/552	56/2101	0.123202225896994	0.704668904632163	0.339285714285714	Genetic Information Processing; Folding, sorting and degradation	KEGG link	56	19	mRNA_2831;mRNA_3029;mRNA_3907;mRNA_436;mRNA_564;mRNA_5049;mRNA_5392;mRNA_5497;mRNA_6075;mRNA_7024;mRNA_7194;mRNA_7977;mRNA_1518;mRNA_8920;mRNA_1743;mRNA_2006;mRNA_10603;mRNA_11288;mRNA_2455;	mRNA_2831,mRNA_3029,mRNA_3907,mRNA_436,mRNA_564,mRNA_5049,mRNA_5392,mRNA_5497,mRNA_6075,mRNA_7024,mRNA_7194,mRNA_7977,mRNA_1518,mRNA_8920,mRNA_1743,mRNA_2006,mRNA_10603,mRNA_11288,mRNA_2455
ko00051	Fructose and mannose metabolism	9/552	26/2101	0.222637158204735	0.747355925928455	0.346153846153846	Metabolism; Carbohydrate metabolism	KEGG link	26	9	mRNA_3616;mRNA_3925;mRNA_5288;mRNA_6061;mRNA_6449;mRNA_1583;mRNA_9754;mRNA_10343;mRNA_11750;	mRNA_3616,mRNA_3925,mRNA_5288,mRNA_6061,mRNA_6449,mRNA_1583,mRNA_9754,mRNA_10343,mRNA_11750
ko00511	Other glycan degradation	3/552	9/2101	0.435039761696482	0.866036315972613	0.333333333333333	Metabolism; Glycan biosynthesis and metabolism	KEGG link	9	3	mRNA_2843;mRNA_6301;mRNA_6302;	mRNA_2843,mRNA_6301,mRNA_6302
ko00620	Pyruvate metabolism	8/552	38/2101	0.821173172173381	0.999948075505454	0.210526315789474	Metabolism; Carbohydrate metabolism	KEGG link	38	8	mRNA_2909;mRNA_12254;mRNA_4967;mRNA_5483;mRNA_6994;mRNA_8231;mRNA_10236;mRNA_2494;	mRNA_2909,mRNA_12254,mRNA_4967,mRNA_5483,mRNA_6994,mRNA_8231,mRNA_10236,mRNA_2494
ko00604	Glycosphingolipid biosynthesis - ganglio series	3/552	3/2101	0.0180632370081846	0.43093722576669	1	Metabolism; Glycan biosynthesis and metabolism	KEGG link	3	3	mRNA_2843;mRNA_6301;mRNA_6302;	mRNA_2843,mRNA_6301,mRNA_6302
ko04071	Sphingolipid signaling pathway	14/552	41/2101	0.163599982072196	0.704668904632163	0.341463414634146	Environmental Information Processing; Signal transduction	KEGG link	41	14	mRNA_12379;mRNA_3126;mRNA_3696;mRNA_4249;mRNA_5589;mRNA_5607;mRNA_6576;mRNA_7848;mRNA_8385;mRNA_8505;mRNA_10145;mRNA_1923;mRNA_2199;mRNA_2395;	mRNA_12379,mRNA_3126,mRNA_3696,mRNA_4249,mRNA_5589,mRNA_5607,mRNA_6576,mRNA_7848,mRNA_8385,mRNA_8505,mRNA_10145,mRNA_1923,mRNA_2199,mRNA_2395
ko00072	Synthesis and degradation of ketone bodies	2/552	6/2101	0.496178889458316	0.890987898274611	0.333333333333333	Metabolism; Lipid metabolism	KEGG link	6	2	mRNA_5304;mRNA_9835;	mRNA_5304,mRNA_9835
ko04712	Circadian rhythm - plant	1/552	4/2101	0.704839044345475	0.998993402394048	0.25	Organismal Systems; Environmental adaptation	KEGG link	4	1	mRNA_1173;	mRNA_1173
ko00626	Naphthalene degradation	9/552	23/2101	0.12271017271286	0.704668904632163	0.391304347826087	Metabolism; Xenobiotics biodegradation and metabolism	KEGG link	23	9	mRNA_9;mRNA_12;mRNA_11921;mRNA_2993;mRNA_12645;mRNA_4092;mRNA_7017;mRNA_7916;mRNA_1843;	mRNA_9,mRNA_12,mRNA_11921,mRNA_2993,mRNA_12645,mRNA_4092,mRNA_7017,mRNA_7916,mRNA_1843
ko00120	Primary bile acid biosynthesis	3/552	5/2101	0.117142475750884	0.704668904632163	0.6	Metabolism; Lipid metabolism	KEGG link	5	3	mRNA_2825;mRNA_6506;mRNA_10416;	mRNA_2825,mRNA_6506,mRNA_10416
ko00340	Histidine metabolism	8/552	20/2101	0.127436950153037	0.704668904632163	0.4	Metabolism; Amino acid metabolism	KEGG link	20	8	mRNA_2890;mRNA_2975;mRNA_378;mRNA_4967;mRNA_5326;mRNA_9225;mRNA_9796;mRNA_10038;	mRNA_2890,mRNA_2975,mRNA_378,mRNA_4967,mRNA_5326,mRNA_9225,mRNA_9796,mRNA_10038
ko03040	Spliceosome	39/552	99/2101	0.00237650543804268	0.308670247109768	0.393939393939394	Genetic Information Processing; Transcription	KEGG link	99	39	mRNA_166;mRNA_2683;mRNA_2992;mRNA_3025;mRNA_3034;mRNA_3691;mRNA_3814;mRNA_3958;mRNA_4229;mRNA_503;mRNA_564;mRNA_589;mRNA_4523;mRNA_4898;mRNA_5299;mRNA_5365;mRNA_5392;mRNA_5696;mRNA_5851;mRNA_6127;mRNA_6170;mRNA_740;mRNA_923;mRNA_6830;mRNA_1100;mRNA_7977;mRNA_1379;mRNA_1486;mRNA_8887;mRNA_9020;mRNA_9034;mRNA_10399;mRNA_10709;mRNA_2287;mRNA_10992;mRNA_11083;mRNA_2401;mRNA_11411;mRNA_11562;	mRNA_166,mRNA_2683,mRNA_2992,mRNA_3025,mRNA_3034,mRNA_3691,mRNA_3814,mRNA_3958,mRNA_4229,mRNA_503,mRNA_564,mRNA_589,mRNA_4523,mRNA_4898,mRNA_5299,mRNA_5365,mRNA_5392,mRNA_5696,mRNA_5851,mRNA_6127,mRNA_6170,mRNA_740,mRNA_923,mRNA_6830,mRNA_1100,mRNA_7977,mRNA_1379,mRNA_1486,mRNA_8887,mRNA_9020,mRNA_9034,mRNA_10399,mRNA_10709,mRNA_2287,mRNA_10992,mRNA_11083,mRNA_2401,mRNA_11411,mRNA_11562
ko04151	PI3K-Akt signaling pathway	12/552	36/2101	0.214410937303992	0.747355925928455	0.333333333333333	Environmental Information Processing; Signal transduction	KEGG link	36	12	mRNA_3126;mRNA_3204;mRNA_4249;mRNA_510;mRNA_766;mRNA_7848;mRNA_7850;mRNA_8011;mRNA_8505;mRNA_10147;mRNA_1923;mRNA_2395;	mRNA_3126,mRNA_3204,mRNA_4249,mRNA_510,mRNA_766,mRNA_7848,mRNA_7850,mRNA_8011,mRNA_8505,mRNA_10147,mRNA_1923,mRNA_2395
ko03060	Protein export	4/552	21/2101	0.84303981312932	0.999948075505454	0.19047619047619	Genetic Information Processing; Folding, sorting and degradation	KEGG link	21	4	mRNA_516;mRNA_4928;mRNA_1694;mRNA_1730;	mRNA_516,mRNA_4928,mRNA_1694,mRNA_1730
ko00630	Glyoxylate and dicarboxylate metabolism	12/552	26/2101	0.0221191252252662	0.434326035214301	0.461538461538462	Metabolism; Carbohydrate metabolism	KEGG link	26	12	mRNA_3043;mRNA_354;mRNA_5252;mRNA_5931;mRNA_6056;mRNA_863;mRNA_6994;mRNA_7238;mRNA_1027;mRNA_8307;mRNA_10236;mRNA_2299;	mRNA_3043,mRNA_354,mRNA_5252,mRNA_5931,mRNA_6056,mRNA_863,mRNA_6994,mRNA_7238,mRNA_1027,mRNA_8307,mRNA_10236,mRNA_2299
ko00920	Sulfur metabolism	3/552	14/2101	0.754902559921955	0.999948075505454	0.214285714285714	Metabolism; Energy metabolism	KEGG link	14	3	mRNA_976;mRNA_10659;mRNA_11586;	mRNA_976,mRNA_10659,mRNA_11586
ko00250	Alanine, aspartate and glutamate metabolism	6/552	23/2101	0.587823991676775	0.926929930352802	0.260869565217391	Metabolism; Amino acid metabolism	KEGG link	23	6	mRNA_5252;mRNA_5315;mRNA_6056;mRNA_863;mRNA_6284;mRNA_1458;	mRNA_5252,mRNA_5315,mRNA_6056,mRNA_863,mRNA_6284,mRNA_1458
ko00240	Pyrimidine metabolism	19/552	79/2101	0.717267420959319	0.998993402394048	0.240506329113924	Metabolism; Nucleotide metabolism	KEGG link	79	19	mRNA_4039;mRNA_4455;mRNA_4646;mRNA_4662;mRNA_4791;mRNA_4988;mRNA_5015;mRNA_698;mRNA_816;mRNA_829;mRNA_879;mRNA_6930;mRNA_1032;mRNA_7867;mRNA_8512;mRNA_1466;mRNA_8973;mRNA_9668;mRNA_11634;	mRNA_4039,mRNA_4455,mRNA_4646,mRNA_4662,mRNA_4791,mRNA_4988,mRNA_5015,mRNA_698,mRNA_816,mRNA_829,mRNA_879,mRNA_6930,mRNA_1032,mRNA_7867,mRNA_8512,mRNA_1466,mRNA_8973,mRNA_9668,mRNA_11634
ko00410	beta-Alanine metabolism	4/552	20/2101	0.812480635426333	0.999948075505454	0.2	Metabolism; Metabolism of other amino acids	KEGG link	20	4	mRNA_4967;mRNA_8464;mRNA_1458;mRNA_9856;	mRNA_4967,mRNA_8464,mRNA_1458,mRNA_9856
ko04146	Peroxisome	15/552	49/2101	0.290709163830993	0.770610005710726	0.306122448979592	Cellular Processes; Transport and catabolism	KEGG link	49	15	mRNA_223;mRNA_12489;mRNA_12639;mRNA_354;mRNA_5025;mRNA_5931;mRNA_6056;mRNA_6354;mRNA_6372;mRNA_7040;mRNA_7223;mRNA_7342;mRNA_1071;mRNA_8646;mRNA_10416;	mRNA_223,mRNA_12489,mRNA_12639,mRNA_354,mRNA_5025,mRNA_5931,mRNA_6056,mRNA_6354,mRNA_6372,mRNA_7040,mRNA_7223,mRNA_7342,mRNA_1071,mRNA_8646,mRNA_10416
ko00053	Ascorbate and aldarate metabolism	2/552	10/2101	0.784120698017643	0.999948075505454	0.2	Metabolism; Carbohydrate metabolism	KEGG link	10	2	mRNA_3645;mRNA_4967;	mRNA_3645,mRNA_4967
ko00513	Various types of N-glycan biosynthesis	8/552	22/2101	0.197897772408931	0.718454956354162	0.363636363636364	Metabolism; Glycan biosynthesis and metabolism	KEGG link	22	8	mRNA_2843;mRNA_3240;mRNA_3840;mRNA_5735;mRNA_6301;mRNA_6302;mRNA_7671;mRNA_10325;	mRNA_2843,mRNA_3240,mRNA_3840,mRNA_5735,mRNA_6301,mRNA_6302,mRNA_7671,mRNA_10325
ko04510	Focal adhesion	7/552	18/2101	0.169000879937304	0.704668904632163	0.388888888888889	Cellular Processes; Cellular community - eukaryotes	KEGG link	18	7	mRNA_3233;mRNA_4249;mRNA_7848;mRNA_7850;mRNA_8505;mRNA_1923;mRNA_2395;	mRNA_3233,mRNA_4249,mRNA_7848,mRNA_7850,mRNA_8505,mRNA_1923,mRNA_2395
ko04215	Apoptosis - multiple species	3/552	5/2101	0.117142475750884	0.704668904632163	0.6	Cellular Processes; Cell growth and death	KEGG link	5	3	mRNA_5614;mRNA_6680;mRNA_9567;	mRNA_5614,mRNA_6680,mRNA_9567
ko03008	Ribosome biogenesis in eukaryotes	16/552	75/2101	0.870727416040131	0.999948075505454	0.213333333333333	Genetic Information Processing; Translation	KEGG link	75	16	mRNA_63;mRNA_2808;mRNA_3006;mRNA_4409;mRNA_5278;mRNA_5620;mRNA_5831;mRNA_6042;mRNA_1173;mRNA_7730;mRNA_7851;mRNA_9426;mRNA_1791;mRNA_9620;mRNA_9703;mRNA_2147;	mRNA_63,mRNA_2808,mRNA_3006,mRNA_4409,mRNA_5278,mRNA_5620,mRNA_5831,mRNA_6042,mRNA_1173,mRNA_7730,mRNA_7851,mRNA_9426,mRNA_1791,mRNA_9620,mRNA_9703,mRNA_2147
ko03010	Ribosome	14/552	113/2101	0.999932879122218	0.999948075505454	0.123893805309735	Genetic Information Processing; Translation	KEGG link	113	14	mRNA_3081;mRNA_3398;mRNA_3482;mRNA_3901;mRNA_3949;mRNA_382;mRNA_424;mRNA_5888;mRNA_6918;mRNA_7820;mRNA_8011;mRNA_8711;mRNA_9197;mRNA_11448;	mRNA_3081,mRNA_3398,mRNA_3482,mRNA_3901,mRNA_3949,mRNA_382,mRNA_424,mRNA_5888,mRNA_6918,mRNA_7820,mRNA_8011,mRNA_8711,mRNA_9197,mRNA_11448
ko04310	Wnt signaling pathway	4/552	21/2101	0.84303981312932	0.999948075505454	0.19047619047619	Environmental Information Processing; Signal transduction	KEGG link	21	4	mRNA_5385;mRNA_5704;mRNA_1173;mRNA_7848;	mRNA_5385,mRNA_5704,mRNA_1173,mRNA_7848
ko04392	Hippo signaling pathway -multiple species	3/552	8/2101	0.353320121986172	0.831048737629447	0.375	Environmental Information Processing; Signal transduction	KEGG link	8	3	mRNA_12499;mRNA_3233;mRNA_8260;	mRNA_12499,mRNA_3233,mRNA_8260
ko00564	Glycerophospholipid metabolism	11/552	41/2101	0.527835586493494	0.89947492800422	0.268292682926829	Metabolism; Lipid metabolism	KEGG link	41	11	mRNA_11997;mRNA_12116;mRNA_4182;mRNA_5573;mRNA_5599;mRNA_942;mRNA_6813;mRNA_1630;mRNA_9481;mRNA_10169;mRNA_10272;	mRNA_11997,mRNA_12116,mRNA_4182,mRNA_5573,mRNA_5599,mRNA_942,mRNA_6813,mRNA_1630,mRNA_9481,mRNA_10169,mRNA_10272
