# Supplementary material for: Transcriptome Analysis Revealed the Mechanism of Inhibition of Saprophytic Growth of Sparassis latifolia by Excessive Oxalic Acid
Source: Cells. 2022 Nov 16;11(22):3636. doi: 10.3390/cells11223636 (PMC9688073; doi:10.3390/cells11223636)
Supplement: Supplementary file 1 [file cells-11-03636-s001.zip › Table S14.xlsx]

## Sheet: Sheet1
Table S14. KEGG pathway classification enrichment analysis of significant down-regulated DEGs in the OA VS CK comparison.
ID	Description	Gene Ratio	BgRatio	P.value	P.adjust	Rich Factor	Pathway Class	KEGG link	Total Gene	Target Gene	Gene List	Name List
ko04217	Necroptosis	5/402	25/2101	0.536738517587381	0.999878804575813	0.2	Cellular Processes; Cell growth and death	KEGG link	25	5	mRNA_2691;mRNA_5911;mRNA_8978;mRNA_10147;mRNA_2195;	mRNA_2691,mRNA_5911,mRNA_8978,mRNA_10147,mRNA_2195
ko04110	Cell cycle	3/402	54/2101	0.99911905238169	0.999878804575813	0.0555555555555556	Cellular Processes; Cell growth and death	KEGG link	54	3	mRNA_5034;mRNA_5698;mRNA_1497;	mRNA_5034,mRNA_5698,mRNA_1497
ko04216	Ferroptosis	3/402	10/2101	0.296003513710711	0.999878804575813	0.3	Cellular Processes; Cell growth and death	KEGG link	10	3	mRNA_1357;mRNA_1402;mRNA_2195;	mRNA_1357,mRNA_1402,mRNA_2195
ko04210	Apoptosis	4/402	29/2101	0.83480674885285	0.999878804575813	0.137931034482759	Cellular Processes; Cell growth and death	KEGG link	29	4	mRNA_1509;mRNA_9567;mRNA_2150;mRNA_2395;	mRNA_1509,mRNA_9567,mRNA_2150,mRNA_2395
ko04218	Cellular senescence	4/402	33/2101	0.901753951064187	0.999878804575813	0.121212121212121	Cellular Processes; Cell growth and death	KEGG link	33	4	mRNA_3204;mRNA_5844;mRNA_5911;mRNA_2195;	mRNA_3204,mRNA_5844,mRNA_5911,mRNA_2195
ko04114	Oocyte meiosis	2/402	39/2101	0.997574308814685	0.999878804575813	0.0512820512820513	Cellular Processes; Cell growth and death	KEGG link	39	2	mRNA_5698;mRNA_1497;	mRNA_5698,mRNA_1497
ko04215	Apoptosis - multiple species	1/402	5/2101	0.654580574510735	0.999878804575813	0.2	Cellular Processes; Cell growth and death	KEGG link	5	1	mRNA_9567;	mRNA_9567
ko04810	Regulation of actin cytoskeleton	3/402	33/2101	0.966306402394712	0.999878804575813	0.0909090909090909	Cellular Processes; Cell motility	KEGG link	33	3	mRNA_4030;mRNA_7618;mRNA_7850;	mRNA_4030,mRNA_7618,mRNA_7850
ko04530	Tight junction	3/402	26/2101	0.900072742686119	0.999878804575813	0.115384615384615	Cellular Processes; Cellular community - eukaryotes	KEGG link	26	3	mRNA_2604;mRNA_7618;mRNA_10986;	mRNA_2604,mRNA_7618,mRNA_10986
ko04520	Adherens junction	1/402	14/2101	0.949386031258306	0.999878804575813	0.0714285714285714	Cellular Processes; Cellular community - eukaryotes	KEGG link	14	1	mRNA_7618;	mRNA_7618
ko04540	Gap junction	3/402	17/2101	0.659255903708721	0.999878804575813	0.176470588235294	Cellular Processes; Cellular community - eukaryotes	KEGG link	17	3	mRNA_5607;mRNA_7848;mRNA_7850;	mRNA_5607,mRNA_7848,mRNA_7850
ko04510	Focal adhesion	4/402	18/2101	0.461573005135311	0.999878804575813	0.222222222222222	Cellular Processes; Cellular community - eukaryotes	KEGG link	18	4	mRNA_7618;mRNA_7848;mRNA_7850;mRNA_2395;	mRNA_7618,mRNA_7848,mRNA_7850,mRNA_2395
ko02024	Quorum sensing	4/402	11/2101	0.141942688747139	0.999878804575813	0.363636363636364	Cellular Processes; Cellular community - prokaryotes	KEGG link	11	4	mRNA_3424;mRNA_1357;mRNA_1402;mRNA_1766;	mRNA_3424,mRNA_1357,mRNA_1402,mRNA_1766
ko04136	Autophagy - other	2/402	23/2101	0.952138792967856	0.999878804575813	0.0869565217391304	Cellular Processes; Transport and catabolism	KEGG link	23	2	mRNA_3204;mRNA_5316;	mRNA_3204,mRNA_5316
ko04145	Phagosome	4/402	38/2101	0.951090091475872	0.999878804575813	0.105263157894737	Cellular Processes; Transport and catabolism	KEGG link	38	4	mRNA_4030;mRNA_9667;mRNA_10398;mRNA_11453;	mRNA_4030,mRNA_9667,mRNA_10398,mRNA_11453
ko04144	Endocytosis	12/402	88/2101	0.935243307538208	0.999878804575813	0.136363636363636	Cellular Processes; Transport and catabolism	KEGG link	88	12	mRNA_2604;mRNA_4420;mRNA_615;mRNA_4814;mRNA_4914;mRNA_5299;mRNA_6653;mRNA_1136;mRNA_7618;mRNA_1514;mRNA_9667;mRNA_10584;	mRNA_2604,mRNA_4420,mRNA_615,mRNA_4814,mRNA_4914,mRNA_5299,mRNA_6653,mRNA_1136,mRNA_7618,mRNA_1514,mRNA_9667,mRNA_10584
ko04142	Lysosome	3/402	62/2101	0.999800398895472	0.999878804575813	0.0483870967741935	Cellular Processes; Transport and catabolism	KEGG link	62	3	mRNA_2867;mRNA_7817;mRNA_2150;	mRNA_2867,mRNA_7817,mRNA_2150
ko04140	Autophagy - animal	5/402	52/2101	0.981443631745514	0.999878804575813	0.0961538461538462	Cellular Processes; Transport and catabolism	KEGG link	52	5	mRNA_12317;mRNA_3204;mRNA_5316;mRNA_2150;mRNA_2395;	mRNA_12317,mRNA_3204,mRNA_5316,mRNA_2150,mRNA_2395
ko04137	Mitophagy - animal	5/402	20/2101	0.33243477908618	0.999878804575813	0.25	Cellular Processes; Transport and catabolism	KEGG link	20	5	mRNA_4703;mRNA_6278;mRNA_1136;mRNA_8680;mRNA_10171;	mRNA_4703,mRNA_6278,mRNA_1136,mRNA_8680,mRNA_10171
ko04146	Peroxisome	12/402	49/2101	0.213272937187156	0.999878804575813	0.244897959183673	Cellular Processes; Transport and catabolism	KEGG link	49	12	mRNA_223;mRNA_354;mRNA_468;mRNA_6354;mRNA_6372;mRNA_7040;mRNA_1112;mRNA_1357;mRNA_1402;mRNA_8646;mRNA_9420;mRNA_11101;	mRNA_223,mRNA_354,mRNA_468,mRNA_6354,mRNA_6372,mRNA_7040,mRNA_1112,mRNA_1357,mRNA_1402,mRNA_8646,mRNA_9420,mRNA_11101
ko02010	ABC transporters	4/402	10/2101	0.105612742434808	0.992111108285296	0.4	Environmental Information Processing; Membrane transport	KEGG link	10	4	mRNA_6246;mRNA_6917;mRNA_1274;mRNA_11101;	mRNA_6246,mRNA_6917,mRNA_1274,mRNA_11101
ko02020	Two-component system	5/402	17/2101	0.21225085862363	0.999878804575813	0.294117647058824	Environmental Information Processing; Signal transduction	KEGG link	17	5	mRNA_11953;mRNA_11954;mRNA_2909;mRNA_10527;mRNA_11070;	mRNA_11953,mRNA_11954,mRNA_2909,mRNA_10527,mRNA_11070
ko04020	Calcium signaling pathway	5/402	14/2101	0.111215079455663	0.992111108285296	0.357142857142857	Environmental Information Processing; Signal transduction	KEGG link	14	5	mRNA_3696;mRNA_7848;mRNA_1440;mRNA_10145;mRNA_2195;	mRNA_3696,mRNA_7848,mRNA_1440,mRNA_10145,mRNA_2195
ko04016	MAPK signaling pathway - plant	1/402	6/2101	0.72082991088797	0.999878804575813	0.166666666666667	Environmental Information Processing; Signal transduction	KEGG link	6	1	mRNA_354;	mRNA_354
ko04630	Jak-STAT signaling pathway	3/402	6/2101	0.0882366900823369	0.992111108285296	0.5	Environmental Information Processing; Signal transduction	KEGG link	6	3	mRNA_3204;mRNA_4420;mRNA_7850;	mRNA_3204,mRNA_4420,mRNA_7850
ko04350	TGF-beta signaling pathway	1/402	9/2101	0.852721322199958	0.999878804575813	0.111111111111111	Environmental Information Processing; Signal transduction	KEGG link	9	1	mRNA_7618;	mRNA_7618
ko04150	mTOR signaling pathway	10/402	47/2101	0.410715151067612	0.999878804575813	0.212765957446809	Environmental Information Processing; Signal transduction	KEGG link	47	10	mRNA_12317;mRNA_3204;mRNA_510;mRNA_5316;mRNA_6239;mRNA_7618;mRNA_7848;mRNA_7850;mRNA_9053;mRNA_2395;	mRNA_12317,mRNA_3204,mRNA_510,mRNA_5316,mRNA_6239,mRNA_7618,mRNA_7848,mRNA_7850,mRNA_9053,mRNA_2395
ko04066	HIF-1 signaling pathway	8/402	19/2101	0.0175668938473669	0.378942995850344	0.421052631578947	Environmental Information Processing; Signal transduction	KEGG link	19	8	mRNA_2831;mRNA_3204;mRNA_510;mRNA_5747;mRNA_847;mRNA_7848;mRNA_8109;mRNA_10129;	mRNA_2831,mRNA_3204,mRNA_510,mRNA_5747,mRNA_847,mRNA_7848,mRNA_8109,mRNA_10129
ko04152	AMPK signaling pathway	4/402	26/2101	0.762583363144597	0.999878804575813	0.153846153846154	Environmental Information Processing; Signal transduction	KEGG link	26	4	mRNA_3204;mRNA_3217;mRNA_1583;mRNA_2395;	mRNA_3204,mRNA_3217,mRNA_1583,mRNA_2395
ko04014	Ras signaling pathway	4/402	27/2101	0.789021079981738	0.999878804575813	0.148148148148148	Environmental Information Processing; Signal transduction	KEGG link	27	4	mRNA_3532;mRNA_7618;mRNA_7848;mRNA_7850;	mRNA_3532,mRNA_7618,mRNA_7848,mRNA_7850
ko04072	Phospholipase D signaling pathway	7/402	21/2101	0.0886811685602206	0.992111108285296	0.333333333333333	Environmental Information Processing; Signal transduction	KEGG link	21	7	mRNA_3204;mRNA_3696;mRNA_4814;mRNA_7618;mRNA_7848;mRNA_7850;mRNA_10145;	mRNA_3204,mRNA_3696,mRNA_4814,mRNA_7618,mRNA_7848,mRNA_7850,mRNA_10145
ko04022	cGMP-PKG signaling pathway	5/402	20/2101	0.33243477908618	0.999878804575813	0.25	Environmental Information Processing; Signal transduction	KEGG link	20	5	mRNA_5607;mRNA_7618;mRNA_1440;mRNA_2009;mRNA_2195;	mRNA_5607,mRNA_7618,mRNA_1440,mRNA_2009,mRNA_2195
ko04668	TNF signaling pathway	2/402	7/2101	0.39941785602486	0.999878804575813	0.285714285714286	Environmental Information Processing; Signal transduction	KEGG link	7	2	mRNA_2691;mRNA_8978;	mRNA_2691,mRNA_8978
ko04012	ErbB signaling pathway	3/402	13/2101	0.466369846802258	0.999878804575813	0.230769230769231	Environmental Information Processing; Signal transduction	KEGG link	13	3	mRNA_3204;mRNA_7848;mRNA_7850;	mRNA_3204,mRNA_7848,mRNA_7850
ko04371	Apelin signaling pathway	4/402	21/2101	0.592183180344802	0.999878804575813	0.19047619047619	Environmental Information Processing; Signal transduction	KEGG link	21	4	mRNA_3204;mRNA_3696;mRNA_5607;mRNA_10145;	mRNA_3204,mRNA_3696,mRNA_5607,mRNA_10145
ko04024	cAMP signaling pathway	3/402	21/2101	0.796414313935394	0.999878804575813	0.142857142857143	Environmental Information Processing; Signal transduction	KEGG link	21	3	mRNA_5607;mRNA_7618;mRNA_2009;	mRNA_5607,mRNA_7618,mRNA_2009
ko04015	Rap1 signaling pathway	3/402	16/2101	0.616110032461349	0.999878804575813	0.1875	Environmental Information Processing; Signal transduction	KEGG link	16	3	mRNA_5607;mRNA_7618;mRNA_7848;	mRNA_5607,mRNA_7618,mRNA_7848
ko04010	MAPK signaling pathway	6/402	24/2101	0.303638412477998	0.999878804575813	0.25	Environmental Information Processing; Signal transduction	KEGG link	24	6	mRNA_180;mRNA_3532;mRNA_5299;mRNA_7848;mRNA_7850;mRNA_9468;	mRNA_180,mRNA_3532,mRNA_5299,mRNA_7848,mRNA_7850,mRNA_9468
ko04070	Phosphatidylinositol signaling system	4/402	20/2101	0.550656992658724	0.999878804575813	0.2	Environmental Information Processing; Signal transduction	KEGG link	20	4	mRNA_258;mRNA_4030;mRNA_5375;mRNA_7848;	mRNA_258,mRNA_4030,mRNA_5375,mRNA_7848
ko04370	VEGF signaling pathway	3/402	16/2101	0.616110032461349	0.999878804575813	0.1875	Environmental Information Processing; Signal transduction	KEGG link	16	3	mRNA_3696;mRNA_7848;mRNA_10145;	mRNA_3696,mRNA_7848,mRNA_10145
ko04068	FoxO signaling pathway	3/402	27/2101	0.913954200524166	0.999878804575813	0.111111111111111	Environmental Information Processing; Signal transduction	KEGG link	27	3	mRNA_354;mRNA_7850;mRNA_2395;	mRNA_354,mRNA_7850,mRNA_2395
ko04071	Sphingolipid signaling pathway	9/402	41/2101	0.382312642756126	0.999878804575813	0.219512195121951	Environmental Information Processing; Signal transduction	KEGG link	41	9	mRNA_12379;mRNA_3696;mRNA_5607;mRNA_7618;mRNA_7848;mRNA_8385;mRNA_10145;mRNA_2150;mRNA_2395;	mRNA_12379,mRNA_3696,mRNA_5607,mRNA_7618,mRNA_7848,mRNA_8385,mRNA_10145,mRNA_2150,mRNA_2395
ko04151	PI3K-Akt signaling pathway	8/402	36/2101	0.381752127103007	0.999878804575813	0.222222222222222	Environmental Information Processing; Signal transduction	KEGG link	36	8	mRNA_3204;mRNA_510;mRNA_5316;mRNA_766;mRNA_7848;mRNA_7850;mRNA_10147;mRNA_2395;	mRNA_3204,mRNA_510,mRNA_5316,mRNA_766,mRNA_7848,mRNA_7850,mRNA_10147,mRNA_2395
ko04392	Hippo signaling pathway -multiple species	3/402	8/2101	0.183991963474537	0.999878804575813	0.375	Environmental Information Processing; Signal transduction	KEGG link	8	3	mRNA_8260;mRNA_10632;mRNA_10633;	mRNA_8260,mRNA_10632,mRNA_10633
ko04310	Wnt signaling pathway	2/402	21/2101	0.931932420079783	0.999878804575813	0.0952380952380952	Environmental Information Processing; Signal transduction	KEGG link	21	2	mRNA_7618;mRNA_7848;	mRNA_7618,mRNA_7848
ko03050	Proteasome	5/402	37/2101	0.864214742480185	0.999878804575813	0.135135135135135	Genetic Information Processing; Folding, sorting and degradation	KEGG link	37	5	mRNA_6182;mRNA_6326;mRNA_6339;mRNA_6480;mRNA_9877;	mRNA_6182,mRNA_6326,mRNA_6339,mRNA_6480,mRNA_9877
ko04141	Protein processing in endoplasmic reticulum	29/402	77/2101	8.43771942534145e-05	0.00637047816613279	0.376623376623377	Genetic Information Processing; Folding, sorting and degradation	KEGG link	77	29	mRNA_336;mRNA_12017;mRNA_12018;mRNA_3240;mRNA_3282;mRNA_3301;mRNA_3302;mRNA_3670;mRNA_3840;mRNA_4158;mRNA_4292;mRNA_5217;mRNA_5258;mRNA_5299;mRNA_5369;mRNA_5552;mRNA_766;mRNA_6212;mRNA_1143;mRNA_7577;mRNA_7671;mRNA_1580;mRNA_1730;mRNA_1790;mRNA_9748;mRNA_10147;mRNA_10675;mRNA_2145;mRNA_11608;	mRNA_336,mRNA_12017,mRNA_12018,mRNA_3240,mRNA_3282,mRNA_3301,mRNA_3302,mRNA_3670,mRNA_3840,mRNA_4158,mRNA_4292,mRNA_5217,mRNA_5258,mRNA_5299,mRNA_5369,mRNA_5552,mRNA_766,mRNA_6212,mRNA_1143,mRNA_7577,mRNA_7671,mRNA_1580,mRNA_1730,mRNA_1790,mRNA_9748,mRNA_10147,mRNA_10675,mRNA_2145,mRNA_11608
ko04122	Sulfur relay system	3/402	10/2101	0.296003513710711	0.999878804575813	0.3	Genetic Information Processing; Folding, sorting and degradation	KEGG link	10	3	mRNA_9035;mRNA_10148;mRNA_10825;	mRNA_9035,mRNA_10148,mRNA_10825
ko04120	Ubiquitin mediated proteolysis	9/402	59/2101	0.824577643163795	0.999878804575813	0.152542372881356	Genetic Information Processing; Folding, sorting and degradation	KEGG link	59	9	mRNA_118;mRNA_2604;mRNA_4158;mRNA_5698;mRNA_7866;mRNA_1497;mRNA_2105;mRNA_2145;mRNA_11364;	mRNA_118,mRNA_2604,mRNA_4158,mRNA_5698,mRNA_7866,mRNA_1497,mRNA_2105,mRNA_2145,mRNA_11364
ko04130	SNARE interactions in vesicular transport	6/402	18/2101	0.1116946280851	0.992111108285296	0.333333333333333	Genetic Information Processing; Folding, sorting and degradation	KEGG link	18	6	mRNA_129;mRNA_2795;mRNA_3241;mRNA_12739;mRNA_5360;mRNA_10310;	mRNA_129,mRNA_2795,mRNA_3241,mRNA_12739,mRNA_5360,mRNA_10310
ko03018	RNA degradation	13/402	56/2101	0.262617135094316	0.999878804575813	0.232142857142857	Genetic Information Processing; Folding, sorting and degradation	KEGG link	56	13	mRNA_2831;mRNA_3029;mRNA_3907;mRNA_436;mRNA_5497;mRNA_5747;mRNA_7024;mRNA_8305;mRNA_1518;mRNA_8920;mRNA_1743;mRNA_10603;mRNA_2455;	mRNA_2831,mRNA_3029,mRNA_3907,mRNA_436,mRNA_5497,mRNA_5747,mRNA_7024,mRNA_8305,mRNA_1518,mRNA_8920,mRNA_1743,mRNA_10603,mRNA_2455
ko03060	Protein export	2/402	21/2101	0.931932420079783	0.999878804575813	0.0952380952380952	Genetic Information Processing; Folding, sorting and degradation	KEGG link	21	2	mRNA_4928;mRNA_1730;	mRNA_4928,mRNA_1730
ko03440	Homologous recombination	1/402	24/2101	0.994073432336474	0.999878804575813	0.0416666666666667	Genetic Information Processing; Replication and repair	KEGG link	24	1	mRNA_8208;	mRNA_8208
ko03030	DNA replication	1/402	42/2101	0.999878804575813	0.999878804575813	0.0238095238095238	Genetic Information Processing; Replication and repair	KEGG link	42	1	mRNA_10437;	mRNA_10437
ko03460	Fanconi anemia pathway	1/402	27/2101	0.996892669081771	0.999878804575813	0.037037037037037	Genetic Information Processing; Replication and repair	KEGG link	27	1	mRNA_47;	mRNA_47
ko03430	Mismatch repair	1/402	24/2101	0.994073432336474	0.999878804575813	0.0416666666666667	Genetic Information Processing; Replication and repair	KEGG link	24	1	mRNA_4710;	mRNA_4710
ko03420	Nucleotide excision repair	6/402	39/2101	0.785615118382934	0.999878804575813	0.153846153846154	Genetic Information Processing; Replication and repair	KEGG link	39	6	mRNA_165;mRNA_5552;mRNA_7683;mRNA_7866;mRNA_8163;mRNA_8304;	mRNA_165,mRNA_5552,mRNA_7683,mRNA_7866,mRNA_8163,mRNA_8304
ko03020	RNA polymerase	5/402	32/2101	0.761869902727576	0.999878804575813	0.15625	Genetic Information Processing; Transcription	KEGG link	32	5	mRNA_4176;mRNA_7976;mRNA_8512;mRNA_9668;mRNA_11634;	mRNA_4176,mRNA_7976,mRNA_8512,mRNA_9668,mRNA_11634
ko03022	Basal transcription factors	4/402	28/2101	0.813055947434211	0.999878804575813	0.142857142857143	Genetic Information Processing; Transcription	KEGG link	28	4	mRNA_165;mRNA_2693;mRNA_7683;mRNA_8163;	mRNA_165,mRNA_2693,mRNA_7683,mRNA_8163
ko03040	Spliceosome	29/402	99/2101	0.00820831982831673	0.247891258815165	0.292929292929293	Genetic Information Processing; Transcription	KEGG link	99	29	mRNA_166;mRNA_2683;mRNA_12125;mRNA_2992;mRNA_3025;mRNA_3034;mRNA_3691;mRNA_3958;mRNA_4177;mRNA_4229;mRNA_4523;mRNA_4898;mRNA_5299;mRNA_5696;mRNA_5851;mRNA_6170;mRNA_740;mRNA_992;mRNA_7834;mRNA_1486;mRNA_10399;mRNA_10419;mRNA_10709;mRNA_2287;mRNA_10992;mRNA_11028;mRNA_2401;mRNA_11411;mRNA_11562;	mRNA_166,mRNA_2683,mRNA_12125,mRNA_2992,mRNA_3025,mRNA_3034,mRNA_3691,mRNA_3958,mRNA_4177,mRNA_4229,mRNA_4523,mRNA_4898,mRNA_5299,mRNA_5696,mRNA_5851,mRNA_6170,mRNA_740,mRNA_992,mRNA_7834,mRNA_1486,mRNA_10399,mRNA_10419,mRNA_10709,mRNA_2287,mRNA_10992,mRNA_11028,mRNA_2401,mRNA_11411,mRNA_11562
ko03015	mRNA surveillance pathway	10/402	56/2101	0.651481869439009	0.999878804575813	0.178571428571429	Genetic Information Processing; Translation	KEGG link	56	10	mRNA_2965;mRNA_3406;mRNA_3669;mRNA_3958;mRNA_4177;mRNA_4229;mRNA_6566;mRNA_10419;mRNA_2335;mRNA_11418;	mRNA_2965,mRNA_3406,mRNA_3669,mRNA_3958,mRNA_4177,mRNA_4229,mRNA_6566,mRNA_10419,mRNA_2335,mRNA_11418
ko03013	RNA transport	16/402	106/2101	0.889726180238689	0.999878804575813	0.150943396226415	Genetic Information Processing; Translation	KEGG link	106	16	mRNA_2965;mRNA_12600;mRNA_12770;mRNA_3958;mRNA_4177;mRNA_4229;mRNA_510;mRNA_4922;mRNA_740;mRNA_906;mRNA_6771;mRNA_1571;mRNA_8699;mRNA_10419;mRNA_10653;mRNA_2335;	mRNA_2965,mRNA_12600,mRNA_12770,mRNA_3958,mRNA_4177,mRNA_4229,mRNA_510,mRNA_4922,mRNA_740,mRNA_906,mRNA_6771,mRNA_1571,mRNA_8699,mRNA_10419,mRNA_10653,mRNA_2335
ko00970	Aminoacyl-tRNA biosynthesis	3/402	41/2101	0.99112573976304	0.999878804575813	0.0731707317073171	Genetic Information Processing; Translation	KEGG link	41	3	mRNA_5762;mRNA_953;mRNA_10116;	mRNA_5762,mRNA_953,mRNA_10116
ko03008	Ribosome biogenesis in eukaryotes	10/402	75/2101	0.931832000903697	0.999878804575813	0.133333333333333	Genetic Information Processing; Translation	KEGG link	75	10	mRNA_2808;mRNA_4409;mRNA_5278;mRNA_6042;mRNA_876;mRNA_7851;mRNA_1571;mRNA_9426;mRNA_1791;mRNA_2147;	mRNA_2808,mRNA_4409,mRNA_5278,mRNA_6042,mRNA_876,mRNA_7851,mRNA_1571,mRNA_9426,mRNA_1791,mRNA_2147
ko03010	Ribosome	28/402	113/2101	0.0771404832533168	0.992111108285296	0.247787610619469	Genetic Information Processing; Translation	KEGG link	113	28	mRNA_3081;mRNA_3798;mRNA_3951;mRNA_375;mRNA_381;mRNA_421;mRNA_424;mRNA_465;mRNA_480;mRNA_4512;mRNA_5888;mRNA_713;mRNA_822;mRNA_838;mRNA_873;mRNA_6223;mRNA_7048;mRNA_7820;mRNA_8337;mRNA_8502;mRNA_8711;mRNA_9268;mRNA_9335;mRNA_9623;mRNA_10170;mRNA_10572;mRNA_2509;mRNA_11398;	mRNA_3081,mRNA_3798,mRNA_3951,mRNA_375,mRNA_381,mRNA_421,mRNA_424,mRNA_465,mRNA_480,mRNA_4512,mRNA_5888,mRNA_713,mRNA_822,mRNA_838,mRNA_873,mRNA_6223,mRNA_7048,mRNA_7820,mRNA_8337,mRNA_8502,mRNA_8711,mRNA_9268,mRNA_9335,mRNA_9623,mRNA_10170,mRNA_10572,mRNA_2509,mRNA_11398
ko00380	Tryptophan metabolism	4/402	35/2101	0.925238517384405	0.999878804575813	0.114285714285714	Metabolism; Amino acid metabolism	KEGG link	35	4	mRNA_12412;mRNA_354;mRNA_8880;mRNA_9670;	mRNA_12412,mRNA_354,mRNA_8880,mRNA_9670
ko00290	Valine, leucine and isoleucine biosynthesis	4/402	15/2101	0.319263492166711	0.999878804575813	0.266666666666667	Metabolism; Amino acid metabolism	KEGG link	15	4	mRNA_3902;mRNA_6409;mRNA_1461;mRNA_8917;	mRNA_3902,mRNA_6409,mRNA_1461,mRNA_8917
ko00400	Phenylalanine, tyrosine and tryptophan biosynthesis	4/402	16/2101	0.367112803969697	0.999878804575813	0.25	Metabolism; Amino acid metabolism	KEGG link	16	4	mRNA_3424;mRNA_6198;mRNA_8880;mRNA_1766;	mRNA_3424,mRNA_6198,mRNA_8880,mRNA_1766
ko00260	Glycine, serine and threonine metabolism	3/402	42/2101	0.99252917214255	0.999878804575813	0.0714285714285714	Metabolism; Amino acid metabolism	KEGG link	42	3	mRNA_6994;mRNA_1461;mRNA_9891;	mRNA_6994,mRNA_1461,mRNA_9891
ko00350	Tyrosine metabolism	5/402	19/2101	0.291174712101918	0.999878804575813	0.263157894736842	Metabolism; Amino acid metabolism	KEGG link	19	5	mRNA_3161;mRNA_4092;mRNA_979;mRNA_7916;mRNA_8880;	mRNA_3161,mRNA_4092,mRNA_979,mRNA_7916,mRNA_8880
ko00220	Arginine biosynthesis	2/402	17/2101	0.865241484022214	0.999878804575813	0.117647058823529	Metabolism; Amino acid metabolism	KEGG link	17	2	mRNA_3178;mRNA_6284;	mRNA_3178,mRNA_6284
ko00270	Cysteine and methionine metabolism	6/402	38/2101	0.763239447461659	0.999878804575813	0.157894736842105	Metabolism; Amino acid metabolism	KEGG link	38	6	mRNA_38;mRNA_6409;mRNA_1461;mRNA_8880;mRNA_9374;mRNA_9891;	mRNA_38,mRNA_6409,mRNA_1461,mRNA_8880,mRNA_9374,mRNA_9891
ko00360	Phenylalanine metabolism	2/402	22/2101	0.942878113268368	0.999878804575813	0.0909090909090909	Metabolism; Amino acid metabolism	KEGG link	22	2	mRNA_8880;mRNA_9670;	mRNA_8880,mRNA_9670
ko00330	Arginine and proline metabolism	2/402	35/2101	0.994777882056298	0.999878804575813	0.0571428571428571	Metabolism; Amino acid metabolism	KEGG link	35	2	mRNA_4611;mRNA_9670;	mRNA_4611,mRNA_9670
ko00280	Valine, leucine and isoleucine degradation	7/402	31/2101	0.380497528200461	0.999878804575813	0.225806451612903	Metabolism; Amino acid metabolism	KEGG link	31	7	mRNA_11975;mRNA_5294;mRNA_5304;mRNA_6409;mRNA_6994;mRNA_9031;mRNA_11015;	mRNA_11975,mRNA_5294,mRNA_5304,mRNA_6409,mRNA_6994,mRNA_9031,mRNA_11015
ko00310	Lysine degradation	2/402	29/2101	0.983893050640814	0.999878804575813	0.0689655172413793	Metabolism; Amino acid metabolism	KEGG link	29	2	mRNA_4911;mRNA_979;	mRNA_4911,mRNA_979
ko00300	Lysine biosynthesis	2/402	12/2101	0.70056082086401	0.999878804575813	0.166666666666667	Metabolism; Amino acid metabolism	KEGG link	12	2	mRNA_8880;mRNA_9891;	mRNA_8880,mRNA_9891
ko00340	Histidine metabolism	1/402	20/2101	0.986004482381783	0.999878804575813	0.05	Metabolism; Amino acid metabolism	KEGG link	20	1	mRNA_3752;	mRNA_3752
ko00250	Alanine, aspartate and glutamate metabolism	6/402	23/2101	0.267386946304264	0.999878804575813	0.260869565217391	Metabolism; Amino acid metabolism	KEGG link	23	6	mRNA_3178;mRNA_5315;mRNA_5361;mRNA_979;mRNA_6284;mRNA_7574;	mRNA_3178,mRNA_5315,mRNA_5361,mRNA_979,mRNA_6284,mRNA_7574
ko00521	Streptomycin biosynthesis	1/402	5/2101	0.654580574510735	0.999878804575813	0.2	Metabolism; Biosynthesis of other secondary metabolites	KEGG link	5	1	mRNA_5399;	mRNA_5399
ko00232	Caffeine metabolism	1/402	1/2101	0.191337458353165	0.999878804575813	1	Metabolism; Biosynthesis of other secondary metabolites	KEGG link	1	1	mRNA_9172;	mRNA_9172
ko00261	Monobactam biosynthesis	2/402	3/2101	0.0956837917002443	0.992111108285296	0.666666666666667	Metabolism; Biosynthesis of other secondary metabolites	KEGG link	3	2	mRNA_173;mRNA_9891;	mRNA_173,mRNA_9891
ko00940	Phenylpropanoid biosynthesis	2/402	11/2101	0.652285219441571	0.999878804575813	0.181818181818182	Metabolism; Biosynthesis of other secondary metabolites	KEGG link	11	2	mRNA_13001;mRNA_1557;	mRNA_13001,mRNA_1557
ko00960	Tropane, piperidine and pyridine alkaloid biosynthesis	1/402	9/2101	0.852721322199958	0.999878804575813	0.111111111111111	Metabolism; Biosynthesis of other secondary metabolites	KEGG link	9	1	mRNA_8880;	mRNA_8880
ko00950	Isoquinoline alkaloid biosynthesis	1/402	8/2101	0.817708886673277	0.999878804575813	0.125	Metabolism; Biosynthesis of other secondary metabolites	KEGG link	8	1	mRNA_8880;	mRNA_8880
ko00401	Novobiocin biosynthesis	1/402	3/2101	0.471365964352502	0.999878804575813	0.333333333333333	Metabolism; Biosynthesis of other secondary metabolites	KEGG link	3	1	mRNA_8880;	mRNA_8880
ko00562	Inositol phosphate metabolism	5/402	24/2101	0.497530650488486	0.999878804575813	0.208333333333333	Metabolism; Carbohydrate metabolism	KEGG link	24	5	mRNA_258;mRNA_4030;mRNA_5375;mRNA_5399;mRNA_9759;	mRNA_258,mRNA_4030,mRNA_5375,mRNA_5399,mRNA_9759
ko00010	Glycolysis / Gluconeogenesis	14/402	41/2101	0.0158610637829857	0.378942995850344	0.341463414634146	Metabolism; Carbohydrate metabolism	KEGG link	41	14	mRNA_2831;mRNA_12254;mRNA_4092;mRNA_5747;mRNA_847;mRNA_6435;mRNA_6994;mRNA_7916;mRNA_8109;mRNA_1588;mRNA_8703;mRNA_8707;mRNA_10129;mRNA_2494;	mRNA_2831,mRNA_12254,mRNA_4092,mRNA_5747,mRNA_847,mRNA_6435,mRNA_6994,mRNA_7916,mRNA_8109,mRNA_1588,mRNA_8703,mRNA_8707,mRNA_10129,mRNA_2494
ko00660	C5-Branched dibasic acid metabolism	1/402	3/2101	0.471365964352502	0.999878804575813	0.333333333333333	Metabolism; Carbohydrate metabolism	KEGG link	3	1	mRNA_8917;	mRNA_8917
ko00520	Amino sugar and nucleotide sugar metabolism	7/402	51/2101	0.883415878689869	0.999878804575813	0.137254901960784	Metabolism; Carbohydrate metabolism	KEGG link	51	7	mRNA_3458;mRNA_3645;mRNA_4827;mRNA_7574;mRNA_9754;mRNA_9992;mRNA_9998;	mRNA_3458,mRNA_3645,mRNA_4827,mRNA_7574,mRNA_9754,mRNA_9992,mRNA_9998
ko00650	Butanoate metabolism	5/402	15/2101	0.141869538811802	0.999878804575813	0.333333333333333	Metabolism; Carbohydrate metabolism	KEGG link	15	5	mRNA_5294;mRNA_5304;mRNA_979;mRNA_8917;mRNA_11015;	mRNA_5294,mRNA_5304,mRNA_979,mRNA_8917,mRNA_11015
ko00040	Pentose and glucuronate interconversions	5/402	20/2101	0.33243477908618	0.999878804575813	0.25	Metabolism; Carbohydrate metabolism	KEGG link	20	5	mRNA_3645;mRNA_4044;mRNA_5428;mRNA_7237;mRNA_7948;	mRNA_3645,mRNA_4044,mRNA_5428,mRNA_7237,mRNA_7948
ko00020	Citrate cycle (TCA cycle)	12/402	26/2101	0.00146542055241326	0.0737595011381343	0.461538461538462	Metabolism; Carbohydrate metabolism	KEGG link	26	12	mRNA_3043;mRNA_561;mRNA_4817;mRNA_5042;mRNA_847;mRNA_869;mRNA_6994;mRNA_7238;mRNA_1027;mRNA_10129;mRNA_10677;mRNA_2494;	mRNA_3043,mRNA_561,mRNA_4817,mRNA_5042,mRNA_847,mRNA_869,mRNA_6994,mRNA_7238,mRNA_1027,mRNA_10129,mRNA_10677,mRNA_2494
ko00500	Starch and sucrose metabolism	6/402	39/2101	0.785615118382934	0.999878804575813	0.153846153846154	Metabolism; Carbohydrate metabolism	KEGG link	39	6	mRNA_13001;mRNA_5583;mRNA_5970;mRNA_1557;mRNA_9750;mRNA_11464;	mRNA_13001,mRNA_5583,mRNA_5970,mRNA_1557,mRNA_9750,mRNA_11464
ko00640	Propanoate metabolism	4/402	19/2101	0.507012549944216	0.999878804575813	0.210526315789474	Metabolism; Carbohydrate metabolism	KEGG link	19	4	mRNA_12254;mRNA_561;mRNA_6994;mRNA_9031;	mRNA_12254,mRNA_561,mRNA_6994,mRNA_9031
ko00030	Pentose phosphate pathway	4/402	23/2101	0.668038899995197	0.999878804575813	0.173913043478261	Metabolism; Carbohydrate metabolism	KEGG link	23	4	mRNA_3689;mRNA_437;mRNA_5059;mRNA_6410;	mRNA_3689,mRNA_437,mRNA_5059,mRNA_6410
ko00051	Fructose and mannose metabolism	4/402	26/2101	0.762583363144597	0.999878804575813	0.153846153846154	Metabolism; Carbohydrate metabolism	KEGG link	26	4	mRNA_243;mRNA_1583;mRNA_9754;mRNA_9992;	mRNA_243,mRNA_1583,mRNA_9754,mRNA_9992
ko00620	Pyruvate metabolism	8/402	38/2101	0.445645958244003	0.999878804575813	0.210526315789474	Metabolism; Carbohydrate metabolism	KEGG link	38	8	mRNA_2909;mRNA_12254;mRNA_847;mRNA_6994;mRNA_10129;mRNA_10236;mRNA_10677;mRNA_2494;	mRNA_2909,mRNA_12254,mRNA_847,mRNA_6994,mRNA_10129,mRNA_10236,mRNA_10677,mRNA_2494
ko00630	Glyoxylate and dicarboxylate metabolism	8/402	26/2101	0.106327813553817	0.992111108285296	0.307692307692308	Metabolism; Carbohydrate metabolism	KEGG link	26	8	mRNA_3043;mRNA_354;mRNA_5836;mRNA_6994;mRNA_7238;mRNA_1027;mRNA_10236;mRNA_2299;	mRNA_3043,mRNA_354,mRNA_5836,mRNA_6994,mRNA_7238,mRNA_1027,mRNA_10236,mRNA_2299
ko00053	Ascorbate and aldarate metabolism	1/402	10/2101	0.881022483039163	0.999878804575813	0.1	Metabolism; Carbohydrate metabolism	KEGG link	10	1	mRNA_3645;	mRNA_3645
ko00710	Carbon fixation in photosynthetic organisms	3/402	17/2101	0.659255903708721	0.999878804575813	0.176470588235294	Metabolism; Energy metabolism	KEGG link	17	3	mRNA_8109;mRNA_1588;mRNA_2494;	mRNA_8109,mRNA_1588,mRNA_2494
ko00720	Carbon fixation pathways in prokaryotes	3/402	10/2101	0.296003513710711	0.999878804575813	0.3	Metabolism; Energy metabolism	KEGG link	10	3	mRNA_12254;mRNA_7238;mRNA_10677;	mRNA_12254,mRNA_7238,mRNA_10677
ko00910	Nitrogen metabolism	4/402	15/2101	0.319263492166711	0.999878804575813	0.266666666666667	Metabolism; Energy metabolism	KEGG link	15	4	mRNA_4998;mRNA_4999;mRNA_5315;mRNA_6284;	mRNA_4998,mRNA_4999,mRNA_5315,mRNA_6284
ko00680	Methane metabolism	3/402	21/2101	0.796414313935394	0.999878804575813	0.142857142857143	Metabolism; Energy metabolism	KEGG link	21	3	mRNA_2831;mRNA_12254;mRNA_5747;	mRNA_2831,mRNA_12254,mRNA_5747
ko00190	Oxidative phosphorylation	36/402	77/2101	1.77465422485296e-08	2.67972787952796e-06	0.467532467532468	Metabolism; Energy metabolism	KEGG link	77	36	mRNA_239;mRNA_11995;mRNA_12325;mRNA_2989;mRNA_3035;mRNA_3041;mRNA_12911;mRNA_3698;mRNA_3704;mRNA_3855;mRNA_439;mRNA_567;mRNA_4718;mRNA_4817;mRNA_5042;mRNA_5760;mRNA_5845;mRNA_5925;mRNA_903;mRNA_973;mRNA_6496;mRNA_7253;mRNA_1276;mRNA_7719;mRNA_7929;mRNA_1465;mRNA_8891;mRNA_8892;mRNA_1615;mRNA_9970;mRNA_10274;mRNA_10523;mRNA_10674;mRNA_11070;mRNA_11453;mRNA_11524;	mRNA_239,mRNA_11995,mRNA_12325,mRNA_2989,mRNA_3035,mRNA_3041,mRNA_12911,mRNA_3698,mRNA_3704,mRNA_3855,mRNA_439,mRNA_567,mRNA_4718,mRNA_4817,mRNA_5042,mRNA_5760,mRNA_5845,mRNA_5925,mRNA_903,mRNA_973,mRNA_6496,mRNA_7253,mRNA_1276,mRNA_7719,mRNA_7929,mRNA_1465,mRNA_8891,mRNA_8892,mRNA_1615,mRNA_9970,mRNA_10274,mRNA_10523,mRNA_10674,mRNA_11070,mRNA_11453,mRNA_11524
ko00920	Sulfur metabolism	5/402	14/2101	0.111215079455663	0.992111108285296	0.357142857142857	Metabolism; Energy metabolism	KEGG link	14	5	mRNA_38;mRNA_173;mRNA_976;mRNA_10659;mRNA_11586;	mRNA_38,mRNA_173,mRNA_976,mRNA_10659,mRNA_11586
ko00514	Other types of O-glycan biosynthesis	2/402	6/2101	0.32333389262456	0.999878804575813	0.333333333333333	Metabolism; Glycan biosynthesis and metabolism	KEGG link	6	2	mRNA_4073;mRNA_8895;	mRNA_4073,mRNA_8895
ko00510	N-Glycan biosynthesis	5/402	28/2101	0.644811875266901	0.999878804575813	0.178571428571429	Metabolism; Glycan biosynthesis and metabolism	KEGG link	28	5	mRNA_3240;mRNA_3840;mRNA_5697;mRNA_7671;mRNA_2300;	mRNA_3240,mRNA_3840,mRNA_5697,mRNA_7671,mRNA_2300
ko00515	Mannose type O-glycan biosynthesis	1/402	3/2101	0.471365964352502	0.999878804575813	0.333333333333333	Metabolism; Glycan biosynthesis and metabolism	KEGG link	3	1	mRNA_8895;	mRNA_8895
ko00563	Glycosylphosphatidylinositol (GPI)-anchor biosynthesis	2/402	22/2101	0.942878113268368	0.999878804575813	0.0909090909090909	Metabolism; Glycan biosynthesis and metabolism	KEGG link	22	2	mRNA_4163;mRNA_5223;	mRNA_4163,mRNA_5223
ko00531	Glycosaminoglycan degradation	1/402	6/2101	0.72082991088797	0.999878804575813	0.166666666666667	Metabolism; Glycan biosynthesis and metabolism	KEGG link	6	1	mRNA_2867;	mRNA_2867
ko00513	Various types of N-glycan biosynthesis	4/402	22/2101	0.631360210297997	0.999878804575813	0.181818181818182	Metabolism; Glycan biosynthesis and metabolism	KEGG link	22	4	mRNA_3240;mRNA_3840;mRNA_5697;mRNA_7671;	mRNA_3240,mRNA_3840,mRNA_5697,mRNA_7671
ko00100	Steroid biosynthesis	4/402	19/2101	0.507012549944216	0.999878804575813	0.210526315789474	Metabolism; Lipid metabolism	KEGG link	19	4	mRNA_2;mRNA_12061;mRNA_6090;mRNA_10432;	mRNA_2,mRNA_12061,mRNA_6090,mRNA_10432
ko00061	Fatty acid biosynthesis	3/402	9/2101	0.23888628232794	0.999878804575813	0.333333333333333	Metabolism; Lipid metabolism	KEGG link	9	3	mRNA_1357;mRNA_1402;mRNA_11079;	mRNA_1357,mRNA_1402,mRNA_11079
ko01040	Biosynthesis of unsaturated fatty acids	3/402	17/2101	0.659255903708721	0.999878804575813	0.176470588235294	Metabolism; Lipid metabolism	KEGG link	17	3	mRNA_3217;mRNA_5540;mRNA_11079;	mRNA_3217,mRNA_5540,mRNA_11079
ko00071	Fatty acid degradation	4/402	20/2101	0.550656992658724	0.999878804575813	0.2	Metabolism; Lipid metabolism	KEGG link	20	4	mRNA_4092;mRNA_7916;mRNA_1357;mRNA_1402;	mRNA_4092,mRNA_7916,mRNA_1357,mRNA_1402
ko00600	Sphingolipid metabolism	7/402	21/2101	0.0886811685602206	0.992111108285296	0.333333333333333	Metabolism; Lipid metabolism	KEGG link	21	7	mRNA_12379;mRNA_3696;mRNA_641;mRNA_6088;mRNA_856;mRNA_8385;mRNA_10145;	mRNA_12379,mRNA_3696,mRNA_641,mRNA_6088,mRNA_856,mRNA_8385,mRNA_10145
ko00062	Fatty acid elongation	1/402	9/2101	0.852721322199958	0.999878804575813	0.111111111111111	Metabolism; Lipid metabolism	KEGG link	9	1	mRNA_5540;	mRNA_5540
ko00561	Glycerolipid metabolism	2/402	30/2101	0.986619480929526	0.999878804575813	0.0666666666666667	Metabolism; Lipid metabolism	KEGG link	30	2	mRNA_4368;mRNA_10169;	mRNA_4368,mRNA_10169
ko00590	Arachidonic acid metabolism	1/402	6/2101	0.72082991088797	0.999878804575813	0.166666666666667	Metabolism; Lipid metabolism	KEGG link	6	1	mRNA_8329;	mRNA_8329
ko00072	Synthesis and degradation of ketone bodies	2/402	6/2101	0.32333389262456	0.999878804575813	0.333333333333333	Metabolism; Lipid metabolism	KEGG link	6	2	mRNA_5294;mRNA_5304;	mRNA_5294,mRNA_5304
ko00564	Glycerophospholipid metabolism	8/402	41/2101	0.539085499697848	0.999878804575813	0.195121951219512	Metabolism; Lipid metabolism	KEGG link	41	8	mRNA_11997;mRNA_12116;mRNA_4902;mRNA_942;mRNA_6813;mRNA_1739;mRNA_9481;mRNA_10169;	mRNA_11997,mRNA_12116,mRNA_4902,mRNA_942,mRNA_6813,mRNA_1739,mRNA_9481,mRNA_10169
ko00730	Thiamine metabolism	3/402	9/2101	0.23888628232794	0.999878804575813	0.333333333333333	Metabolism; Metabolism of cofactors and vitamins	KEGG link	9	3	mRNA_9035;mRNA_10148;mRNA_2040;	mRNA_9035,mRNA_10148,mRNA_2040
ko00670	One carbon pool by folate	1/402	12/2101	0.922381244720278	0.999878804575813	0.0833333333333333	Metabolism; Metabolism of cofactors and vitamins	KEGG link	12	1	mRNA_8508;	mRNA_8508
ko00790	Folate biosynthesis	1/402	10/2101	0.881022483039163	0.999878804575813	0.1	Metabolism; Metabolism of cofactors and vitamins	KEGG link	10	1	mRNA_943;	mRNA_943
ko00830	Retinol metabolism	2/402	4/2101	0.167489583517954	0.999878804575813	0.5	Metabolism; Metabolism of cofactors and vitamins	KEGG link	4	2	mRNA_4092;mRNA_7916;	mRNA_4092,mRNA_7916
ko00780	Biotin metabolism	1/402	9/2101	0.852721322199958	0.999878804575813	0.111111111111111	Metabolism; Metabolism of cofactors and vitamins	KEGG link	9	1	mRNA_11079;	mRNA_11079
ko00130	Ubiquinone and other terpenoid-quinone biosynthesis	3/402	9/2101	0.23888628232794	0.999878804575813	0.333333333333333	Metabolism; Metabolism of cofactors and vitamins	KEGG link	9	3	mRNA_8880;mRNA_11599;mRNA_11745;	mRNA_8880,mRNA_11599,mRNA_11745
ko00785	Lipoic acid metabolism	1/402	3/2101	0.471365964352502	0.999878804575813	0.333333333333333	Metabolism; Metabolism of cofactors and vitamins	KEGG link	3	1	mRNA_10415;	mRNA_10415
ko00860	Porphyrin and chlorophyll metabolism	2/402	20/2101	0.919025933780317	0.999878804575813	0.1	Metabolism; Metabolism of cofactors and vitamins	KEGG link	20	2	mRNA_3041;mRNA_9993;	mRNA_3041,mRNA_9993
ko00760	Nicotinate and nicotinamide metabolism	1/402	20/2101	0.986004482381783	0.999878804575813	0.05	Metabolism; Metabolism of cofactors and vitamins	KEGG link	20	1	mRNA_979;	mRNA_979
ko00750	Vitamin B6 metabolism	1/402	8/2101	0.817708886673277	0.999878804575813	0.125	Metabolism; Metabolism of cofactors and vitamins	KEGG link	8	1	mRNA_9863;	mRNA_9863
ko00740	Riboflavin metabolism	2/402	11/2101	0.652285219441571	0.999878804575813	0.181818181818182	Metabolism; Metabolism of cofactors and vitamins	KEGG link	11	2	mRNA_12681;mRNA_3656;	mRNA_12681,mRNA_3656
ko00770	Pantothenate and CoA biosynthesis	4/402	19/2101	0.507012549944216	0.999878804575813	0.210526315789474	Metabolism; Metabolism of cofactors and vitamins	KEGG link	19	4	mRNA_5584;mRNA_6409;mRNA_8917;mRNA_11479;	mRNA_5584,mRNA_6409,mRNA_8917,mRNA_11479
ko00480	Glutathione metabolism	7/402	38/2101	0.610938577570688	0.999878804575813	0.184210526315789	Metabolism; Metabolism of other amino acids	KEGG link	38	7	mRNA_2827;mRNA_3404;mRNA_3454;mRNA_6410;mRNA_8329;mRNA_2108;mRNA_2277;	mRNA_2827,mRNA_3404,mRNA_3454,mRNA_6410,mRNA_8329,mRNA_2108,mRNA_2277
ko00460	Cyanoamino acid metabolism	2/402	13/2101	0.743140997966147	0.999878804575813	0.153846153846154	Metabolism; Metabolism of other amino acids	KEGG link	13	2	mRNA_13001;mRNA_1557;	mRNA_13001,mRNA_1557
ko00450	Selenocompound metabolism	2/402	7/2101	0.39941785602486	0.999878804575813	0.285714285714286	Metabolism; Metabolism of other amino acids	KEGG link	7	2	mRNA_173;mRNA_8657;	mRNA_173,mRNA_8657
ko00430	Taurine and hypotaurine metabolism	1/402	6/2101	0.72082991088797	0.999878804575813	0.166666666666667	Metabolism; Metabolism of other amino acids	KEGG link	6	1	mRNA_6284;	mRNA_6284
ko00440	Phosphonate and phosphinate metabolism	1/402	3/2101	0.471365964352502	0.999878804575813	0.333333333333333	Metabolism; Metabolism of other amino acids	KEGG link	3	1	mRNA_1739;	mRNA_1739
ko00410	beta-Alanine metabolism	2/402	20/2101	0.919025933780317	0.999878804575813	0.1	Metabolism; Metabolism of other amino acids	KEGG link	20	2	mRNA_4611;mRNA_9031;	mRNA_4611,mRNA_9031
ko00900	Terpenoid backbone biosynthesis	1/402	18/2101	0.978507745963362	0.999878804575813	0.0555555555555556	Metabolism; Metabolism of terpenoids and polyketides	KEGG link	18	1	mRNA_10528;	mRNA_10528
ko00230	Purine metabolism	11/402	91/2101	0.975385555153728	0.999878804575813	0.120879120879121	Metabolism; Nucleotide metabolism	KEGG link	91	11	mRNA_173;mRNA_4176;mRNA_437;mRNA_602;mRNA_7976;mRNA_8508;mRNA_8512;mRNA_9172;mRNA_9668;mRNA_2040;mRNA_11634;	mRNA_173,mRNA_4176,mRNA_437,mRNA_602,mRNA_7976,mRNA_8508,mRNA_8512,mRNA_9172,mRNA_9668,mRNA_2040,mRNA_11634
ko00240	Pyrimidine metabolism	8/402	79/2101	0.991103722812776	0.999878804575813	0.10126582278481	Metabolism; Nucleotide metabolism	KEGG link	79	8	mRNA_4176;mRNA_4333;mRNA_4662;mRNA_5015;mRNA_7976;mRNA_8512;mRNA_9668;mRNA_11634;	mRNA_4176,mRNA_4333,mRNA_4662,mRNA_5015,mRNA_7976,mRNA_8512,mRNA_9668,mRNA_11634
ko00980	Metabolism of xenobiotics by cytochrome P450	7/402	26/2101	0.215735122697744	0.999878804575813	0.269230769230769	Metabolism; Xenobiotics biodegradation and metabolism	KEGG link	26	7	mRNA_2827;mRNA_3404;mRNA_3454;mRNA_4092;mRNA_7916;mRNA_1622;mRNA_2277;	mRNA_2827,mRNA_3404,mRNA_3454,mRNA_4092,mRNA_7916,mRNA_1622,mRNA_2277
ko00624	Polycyclic aromatic hydrocarbon degradation	4/402	19/2101	0.507012549944216	0.999878804575813	0.210526315789474	Metabolism; Xenobiotics biodegradation and metabolism	KEGG link	19	4	mRNA_11921;mRNA_7017;mRNA_2409;mRNA_2416;	mRNA_11921,mRNA_7017,mRNA_2409,mRNA_2416
ko00627	Aminobenzoate degradation	1/402	24/2101	0.994073432336474	0.999878804575813	0.0416666666666667	Metabolism; Xenobiotics biodegradation and metabolism	KEGG link	24	1	mRNA_9670;	mRNA_9670
ko00621	Dioxin degradation	4/402	19/2101	0.507012549944216	0.999878804575813	0.210526315789474	Metabolism; Xenobiotics biodegradation and metabolism	KEGG link	19	4	mRNA_11921;mRNA_7017;mRNA_2409;mRNA_2416;	mRNA_11921,mRNA_7017,mRNA_2409,mRNA_2416
ko00625	Chloroalkane and chloroalkene degradation	2/402	11/2101	0.652285219441571	0.999878804575813	0.181818181818182	Metabolism; Xenobiotics biodegradation and metabolism	KEGG link	11	2	mRNA_4092;mRNA_7916;	mRNA_4092,mRNA_7916
ko00643	Styrene degradation	2/402	11/2101	0.652285219441571	0.999878804575813	0.181818181818182	Metabolism; Xenobiotics biodegradation and metabolism	KEGG link	11	2	mRNA_3161;mRNA_9670;	mRNA_3161,mRNA_9670
ko00626	Naphthalene degradation	6/402	23/2101	0.267386946304264	0.999878804575813	0.260869565217391	Metabolism; Xenobiotics biodegradation and metabolism	KEGG link	23	6	mRNA_11921;mRNA_4092;mRNA_7017;mRNA_7916;mRNA_2409;mRNA_2416;	mRNA_11921,mRNA_4092,mRNA_7017,mRNA_7916,mRNA_2409,mRNA_2416
ko04626	Plant-pathogen interaction	4/402	5/2101	0.0056155190514525	0.211985844192332	0.8	Organismal Systems; Environmental adaptation	KEGG link	5	4	mRNA_4368;mRNA_419;mRNA_766;mRNA_10147;	mRNA_4368,mRNA_419,mRNA_766,mRNA_10147
