# Supplementary material for: Transcriptome Analysis Revealed the Mechanism of Inhibition of Saprophytic Growth of Sparassis latifolia by Excessive Oxalic Acid
Source: Cells. 2022 Nov 16;11(22):3636. doi: 10.3390/cells11223636 (PMC9688073; doi:10.3390/cells11223636)
Supplement: Supplementary file 1 [file cells-11-03636-s001.zip › Table S15.xlsx]

## Sheet: Sheet1
Table S15. KEGG pathway classification enrichment analysis of significant up-regulated DEGs in the IOA VS CK comparison.
ID	Description	GeneRatio	BgRatio	P.value	P.adjust	RichFactor	PathwayClass	KEGG link	TotalGene	TargetGene	GeneList	NameList
ko04217	Necroptosis	1/92	25/2101	0.675671939748885	0.86398902179955	0.04	Cellular Processes; Cell growth and death	KEGG link	25	1	mRNA_2330;	mRNA_2330
ko04218	Cellular senescence	2/92	33/2101	0.428103000190646	0.856206000381292	0.0606060606060606	Cellular Processes; Cell growth and death	KEGG link	33	2	mRNA_2705;mRNA_913;	mRNA_2705,mRNA_913
ko04114	Oocyte meiosis	1/92	39/2101	0.828407506019326	0.895060983515134	0.0256410256410256	Cellular Processes; Cell growth and death	KEGG link	39	1	mRNA_8057;	mRNA_8057
ko04110	Cell cycle	1/92	54/2101	0.913677500681349	0.941291754729613	0.0185185185185185	Cellular Processes; Cell growth and death	KEGG link	54	1	mRNA_8057;	mRNA_8057
ko04810	Regulation of actin cytoskeleton	1/92	33/2101	0.774458334605407	0.895060983515134	0.0303030303030303	Cellular Processes; Cell motility	KEGG link	33	1	mRNA_3707;	mRNA_3707
ko04530	Tight junction	1/92	26/2101	0.690044859567335	0.86398902179955	0.0384615384615385	Cellular Processes; Cellular community - eukaryotes	KEGG link	26	1	mRNA_3707;	mRNA_3707
ko04520	Adherens junction	1/92	14/2101	0.466801176669611	0.86398902179955	0.0714285714285714	Cellular Processes; Cellular community - eukaryotes	KEGG link	14	1	mRNA_3707;	mRNA_3707
ko04136	Autophagy - other	1/92	23/2101	0.644919511134066	0.86398902179955	0.0434782608695652	Cellular Processes; Transport and catabolism	KEGG link	23	1	mRNA_10139;	mRNA_10139
ko04144	Endocytosis	2/92	88/2101	0.907002667225006	0.941291754729613	0.0227272727272727	Cellular Processes; Transport and catabolism	KEGG link	88	2	mRNA_3707;mRNA_9690;	mRNA_3707,mRNA_9690
ko04142	Lysosome	7/92	62/2101	0.01683989886753	0.171848714775106	0.112903225806452	Cellular Processes; Transport and catabolism	KEGG link	62	7	mRNA_2843;mRNA_912;mRNA_6302;mRNA_7158;mRNA_7841;mRNA_8573;mRNA_2330;	mRNA_2843,mRNA_912,mRNA_6302,mRNA_7158,mRNA_7841,mRNA_8573,mRNA_2330
ko04140	Autophagy - animal	2/92	52/2101	0.674154069524394	0.86398902179955	0.0384615384615385	Cellular Processes; Transport and catabolism	KEGG link	52	2	mRNA_913;mRNA_10139;	mRNA_913,mRNA_10139
ko04146	Peroxisome	6/92	49/2101	0.0182817781675645	0.171848714775106	0.122448979591837	Cellular Processes; Transport and catabolism	KEGG link	49	6	mRNA_223;mRNA_5050;mRNA_6056;mRNA_7342;mRNA_9855;mRNA_10400;	mRNA_223,mRNA_5050,mRNA_6056,mRNA_7342,mRNA_9855,mRNA_10400
ko02010	ABC transporters	1/92	10/2101	0.361572544181467	0.817281453874032	0.1	Environmental Information Processing; Membrane transport	KEGG link	10	1	mRNA_7342;	mRNA_7342
ko04072	Phospholipase D signaling pathway	1/92	21/2101	0.611285817670812	0.86398902179955	0.0476190476190476	Environmental Information Processing; Signal transduction	KEGG link	21	1	mRNA_913;	mRNA_913
ko04016	MAPK signaling pathway - plant	1/92	6/2101	0.235845698417713	0.671802898523181	0.166666666666667	Environmental Information Processing; Signal transduction	KEGG link	6	1	mRNA_5050;	mRNA_5050
ko04150	mTOR signaling pathway	2/92	47/2101	0.618788602790168	0.86398902179955	0.0425531914893617	Environmental Information Processing; Signal transduction	KEGG link	47	2	mRNA_3036;mRNA_913;	mRNA_3036,mRNA_913
ko04066	HIF-1 signaling pathway	1/92	19/2101	0.574504146586351	0.86398902179955	0.0526315789473684	Environmental Information Processing; Signal transduction	KEGG link	19	1	mRNA_3925;	mRNA_3925
ko04068	FoxO signaling pathway	1/92	27/2101	0.703787448926277	0.86398902179955	0.037037037037037	Environmental Information Processing; Signal transduction	KEGG link	27	1	mRNA_5050;	mRNA_5050
ko04071	Sphingolipid signaling pathway	1/92	41/2101	0.843381313988234	0.898460909530869	0.024390243902439	Environmental Information Processing; Signal transduction	KEGG link	41	1	mRNA_2330;	mRNA_2330
ko04152	AMPK signaling pathway	2/92	26/2101	0.31634894428763	0.786862326753984	0.0769230769230769	Environmental Information Processing; Signal transduction	KEGG link	26	2	mRNA_4231;mRNA_913;	mRNA_4231,mRNA_913
ko04151	PI3K-Akt signaling pathway	2/92	36/2101	0.473150401153443	0.86398902179955	0.0555555555555556	Environmental Information Processing; Signal transduction	KEGG link	36	2	mRNA_3036;mRNA_913;	mRNA_3036,mRNA_913
ko04014	Ras signaling pathway	1/92	27/2101	0.703787448926277	0.86398902179955	0.037037037037037	Environmental Information Processing; Signal transduction	KEGG link	27	1	mRNA_10697;	mRNA_10697
ko04392	Hippo signaling pathway -multiple species	1/92	8/2101	0.301501657361576	0.786862326753984	0.125	Environmental Information Processing; Signal transduction	KEGG link	8	1	mRNA_8696;	mRNA_8696
ko04310	Wnt signaling pathway	1/92	21/2101	0.611285817670812	0.86398902179955	0.0476190476190476	Environmental Information Processing; Signal transduction	KEGG link	21	1	mRNA_5704;	mRNA_5704
ko04120	Ubiquitin mediated proteolysis	2/92	59/2101	0.740636503857788	0.881263688134583	0.0338983050847458	Genetic Information Processing; Folding, sorting and degradation	KEGG link	59	2	mRNA_4456;mRNA_8057;	mRNA_4456,mRNA_8057
ko03050	Proteasome	1/92	37/2101	0.81201912252779	0.895060983515134	0.027027027027027	Genetic Information Processing; Folding, sorting and degradation	KEGG link	37	1	mRNA_7499;	mRNA_7499
ko04141	Protein processing in endoplasmic reticulum	3/92	77/2101	0.665700276648295	0.86398902179955	0.038961038961039	Genetic Information Processing; Folding, sorting and degradation	KEGG link	77	3	mRNA_4456;mRNA_9795;mRNA_10325;	mRNA_4456,mRNA_9795,mRNA_10325
ko03018	RNA degradation	1/92	56/2101	0.921264270586429	0.941291754729613	0.0178571428571429	Genetic Information Processing; Folding, sorting and degradation	KEGG link	56	1	mRNA_5823;	mRNA_5823
ko03440	Homologous recombination	1/92	24/2101	0.660640110256138	0.86398902179955	0.0416666666666667	Genetic Information Processing; Replication and repair	KEGG link	24	1	mRNA_4240;	mRNA_4240
ko03450	Non-homologous end-joining	1/92	11/2101	0.389662130951101	0.832460007031897	0.0909090909090909	Genetic Information Processing; Replication and repair	KEGG link	11	1	mRNA_4480;	mRNA_4480
ko03420	Nucleotide excision repair	1/92	39/2101	0.828407506019326	0.895060983515134	0.0256410256410256	Genetic Information Processing; Replication and repair	KEGG link	39	1	mRNA_1387;	mRNA_1387
ko03022	Basal transcription factors	3/92	28/2101	0.121092383528002	0.455307362065287	0.107142857142857	Genetic Information Processing; Transcription	KEGG link	28	3	mRNA_7331;mRNA_1387;mRNA_10231;	mRNA_7331,mRNA_1387,mRNA_10231
ko03040	Spliceosome	4/92	99/2101	0.640111317341635	0.86398902179955	0.0404040404040404	Genetic Information Processing; Transcription	KEGG link	99	4	mRNA_1100;mRNA_9034;mRNA_10165;mRNA_10990;	mRNA_1100,mRNA_9034,mRNA_10165,mRNA_10990
ko03015	mRNA surveillance pathway	2/92	56/2101	0.713666277782582	0.86398902179955	0.0357142857142857	Genetic Information Processing; Translation	KEGG link	56	2	mRNA_12139;mRNA_2957;	mRNA_12139,mRNA_2957
ko03013	RNA transport	6/92	106/2101	0.318093281028206	0.786862326753984	0.0566037735849057	Genetic Information Processing; Translation	KEGG link	106	6	mRNA_12139;mRNA_2957;mRNA_3036;mRNA_1343;mRNA_10425;mRNA_11010;	mRNA_12139,mRNA_2957,mRNA_3036,mRNA_1343,mRNA_10425,mRNA_11010
ko03008	Ribosome biogenesis in eukaryotes	2/92	75/2101	0.850670435619652	0.898460909530869	0.0266666666666667	Genetic Information Processing; Translation	KEGG link	75	2	mRNA_5831;mRNA_1343;	mRNA_5831,mRNA_1343
ko00380	Tryptophan metabolism	1/92	35/2101	0.79408413333012	0.895060983515134	0.0285714285714286	Metabolism; Amino acid metabolism	KEGG link	35	1	mRNA_5050;	mRNA_5050
ko00360	Phenylalanine metabolism	1/92	22/2101	0.628478944966141	0.86398902179955	0.0454545454545455	Metabolism; Amino acid metabolism	KEGG link	22	1	mRNA_12488;	mRNA_12488
ko00280	Valine, leucine and isoleucine degradation	1/92	31/2101	0.75298424019758	0.884756482232156	0.032258064516129	Metabolism; Amino acid metabolism	KEGG link	31	1	mRNA_8464;	mRNA_8464
ko00310	Lysine degradation	2/92	29/2101	0.365168309177759	0.817281453874032	0.0689655172413793	Metabolism; Amino acid metabolism	KEGG link	29	2	mRNA_462;mRNA_2508;	mRNA_462,mRNA_2508
ko00300	Lysine biosynthesis	1/92	12/2101	0.416528678296794	0.851167299128231	0.0833333333333333	Metabolism; Amino acid metabolism	KEGG link	12	1	mRNA_462;	mRNA_462
ko00260	Glycine, serine and threonine metabolism	2/92	42/2101	0.55660185591232	0.86398902179955	0.0476190476190476	Metabolism; Amino acid metabolism	KEGG link	42	2	mRNA_6056;mRNA_6123;	mRNA_6056,mRNA_6123
ko00350	Tyrosine metabolism	1/92	19/2101	0.574504146586351	0.86398902179955	0.0526315789473684	Metabolism; Amino acid metabolism	KEGG link	19	1	mRNA_6876;	mRNA_6876
ko00250	Alanine, aspartate and glutamate metabolism	2/92	23/2101	0.266786489271802	0.723539035656103	0.0869565217391304	Metabolism; Amino acid metabolism	KEGG link	23	2	mRNA_203;mRNA_6056;	mRNA_203,mRNA_6056
ko00270	Cysteine and methionine metabolism	1/92	38/2101	0.820398115128295	0.895060983515134	0.0263157894736842	Metabolism; Amino acid metabolism	KEGG link	38	1	mRNA_6123;	mRNA_6123
ko00521	Streptomycin biosynthesis	1/92	5/2101	0.200764762416929	0.629611156606703	0.2	Metabolism; Biosynthesis of other secondary metabolites	KEGG link	5	1	mRNA_3925;	mRNA_3925
ko00940	Phenylpropanoid biosynthesis	4/92	11/2101	0.000897512310471343	0.0281220523947688	0.363636363636364	Metabolism; Biosynthesis of other secondary metabolites	KEGG link	11	4	mRNA_12488;mRNA_5623;mRNA_1866;mRNA_11783;	mRNA_12488,mRNA_5623,mRNA_1866,mRNA_11783
ko00524	Neomycin, kanamycin and gentamicin biosynthesis	1/92	2/2101	0.0856798349992064	0.383519261425019	0.5	Metabolism; Biosynthesis of other secondary metabolites	KEGG link	2	1	mRNA_3925;	mRNA_3925
ko00040	Pentose and glucuronate interconversions	2/92	20/2101	0.217267474267879	0.638223205661894	0.1	Metabolism; Carbohydrate metabolism	KEGG link	20	2	mRNA_3206;mRNA_4661;	mRNA_3206,mRNA_4661
ko00020	Citrate cycle (TCA cycle)	1/92	26/2101	0.690044859567335	0.86398902179955	0.0384615384615385	Metabolism; Carbohydrate metabolism	KEGG link	26	1	mRNA_12945;	mRNA_12945
ko00562	Inositol phosphate metabolism	1/92	24/2101	0.660640110256138	0.86398902179955	0.0416666666666667	Metabolism; Carbohydrate metabolism	KEGG link	24	1	mRNA_8464;	mRNA_8464
ko00010	Glycolysis / Gluconeogenesis	2/92	41/2101	0.54334795510739	0.86398902179955	0.0487804878048781	Metabolism; Carbohydrate metabolism	KEGG link	41	2	mRNA_3925;mRNA_6876;	mRNA_3925,mRNA_6876
ko00500	Starch and sucrose metabolism	9/92	39/2101	2.86068945718979e-05	0.00268904808975841	0.230769230769231	Metabolism; Carbohydrate metabolism	KEGG link	39	9	mRNA_3925;mRNA_581;mRNA_4876;mRNA_5623;mRNA_5788;mRNA_8653;mRNA_1866;mRNA_2221;mRNA_11783;	mRNA_3925,mRNA_581,mRNA_4876,mRNA_5623,mRNA_5788,mRNA_8653,mRNA_1866,mRNA_2221,mRNA_11783
ko00052	Galactose metabolism	4/92	18/2101	0.00657074543241249	0.0882357243781106	0.222222222222222	Metabolism; Carbohydrate metabolism	KEGG link	18	4	mRNA_3727;mRNA_3925;mRNA_4876;mRNA_1551;	mRNA_3727,mRNA_3925,mRNA_4876,mRNA_1551
ko00640	Propanoate metabolism	2/92	19/2101	0.200939730831927	0.629611156606703	0.105263157894737	Metabolism; Carbohydrate metabolism	KEGG link	19	2	mRNA_203;mRNA_8464;	mRNA_203,mRNA_8464
ko00030	Pentose phosphate pathway	1/92	23/2101	0.644919511134066	0.86398902179955	0.0434782608695652	Metabolism; Carbohydrate metabolism	KEGG link	23	1	mRNA_7748;	mRNA_7748
ko00051	Fructose and mannose metabolism	3/92	26/2101	0.1022033001412	0.400296258886365	0.115384615384615	Metabolism; Carbohydrate metabolism	KEGG link	26	3	mRNA_253;mRNA_3925;mRNA_6449;	mRNA_253,mRNA_3925,mRNA_6449
ko00620	Pyruvate metabolism	2/92	38/2101	0.501996396309086	0.86398902179955	0.0526315789473684	Metabolism; Carbohydrate metabolism	KEGG link	38	2	mRNA_5483;mRNA_10236;	mRNA_5483,mRNA_10236
ko00630	Glyoxylate and dicarboxylate metabolism	3/92	26/2101	0.1022033001412	0.400296258886365	0.115384615384615	Metabolism; Carbohydrate metabolism	KEGG link	26	3	mRNA_5050;mRNA_6056;mRNA_10236;	mRNA_5050,mRNA_6056,mRNA_10236
ko00053	Ascorbate and aldarate metabolism	1/92	10/2101	0.361572544181467	0.817281453874032	0.1	Metabolism; Carbohydrate metabolism	KEGG link	10	1	mRNA_7748;	mRNA_7748
ko00520	Amino sugar and nucleotide sugar metabolism	7/92	51/2101	0.00586702126045686	0.0882357243781106	0.137254901960784	Metabolism; Carbohydrate metabolism	KEGG link	51	7	mRNA_2843;mRNA_3925;mRNA_5569;mRNA_6302;mRNA_8204;mRNA_1551;mRNA_11303;	mRNA_2843,mRNA_3925,mRNA_5569,mRNA_6302,mRNA_8204,mRNA_1551,mRNA_11303
ko00650	Butanoate metabolism	1/92	15/2101	0.490305868450347	0.86398902179955	0.0666666666666667	Metabolism; Carbohydrate metabolism	KEGG link	15	1	mRNA_203;	mRNA_203
ko00720	Carbon fixation pathways in prokaryotes	1/92	10/2101	0.361572544181467	0.817281453874032	0.1	Metabolism; Energy metabolism	KEGG link	10	1	mRNA_12945;	mRNA_12945
ko00680	Methane metabolism	3/92	21/2101	0.0610515339460098	0.358677761932807	0.142857142857143	Metabolism; Energy metabolism	KEGG link	21	3	mRNA_3968;mRNA_6056;mRNA_6573;	mRNA_3968,mRNA_6056,mRNA_6573
ko00510	N-Glycan biosynthesis	1/92	28/2101	0.71692706064218	0.86398902179955	0.0357142857142857	Metabolism; Glycan biosynthesis and metabolism	KEGG link	28	1	mRNA_10325;	mRNA_10325
ko00531	Glycosaminoglycan degradation	2/92	6/2101	0.0253600824130109	0.216713431529366	0.333333333333333	Metabolism; Glycan biosynthesis and metabolism	KEGG link	6	2	mRNA_2843;mRNA_6302;	mRNA_2843,mRNA_6302
ko00603	Glycosphingolipid biosynthesis - globo and isoglobo series	3/92	6/2101	0.00147705117058213	0.0347107025086799	0.5	Metabolism; Glycan biosynthesis and metabolism	KEGG link	6	3	mRNA_2843;mRNA_3727;mRNA_6302;	mRNA_2843,mRNA_3727,mRNA_6302
ko00511	Other glycan degradation	4/92	9/2101	0.000366756620822724	0.017237561178668	0.444444444444444	Metabolism; Glycan biosynthesis and metabolism	KEGG link	9	4	mRNA_2843;mRNA_912;mRNA_6302;mRNA_7158;	mRNA_2843,mRNA_912,mRNA_6302,mRNA_7158
ko00563	Glycosylphosphatidylinositol (GPI)-anchor biosynthesis	1/92	22/2101	0.628478944966141	0.86398902179955	0.0454545454545455	Metabolism; Glycan biosynthesis and metabolism	KEGG link	22	1	mRNA_9968;	mRNA_9968
ko00604	Glycosphingolipid biosynthesis - ganglio series	2/92	3/2101	0.00552980624258645	0.0882357243781106	0.666666666666667	Metabolism; Glycan biosynthesis and metabolism	KEGG link	3	2	mRNA_2843;mRNA_6302;	mRNA_2843,mRNA_6302
ko00513	Various types of N-glycan biosynthesis	3/92	22/2101	0.0685223873672733	0.378888494854335	0.136363636363636	Metabolism; Glycan biosynthesis and metabolism	KEGG link	22	3	mRNA_2843;mRNA_6302;mRNA_10325;	mRNA_2843,mRNA_6302,mRNA_10325
ko00100	Steroid biosynthesis	1/92	19/2101	0.574504146586351	0.86398902179955	0.0526315789473684	Metabolism; Lipid metabolism	KEGG link	19	1	mRNA_6090;	mRNA_6090
ko00561	Glycerolipid metabolism	2/92	30/2101	0.381168918408223	0.832460007031897	0.0666666666666667	Metabolism; Lipid metabolism	KEGG link	30	2	mRNA_12266;mRNA_3727;	mRNA_12266,mRNA_3727
ko00591	Linoleic acid metabolism	1/92	1/2101	0.0437886720609232	0.343011264477232	1	Metabolism; Lipid metabolism	KEGG link	1	1	mRNA_6119;	mRNA_6119
ko00071	Fatty acid degradation	1/92	20/2101	0.593306076708376	0.86398902179955	0.05	Metabolism; Lipid metabolism	KEGG link	20	1	mRNA_6876;	mRNA_6876
ko00120	Primary bile acid biosynthesis	1/92	5/2101	0.200764762416929	0.629611156606703	0.2	Metabolism; Lipid metabolism	KEGG link	5	1	mRNA_9855;	mRNA_9855
ko00600	Sphingolipid metabolism	3/92	21/2101	0.0610515339460098	0.358677761932807	0.142857142857143	Metabolism; Lipid metabolism	KEGG link	21	3	mRNA_3727;mRNA_6084;mRNA_2330;	mRNA_3727,mRNA_6084,mRNA_2330
ko00670	One carbon pool by folate	1/92	12/2101	0.416528678296794	0.851167299128231	0.0833333333333333	Metabolism; Metabolism of cofactors and vitamins	KEGG link	12	1	mRNA_1009;	mRNA_1009
ko00830	Retinol metabolism	1/92	4/2101	0.164091624333317	0.593254334128145	0.25	Metabolism; Metabolism of cofactors and vitamins	KEGG link	4	1	mRNA_6876;	mRNA_6876
ko00860	Porphyrin and chlorophyll metabolism	2/92	20/2101	0.217267474267879	0.638223205661894	0.1	Metabolism; Metabolism of cofactors and vitamins	KEGG link	20	2	mRNA_7541;mRNA_10656;	mRNA_7541,mRNA_10656
ko00770	Pantothenate and CoA biosynthesis	1/92	19/2101	0.574504146586351	0.86398902179955	0.0526315789473684	Metabolism; Metabolism of cofactors and vitamins	KEGG link	19	1	mRNA_9856;	mRNA_9856
ko00760	Nicotinate and nicotinamide metabolism	3/92	20/2101	0.0539900399083562	0.358677761932807	0.15	Metabolism; Metabolism of cofactors and vitamins	KEGG link	20	3	mRNA_5568;mRNA_5980;mRNA_6105;	mRNA_5568,mRNA_5980,mRNA_6105
ko00480	Glutathione metabolism	1/92	38/2101	0.820398115128295	0.895060983515134	0.0263157894736842	Metabolism; Metabolism of other amino acids	KEGG link	38	1	mRNA_8051;	mRNA_8051
ko00410	beta-Alanine metabolism	3/92	20/2101	0.0539900399083562	0.358677761932807	0.15	Metabolism; Metabolism of other amino acids	KEGG link	20	3	mRNA_203;mRNA_8464;mRNA_9856;	mRNA_203,mRNA_8464,mRNA_9856
ko00460	Cyanoamino acid metabolism	3/92	13/2101	0.0168871789094945	0.171848714775106	0.230769230769231	Metabolism; Metabolism of other amino acids	KEGG link	13	3	mRNA_5623;mRNA_1866;mRNA_11783;	mRNA_5623,mRNA_1866,mRNA_11783
ko00450	Selenocompound metabolism	1/92	7/2101	0.269402832425145	0.723539035656103	0.142857142857143	Metabolism; Metabolism of other amino acids	KEGG link	7	1	mRNA_8657;	mRNA_8657
ko00230	Purine metabolism	1/92	91/2101	0.984495327568667	0.984495327568667	0.010989010989011	Metabolism; Nucleotide metabolism	KEGG link	91	1	mRNA_5980;	mRNA_5980
ko00240	Pyrimidine metabolism	1/92	79/2101	0.972846421401446	0.983307135610063	0.0126582278481013	Metabolism; Nucleotide metabolism	KEGG link	79	1	mRNA_5980;	mRNA_5980
ko00791	Atrazine degradation	1/92	2/2101	0.0856798349992064	0.383519261425019	0.5	Metabolism; Xenobiotics biodegradation and metabolism	KEGG link	2	1	mRNA_3115;	mRNA_3115
ko00361	Chlorocyclohexane and chlorobenzene degradation	1/92	2/2101	0.0856798349992064	0.383519261425019	0.5	Metabolism; Xenobiotics biodegradation and metabolism	KEGG link	2	1	mRNA_5071;	mRNA_5071
ko00980	Metabolism of xenobiotics by cytochrome P450	3/92	26/2101	0.1022033001412	0.400296258886365	0.115384615384615	Metabolism; Xenobiotics biodegradation and metabolism	KEGG link	26	3	mRNA_6876;mRNA_8051;mRNA_1622;	mRNA_6876,mRNA_8051,mRNA_1622
ko00930	Caprolactam degradation	1/92	5/2101	0.200764762416929	0.629611156606703	0.2	Metabolism; Xenobiotics biodegradation and metabolism	KEGG link	5	1	mRNA_7748;	mRNA_7748
ko00626	Naphthalene degradation	1/92	23/2101	0.644919511134066	0.86398902179955	0.0434782608695652	Metabolism; Xenobiotics biodegradation and metabolism	KEGG link	23	1	mRNA_6876;	mRNA_6876
ko00625	Chloroalkane and chloroalkene degradation	2/92	11/2101	0.0806766764851253	0.383519261425019	0.181818181818182	Metabolism; Xenobiotics biodegradation and metabolism	KEGG link	11	2	mRNA_5071;mRNA_6876;	mRNA_5071,mRNA_6876
