# Supplementary material for: Transcriptome Analysis Revealed the Mechanism of Inhibition of Saprophytic Growth of Sparassis latifolia by Excessive Oxalic Acid
Source: Cells. 2022 Nov 16;11(22):3636. doi: 10.3390/cells11223636 (PMC9688073; doi:10.3390/cells11223636)
Supplement: Supplementary file 1 [file cells-11-03636-s001.zip › Table S16.xlsx]

## Sheet: Sheet1
Table S16. KEGG pathway classification enrichment analysis of significant down-regulated DEGs in the OA VS IOA comparison.
ID	Description	GeneRatio	BgRatio	P.value	P.adjust	RichFactor	PathwayClass	KEGG link	TotalGene	TargetGene	GeneList	NameList
ko04217	Necroptosis	5/348	25/2101	0.400718779451843	0.97173418926002	0.2	Cellular Processes; Cell growth and death	KEGG link	25	5	mRNA_2691;mRNA_5911;mRNA_863;mRNA_8978;mRNA_10147;	mRNA_2691,mRNA_5911,mRNA_863,mRNA_8978,mRNA_10147
ko04110	Cell cycle	4/348	54/2101	0.986061663507685	0.999989365179262	0.0740740740740741	Cellular Processes; Cell growth and death	KEGG link	54	4	mRNA_3489;mRNA_5034;mRNA_970;mRNA_1497;	mRNA_3489,mRNA_5034,mRNA_970,mRNA_1497
ko04210	Apoptosis	3/348	29/2101	0.882465255024551	0.999989365179262	0.103448275862069	Cellular Processes; Cell growth and death	KEGG link	29	3	mRNA_9567;mRNA_1923;mRNA_2395;	mRNA_9567,mRNA_1923,mRNA_2395
ko04218	Cellular senescence	3/348	33/2101	0.92952726807831	0.999989365179262	0.0909090909090909	Cellular Processes; Cell growth and death	KEGG link	33	3	mRNA_3204;mRNA_5911;mRNA_970;	mRNA_3204,mRNA_5911,mRNA_970
ko04114	Oocyte meiosis	1/348	39/2101	0.999201900485906	0.999989365179262	0.0256410256410256	Cellular Processes; Cell growth and death	KEGG link	39	1	mRNA_1497;	mRNA_1497
ko04215	Apoptosis - multiple species	1/348	5/2101	0.596012132978001	0.999989365179262	0.2	Cellular Processes; Cell growth and death	KEGG link	5	1	mRNA_9567;	mRNA_9567
ko04810	Regulation of actin cytoskeleton	3/348	33/2101	0.92952726807831	0.999989365179262	0.0909090909090909	Cellular Processes; Cell motility	KEGG link	33	3	mRNA_3233;mRNA_4030;mRNA_7850;	mRNA_3233,mRNA_4030,mRNA_7850
ko04530	Tight junction	3/348	26/2101	0.830579275801285	0.999989365179262	0.115384615384615	Cellular Processes; Cellular community - eukaryotes	KEGG link	26	3	mRNA_2604;mRNA_2746;mRNA_10986;	mRNA_2604,mRNA_2746,mRNA_10986
ko04540	Gap junction	3/348	17/2101	0.5526058548967	0.999989365179262	0.176470588235294	Cellular Processes; Cellular community - eukaryotes	KEGG link	17	3	mRNA_5607;mRNA_7848;mRNA_7850;	mRNA_5607,mRNA_7848,mRNA_7850
ko04510	Focal adhesion	5/348	18/2101	0.164207589471293	0.887231447306366	0.277777777777778	Cellular Processes; Cellular community - eukaryotes	KEGG link	18	5	mRNA_3233;mRNA_7848;mRNA_7850;mRNA_1923;mRNA_2395;	mRNA_3233,mRNA_7848,mRNA_7850,mRNA_1923,mRNA_2395
ko02024	Quorum sensing	3/348	11/2101	0.2696689216412	0.915620059525935	0.272727272727273	Cellular Processes; Cellular community - prokaryotes	KEGG link	11	3	mRNA_3424;mRNA_4741;mRNA_1766;	mRNA_3424,mRNA_4741,mRNA_1766
ko04136	Autophagy - other	2/348	23/2101	0.91473718553051	0.999989365179262	0.0869565217391304	Cellular Processes; Transport and catabolism	KEGG link	23	2	mRNA_3204;mRNA_10139;	mRNA_3204,mRNA_10139
ko04145	Phagosome	4/348	38/2101	0.897130294673704	0.999989365179262	0.105263157894737	Cellular Processes; Transport and catabolism	KEGG link	38	4	mRNA_4030;mRNA_9667;mRNA_10398;mRNA_11453;	mRNA_4030,mRNA_9667,mRNA_10398,mRNA_11453
ko04144	Endocytosis	12/348	88/2101	0.814842373532535	0.999989365179262	0.136363636363636	Cellular Processes; Transport and catabolism	KEGG link	88	12	mRNA_2604;mRNA_4420;mRNA_615;mRNA_5296;mRNA_5299;mRNA_6653;mRNA_1136;mRNA_1168;mRNA_1514;mRNA_9667;mRNA_10584;mRNA_10693;	mRNA_2604,mRNA_4420,mRNA_615,mRNA_5296,mRNA_5299,mRNA_6653,mRNA_1136,mRNA_1168,mRNA_1514,mRNA_9667,mRNA_10584,mRNA_10693
ko04142	Lysosome	3/348	62/2101	0.998963856433992	0.999989365179262	0.0483870967741935	Cellular Processes; Transport and catabolism	KEGG link	62	3	mRNA_5268;mRNA_10693;mRNA_10806;	mRNA_5268,mRNA_10693,mRNA_10806
ko04140	Autophagy - animal	5/348	52/2101	0.948624326402872	0.999989365179262	0.0961538461538462	Cellular Processes; Transport and catabolism	KEGG link	52	5	mRNA_12317;mRNA_3204;mRNA_10139;mRNA_1923;mRNA_2395;	mRNA_12317,mRNA_3204,mRNA_10139,mRNA_1923,mRNA_2395
ko04137	Mitophagy - animal	5/348	20/2101	0.226470192976374	0.915620059525935	0.25	Cellular Processes; Transport and catabolism	KEGG link	20	5	mRNA_4703;mRNA_6278;mRNA_1136;mRNA_8680;mRNA_10171;	mRNA_4703,mRNA_6278,mRNA_1136,mRNA_8680,mRNA_10171
ko04146	Peroxisome	10/348	49/2101	0.285316197515982	0.928451279909784	0.204081632653061	Cellular Processes; Transport and catabolism	KEGG link	49	10	mRNA_223;mRNA_12639;mRNA_354;mRNA_6056;mRNA_6354;mRNA_6372;mRNA_7040;mRNA_7342;mRNA_1071;mRNA_8646;	mRNA_223,mRNA_12639,mRNA_354,mRNA_6056,mRNA_6354,mRNA_6372,mRNA_7040,mRNA_7342,mRNA_1071,mRNA_8646
ko02010	ABC transporters	3/348	10/2101	0.221562029413796	0.915620059525935	0.3	Environmental Information Processing; Membrane transport	KEGG link	10	3	mRNA_6246;mRNA_6917;mRNA_7342;	mRNA_6246,mRNA_6917,mRNA_7342
ko02020	Two-component system	5/348	17/2101	0.136038049417339	0.863545878910063	0.294117647058824	Environmental Information Processing; Signal transduction	KEGG link	17	5	mRNA_11953;mRNA_11954;mRNA_2909;mRNA_863;mRNA_10527;	mRNA_11953,mRNA_11954,mRNA_2909,mRNA_863,mRNA_10527
ko04020	Calcium signaling pathway	4/348	14/2101	0.190037627256029	0.887231447306366	0.285714285714286	Environmental Information Processing; Signal transduction	KEGG link	14	4	mRNA_3696;mRNA_7848;mRNA_1440;mRNA_10145;	mRNA_3696,mRNA_7848,mRNA_1440,mRNA_10145
ko04016	MAPK signaling pathway - plant	1/348	6/2101	0.663086454411043	0.999989365179262	0.166666666666667	Environmental Information Processing; Signal transduction	KEGG link	6	1	mRNA_354;	mRNA_354
ko04630	Jak-STAT signaling pathway	4/348	6/2101	0.00840667170804751	0.306843517343734	0.666666666666667	Environmental Information Processing; Signal transduction	KEGG link	6	4	mRNA_3204;mRNA_4420;mRNA_390;mRNA_7850;	mRNA_3204,mRNA_4420,mRNA_390,mRNA_7850
ko04150	mTOR signaling pathway	7/348	47/2101	0.683177873229508	0.999989365179262	0.148936170212766	Environmental Information Processing; Signal transduction	KEGG link	47	7	mRNA_12317;mRNA_3204;mRNA_510;mRNA_7848;mRNA_7850;mRNA_1923;mRNA_2395;	mRNA_12317,mRNA_3204,mRNA_510,mRNA_7848,mRNA_7850,mRNA_1923,mRNA_2395
ko04066	HIF-1 signaling pathway	6/348	19/2101	0.0794961161645391	0.682731350589571	0.315789473684211	Environmental Information Processing; Signal transduction	KEGG link	19	6	mRNA_2831;mRNA_3204;mRNA_3925;mRNA_510;mRNA_7848;mRNA_8109;	mRNA_2831,mRNA_3204,mRNA_3925,mRNA_510,mRNA_7848,mRNA_8109
ko04152	AMPK signaling pathway	7/348	26/2101	0.124510949021531	0.863545878910063	0.269230769230769	Environmental Information Processing; Signal transduction	KEGG link	26	7	mRNA_3204;mRNA_4231;mRNA_5288;mRNA_1583;mRNA_1923;mRNA_10229;mRNA_2395;	mRNA_3204,mRNA_4231,mRNA_5288,mRNA_1583,mRNA_1923,mRNA_10229,mRNA_2395
ko04014	Ras signaling pathway	3/348	27/2101	0.849735396642105	0.999989365179262	0.111111111111111	Environmental Information Processing; Signal transduction	KEGG link	27	3	mRNA_3233;mRNA_7848;mRNA_7850;	mRNA_3233,mRNA_7848,mRNA_7850
ko04072	Phospholipase D signaling pathway	5/348	21/2101	0.259886088727471	0.915620059525935	0.238095238095238	Environmental Information Processing; Signal transduction	KEGG link	21	5	mRNA_3204;mRNA_3696;mRNA_7848;mRNA_7850;mRNA_10145;	mRNA_3204,mRNA_3696,mRNA_7848,mRNA_7850,mRNA_10145
ko04022	cGMP-PKG signaling pathway	3/348	20/2101	0.668091028129015	0.999989365179262	0.15	Environmental Information Processing; Signal transduction	KEGG link	20	3	mRNA_5607;mRNA_1440;mRNA_2009;	mRNA_5607,mRNA_1440,mRNA_2009
ko04668	TNF signaling pathway	2/348	7/2101	0.327298634272741	0.943384278771511	0.285714285714286	Environmental Information Processing; Signal transduction	KEGG link	7	2	mRNA_2691;mRNA_8978;	mRNA_2691,mRNA_8978
ko04012	ErbB signaling pathway	4/348	13/2101	0.154824336907398	0.887231447306366	0.307692307692308	Environmental Information Processing; Signal transduction	KEGG link	13	4	mRNA_3204;mRNA_3233;mRNA_7848;mRNA_7850;	mRNA_3204,mRNA_3233,mRNA_7848,mRNA_7850
ko04371	Apelin signaling pathway	4/348	21/2101	0.468318309882182	0.976778189182836	0.19047619047619	Environmental Information Processing; Signal transduction	KEGG link	21	4	mRNA_3204;mRNA_3696;mRNA_5607;mRNA_10145;	mRNA_3204,mRNA_3696,mRNA_5607,mRNA_10145
ko04024	cAMP signaling pathway	3/348	21/2101	0.701386481170154	0.999989365179262	0.142857142857143	Environmental Information Processing; Signal transduction	KEGG link	21	3	mRNA_3233;mRNA_5607;mRNA_2009;	mRNA_3233,mRNA_5607,mRNA_2009
ko04330	Notch signaling pathway	2/348	5/2101	0.194103105751999	0.887231447306366	0.4	Environmental Information Processing; Signal transduction	KEGG link	5	2	mRNA_3489;mRNA_9020;	mRNA_3489,mRNA_9020
ko04015	Rap1 signaling pathway	2/348	16/2101	0.770716545793545	0.999989365179262	0.125	Environmental Information Processing; Signal transduction	KEGG link	16	2	mRNA_5607;mRNA_7848;	mRNA_5607,mRNA_7848
ko04010	MAPK signaling pathway	6/348	24/2101	0.194419120998333	0.887231447306366	0.25	Environmental Information Processing; Signal transduction	KEGG link	24	6	mRNA_180;mRNA_3233;mRNA_5299;mRNA_7848;mRNA_7850;mRNA_9468;	mRNA_180,mRNA_3233,mRNA_5299,mRNA_7848,mRNA_7850,mRNA_9468
ko04070	Phosphatidylinositol signaling system	7/348	20/2101	0.0353026586285071	0.640570413859857	0.35	Environmental Information Processing; Signal transduction	KEGG link	20	7	mRNA_258;mRNA_11994;mRNA_4030;mRNA_5375;mRNA_7848;mRNA_8877;mRNA_10272;	mRNA_258,mRNA_11994,mRNA_4030,mRNA_5375,mRNA_7848,mRNA_8877,mRNA_10272
ko04370	VEGF signaling pathway	3/348	16/2101	0.509209478214521	0.996316293574964	0.1875	Environmental Information Processing; Signal transduction	KEGG link	16	3	mRNA_3696;mRNA_7848;mRNA_10145;	mRNA_3696,mRNA_7848,mRNA_10145
ko04068	FoxO signaling pathway	4/348	27/2101	0.677330309074726	0.999989365179262	0.148148148148148	Environmental Information Processing; Signal transduction	KEGG link	27	4	mRNA_354;mRNA_7850;mRNA_1923;mRNA_2395;	mRNA_354,mRNA_7850,mRNA_1923,mRNA_2395
ko04071	Sphingolipid signaling pathway	8/348	41/2101	0.36621960889127	0.97173418926002	0.195121951219512	Environmental Information Processing; Signal transduction	KEGG link	41	8	mRNA_12379;mRNA_3696;mRNA_5607;mRNA_7848;mRNA_8385;mRNA_10145;mRNA_1923;mRNA_2395;	mRNA_12379,mRNA_3696,mRNA_5607,mRNA_7848,mRNA_8385,mRNA_10145,mRNA_1923,mRNA_2395
ko04151	PI3K-Akt signaling pathway	8/348	36/2101	0.235609065329984	0.915620059525935	0.222222222222222	Environmental Information Processing; Signal transduction	KEGG link	36	8	mRNA_3204;mRNA_510;mRNA_766;mRNA_7848;mRNA_7850;mRNA_10147;mRNA_1923;mRNA_2395;	mRNA_3204,mRNA_510,mRNA_766,mRNA_7848,mRNA_7850,mRNA_10147,mRNA_1923,mRNA_2395
ko04392	Hippo signaling pathway -multiple species	3/348	8/2101	0.13254490573503	0.863545878910063	0.375	Environmental Information Processing; Signal transduction	KEGG link	8	3	mRNA_12499;mRNA_3233;mRNA_8260;	mRNA_12499,mRNA_3233,mRNA_8260
ko04310	Wnt signaling pathway	2/348	21/2101	0.885919464369713	0.999989365179262	0.0952380952380952	Environmental Information Processing; Signal transduction	KEGG link	21	2	mRNA_5704;mRNA_7848;	mRNA_5704,mRNA_7848
ko03050	Proteasome	4/348	37/2101	0.88477279901559	0.999989365179262	0.108108108108108	Genetic Information Processing; Folding, sorting and degradation	KEGG link	37	4	mRNA_6326;mRNA_6480;mRNA_7499;mRNA_9877;	mRNA_6326,mRNA_6480,mRNA_7499,mRNA_9877
ko04141	Protein processing in endoplasmic reticulum	26/348	77/2101	0.000130400660317862	0.00951924820320391	0.337662337662338	Genetic Information Processing; Folding, sorting and degradation	KEGG link	77	26	mRNA_336;mRNA_12017;mRNA_12018;mRNA_3240;mRNA_3282;mRNA_3301;mRNA_3302;mRNA_3670;mRNA_3840;mRNA_4292;mRNA_4456;mRNA_5217;mRNA_5299;mRNA_5369;mRNA_5552;mRNA_766;mRNA_7577;mRNA_7671;mRNA_1485;mRNA_1580;mRNA_1730;mRNA_9748;mRNA_10147;mRNA_10675;mRNA_2481;mRNA_11608;	mRNA_336,mRNA_12017,mRNA_12018,mRNA_3240,mRNA_3282,mRNA_3301,mRNA_3302,mRNA_3670,mRNA_3840,mRNA_4292,mRNA_4456,mRNA_5217,mRNA_5299,mRNA_5369,mRNA_5552,mRNA_766,mRNA_7577,mRNA_7671,mRNA_1485,mRNA_1580,mRNA_1730,mRNA_9748,mRNA_10147,mRNA_10675,mRNA_2481,mRNA_11608
ko04122	Sulfur relay system	3/348	10/2101	0.221562029413796	0.915620059525935	0.3	Genetic Information Processing; Folding, sorting and degradation	KEGG link	10	3	mRNA_9035;mRNA_10148;mRNA_10825;	mRNA_9035,mRNA_10148,mRNA_10825
ko04120	Ubiquitin mediated proteolysis	13/348	59/2101	0.16528978007796	0.887231447306366	0.220338983050847	Genetic Information Processing; Folding, sorting and degradation	KEGG link	59	13	mRNA_118;mRNA_2599;mRNA_2604;mRNA_4456;mRNA_390;mRNA_525;mRNA_7866;mRNA_1485;mRNA_1497;mRNA_2105;mRNA_11083;mRNA_11364;mRNA_2481;	mRNA_118,mRNA_2599,mRNA_2604,mRNA_4456,mRNA_390,mRNA_525,mRNA_7866,mRNA_1485,mRNA_1497,mRNA_2105,mRNA_11083,mRNA_11364,mRNA_2481
ko04130	SNARE interactions in vesicular transport	6/348	18/2101	0.0627972452770585	0.682731350589571	0.333333333333333	Genetic Information Processing; Folding, sorting and degradation	KEGG link	18	6	mRNA_129;mRNA_2795;mRNA_12739;mRNA_5360;mRNA_10310;mRNA_10386;	mRNA_129,mRNA_2795,mRNA_12739,mRNA_5360,mRNA_10310,mRNA_10386
ko03018	RNA degradation	14/348	56/2101	0.0670347385526459	0.682731350589571	0.25	Genetic Information Processing; Folding, sorting and degradation	KEGG link	56	14	mRNA_2831;mRNA_3029;mRNA_3907;mRNA_436;mRNA_5049;mRNA_5497;mRNA_6075;mRNA_7024;mRNA_7194;mRNA_1518;mRNA_8920;mRNA_1743;mRNA_10603;mRNA_2455;	mRNA_2831,mRNA_3029,mRNA_3907,mRNA_436,mRNA_5049,mRNA_5497,mRNA_6075,mRNA_7024,mRNA_7194,mRNA_1518,mRNA_8920,mRNA_1743,mRNA_10603,mRNA_2455
ko03060	Protein export	2/348	21/2101	0.885919464369713	0.999989365179262	0.0952380952380952	Genetic Information Processing; Folding, sorting and degradation	KEGG link	21	2	mRNA_4928;mRNA_1730;	mRNA_4928,mRNA_1730
ko03440	Homologous recombination	1/348	24/2101	0.987378198778962	0.999989365179262	0.0416666666666667	Genetic Information Processing; Replication and repair	KEGG link	24	1	mRNA_8208;	mRNA_8208
ko03460	Fanconi anemia pathway	2/348	27/2101	0.953118655510544	0.999989365179262	0.0740740740740741	Genetic Information Processing; Replication and repair	KEGG link	27	2	mRNA_47;mRNA_970;	mRNA_47,mRNA_970
ko03430	Mismatch repair	1/348	24/2101	0.987378198778962	0.999989365179262	0.0416666666666667	Genetic Information Processing; Replication and repair	KEGG link	24	1	mRNA_4710;	mRNA_4710
ko03420	Nucleotide excision repair	6/348	39/2101	0.646620556346798	0.999989365179262	0.153846153846154	Genetic Information Processing; Replication and repair	KEGG link	39	6	mRNA_12516;mRNA_5552;mRNA_7683;mRNA_7866;mRNA_8163;mRNA_8304;	mRNA_12516,mRNA_5552,mRNA_7683,mRNA_7866,mRNA_8163,mRNA_8304
ko03020	RNA polymerase	5/348	32/2101	0.631600482902586	0.999989365179262	0.15625	Genetic Information Processing; Transcription	KEGG link	32	5	mRNA_4039;mRNA_4791;mRNA_8512;mRNA_9668;mRNA_11634;	mRNA_4039,mRNA_4791,mRNA_8512,mRNA_9668,mRNA_11634
ko03022	Basal transcription factors	6/348	28/2101	0.313650435017327	0.943384278771511	0.214285714285714	Genetic Information Processing; Transcription	KEGG link	28	6	mRNA_2693;mRNA_12516;mRNA_7683;mRNA_8163;mRNA_1744;mRNA_10554;	mRNA_2693,mRNA_12516,mRNA_7683,mRNA_8163,mRNA_1744,mRNA_10554
ko03040	Spliceosome	35/348	99/2101	2.53141471134224e-06	0.000369586547855966	0.353535353535354	Genetic Information Processing; Transcription	KEGG link	99	35	mRNA_166;mRNA_2683;mRNA_2992;mRNA_3025;mRNA_3034;mRNA_3691;mRNA_3958;mRNA_4229;mRNA_503;mRNA_589;mRNA_4523;mRNA_4898;mRNA_5299;mRNA_5365;mRNA_5696;mRNA_5851;mRNA_6127;mRNA_6170;mRNA_740;mRNA_923;mRNA_6830;mRNA_1100;mRNA_1379;mRNA_1486;mRNA_8887;mRNA_9020;mRNA_9034;mRNA_10399;mRNA_10709;mRNA_2287;mRNA_10992;mRNA_11083;mRNA_2401;mRNA_11411;mRNA_11562;	mRNA_166,mRNA_2683,mRNA_2992,mRNA_3025,mRNA_3034,mRNA_3691,mRNA_3958,mRNA_4229,mRNA_503,mRNA_589,mRNA_4523,mRNA_4898,mRNA_5299,mRNA_5365,mRNA_5696,mRNA_5851,mRNA_6127,mRNA_6170,mRNA_740,mRNA_923,mRNA_6830,mRNA_1100,mRNA_1379,mRNA_1486,mRNA_8887,mRNA_9020,mRNA_9034,mRNA_10399,mRNA_10709,mRNA_2287,mRNA_10992,mRNA_11083,mRNA_2401,mRNA_11411,mRNA_11562
ko03015	mRNA surveillance pathway	7/348	56/2101	0.844769356751403	0.999989365179262	0.125	Genetic Information Processing; Translation	KEGG link	56	7	mRNA_12139;mRNA_3406;mRNA_3958;mRNA_4229;mRNA_952;mRNA_6566;mRNA_11418;	mRNA_12139,mRNA_3406,mRNA_3958,mRNA_4229,mRNA_952,mRNA_6566,mRNA_11418
ko03013	RNA transport	13/348	106/2101	0.916766516686688	0.999989365179262	0.122641509433962	Genetic Information Processing; Translation	KEGG link	106	13	mRNA_12139;mRNA_12770;mRNA_3958;mRNA_4229;mRNA_510;mRNA_4922;mRNA_5658;mRNA_740;mRNA_906;mRNA_6771;mRNA_8699;mRNA_10653;mRNA_11010;	mRNA_12139,mRNA_12770,mRNA_3958,mRNA_4229,mRNA_510,mRNA_4922,mRNA_5658,mRNA_740,mRNA_906,mRNA_6771,mRNA_8699,mRNA_10653,mRNA_11010
ko00970	Aminoacyl-tRNA biosynthesis	1/348	41/2101	0.999448610395182	0.999989365179262	0.024390243902439	Genetic Information Processing; Translation	KEGG link	41	1	mRNA_10116;	mRNA_10116
ko03008	Ribosome biogenesis in eukaryotes	12/348	75/2101	0.602919276284909	0.999989365179262	0.16	Genetic Information Processing; Translation	KEGG link	75	12	mRNA_63;mRNA_2808;mRNA_3006;mRNA_4409;mRNA_5278;mRNA_5831;mRNA_6042;mRNA_7851;mRNA_9426;mRNA_1791;mRNA_9703;mRNA_2147;	mRNA_63,mRNA_2808,mRNA_3006,mRNA_4409,mRNA_5278,mRNA_5831,mRNA_6042,mRNA_7851,mRNA_9426,mRNA_1791,mRNA_9703,mRNA_2147
ko03010	Ribosome	5/348	113/2101	0.999989365179262	0.999989365179262	0.0442477876106195	Genetic Information Processing; Translation	KEGG link	113	5	mRNA_3081;mRNA_424;mRNA_5888;mRNA_7820;mRNA_8711;	mRNA_3081,mRNA_424,mRNA_5888,mRNA_7820,mRNA_8711
ko00380	Tryptophan metabolism	5/348	35/2101	0.712302726784715	0.999989365179262	0.142857142857143	Metabolism; Amino acid metabolism	KEGG link	35	5	mRNA_12412;mRNA_354;mRNA_4967;mRNA_8880;mRNA_9670;	mRNA_12412,mRNA_354,mRNA_4967,mRNA_8880,mRNA_9670
ko00290	Valine, leucine and isoleucine biosynthesis	3/348	15/2101	0.463708751369952	0.976778189182836	0.2	Metabolism; Amino acid metabolism	KEGG link	15	3	mRNA_6409;mRNA_1461;mRNA_8917;	mRNA_6409,mRNA_1461,mRNA_8917
ko00400	Phenylalanine, tyrosine and tryptophan biosynthesis	3/348	16/2101	0.509209478214521	0.996316293574964	0.1875	Metabolism; Amino acid metabolism	KEGG link	16	3	mRNA_3424;mRNA_8880;mRNA_1766;	mRNA_3424,mRNA_8880,mRNA_1766
ko00260	Glycine, serine and threonine metabolism	7/348	42/2101	0.558257589565782	0.999989365179262	0.166666666666667	Metabolism; Amino acid metabolism	KEGG link	42	7	mRNA_12639;mRNA_6056;mRNA_6123;mRNA_6994;mRNA_1461;mRNA_9891;mRNA_11151;	mRNA_12639,mRNA_6056,mRNA_6123,mRNA_6994,mRNA_1461,mRNA_9891,mRNA_11151
ko00350	Tyrosine metabolism	4/348	19/2101	0.388187586134588	0.97173418926002	0.210526315789474	Metabolism; Amino acid metabolism	KEGG link	19	4	mRNA_12645;mRNA_4092;mRNA_7916;mRNA_8880;	mRNA_12645,mRNA_4092,mRNA_7916,mRNA_8880
ko00220	Arginine biosynthesis	2/348	17/2101	0.799797971246458	0.999989365179262	0.117647058823529	Metabolism; Amino acid metabolism	KEGG link	17	2	mRNA_863;mRNA_6284;	mRNA_863,mRNA_6284
ko00270	Cysteine and methionine metabolism	6/348	38/2101	0.620075242018794	0.999989365179262	0.157894736842105	Metabolism; Amino acid metabolism	KEGG link	38	6	mRNA_6123;mRNA_6409;mRNA_1461;mRNA_8880;mRNA_9891;mRNA_11151;	mRNA_6123,mRNA_6409,mRNA_1461,mRNA_8880,mRNA_9891,mRNA_11151
ko00360	Phenylalanine metabolism	2/348	22/2101	0.901303127488368	0.999989365179262	0.0909090909090909	Metabolism; Amino acid metabolism	KEGG link	22	2	mRNA_8880;mRNA_9670;	mRNA_8880,mRNA_9670
ko00330	Arginine and proline metabolism	2/348	35/2101	0.986496412708643	0.999989365179262	0.0571428571428571	Metabolism; Amino acid metabolism	KEGG link	35	2	mRNA_4967;mRNA_9670;	mRNA_4967,mRNA_9670
ko00280	Valine, leucine and isoleucine degradation	5/348	31/2101	0.60186244571802	0.999989365179262	0.161290322580645	Metabolism; Amino acid metabolism	KEGG link	31	5	mRNA_4967;mRNA_5304;mRNA_6409;mRNA_6994;mRNA_8464;	mRNA_4967,mRNA_5304,mRNA_6409,mRNA_6994,mRNA_8464
ko00310	Lysine degradation	3/348	29/2101	0.882465255024551	0.999989365179262	0.103448275862069	Metabolism; Amino acid metabolism	KEGG link	29	3	mRNA_12639;mRNA_4967;mRNA_1217;	mRNA_12639,mRNA_4967,mRNA_1217
ko00300	Lysine biosynthesis	2/348	12/2101	0.615693310468429	0.999989365179262	0.166666666666667	Metabolism; Amino acid metabolism	KEGG link	12	2	mRNA_8880;mRNA_9891;	mRNA_8880,mRNA_9891
ko00340	Histidine metabolism	1/348	20/2101	0.973741666337061	0.999989365179262	0.05	Metabolism; Amino acid metabolism	KEGG link	20	1	mRNA_4967;	mRNA_4967
ko00250	Alanine, aspartate and glutamate metabolism	4/348	23/2101	0.544331600764999	0.999989365179262	0.173913043478261	Metabolism; Amino acid metabolism	KEGG link	23	4	mRNA_5315;mRNA_6056;mRNA_863;mRNA_6284;	mRNA_5315,mRNA_6056,mRNA_863,mRNA_6284
ko00521	Streptomycin biosynthesis	1/348	5/2101	0.596012132978001	0.999989365179262	0.2	Metabolism; Biosynthesis of other secondary metabolites	KEGG link	5	1	mRNA_3925;	mRNA_3925
ko00232	Caffeine metabolism	1/348	1/2101	0.16563541170871	0.887231447306366	1	Metabolism; Biosynthesis of other secondary metabolites	KEGG link	1	1	mRNA_9172;	mRNA_9172
ko00261	Monobactam biosynthesis	1/348	3/2101	0.419309958379323	0.97173418926002	0.333333333333333	Metabolism; Biosynthesis of other secondary metabolites	KEGG link	3	1	mRNA_9891;	mRNA_9891
ko00940	Phenylpropanoid biosynthesis	3/348	11/2101	0.2696689216412	0.915620059525935	0.272727272727273	Metabolism; Biosynthesis of other secondary metabolites	KEGG link	11	3	mRNA_13001;mRNA_1557;mRNA_11783;	mRNA_13001,mRNA_1557,mRNA_11783
ko00524	Neomycin, kanamycin and gentamicin biosynthesis	1/348	2/2101	0.303901543482696	0.943384278771511	0.5	Metabolism; Biosynthesis of other secondary metabolites	KEGG link	2	1	mRNA_3925;	mRNA_3925
ko00960	Tropane, piperidine and pyridine alkaloid biosynthesis	1/348	9/2101	0.804691513402583	0.999989365179262	0.111111111111111	Metabolism; Biosynthesis of other secondary metabolites	KEGG link	9	1	mRNA_8880;	mRNA_8880
ko00950	Isoquinoline alkaloid biosynthesis	1/348	8/2101	0.765741740717253	0.999989365179262	0.125	Metabolism; Biosynthesis of other secondary metabolites	KEGG link	8	1	mRNA_8880;	mRNA_8880
ko00401	Novobiocin biosynthesis	1/348	3/2101	0.419309958379323	0.97173418926002	0.333333333333333	Metabolism; Biosynthesis of other secondary metabolites	KEGG link	3	1	mRNA_8880;	mRNA_8880
ko00562	Inositol phosphate metabolism	5/348	24/2101	0.365096034206037	0.97173418926002	0.208333333333333	Metabolism; Carbohydrate metabolism	KEGG link	24	5	mRNA_258;mRNA_4030;mRNA_5375;mRNA_8464;mRNA_8877;	mRNA_258,mRNA_4030,mRNA_5375,mRNA_8464,mRNA_8877
ko00010	Glycolysis / Gluconeogenesis	14/348	41/2101	0.00431970095245568	0.210225446352843	0.341463414634146	Metabolism; Carbohydrate metabolism	KEGG link	41	14	mRNA_2831;mRNA_12254;mRNA_12645;mRNA_3925;mRNA_4092;mRNA_4967;mRNA_5288;mRNA_6435;mRNA_6994;mRNA_7916;mRNA_8109;mRNA_8703;mRNA_8707;mRNA_2494;	mRNA_2831,mRNA_12254,mRNA_12645,mRNA_3925,mRNA_4092,mRNA_4967,mRNA_5288,mRNA_6435,mRNA_6994,mRNA_7916,mRNA_8109,mRNA_8703,mRNA_8707,mRNA_2494
ko00660	C5-Branched dibasic acid metabolism	1/348	3/2101	0.419309958379323	0.97173418926002	0.333333333333333	Metabolism; Carbohydrate metabolism	KEGG link	3	1	mRNA_8917;	mRNA_8917
ko00520	Amino sugar and nucleotide sugar metabolism	9/348	51/2101	0.475655256556833	0.978107992356305	0.176470588235294	Metabolism; Carbohydrate metabolism	KEGG link	51	9	mRNA_3458;mRNA_3645;mRNA_3925;mRNA_4827;mRNA_1272;mRNA_1551;mRNA_9530;mRNA_9754;mRNA_9998;	mRNA_3458,mRNA_3645,mRNA_3925,mRNA_4827,mRNA_1272,mRNA_1551,mRNA_9530,mRNA_9754,mRNA_9998
ko00650	Butanoate metabolism	2/348	15/2101	0.738028162346167	0.999989365179262	0.133333333333333	Metabolism; Carbohydrate metabolism	KEGG link	15	2	mRNA_5304;mRNA_8917;	mRNA_5304,mRNA_8917
ko00040	Pentose and glucuronate interconversions	7/348	20/2101	0.0353026586285071	0.640570413859857	0.35	Metabolism; Carbohydrate metabolism	KEGG link	20	7	mRNA_3206;mRNA_3645;mRNA_4044;mRNA_5428;mRNA_7237;mRNA_7587;mRNA_7948;	mRNA_3206,mRNA_3645,mRNA_4044,mRNA_5428,mRNA_7237,mRNA_7587,mRNA_7948
ko00020	Citrate cycle (TCA cycle)	8/348	26/2101	0.0526496230569745	0.640570413859857	0.307692307692308	Metabolism; Carbohydrate metabolism	KEGG link	26	8	mRNA_3043;mRNA_561;mRNA_4817;mRNA_869;mRNA_6994;mRNA_7238;mRNA_1027;mRNA_2494;	mRNA_3043,mRNA_561,mRNA_4817,mRNA_869,mRNA_6994,mRNA_7238,mRNA_1027,mRNA_2494
ko00500	Starch and sucrose metabolism	11/348	39/2101	0.0460259751378746	0.640570413859857	0.282051282051282	Metabolism; Carbohydrate metabolism	KEGG link	39	11	mRNA_3281;mRNA_3925;mRNA_13001;mRNA_5583;mRNA_5970;mRNA_1557;mRNA_8653;mRNA_1647;mRNA_9750;mRNA_11464;mRNA_11783;	mRNA_3281,mRNA_3925,mRNA_13001,mRNA_5583,mRNA_5970,mRNA_1557,mRNA_8653,mRNA_1647,mRNA_9750,mRNA_11464,mRNA_11783
ko00052	Galactose metabolism	3/348	18/2101	0.59364638860928	0.999989365179262	0.166666666666667	Metabolism; Carbohydrate metabolism	KEGG link	18	3	mRNA_3925;mRNA_1551;mRNA_9530;	mRNA_3925,mRNA_1551,mRNA_9530
ko00640	Propanoate metabolism	5/348	19/2101	0.194461687080847	0.887231447306366	0.263157894736842	Metabolism; Carbohydrate metabolism	KEGG link	19	5	mRNA_12254;mRNA_561;mRNA_6994;mRNA_8231;mRNA_8464;	mRNA_12254,mRNA_561,mRNA_6994,mRNA_8231,mRNA_8464
ko00030	Pentose phosphate pathway	7/348	23/2101	0.0717824422285898	0.682731350589571	0.304347826086957	Metabolism; Carbohydrate metabolism	KEGG link	23	7	mRNA_3689;mRNA_437;mRNA_5059;mRNA_5288;mRNA_6410;mRNA_7684;mRNA_11348;	mRNA_3689,mRNA_437,mRNA_5059,mRNA_5288,mRNA_6410,mRNA_7684,mRNA_11348
ko00051	Fructose and mannose metabolism	5/348	26/2101	0.436120087777711	0.975072936003724	0.192307692307692	Metabolism; Carbohydrate metabolism	KEGG link	26	5	mRNA_3925;mRNA_5288;mRNA_6449;mRNA_1583;mRNA_9754;	mRNA_3925,mRNA_5288,mRNA_6449,mRNA_1583,mRNA_9754
ko00620	Pyruvate metabolism	8/348	38/2101	0.286166490383153	0.928451279909784	0.210526315789474	Metabolism; Carbohydrate metabolism	KEGG link	38	8	mRNA_2909;mRNA_12254;mRNA_4967;mRNA_5483;mRNA_6994;mRNA_8231;mRNA_10236;mRNA_2494;	mRNA_2909,mRNA_12254,mRNA_4967,mRNA_5483,mRNA_6994,mRNA_8231,mRNA_10236,mRNA_2494
ko00630	Glyoxylate and dicarboxylate metabolism	9/348	26/2101	0.0191057087252482	0.464905578981039	0.346153846153846	Metabolism; Carbohydrate metabolism	KEGG link	26	9	mRNA_3043;mRNA_354;mRNA_6056;mRNA_863;mRNA_6994;mRNA_7238;mRNA_1027;mRNA_10236;mRNA_2299;	mRNA_3043,mRNA_354,mRNA_6056,mRNA_863,mRNA_6994,mRNA_7238,mRNA_1027,mRNA_10236,mRNA_2299
ko00053	Ascorbate and aldarate metabolism	2/348	10/2101	0.512288941689815	0.996316293574964	0.2	Metabolism; Carbohydrate metabolism	KEGG link	10	2	mRNA_3645;mRNA_4967;	mRNA_3645,mRNA_4967
ko00710	Carbon fixation in photosynthetic organisms	4/348	17/2101	0.306693053697688	0.943384278771511	0.235294117647059	Metabolism; Energy metabolism	KEGG link	17	4	mRNA_5288;mRNA_7684;mRNA_8109;mRNA_2494;	mRNA_5288,mRNA_7684,mRNA_8109,mRNA_2494
ko00720	Carbon fixation pathways in prokaryotes	3/348	10/2101	0.221562029413796	0.915620059525935	0.3	Metabolism; Energy metabolism	KEGG link	10	3	mRNA_12254;mRNA_7238;mRNA_8231;	mRNA_12254,mRNA_7238,mRNA_8231
ko00910	Nitrogen metabolism	5/348	15/2101	0.0871058219029731	0.706524999879671	0.333333333333333	Metabolism; Energy metabolism	KEGG link	15	5	mRNA_4998;mRNA_4999;mRNA_5315;mRNA_863;mRNA_6284;	mRNA_4998,mRNA_4999,mRNA_5315,mRNA_863,mRNA_6284
ko00680	Methane metabolism	6/348	21/2101	0.119539326572865	0.863545878910063	0.285714285714286	Metabolism; Energy metabolism	KEGG link	21	6	mRNA_2831;mRNA_12254;mRNA_12645;mRNA_5288;mRNA_6056;mRNA_8231;	mRNA_2831,mRNA_12254,mRNA_12645,mRNA_5288,mRNA_6056,mRNA_8231
ko00190	Oxidative phosphorylation	13/348	77/2101	0.518630399395187	0.996316293574964	0.168831168831169	Metabolism; Energy metabolism	KEGG link	77	13	mRNA_11995;mRNA_2962;mRNA_2989;mRNA_3035;mRNA_3698;mRNA_3704;mRNA_3855;mRNA_4817;mRNA_5760;mRNA_8891;mRNA_10523;mRNA_11453;mRNA_11524;	mRNA_11995,mRNA_2962,mRNA_2989,mRNA_3035,mRNA_3698,mRNA_3704,mRNA_3855,mRNA_4817,mRNA_5760,mRNA_8891,mRNA_10523,mRNA_11453,mRNA_11524
ko00920	Sulfur metabolism	3/348	14/2101	0.41646047602739	0.97173418926002	0.214285714285714	Metabolism; Energy metabolism	KEGG link	14	3	mRNA_976;mRNA_10659;mRNA_11586;	mRNA_976,mRNA_10659,mRNA_11586
ko00514	Other types of O-glycan biosynthesis	2/348	6/2101	0.260640525812792	0.915620059525935	0.333333333333333	Metabolism; Glycan biosynthesis and metabolism	KEGG link	6	2	mRNA_4073;mRNA_8895;	mRNA_4073,mRNA_8895
ko00510	N-Glycan biosynthesis	4/348	28/2101	0.706009072435741	0.999989365179262	0.142857142857143	Metabolism; Glycan biosynthesis and metabolism	KEGG link	28	4	mRNA_3240;mRNA_3840;mRNA_5735;mRNA_7671;	mRNA_3240,mRNA_3840,mRNA_5735,mRNA_7671
ko00515	Mannose type O-glycan biosynthesis	1/348	3/2101	0.419309958379323	0.97173418926002	0.333333333333333	Metabolism; Glycan biosynthesis and metabolism	KEGG link	3	1	mRNA_8895;	mRNA_8895
ko00513	Various types of N-glycan biosynthesis	4/348	22/2101	0.506976251754466	0.996316293574964	0.181818181818182	Metabolism; Glycan biosynthesis and metabolism	KEGG link	22	4	mRNA_3240;mRNA_3840;mRNA_5735;mRNA_7671;	mRNA_3240,mRNA_3840,mRNA_5735,mRNA_7671
ko00100	Steroid biosynthesis	1/348	19/2101	0.968471827747267	0.999989365179262	0.0526315789473684	Metabolism; Lipid metabolism	KEGG link	19	1	mRNA_6090;	mRNA_6090
ko01040	Biosynthesis of unsaturated fatty acids	1/348	17/2101	0.954560182419325	0.999989365179262	0.0588235294117647	Metabolism; Lipid metabolism	KEGG link	17	1	mRNA_5540;	mRNA_5540
ko00071	Fatty acid degradation	4/348	20/2101	0.428616934424142	0.975072936003724	0.2	Metabolism; Lipid metabolism	KEGG link	20	4	mRNA_12645;mRNA_4092;mRNA_4967;mRNA_7916;	mRNA_12645,mRNA_4092,mRNA_4967,mRNA_7916
ko00600	Sphingolipid metabolism	7/348	21/2101	0.0456782764477719	0.640570413859857	0.333333333333333	Metabolism; Lipid metabolism	KEGG link	21	7	mRNA_12379;mRNA_3696;mRNA_6084;mRNA_6088;mRNA_856;mRNA_8385;mRNA_10145;	mRNA_12379,mRNA_3696,mRNA_6084,mRNA_6088,mRNA_856,mRNA_8385,mRNA_10145
ko00062	Fatty acid elongation	1/348	9/2101	0.804691513402583	0.999989365179262	0.111111111111111	Metabolism; Lipid metabolism	KEGG link	9	1	mRNA_5540;	mRNA_5540
ko00561	Glycerolipid metabolism	2/348	30/2101	0.970407684027778	0.999989365179262	0.0666666666666667	Metabolism; Lipid metabolism	KEGG link	30	2	mRNA_4967;mRNA_10169;	mRNA_4967,mRNA_10169
ko00590	Arachidonic acid metabolism	1/348	6/2101	0.663086454411043	0.999989365179262	0.166666666666667	Metabolism; Lipid metabolism	KEGG link	6	1	mRNA_8329;	mRNA_8329
ko00072	Synthesis and degradation of ketone bodies	1/348	6/2101	0.663086454411043	0.999989365179262	0.166666666666667	Metabolism; Lipid metabolism	KEGG link	6	1	mRNA_5304;	mRNA_5304
ko00564	Glycerophospholipid metabolism	8/348	41/2101	0.36621960889127	0.97173418926002	0.195121951219512	Metabolism; Lipid metabolism	KEGG link	41	8	mRNA_11997;mRNA_12116;mRNA_5573;mRNA_942;mRNA_6813;mRNA_9481;mRNA_10169;mRNA_10272;	mRNA_11997,mRNA_12116,mRNA_5573,mRNA_942,mRNA_6813,mRNA_9481,mRNA_10169,mRNA_10272
ko00730	Thiamine metabolism	2/348	9/2101	0.454143559234611	0.975072936003724	0.222222222222222	Metabolism; Metabolism of cofactors and vitamins	KEGG link	9	2	mRNA_9035;mRNA_10148;	mRNA_9035,mRNA_10148
ko00790	Folate biosynthesis	1/348	10/2101	0.837180688037335	0.999989365179262	0.1	Metabolism; Metabolism of cofactors and vitamins	KEGG link	10	1	mRNA_943;	mRNA_943
ko00830	Retinol metabolism	3/348	4/2101	0.0158205764599877	0.461960832631642	0.75	Metabolism; Metabolism of cofactors and vitamins	KEGG link	4	3	mRNA_12645;mRNA_4092;mRNA_7916;	mRNA_12645,mRNA_4092,mRNA_7916
ko00130	Ubiquinone and other terpenoid-quinone biosynthesis	2/348	9/2101	0.454143559234611	0.975072936003724	0.222222222222222	Metabolism; Metabolism of cofactors and vitamins	KEGG link	9	2	mRNA_8880;mRNA_11745;	mRNA_8880,mRNA_11745
ko00785	Lipoic acid metabolism	1/348	3/2101	0.419309958379323	0.97173418926002	0.333333333333333	Metabolism; Metabolism of cofactors and vitamins	KEGG link	3	1	mRNA_10415;	mRNA_10415
ko00860	Porphyrin and chlorophyll metabolism	2/348	20/2101	0.868344894541184	0.999989365179262	0.1	Metabolism; Metabolism of cofactors and vitamins	KEGG link	20	2	mRNA_5778;mRNA_10656;	mRNA_5778,mRNA_10656
ko00760	Nicotinate and nicotinamide metabolism	2/348	20/2101	0.868344894541184	0.999989365179262	0.1	Metabolism; Metabolism of cofactors and vitamins	KEGG link	20	2	mRNA_6105;mRNA_2484;	mRNA_6105,mRNA_2484
ko00750	Vitamin B6 metabolism	1/348	8/2101	0.765741740717253	0.999989365179262	0.125	Metabolism; Metabolism of cofactors and vitamins	KEGG link	8	1	mRNA_9863;	mRNA_9863
ko00740	Riboflavin metabolism	3/348	11/2101	0.2696689216412	0.915620059525935	0.272727272727273	Metabolism; Metabolism of cofactors and vitamins	KEGG link	11	3	mRNA_12681;mRNA_3656;mRNA_4741;	mRNA_12681,mRNA_3656,mRNA_4741
ko00770	Pantothenate and CoA biosynthesis	6/348	19/2101	0.0794961161645391	0.682731350589571	0.315789473684211	Metabolism; Metabolism of cofactors and vitamins	KEGG link	19	6	mRNA_3819;mRNA_5584;mRNA_6409;mRNA_8917;mRNA_9856;mRNA_11479;	mRNA_3819,mRNA_5584,mRNA_6409,mRNA_8917,mRNA_9856,mRNA_11479
ko00480	Glutathione metabolism	7/348	38/2101	0.445062802145066	0.975072936003724	0.184210526315789	Metabolism; Metabolism of other amino acids	KEGG link	38	7	mRNA_2827;mRNA_3404;mRNA_6410;mRNA_8051;mRNA_8329;mRNA_2108;mRNA_2277;	mRNA_2827,mRNA_3404,mRNA_6410,mRNA_8051,mRNA_8329,mRNA_2108,mRNA_2277
ko00460	Cyanoamino acid metabolism	3/348	13/2101	0.367941294147813	0.97173418926002	0.230769230769231	Metabolism; Metabolism of other amino acids	KEGG link	13	3	mRNA_13001;mRNA_1557;mRNA_11783;	mRNA_13001,mRNA_1557,mRNA_11783
ko00450	Selenocompound metabolism	2/348	7/2101	0.327298634272741	0.943384278771511	0.285714285714286	Metabolism; Metabolism of other amino acids	KEGG link	7	2	mRNA_8657;mRNA_11151;	mRNA_8657,mRNA_11151
ko00430	Taurine and hypotaurine metabolism	2/348	6/2101	0.260640525812792	0.915620059525935	0.333333333333333	Metabolism; Metabolism of other amino acids	KEGG link	6	2	mRNA_6284;mRNA_8231;	mRNA_6284,mRNA_8231
ko00410	beta-Alanine metabolism	3/348	20/2101	0.668091028129015	0.999989365179262	0.15	Metabolism; Metabolism of other amino acids	KEGG link	20	3	mRNA_4967;mRNA_8464;mRNA_9856;	mRNA_4967,mRNA_8464,mRNA_9856
ko00981	Insect hormone biosynthesis	1/348	5/2101	0.596012132978001	0.999989365179262	0.2	Metabolism; Metabolism of terpenoids and polyketides	KEGG link	5	1	mRNA_4967;	mRNA_4967
ko00900	Terpenoid backbone biosynthesis	1/348	18/2101	0.962148021439515	0.999989365179262	0.0555555555555556	Metabolism; Metabolism of terpenoids and polyketides	KEGG link	18	1	mRNA_10528;	mRNA_10528
ko00903	Limonene and pinene degradation	1/348	5/2101	0.596012132978001	0.999989365179262	0.2	Metabolism; Metabolism of terpenoids and polyketides	KEGG link	5	1	mRNA_4967;	mRNA_4967
ko00230	Purine metabolism	8/348	91/2101	0.990198656055513	0.999989365179262	0.0879120879120879	Metabolism; Nucleotide metabolism	KEGG link	91	8	mRNA_4039;mRNA_437;mRNA_602;mRNA_4791;mRNA_8512;mRNA_9172;mRNA_9668;mRNA_11634;	mRNA_4039,mRNA_437,mRNA_602,mRNA_4791,mRNA_8512,mRNA_9172,mRNA_9668,mRNA_11634
ko00240	Pyrimidine metabolism	7/348	79/2101	0.984909233998085	0.999989365179262	0.0886075949367089	Metabolism; Nucleotide metabolism	KEGG link	79	7	mRNA_4039;mRNA_4662;mRNA_4791;mRNA_5015;mRNA_8512;mRNA_9668;mRNA_11634;	mRNA_4039,mRNA_4662,mRNA_4791,mRNA_5015,mRNA_8512,mRNA_9668,mRNA_11634
ko00980	Metabolism of xenobiotics by cytochrome P450	8/348	26/2101	0.0526496230569745	0.640570413859857	0.307692307692308	Metabolism; Xenobiotics biodegradation and metabolism	KEGG link	26	8	mRNA_2827;mRNA_12645;mRNA_3404;mRNA_4092;mRNA_7916;mRNA_8051;mRNA_1622;mRNA_2277;	mRNA_2827,mRNA_12645,mRNA_3404,mRNA_4092,mRNA_7916,mRNA_8051,mRNA_1622,mRNA_2277
ko00624	Polycyclic aromatic hydrocarbon degradation	2/348	19/2101	0.848319507899967	0.999989365179262	0.105263157894737	Metabolism; Xenobiotics biodegradation and metabolism	KEGG link	19	2	mRNA_11921;mRNA_7017;	mRNA_11921,mRNA_7017
ko00627	Aminobenzoate degradation	1/348	24/2101	0.987378198778962	0.999989365179262	0.0416666666666667	Metabolism; Xenobiotics biodegradation and metabolism	KEGG link	24	1	mRNA_9670;	mRNA_9670
ko00621	Dioxin degradation	2/348	19/2101	0.848319507899967	0.999989365179262	0.105263157894737	Metabolism; Xenobiotics biodegradation and metabolism	KEGG link	19	2	mRNA_11921;mRNA_7017;	mRNA_11921,mRNA_7017
ko00625	Chloroalkane and chloroalkene degradation	4/348	11/2101	0.0932769834740509	0.716759978274286	0.363636363636364	Metabolism; Xenobiotics biodegradation and metabolism	KEGG link	11	4	mRNA_12645;mRNA_4092;mRNA_4967;mRNA_7916;	mRNA_12645,mRNA_4092,mRNA_4967,mRNA_7916
ko00643	Styrene degradation	1/348	11/2101	0.864278306671006	0.999989365179262	0.0909090909090909	Metabolism; Xenobiotics biodegradation and metabolism	KEGG link	11	1	mRNA_9670;	mRNA_9670
ko00626	Naphthalene degradation	5/348	23/2101	0.329538343954432	0.943384278771511	0.217391304347826	Metabolism; Xenobiotics biodegradation and metabolism	KEGG link	23	5	mRNA_11921;mRNA_12645;mRNA_4092;mRNA_7017;mRNA_7916;	mRNA_11921,mRNA_12645,mRNA_4092,mRNA_7017,mRNA_7916
ko04626	Plant-pathogen interaction	2/348	5/2101	0.194103105751999	0.887231447306366	0.4	Organismal Systems; Environmental adaptation	KEGG link	5	2	mRNA_766;mRNA_10147;	mRNA_766,mRNA_10147
