# Supplementary material for: Transcriptome Analysis Revealed the Mechanism of Inhibition of Saprophytic Growth of Sparassis latifolia by Excessive Oxalic Acid
Source: Cells. 2022 Nov 16;11(22):3636. doi: 10.3390/cells11223636 (PMC9688073; doi:10.3390/cells11223636)
Supplement: Supplementary file 1 [file cells-11-03636-s001.zip › Table S3.xlsx]

## Sheet: Sheet1
Table S3. Summary of the transcriptome annotation and gene expression data.
GeneID	chr	start	end	length	strand	name	CK1_COUNT	CK2_COUNT	CK3_COUNT	IOA1_COUNT	IOA2_COUNT	IOA3_COUNT	OA1_COUNT	OA2_COUNT	OA3_COUNT	CK1_FPKM	CK2_FPKM	CK3_FPKM	IOA1_FPKM	IOA2_FPKM	IOA3_FPKM	OA1_FPKM	OA2_FPKM	OA3_FPKM	Description	GO_Term	Pathway_Name	TF_Family
mRNA_11013	scaffold_83	62894	63973	1410	-	mRNA_11013	635	567	473	936	1451	902	1319	1218	1084	49.4128	49.1968	39.8994	78.5284	143.571	77.6481	122.269	101.172	102.361	hypothetical protein		-	-
mRNA_11014	scaffold_83	64383	66135	2884	-	mRNA_11014	1420	1221	1229	1350	1599	1421	2382	1857	1373	54.0229	51.7957	50.6852	55.3744	77.352	59.8057	107.954	75.4133	63.387	hypothetical protein		-	-
XLOC_002563	scaffold_15	140750	141156	354	-	NA	1	0	2	0	3	2	5	0	0	0.154971	0	0.335986	0	0.591162	0.342879	0.923055	0	0	-	-	-	-
mRNA_11015	scaffold_83	66126	69454	4748	-	mRNA_11015	2667	2384	2627	2342	1995	1995	1486	1734	1645	61.6307	61.4283	65.8073	58.3507	58.6206	51.0007	40.9071	42.773	46.1296	acetoacetate-CoA ligase	[GO:0030729:acetoacetate-CoA ligase activity][GO:0005524:ATP binding][GO:0016114:terpenoid biosynthetic process]	[K01907:Valine, leucine and isoleucine degradation][K01907:Butanoate metabolism]	Acetoacetate-CoA ligase OS=Fonsecaea monophora OX=254056 GN=AYO21_09934 PE=4 SV=1
mRNA_2079	scaffold_7	634455	635642	2118	-	mRNA_2079	45	17	37	56	59	61	227	424	480	2.33116	0.981966	2.07778	3.12775	3.88637	3.49581	14.0085	23.4461	30.1745			-	-
mRNA_2078	scaffold_7	631572	634100	4944	+	mRNA_2078	447	388	331	466	209	281	1046	1243	983	9.92005	9.60122	7.96295	11.1501	5.89775	6.89877	27.6531	29.4459	26.4728			-	-
mRNA_11540	scaffold_93	121897	126751	7842	-	mRNA_11540	0	0	0	0	0	0	0	0	0	0	0	0	0	0	0	0	0	0	hypothetical protein		-	-
mRNA_2073	scaffold_7	618818	619583	1326	+	mRNA_2073	0	0	0	0	0	0	0	0	0	0	0	0	0	0	0	0	0	0	hypothetical protein	[GO:0005789:endoplasmic reticulum membrane][GO:0016021:integral component of membrane][GO:0005524:ATP binding][GO:0016887:ATPase activity]	-	ABC transporter OS=Aspergillus arachidicola OX=656916 GN=AARAC_005921 PE=4 SV=1
mRNA_2072	scaffold_7	616958	617617	1320	+	mRNA_2072	0	0	0	0	0	0	0	0	0	0	0	0	0	0	0	0	0	0	hypothetical protein	[GO:0102131:3-oxo-glutaryl-[acp] methyl ester reductase activity][GO:0102132:3-oxo-pimeloyl-[acp] methyl ester reductase activity][GO:0004316:3-oxoacyl-[acyl-carrier-protein] reductase (NADPH) activity][GO:0004315:3-oxoacyl-[acyl-carrier-protein] synthase activity][GO:0004321:fatty-acyl-CoA synthase activity][GO:0008897:holo-[acyl-carrier-protein] synthase activity][GO:0000287:magnesium ion bindi…	-	Fungal specific transcription factor domain family protein OS=Aspergillus niger OX=5061 GN=CAN33_0052110 PE=3 SV=1
mRNA_2071	scaffold_7	615749	616215	834	+	mRNA_2071	0	0	0	0	0	0	0	0	0	0	0	0	0	0	0	0	0	0	fatty acid synthase	[GO:0005829:cytosol][GO:0005835:fatty acid synthase complex][GO:0008659:(3R)-hydroxymyristoyl-[acyl-carrier-protein] dehydratase activity][GO:0008693:3-hydroxydecanoyl-[acyl-carrier-protein] dehydratase activity][GO:0047451:3-hydroxyoctanoyl-[acyl-carrier-protein] dehydratase activity][GO:0004317:3-hydroxypalmitoyl-[acyl-carrier-protein] dehydratase activity][GO:0004313:[acyl-carrier-protein] S-a…	-	BZIP domain-containing protein OS=Grifola frondosa OX=5627 GN=A0H81_06997 PE=4 SV=1
mRNA_11541	scaffold_94	5347	7973	4452	-	mRNA_11541	2228	2033	2014	3321	3230	3251	3252	3375	2842	54.9092	55.867	53.8058	88.2437	101.22	88.635	95.4742	88.7871	84.9951	glycogen synthase	[GO:0005737:cytoplasm][GO:0004373:glycogen (starch) synthase activity][GO:0005978:glycogen biosynthetic process]	[K00693:Starch and sucrose metabolism][K00693:PI3K-Akt signaling pathway][K00693:AMPK signaling pathway]	Glycogen [starch] synthase OS=Bifiguratus adelaidae OX=1938954 GN=BZG36_02309 PE=3 SV=1
mRNA_2077	scaffold_7	629582	630706	1904	-	mRNA_2077	69	66	48	88	48	91	94	113	94	3.97619	4.24082	2.99846	5.46746	3.51716	5.8012	6.45285	6.95093	6.57334			-	-
mRNA_2076	scaffold_7	627674	628942	2304	-	mRNA_2076	8	16	17	19	3	14	60	116	73	0.380971	0.849593	0.877589	0.975532	0.181659	0.737546	3.40376	5.89667	4.21857			-	-
mRNA_2075	scaffold_7	625300	626600	1990	-	mRNA_2075	82	108	101	66	110	133	341	508	489	4.52112	6.63963	6.03661	3.92339	7.71184	8.11227	22.3971	29.898	32.7175			-	-
mRNA_2074	scaffold_7	622696	624151	2562	-	mRNA_2074	276	283	284	96	191	121	212	396	325	11.8199	13.5139	13.1845	4.43264	10.4009	5.73258	10.8155	18.1029	16.89			-	-
XLOC_002047	scaffold_133	16042	16777	549	-	NA	24	25	15	46	34	24	42	44	15	2.39825	2.78555	1.62485	4.95594	4.32011	2.65309	4.99963	4.69334	1.81892	-	-	-	-
XLOC_002041	scaffold_133	40977	41519	404	+	NA	9	4	10	9	11	11	71	69	25	1.22213	0.60565	1.47202	1.31765	1.89933	1.65244	11.4852	10.0016	4.11959	-	-	-	-
XLOC_002043	scaffold_133	1	968	1681	-	NA	11	20	7	10	18	7	38	22	13	0.655933	1.3298	0.452486	0.642913	1.36481	0.461768	2.69933	1.40035	0.940698	-	-	-	-
mRNA_8966	scaffold_54	128565	129380	1026	-	mRNA_8966	192	151	150	277	239	372	566	581	489	20.5324	18.0054	17.3888	31.9376	32.4989	44.0088	72.1041	66.3224	63.458	hypothetical protein	[GO:0005829:cytosol][GO:0005634:nucleus][GO:0000932:P-body][GO:0005665:RNA polymerase II, core complex][GO:0003899:DNA-directed 5'-3' RNA polymerase activity][GO:0003723:RNA binding][GO:0003697:single-stranded DNA binding][GO:0003727:single-stranded RNA binding][GO:0031369:translation initiation factor binding][GO:0000291:nuclear-transcribed mRNA catabolic process, exonucleolytic][GO:0060213:posi…	[K03015:Purine metabolism][K03015:Pyrimidine metabolism][K03015:RNA polymerase]	Predicted protein OS=Postia placenta (strain ATCC 44394 / Madison 698-R) OX=561896 GN=POSPLDRAFT_87580 PE=4 SV=1
mRNA_9982	scaffold_67	38348	38778	862	+	mRNA_9982	30	20	28	27	53	42	67	57	40	3.81855	2.83855	3.86345	3.70533	8.57802	5.91406	10.1592	7.7446	6.17842			-	-
mRNA_4368	scaffold_19	134784	136935	3210	-	mRNA_4368	1005	777	886	324	649	289	508	581	569	34.3515	29.6135	32.8287	11.9402	28.2071	10.9279	20.6847	21.1984	23.6011	glycerol kinase	[GO:0005737:cytoplasm][GO:0005739:mitochondrion][GO:0005524:ATP binding][GO:0004370:glycerol kinase activity][GO:0019563:glycerol catabolic process][GO:0006071:glycerol metabolic process][GO:0046167:glycerol-3-phosphate biosynthetic process][GO:0016310:phosphorylation][GO:0006641:triglyceride metabolic process]	[K00864:Glycerolipid metabolism][K00864:Plant-pathogen interaction]	-
mRNA_8459	scaffold_49	54103	57649	5558	+	mRNA_8459	1707	1466	1576	2824	2269	3924	1525	1740	1551	33.6977	32.2692	33.7258	60.1058	56.9553	85.6947	35.8626	36.6659	37.1551	FAS1 domain-containing protein		-	-
mRNA_6618	scaffold_33	93632	93895	528	+	mRNA_6618	0	0	0	0	0	0	0	0	0	0	0	0	0	0	0	0	0	0	hypothetical protein		-	-
XLOC_002101	scaffold_136	6253	6715	390	-	NA	2	0	0	3	0	0	2	7	0	0.281333	0	0	0.454985	0	0	0.33514	1.05108	0	-	-	-	-
mRNA_8109	scaffold_45	234672	236132	2028	-	mRNA_8109	96074	85445	93771	48690	93262	26596	36449	37482	27103	5197.84	5154.56	5499.53	2840.16	6415.86	1591.81	2349.14	2164.64	1779.4	glyceraldehyde-3-phosphate dehydrogenase	[GO:0005737:cytoplasm][GO:0004365:glyceraldehyde-3-phosphate dehydrogenase (NAD+) (phosphorylating) activity][GO:0051287:NAD binding][GO:0050661:NADP binding][GO:0006006:glucose metabolic process][GO:0006096:glycolytic process]	[K00134:Glycolysis / Gluconeogenesis][K00134:Carbon fixation in photosynthetic organisms][K00134:HIF-1 signaling pathway]	Glyceraldehyde-3-phosphate dehydrogenase OS=Monascus pilosus OX=89488 GN=GAPDH PE=3 SV=1
mRNA_2116	scaffold_8	81617	83511	3372	-	mRNA_2116	829	822	834	1299	786	1431	1348	1479	1319	26.9744	29.8234	29.4173	45.5713	32.5202	51.5105	52.2508	51.3703	52.0813	eukaryotic translation initiation factor 3 subunit 6	[GO:0016282:eukaryotic 43S preinitiation complex][GO:0033290:eukaryotic 48S preinitiation complex][GO:0005852:eukaryotic translation initiation factor 3 complex][GO:0071540:eukaryotic translation initiation factor 3 complex, eIF3e][GO:0005634:nucleus][GO:0003743:translation initiation factor activity][GO:0001732:formation of cytoplasmic translation initiation complex][GO:0006413:translational ini…	[K03250:RNA transport]	-
mRNA_2117	scaffold_8	83591	84736	2080	+	mRNA_2117	382	328	381	653	251	680	673	785	703	20.1505	19.2923	21.7864	37.1381	16.8356	39.6816	42.2905	44.2016	45.0005	hypothetical protein		-	-
mRNA_2110	scaffold_8	71093	72301	2104	+	mRNA_2110	146	129	162	296	325	353	14	28	20	7.61363	7.50097	9.15786	16.6424	21.5504	20.3644	0.869707	1.55863	1.26564			-	-
mRNA_2111	scaffold_8	72302	72881	878	+	mRNA_2111	2428	2281	2218	5275	2618	4924	14826	12035	10619	303.416	317.837	300.463	710.719	416	680.718	2207.09	1605.4	1610.33			-	-
mRNA_2112	scaffold_8	73360	75358	3690	-	mRNA_2112	1293	1102	1067	1321	826	1280	436	813	1048	38.4465	36.5366	34.3924	42.3493	31.23	42.1044	15.4437	25.8045	37.8146	hypothetical protein		-	-
mRNA_8108	scaffold_45	232068	233655	3072	-	mRNA_8108	245	197	210	111	119	148	60	58	72	8.75044	7.84546	8.1306	4.27437	5.40436	5.84769	2.55282	2.21125	3.12059	hypothetical protein		-	-
XLOC_002108	scaffold_136	31817	32610	1183	-	NA	11	8	3	17	24	16	49	43	16	0.814384	0.660412	0.240767	1.35697	2.25934	1.31043	4.32154	3.39822	1.43746	-	-	-	-
mRNA_2118	scaffold_8	85078	87095	3924	-	mRNA_2118	66	69	51	190	175	236	517	461	370	1.84544	2.15126	1.54584	5.72789	6.22196	7.30006	17.2208	13.7595	12.5544	hypothetical protein		-	-
mRNA_8455	scaffold_49	45532	47319	3090	+	mRNA_8455	668	583	563	765	906	914	632	650	542	23.7194	23.0825	21.6708	29.2869	40.9061	35.903	26.7331	24.6369	23.3542	hypothetical protein		-	-
XLOC_006276	scaffold_35	149754	150384	573	+	NA	153	89	127	114	98	107	85	69	77	14.6484	9.5012	13.1809	11.7677	11.9305	11.3329	9.69449	7.05173	8.94604	-	-	-	-
mRNA_8454	scaffold_49	42780	45402	4586	-	mRNA_8454	694	650	612	473	556	699	922	1080	1014	16.6039	17.3401	15.8724	12.2011	16.9145	18.5006	26.2777	27.5817	29.4394	hypothetical protein	[GO:0000324:fungal-type vacuole][GO:0016021:integral component of membrane][GO:0005774:vacuolar membrane]	-	LCCL domain-containing protein OS=Coccidioides immitis OX=5501 GN=DIZ76_007493 PE=4 SV=1
XLOC_007226	scaffold_40	109191	111545	2325	-	NA	0	5	6	8	1	0	6	1	2	0	0.13155	0.15347	0.20352	0.030003	0	0.168651	0.0251871	0.0572667	-	-	-	-
mRNA_9043	scaffold_55	87534	88339	1392	-	mRNA_9043	5	3	10	12	10	24	48	37	30	0.394108	0.263667	0.854448	1.01979	1.00226	2.09274	4.50705	3.11311	2.8695			-	-
mRNA_6613	scaffold_33	70176	71298	2034	+	mRNA_6613	167	167	148	124	140	92	469	494	386	9.00846	10.0447	8.65437	7.21175	9.60275	5.4901	30.1379	28.4451	25.2674	hypothetical protein		-	-
XLOC_009571	scaffold_6	311066	311466	621	-	NA	0	5	13	10	15	8	8	16	10	0	0.891701	2.25395	1.72443	3.0506	1.4155	1.52425	2.73166	1.94089	-	-	-	-
mRNA_8452	scaffold_49	40273	41302	1856	-	mRNA_8452	1701	1612	1684	1420	1174	931	353	489	486	100.557	106.258	107.917	90.5067	88.2487	60.8857	24.8592	30.8576	34.8645	hypothetical protein		-	-
mRNA_12755	scaffold_133	21654	22970	1604	-	mRNA_12755	538	480	518	494	420	558	794	933	807	36.8013	36.6109	38.4105	36.4328	36.5311	42.2254	64.7004	68.1254	66.9875	hypothetical protein		[K14397:mRNA surveillance pathway]	-
mRNA_6611	scaffold_33	61373	63501	2280	-	mRNA_6611	329	246	235	238	182	276	137	160	107	15.8324	13.2	12.2591	12.3484	11.1367	14.6932	7.85374	8.21896	6.24847	hypothetical protein	[GO:0004197:cysteine-type endopeptidase activity][GO:0004843:thiol-dependent ubiquitin-specific protease activity][GO:0036459:thiol-dependent ubiquitinyl hydrolase activity][GO:0045013:carbon catabolite repression of transcription][GO:0016579:protein deubiquitination][GO:0006511:ubiquitin-dependent protein catabolic process]	-	Uncharacterized protein OS=Spizellomyces sp. 'palustris' OX=117820 GN=SpCBS45565_g06708 PE=3 SV=1
mRNA_4362	scaffold_19	118720	120128	2190	-	mRNA_4362	1	3	7	3	7	3	502	603	454	0.0501003	0.167591	0.380171	0.162049	0.445936	0.166273	29.9606	32.2481	27.6018	ZIP-like iron-zinc transporter	[GO:0005783:endoplasmic reticulum][GO:0005789:endoplasmic reticulum membrane][GO:0005887:integral component of plasma membrane][GO:0005886:plasma membrane][GO:0000006:high-affinity zinc transmembrane transporter activity][GO:0005385:zinc ion transmembrane transporter activity][GO:0071578:zinc ion import across plasma membrane][GO:0071577:zinc ion transmembrane transport]	-	C6 transcription factor OS=Pyrenophora tritici-repentis OX=45151 GN=Ptr86124_09218 PE=4 SV=1
mRNA_6350	scaffold_31	88486	89325	1314	-	mRNA_6350	124	97	127	207	194	201	269	333	301	10.3541	9.03129	11.4956	18.6357	20.598	18.5671	26.7576	29.6811	30.4997	pre-mrna-splicing factor spf27-like		[K12861:Spliceosome]	-
mRNA_9503	scaffold_60	100016	101205	2166	+	mRNA_9503	48	39	54	47	65	124	425	697	576	2.43146	2.20282	2.96524	2.5669	4.18671	6.94875	25.6461	37.6882	35.407	hypothetical protein		-	-
mRNA_2511	scaffold_9	526145	527701	2804	+	mRNA_2511	796	620	754	714	665	1031	1483	1508	1232	31.1473	27.0512	31.9829	30.1225	33.0873	44.6297	69.128	62.9876	58.5002	alpha/beta-hydrolase		[K01074:Fatty acid elongation][K01074:Lysosome]	-
mRNA_12577	scaffold_124	24061	25761	3054	+	mRNA_12577	150	149	177	284	186	181	295	363	357	5.38899	5.96885	6.89333	11.0007	8.49693	7.19371	12.6254	13.921	15.5641	hypothetical protein		-	C2h2 conidiation transcription factor OS=Pyrrhoderma noxium OX=2282107 GN=PNOK_0157600 PE=4 SV=1
mRNA_12574	scaffold_124	18290	19761	2380	-	mRNA_12574	623	602	596	735	794	880	1798	1863	1340	28.7208	30.9452	29.7848	36.5326	46.5438	44.8796	98.7423	91.6785	74.964	hypothetical protein	[GO:0008180:COP9 signalosome][GO:0005737:cytoplasm]	-	-
mRNA_9501	scaffold_60	92115	93906	2616	-	mRNA_9501	97461	85313	86277	57049	64858	10633	7484	15062	18916	4087.69	3989.8	3922.67	2579.77	3458.95	493.357	373.927	674.336	962.757	hypothetical protein	[GO:0071627:integral component of fungal-type vacuolar membrane][GO:0005886:plasma membrane][GO:0055085:transmembrane transport]	-	Fungal specific transcription factor domain family protein OS=Aspergillus niger OX=5061 GN=ATCC64974_87190 PE=4 SV=1
mRNA_12572	scaffold_124	14356	16568	4086	+	mRNA_12572	1269	1016	1282	1509	1090	1870	2053	2458	1787	34.076	30.4207	37.3177	43.6879	37.2174	55.5504	65.6722	70.4555	58.2306	PSP1-domain-containing protein	[GO:0005737:cytoplasm]	-	-
mRNA_12573	scaffold_124	17011	18271	1834	-	mRNA_12573	101	123	75	119	109	89	472	443	280	6.04236	8.20501	4.86392	7.6757	8.29174	5.89026	33.6382	28.2902	20.3275	hypothetical protein		-	-
mRNA_12570	scaffold_124	8128	9872	2950	+	mRNA_12570	102	83	106	98	70	68	192	182	198	3.7937	3.44215	4.27374	3.92983	3.31051	2.79789	8.50687	7.22572	8.93651	glycoside hydrolase family 71 protein	[GO:1990819:actin fusion focus][GO:0005618:cell wall][GO:0005576:extracellular region][GO:0043332:mating projection tip][GO:0051118:glucan endo-1,3-alpha-glucosidase activity][GO:0007049:cell cycle][GO:0030995:cell septum edging catabolic process][GO:1904541:fungal-type cell wall disassembly involved in conjugation with cellular fusion]	-	Fungal_trans domain-containing protein OS=Metarhizium anisopliae BRIP 53293 OX=1291518 GN=H634G_08471 PE=4 SV=1
mRNA_12571	scaffold_124	10359	13489	5622	+	mRNA_12571	1146	927	976	1062	912	1521	1040	1021	755	22.3655	20.1726	20.6483	22.3462	22.632	32.8384	24.1787	21.2699	17.8806	hypothetical protein		-	-
mRNA_12989	scaffold_156	11287	13050	2580	-	mRNA_12989	0	0	0	0	0	0	0	0	0	0	0	0	0	0	0	0	0	0			-	-
mRNA_12578	scaffold_124	25762	29016	5722	-	mRNA_12578	254	194	194	253	250	252	489	615	512	4.87047	4.14789	4.03254	5.2305	6.09552	5.3456	11.17	12.5881	11.9137	hypothetical protein		-	-
mRNA_12579	scaffold_124	29032	29718	1114	+	mRNA_12579	659	696	632	427	623	475	1101	1124	999	64.906	76.4359	67.4771	45.3433	78.0227	51.755	129.179	118.171	119.4	RING/U-box	[GO:0005680:anaphase-promoting complex][GO:0031461:cullin-RING ubiquitin ligase complex][GO:0005634:nucleus][GO:0097602:cullin family protein binding][GO:0061630:ubiquitin protein ligase activity][GO:0008270:zinc ion binding][GO:0007049:cell cycle][GO:0051301:cell division][GO:0045842:positive regulation of mitotic metaphase/anaphase transition][GO:0043161:proteasome-mediated ubiquitin-dependent …	[K03358:Cell cycle][K03358:Oocyte meiosis][K03358:Ubiquitin mediated proteolysis]	-
mRNA_6448	scaffold_31	295947	298924	4524	-	mRNA_6448	641	498	609	522	443	605	528	586	556	15.5461	13.4673	16.011	13.6495	13.6615	16.2322	15.2546	15.1707	16.3635	hypothetical protein	[GO:0071339:MLL1 complex][GO:0005720:nuclear heterochromatin][GO:0005634:nucleus][GO:0097344:Rix1 complex][GO:0030174:regulation of DNA-dependent DNA replication initiation][GO:0006364:rRNA processing]	-	-
mRNA_3308	scaffold_13	382902	383543	942	+	mRNA_3308	641	648	686	510	634	636	1483	1473	1137	74.6607	84.1584	86.616	64.0456	93.8981	81.9502	205.769	183.14	160.707	hypothetical protein		[K05754:Endocytosis][K05754:Regulation of actin cytoskeleton]	-
mRNA_3309	scaffold_13	384383	387241	4542	+	mRNA_3309	1211	1045	1020	1416	1197	2359	1760	1757	1761	29.2538	28.1477	26.7102	36.8796	36.7676	63.0412	50.6473	45.306	51.6223	hypothetical protein		-	-
mRNA_5368	scaffold_24	427548	431395	7380	+	mRNA_5368	4160	3516	3670	5369	3916	6960	1302	1962	1863	61.8474	58.2862	59.1472	86.0612	74.0295	114.471	23.0593	31.1368	33.611	hypothetical protein	[GO:0032153:cell division site][GO:0051286:cell tip][GO:0005737:cytoplasm][GO:0005829:cytosol][GO:0005634:nucleus][GO:0005524:ATP binding][GO:0004674:protein serine/threonine kinase activity][GO:0007049:cell cycle][GO:0035556:intracellular signal transduction][GO:0000122:negative regulation of transcription by RNA polymerase II][GO:0006468:protein phosphorylation][GO:0006808:regulation of nitroge…	-	Related to serine/threonine-protein kinase HRK1 OS=Zygosaccharomyces bailii OX=4954 GN=ZBIST_0481 PE=4 SV=1
mRNA_3302	scaffold_13	367112	368184	1778	+	mRNA_3302	4841	5329	5181	5268	4603	3635	810	1508	1870	298.736	366.68	346.582	350.497	361.183	248.151	59.5448	99.3347	140.034	HSP20-like chaperone		[K13993:Protein processing in endoplasmic reticulum]	-
mRNA_3303	scaffold_13	368404	370051	2046	-	mRNA_3303	3853	3666	3585	1949	2052	784	783	1258	1982	206.623	219.21	208.405	112.688	139.923	46.5108	50.0204	72.0123	128.98	hypothetical protein		-	-
XLOC_003311	scaffold_19	78342	79322	1584	+	NA	4	2	3	5	9	7	18	19	9	0.253102	0.141109	0.205777	0.341107	0.724122	0.489996	1.35679	1.28332	0.691064	-	-	-	-
mRNA_3301	scaffold_13	365981	366563	930	-	mRNA_3301	116928	108894	112599	70415	41572	66597	2029	5196	10152	13795	14325	14400.5	8956.79	6236.43	8691.91	285.161	654.361	1453.43	small heat shock protein		[K13993:Protein processing in endoplasmic reticulum]	-
XLOC_003317	scaffold_19	128312	128585	209	+	NA	1	6	1	3	4	3	0	6	1	0.262487	1.7561	0.284543	0.849015	1.33506	0.871141	0	1.68115	0.318529	-	-	-	-
mRNA_3307	scaffold_13	381309	382329	1800	-	mRNA_3307	42	31	21	54	61	25	770	542	507	2.56013	2.10699	1.38762	3.54888	4.72798	1.68582	55.9125	35.2662	37.5025	hypothetical protein		-	-
mRNA_3304	scaffold_13	372073	373652	2604	-	mRNA_3304	395	330	333	472	590	521	838	824	753	16.6434	15.5041	15.21	21.4423	31.6104	24.2851	42.0624	37.0611	38.5016	hypothetical protein		-	-
mRNA_3305	scaffold_13	374750	378149	3918	+	mRNA_3305	431	416	370	449	355	352	482	577	436	12.0697	12.9898	11.2321	13.5566	12.641	10.9049	16.0795	17.2482	14.8165	Na+/solute symporter	[GO:0016021:integral component of membrane][GO:0005886:plasma membrane][GO:0015489:putrescine transmembrane transporter activity][GO:0015606:spermidine transmembrane transporter activity][GO:0015204:urea transmembrane transporter activity][GO:0015847:putrescine transport][GO:0015848:spermidine transport][GO:0071918:urea transmembrane transport][GO:0015840:urea transport]	-	-
mRNA_2406	scaffold_9	209446	210335	1380	-	mRNA_2406	11	20	20	3	52	1	77	123	80	0.874578	1.77306	1.72376	0.257165	5.25706	0.0879558	7.29293	10.439	7.71855			-	-
mRNA_1799	scaffold_6	598926	599913	1104	+	mRNA_1799	520	455	463	515	461	565	524	553	576	51.6796	50.4215	49.8812	55.1834	58.2573	62.1188	62.0373	58.6661	69.467	RNA-binding domain-containing protein	[GO:0005737:cytoplasm][GO:0005634:nucleus][GO:0003723:RNA binding][GO:0045292:mRNA cis splicing, via spliceosome]	-	-
mRNA_3800	scaffold_16	81481	82656	1104	+	mRNA_3800	0	0	0	0	0	0	0	0	0	0	0	0	0	0	0	0	0	0			-	-
mRNA_1797	scaffold_6	594932	596079	1606	+	mRNA_1797	668	612	673	1407	1162	1296	2109	2061	1795	45.6369	46.6207	49.8419	103.638	100.944	97.9497	171.641	150.302	148.814	hypothetical protein		-	-
mRNA_1796	scaffold_6	593899	594879	1616	-	mRNA_1796	1788	1654	1790	1377	1327	1667	2221	2224	2266	121.398	125.218	131.746	100.801	114.564	125.21	179.638	161.185	186.7	NADH-ubiquinone oxidoreductase Complex1 subunit		[K03950:Oxidative phosphorylation]	-
mRNA_1795	scaffold_6	591857	593968	3642	+	mRNA_1795	231	124	179	274	158	610	295	424	282	6.95916	4.16538	5.84572	8.89981	6.05251	20.3298	10.587	13.6351	10.3094	hypothetical protein		-	-
mRNA_1794	scaffold_6	590033	591751	3228	-	mRNA_1794	457	438	434	647	582	893	852	829	761	15.5334	16.6002	15.9912	23.7105	25.154	33.5785	34.4982	30.0782	31.3889	hypothetical protein		-	Zn(2)-C6 fungal-type domain-containing protein OS=Postia placenta MAD-698-R-SB12 OX=670580 GN=POSPLADRAFT_1155119 PE=4 SV=1
mRNA_1793	scaffold_6	586546	589803	6108	+	mRNA_1793	4456	3641	4039	5360	4133	5191	967	2247	2748	80.0444	72.9281	78.6501	103.809	94.4028	103.156	20.6927	43.0859	59.9022	hypothetical protein		-	Zn(2)-C6 fungal-type domain-containing protein OS=Sparassis crispa OX=139825 GN=SCP_1004160 PE=4 SV=1
mRNA_1792	scaffold_6	576602	578883	3420	-	mRNA_1792	710	776	742	673	881	663	1758	2622	2953	22.7781	27.7593	25.8049	23.2787	35.9392	23.5305	67.1867	89.7921	114.964	hypothetical protein	[GO:0005576:extracellular region][GO:0004190:aspartic-type endopeptidase activity][GO:0009405:pathogenesis]	-	Peptidase A1 domain-containing protein OS=Bondarzewia mesenterica OX=1095465 GN=EW146_g5492 PE=3 SV=1
mRNA_1791	scaffold_6	567578	575496	12402	+	mRNA_1791	4446	4044	4202	4894	2782	4186	1734	2066	1627	39.3335	39.8926	40.2985	46.6812	31.2956	40.9686	18.2746	19.5106	17.4671	hypothetical protein	[GO:0030686:90S preribosome][GO:0032040:small-subunit processome][GO:0034455:t-UTP complex][GO:0000462:maturation of SSU-rRNA from tricistronic rRNA transcript (SSU-rRNA, 5.8S rRNA, LSU-rRNA)][GO:0045943:positive regulation of transcription by RNA polymerase I]	[K14550:Ribosome biogenesis in eukaryotes]	Uncharacterized protein OS=Venturia effusa OX=50376 GN=FKW77_003509 PE=4 SV=1
mRNA_1790	scaffold_6	564126	567445	5692	-	mRNA_1790	3748	3457	3668	4753	1397	4202	2568	3175	2792	72.2469	74.3032	76.6459	98.7809	34.2413	89.6055	58.9686	65.3296	65.3094	actin-like ATPase domain-containing protein	[GO:0005737:cytoplasm][GO:0005783:endoplasmic reticulum][GO:0005788:endoplasmic reticulum lumen][GO:0000774:adenyl-nucleotide exchange factor activity][GO:0005524:ATP binding][GO:0016887:ATPase activity][GO:0042623:ATPase activity, coupled][GO:0031072:heat shock protein binding][GO:0051787:misfolded protein binding][GO:0044183:protein folding chaperone][GO:0051082:unfolded protein binding][GO:003…	[K09486:Protein processing in endoplasmic reticulum]	-
mRNA_8850	scaffold_53	70376	70849	504	+	mRNA_8850	1446	1336	1409	1130	1256	961	1676	1747	1551	314.791	324.302	332.51	265.227	347.678	231.439	434.644	405.97	409.738	hypothetical protein	[GO:0016020:membrane][GO:0031681:G-protein beta-subunit binding][GO:0007186:G protein-coupled receptor signaling pathway][GO:0000750:pheromone-dependent signal transduction involved in conjugation with cellular fusion]	-	-
XLOC_004861	scaffold_26	41565	41972	303	-	NA	0	1	2	9	2	8	15	24	9	0	0.201883	0.392538	1.75687	0.460443	1.60236	3.23526	4.63842	1.9774	-	-	-	-
mRNA_8857	scaffold_53	84453	86075	2656	-	mRNA_8857	425	334	381	305	279	304	454	481	435	17.5568	15.3848	17.0617	13.5844	14.6553	13.8928	22.3418	21.2104	21.8065	hypothetical protein		-	RNA polymerase II transcription factor SIII subunit A-domain-containing protein OS=Crucibulum laeve OX=68775 GN=BDQ12DRAFT_662615 PE=4 SV=1
mRNA_2513	scaffold_9	529858	532170	3646	-	mRNA_2513	2924	2610	2612	2401	2739	1489	2208	2320	2199	87.9925	87.5784	85.2082	77.9015	104.808	49.5703	79.154	74.5251	80.3033	UTP-glucose-1-phosphate uridylyltransferase	[GO:0005737:cytoplasm][GO:0005829:cytosol][GO:0005634:nucleus][GO:0046872:metal ion binding][GO:0003983:UTP:glucose-1-phosphate uridylyltransferase activity][GO:0005977:glycogen metabolic process][GO:0006011:UDP-glucose metabolic process]	[K00963:Pentose and glucuronate interconversions][K00963:Galactose metabolism][K00963:Starch and sucrose metabolism][K00963:Amino sugar and nucleotide sugar metabolism]	UTP--glucose-1-phosphate uridylyltransferase OS=Candida albicans (strain SC5314 / ATCC MYA-2876) OX=237561 GN=UGP1 PE=1 SV=2
mRNA_4855	scaffold_21	446466	446932	834	-	mRNA_4855	0	0	0	0	0	0	0	0	0	0	0	0	0	0	0	0	0	0	Clavaminate synthase-like protein		-	Transcription factor OS=Ganoderma sinense ZZ0214-1 OX=1077348 GN=GSI_00582 PE=4 SV=1
mRNA_5363	scaffold_24	418254	419185	1680	+	mRNA_5363	358	346	446	246	246	312	583	495	358	23.3808	25.1965	31.5755	17.3219	20.4289	22.5418	45.3576	34.5086	28.3726	hypothetical protein		-	-
mRNA_7100	scaffold_37	66930	67540	774	-	mRNA_7100	1954	1725	1750	1831	1478	2113	1340	1328	1231	276.993	272.66	268.919	279.845	266.411	331.362	226.284	200.95	211.759	hypothetical protein		-	-
mRNA_4854	scaffold_21	442670	443870	1764	-	mRNA_4854	588	551	509	324	265	258	156	127	183	36.5732	38.2143	34.3197	21.7278	20.9588	17.7527	11.5589	8.43212	13.8127	hypothetical protein		-	-
mRNA_3807	scaffold_16	131238	133238	3432	-	mRNA_3807	194	155	136	296	254	208	326	415	307	6.20211	5.52532	4.7132	10.2027	10.3253	7.3563	12.4154	14.1623	11.9101	hypothetical protein		-	-
mRNA_2401	scaffold_9	194378	195180	1374	+	mRNA_2401	592	531	591	511	502	664	250	357	264	47.2737	47.2804	51.1594	43.9951	50.9724	58.6577	23.7818	30.4308	25.5824	hypothetical protein		[K12848:Spliceosome]	Transcription factor OS=Ganoderma sinense ZZ0214-1 OX=1077348 GN=GSI_03885 PE=4 SV=1
XLOC_003034	scaffold_17	252611	260355	452	-	NA	2	5	8	3	7	1	8	8	15	0.242743	0.676667	1.05256	0.392575	1.08031	0.134269	1.15668	1.03646	2.20926	-	-	-	-
mRNA_4852	scaffold_21	432622	436341	5812	-	mRNA_4852	1073	1141	1080	1357	961	1559	1631	2145	1714	20.2562	24.0178	22.1016	27.6201	23.0683	32.5585	36.6791	43.2248	39.2654	hypothetical protein		-	-
mRNA_3247	scaffold_13	220935	221114	360	-	mRNA_3247	6	2	3	5	4	5	0	1	0	1.82866	0.679674	0.991159	1.643	1.55016	1.68582	0	0.325334	0	hypothetical protein		-	-
XLOC_006351	scaffold_35	265615	266955	3208	-	NA	111	79	89	36	39	57	147	179	145	5.24952	4.16593	4.56275	1.83563	2.34528	2.98216	8.28171	9.03642	8.32156	-	-	-	-
mRNA_3245	scaffold_13	216182	218189	3780	+	mRNA_3245	1853	1631	1680	2364	1764	2081	2833	3541	3034	53.7859	52.788	52.8618	73.982	65.1066	66.8227	97.9593	109.715	106.868	hypothetical protein		-	-
XLOC_011627	scaffold_84	33696	35135	1215	+	NA	27	41	56	51	35	71	137	102	82	1.21911	2.0642	2.74098	2.48276	2.00946	3.54646	7.36894	4.91615	4.49296	-	-	-	-
mRNA_6363	scaffold_31	112349	113420	1722	+	mRNA_6363	410	307	309	399	344	523	456	525	433	26.1237	21.8111	21.3427	27.4101	27.8704	36.8648	34.6117	35.7074	33.4796	cysteine proteinase	[GO:0005737:cytoplasm][GO:0005829:cytosol][GO:0005635:nuclear envelope][GO:0034399:nuclear periphery][GO:0005634:nucleus][GO:0070139:SUMO-specific endopeptidase activity][GO:0070140:SUMO-specific isopeptidase activity][GO:0030466:chromatin silencing at silent mating-type cassette][GO:0016926:protein desumoylation][GO:0016485:protein processing]	-	-
mRNA_3242	scaffold_13	207009	209037	2944	+	mRNA_3242	1254	1078	1121	1788	1734	1866	2291	2406	1757	46.7352	44.7975	45.289	71.8456	82.1731	76.9338	101.713	95.7171	79.4619	hypothetical protein		-	Transcription factor OS=Ganoderma sinense ZZ0214-1 OX=1077348 GN=GSI_12680 PE=4 SV=1
mRNA_6361	scaffold_31	108214	108716	666	-	mRNA_6361	3239	2822	2686	5055	4173	3029	1749	1307	1140	533.607	518.389	479.685	897.878	874.163	552.038	343.247	229.844	227.906	yippee-like protein	[GO:0005634:nucleus][GO:0000151:ubiquitin ligase complex][GO:0008270:zinc ion binding][GO:0006915:apoptotic process]	-	Yippee-like protein OS=Lichtheimia corymbifera JMRC:FSU:9682 OX=1263082 GN=LCOR_04404.1 PE=4 SV=1
mRNA_6360	scaffold_31	106221	106838	1100	-	mRNA_6360	411	326	355	390	410	353	1621	1782	1571	40.9953	36.2575	38.3849	41.9413	52.0007	38.9516	192.611	189.735	190.155	hypothetical protein		-	-
mRNA_5172	scaffold_23	403217	404666	2334	-	mRNA_5172	8654	7025	7559	6372	7473	6412	241	300	269	406.819	368.23	385.202	322.957	446.696	333.454	13.4961	15.054	15.3453	NADH:flavin oxidoreductase/NADH oxidase	[GO:0010181:FMN binding][GO:0016491:oxidoreductase activity][GO:0035835:indole alkaloid biosynthetic process]	-	Flavin oxidoreductase hxnT OS=Emericella nidulans (strain FGSC A4 / ATCC 38163 / CBS 112.46 / NRRL 194 / M139) OX=227321 GN=hxnT PE=2 SV=1
XLOC_006359	scaffold_35	325297	325833	423	-	NA	4	4	2	2	4	6	22	16	15	0.518769	0.578446	0.28118	0.27966	0.659641	0.860844	3.39894	2.21504	2.36073	-	-	-	-
mRNA_2514	scaffold_9	533342	535166	3066	-	mRNA_2514	3029	2613	2727	3872	3776	3530	4704	4995	3945	108.396	104.265	105.788	149.394	171.822	139.748	200.533	190.807	171.317	UTP-glucose-1-phosphate uridylyltransferase	[GO:0005737:cytoplasm][GO:0005829:cytosol][GO:0005634:nucleus][GO:0046872:metal ion binding][GO:0003983:UTP:glucose-1-phosphate uridylyltransferase activity][GO:0005977:glycogen metabolic process][GO:0006011:UDP-glucose metabolic process]	[K00963:Pentose and glucuronate interconversions][K00963:Galactose metabolism][K00963:Starch and sucrose metabolism][K00963:Amino sugar and nucleotide sugar metabolism]	UTP--glucose-1-phosphate uridylyltransferase OS=Candida albicans (strain SC5314 / ATCC MYA-2876) OX=237561 GN=UGP1 PE=1 SV=2
XLOC_004170	scaffold_22	259441	261817	1572	+	NA	3	4	3	8	7	1	10	11	11	0.104694	0.155651	0.113492	0.301008	0.310623	0.0386066	0.415727	0.409771	0.465838	-	-	-	-
mRNA_3249	scaffold_13	225004	226285	1908	+	mRNA_3249	409	353	381	400	413	287	2230	1814	819	23.5196	22.6344	23.7504	24.8	30.1988	18.2577	152.763	111.35	57.1519	hypothetical protein		-	-
mRNA_3248	scaffold_13	221209	223511	3286	+	mRNA_3248	5068	4647	4702	7408	6626	7778	4132	4147	3407	169.221	173.013	170.192	266.688	281.321	287.306	164.355	147.808	138.048	hypothetical protein	[GO:0016021:integral component of membrane]	-	-
XLOC_001812	scaffold_13	274257	275726	1429	+	NA	294	269	264	450	298	415	709	832	638	11.2868	11.515	10.9867	18.626	14.547	17.625	32.4246	34.0951	29.7224	-	-	-	-
mRNA_1864	scaffold_7	112417	114333	3474	-	mRNA_1864	209	192	187	257	420	139	125	203	182	6.60087	6.76153	6.40231	8.75132	16.867	4.85656	4.70296	6.84381	6.97536			-	-
mRNA_1867	scaffold_7	121013	122750	2918	-	mRNA_1867	30	23	31	55	71	58	110	177	108	1.12803	0.964308	1.26358	2.22971	3.39462	2.41261	4.92718	7.10427	4.92792	hypothetical protein		-	-
mRNA_1866	scaffold_7	117747	120884	5088	+	mRNA_1866	330	247	244	3036	1492	2641	3272	3106	1628	7.11626	5.93913	5.70384	70.587	40.911	63.0035	84.0537	71.4967	42.6022	beta-glucosidase	[GO:0005576:extracellular region][GO:0008422:beta-glucosidase activity][GO:0102483:scopolin beta-glucosidase activity][GO:0030245:cellulose catabolic process]	[K05349:Cyanoamino acid metabolism][K05349:Starch and sucrose metabolism][K05349:Phenylpropanoid biosynthesis]	Uncharacterized protein OS=Penicillium vulpinum OX=29845 GN=PENVUL_c002G05025 PE=4 SV=1
mRNA_1861	scaffold_7	105204	106684	2088	+	mRNA_1861	123	118	151	78	193	94	256	321	270	6.46338	6.91393	8.60144	4.41911	12.8957	5.46438	16.0251	18.0055	17.217	putative short-chain dehydrogenase reductase sdr protein	[GO:0016491:oxidoreductase activity]	-	Fungal_trans domain-containing protein OS=Gibberella intermedia OX=948311 GN=FPRO05_08093 PE=4 SV=1
mRNA_1860	scaffold_7	101594	104078	3420	-	mRNA_1860	37	19	50	46	35	43	118	100	156	1.18703	0.679674	1.73888	1.59112	1.42778	1.52611	4.50969	3.42456	6.07328	hypothetical protein	[GO:0005576:extracellular region][GO:0016787:hydrolase activity]	[K01426:Arginine and proline metabolism][K01426:Phenylalanine metabolism][K01426:Tryptophan metabolism][K01426:Aminobenzoate degradation][K01426:Styrene degradation]	-
mRNA_1863	scaffold_7	111452	112390	1524	+	mRNA_1863	2532	2096	2111	869	821	1224	307	306	346	182.29	168.26	164.751	67.4536	75.1582	97.4855	26.3296	23.5162	30.2285	putative short-chain dehydrogenase reductase sdr protein	[GO:0016491:oxidoreductase activity][GO:0009405:pathogenesis]	-	Fungal_trans domain-containing protein OS=Gibberella intermedia OX=948311 GN=FPRO05_08093 PE=4 SV=1
mRNA_1862	scaffold_7	107751	109679	3168	+	mRNA_1862	20	28	21	38	23	54	53	49	42	0.692675	1.0813	0.788422	1.41896	1.01289	2.06896	2.18666	1.81152	1.76518	hypothetical protein		-	Pkinase_fungal domain-containing protein OS=Ganoderma sinense ZZ0214-1 OX=1077348 GN=GSI_05189 PE=4 SV=1
mRNA_1869	scaffold_7	125870	126613	936	-	mRNA_1869	431	367	429	1146	1060	1393	768	1082	990	50.5227	47.9693	54.5138	144.837	157.997	180.642	107.245	135.389	140.826	Aldo/keto reductase	[GO:0102974:hydroxyversicolorone reductase activity][GO:0102975:versiconal hemiacetal acetate reductase activity][GO:0102976:versiconal reductase activity]	-	Zn(2)-C6 fungal-type domain-containing protein OS=Pseudogymnoascus sp. VKM F-4513 (FW-928) OX=1420907 GN=V494_05959 PE=4 SV=1
mRNA_1868	scaffold_7	124101	125129	2058	-	mRNA_1868	99	86	67	57	84	76	687	1035	1217	5.27806	5.11242	3.87217	3.27642	5.69446	4.48241	43.6317	58.9015	78.7354			-	-
XLOC_009574	scaffold_6	323588	326025	1782	-	NA	124	98	116	84	90	109	37	46	34	3.81741	3.36404	3.87119	2.78812	3.52309	3.71221	1.35692	1.51165	1.27018	-	-	-	-
mRNA_2515	scaffold_9	536845	539388	4170	-	mRNA_2515	347	269	313	376	308	400	1085	983	698	9.13016	7.89204	8.92756	10.6665	10.3046	11.6431	34.0083	27.6089	22.2866	Metallo-dependent phosphatase		-	-
mRNA_12390	scaffold_117	22409	26431	6446	+	mRNA_12390	7429	6385	7048	5185	4149	6089	2140	2863	2271	126.452	121.184	130.047	95.1544	89.799	114.657	43.3924	52.0191	46.9085	hypothetical protein	[GO:0016021:integral component of membrane][GO:0005634:nucleus][GO:0003677:DNA binding][GO:0000981:DNA-binding transcription factor activity, RNA polymerase II-specific][GO:0008270:zinc ion binding][GO:0006351:transcription, DNA-templated]	-	Zn(2)-C6 fungal-type domain-containing protein OS=Sparassis crispa OX=139825 GN=SCP_1202980 PE=4 SV=1
mRNA_2926	scaffold_11	524747	530628	9696	-	mRNA_2926	840	773	888	495	576	697	637	954	875	9.50542	9.75349	10.8929	6.03925	8.28797	8.72537	8.58692	11.5236	12.0155	hypothetical protein	[GO:0071944:cell periphery][GO:0000329:fungal-type vacuole membrane][GO:0016021:integral component of membrane][GO:0005524:ATP binding][GO:0016887:ATPase activity][GO:0042626:ATPase activity, coupled to transmembrane movement of substances][GO:0008559:xenobiotic transmembrane transporting ATPase activity][GO:0055085:transmembrane transport]	-	Transcriptional repressor NF-X1 OS=Madurella mycetomatis OX=100816 GN=MMYC01_200933 PE=4 SV=1
mRNA_6444	scaffold_31	289001	290894	3066	-	mRNA_6444	3205	2755	2790	3875	3129	3382	3123	4033	3450	114.694	109.932	108.232	149.51	142.381	133.889	133.134	154.059	149.821	cation efflux protein	[GO:0005623:cell][GO:0000324:fungal-type vacuole][GO:0000329:fungal-type vacuole membrane][GO:0016021:integral component of membrane][GO:0031966:mitochondrial membrane][GO:0005385:zinc ion transmembrane transporter activity][GO:0006882:cellular zinc ion homeostasis][GO:0046686:response to cadmium ion]	-	Zinc/cadmium resistance protein OS=Aspergillus udagawae OX=91492 GN=AUD_5338 PE=3 SV=1
XLOC_006683	scaffold_38	42508	43632	3001	-	NA	114	84	90	57	46	15	117	48	33	5.55913	4.56741	4.75756	2.99683	2.85229	0.809193	6.79664	2.49856	1.95279	-	-	-	-
XLOC_006680	scaffold_38	21424	21833	293	-	NA	63	77	99	93	152	77	89	100	107	11.7958	16.0756	20.0938	18.7739	36.188	15.9491	19.851	19.9864	24.3115	-	-	-	-
mRNA_4858	scaffold_21	453211	453954	1488	-	mRNA_4858	0	0	0	0	0	0	9	0	0	0	0	0	0	0	0	0.790552	0	0	hypothetical protein		-	-
XLOC_006684	scaffold_38	49948	51449	4707	-	NA	68	57	54	33	20	40	40	76	72	2.59061	2.42134	2.23011	1.35548	0.968848	1.68582	1.81534	3.09067	3.32863	-	-	-	-
XLOC_006685	scaffold_38	57002	57432	362	-	NA	14	13	15	19	20	20	50	47	31	2.12165	2.19674	2.46421	3.10445	3.85398	3.35301	9.02656	7.6031	5.70096	-	-	-	-
XLOC_003704	scaffold_2	397207	397958	668	-	NA	60	44	38	32	12	23	42	52	19	4.92753	4.02921	3.383	2.83344	1.25312	2.08961	4.10898	4.55857	1.89353	-	-	-	-
mRNA_11872	scaffold_101	46651	47923	2136	-	mRNA_11872	237	203	212	332	150	242	789	990	664	12.174	11.627	11.8048	18.3868	9.79734	13.7517	48.2799	54.2832	41.3896	hypothetical protein		-	-
mRNA_11873	scaffold_101	49827	51472	2744	-	mRNA_11873	627	535	580	936	898	1237	1434	1449	1264	25.0708	23.853	25.1402	40.3517	45.6573	54.7179	68.3055	61.8466	61.3321	hypothetical protein		-	-
mRNA_11870	scaffold_101	42741	43406	1332	-	mRNA_11870	3	3	3	1	3	6	1	1	1	0.247117	0.275544	0.267881	0.0888108	0.314221	0.546752	0.0981265	0.087928	0.0999587			-	-
mRNA_11871	scaffold_101	43386	43822	768	-	mRNA_11871	4	1	2	4	5	10	16	8	1	0.571457	0.159299	0.309737	0.616125	0.908295	1.58046	2.72301	1.22	0.173366			-	-
mRNA_11876	scaffold_101	54942	56600	2924	-	mRNA_11876	152	130	145	128	142	131	1092	1055	630	5.69973	5.43554	5.89411	5.17495	6.77068	5.43426	48.7797	42.2289	28.6676	hypothetical protein		-	-
mRNA_11877	scaffold_101	56887	59335	3858	-	mRNA_11877	1925	1722	1846	2893	2336	3016	2657	2523	1971	54.7461	54.6065	56.9107	88.7067	84.4751	94.8883	90.0161	76.5925	68.022	FAD/NAD P-binding domain-containing protein		[K00480:Dioxin degradation][K00480:Polycyclic aromatic hydrocarbon degradation][K00480:Naphthalene degradation]	Fungal_trans domain-containing protein OS=Exophiala sideris OX=1016849 GN=PV11_03954 PE=4 SV=1
mRNA_11874	scaffold_101	51655	52143	834	+	mRNA_11874	11	10	3	2	12	13	22	32	32	1.44714	1.46692	0.427839	0.283684	2.0074	1.892	3.44784	4.49382	5.10868	hypothetical protein		-	-
mRNA_11875	scaffold_101	52863	53173	498	+	mRNA_11875	4	6	16	2	10	3	22	46	28	0.881283	1.47399	3.82134	0.475085	2.80149	0.731199	5.7741	10.8183	7.48606	calcium ATPase transmembrane domain M-containing protein		[K01539:cGMP-PKG signaling pathway][K01539:cAMP signaling pathway]	-
mRNA_11878	scaffold_101	60320	62189	2842	+	mRNA_11878	765	735	739	730	985	672	2225	2166	2195	29.534	31.64	30.9275	30.3857	48.3538	28.7005	102.329	89.2618	102.834	hypothetical protein	[GO:0000287:magnesium ion binding][GO:0010334:sesquiterpene synthase activity][GO:0045338:farnesyl diphosphate metabolic process][GO:0009405:pathogenesis][GO:0051762:sesquiterpene biosynthetic process]	-	Presilphiperfolan-8-beta-ol synthase OS=Botryotinia fuckeliana OX=40559 GN=BOT2 PE=1 SV=1
mRNA_11879	scaffold_101	62796	63494	1002	+	mRNA_11879	33	50	33	36	44	51	1	5	0	3.61352	6.10486	3.91716	4.25016	6.12637	6.17797	0.130444	0.584432	0			-	-
mRNA_6442	scaffold_31	284528	285473	1472	+	mRNA_6442	165	140	161	218	251	277	344	348	323	12.2987	11.6357	13.009	17.5194	23.7894	22.841	30.5451	27.6887	29.2159	hypothetical protein		-	-
mRNA_6060	scaffold_29	138406	141211	4784	+	mRNA_6060	192	146	200	394	252	502	727	1036	809	4.40347	3.73366	4.97237	9.74261	7.34899	12.7367	19.8625	25.363	22.5155	terpene synthase	[GO:0005811:lipid droplet][GO:0042300:beta-amyrin synthase activity][GO:0000250:lanosterol synthase activity][GO:0006694:steroid biosynthetic process][GO:0016104:triterpenoid biosynthetic process]	[K01852:Steroid biosynthesis]	Uncharacterized protein OS=Xylaria hypoxylon OX=37992 GN=E0Z10_g5551 PE=4 SV=1
mRNA_8718	scaffold_51	224342	225475	1566	-	mRNA_8718	957	949	940	884	1041	1022	1938	1686	1427	67.051	74.1392	71.3938	66.7776	92.7422	79.2141	161.753	126.095	121.327	short-chain dehydrogenase/reductase SDR		-	Uncharacterized protein OS=Neonectria ditissima OX=78410 GN=AK830_g6495 PE=4 SV=1
XLOC_011078	scaffold_78	63863	64259	285	-	NA	33	30	22	30	19	27	45	25	29	6.3522	6.43902	4.59063	6.22611	4.65047	5.74953	10.3188	5.13685	6.77404	-	-	-	-
mRNA_7096	scaffold_37	61411	62620	1884	+	mRNA_7096	24	16	23	18	17	30	83	53	43	1.3977	1.03899	1.45202	1.13022	1.25889	1.93279	5.75821	3.29478	3.03887	hypothetical protein		-	-
mRNA_7097	scaffold_37	62905	63362	916	-	mRNA_7097	25	11	44	24	41	61	5	18	21	2.99453	1.46916	5.71323	3.09946	6.24463	8.0831	0.713453	2.30149	3.05245			-	-
mRNA_7094	scaffold_37	52783	54935	3520	-	mRNA_7094	568	432	549	1544	2812	817	1282	1334	1215	17.7048	15.0146	18.5504	51.8889	111.453	28.1723	47.6032	44.3859	45.9577	hypothetical protein		-	Uncharacterized protein OS=Rhizopogon vesiculosus OX=180088 GN=AZE42_00188 PE=4 SV=1
mRNA_7095	scaffold_37	54999	58552	6078	-	mRNA_7095	122	120	115	123	112	80	409	323	277	2.20234	2.41543	2.25041	2.39395	2.57084	1.59762	8.79535	6.22405	6.06798	hypothetical protein		-	Zn(2)-C6 fungal-type domain-containing protein OS=Laetiporus sulphureus 93-53 OX=1314785 GN=LAESUDRAFT_641362 PE=4 SV=1
mRNA_4219	scaffold_18	219384	222922	3174	-	mRNA_4219	0	0	0	0	0	0	0	0	0	0	0	0	0	0	0	0	0	0			-	-
mRNA_7093	scaffold_37	51392	52713	2644	+	mRNA_7093	397	356	340	456	440	539	1346	1865	1876	16.4746	16.4726	15.2947	20.402	23.2172	24.7441	66.5387	82.6131	94.4705			-	-
mRNA_7090	scaffold_37	44990	45740	1392	-	mRNA_7090	482	394	474	1460	1273	940	1261	1230	1413	37.992	34.6282	40.5008	124.075	127.587	81.9657	118.404	103.49	135.154	hypothetical protein	[GO:0005758:mitochondrial intermembrane space][GO:0010181:FMN binding][GO:0004733:pyridoxamine-phosphate oxidase activity][GO:0009443:pyridoxal 5'-phosphate salvage][GO:0008615:pyridoxine biosynthetic process]	-	AP1 transcription factor OS=Pyrenophora tritici-repentis OX=45151 GN=A1F97_00934 PE=3 SV=1
mRNA_7475	scaffold_40	77217	78583	2612	-	mRNA_7475	145	180	121	94	66	71	146	190	106	6.09087	8.43087	5.50981	4.25721	3.52524	3.29935	7.30584	8.51946	5.40328	hypothetical protein		-	-
XLOC_004262	scaffold_22	294124	294434	241	-	NA	19	22	7	76	25	21	0	0	3	4.32505	5.58405	1.72733	18.6525	7.23621	5.2883	0	0	0.828703	-	-	-	-
mRNA_4214	scaffold_18	206438	207628	1932	+	mRNA_4214	0	0	0	0	0	0	0	0	0	0	0	0	0	0	0	0	0	0	hypothetical protein		-	-
XLOC_004260	scaffold_22	289663	289928	218	-	NA	0	1	6	1	0	0	0	0	1	0	0.280599	1.63678	0.271321	0	0	0	0	0.305378	-	-	-	-
mRNA_4216	scaffold_18	213411	214857	2330	+	mRNA_4216	32	18	22	27	26	40	145	135	103	1.50688	0.945126	1.12303	1.37081	1.55681	2.08376	8.13397	6.78593	5.88581	hypothetical protein	[GO:0005739:mitochondrion][GO:0005730:nucleolus][GO:0005654:nucleoplasm][GO:0008409:5'-3' exonuclease activity][GO:0017108:5'-flap endonuclease activity][GO:0003677:DNA binding][GO:0000287:magnesium ion binding][GO:0006284:base-excision repair][GO:0006260:DNA replication][GO:0043137:DNA replication, removal of RNA primer]	[K04799:DNA replication][K04799:Base excision repair][K04799:Non-homologous end-joining]	Uncharacterized protein OS=Candida tropicalis (strain ATCC MYA-3404 / T1) OX=294747 GN=CTRG_00480 PE=4 SV=1
mRNA_4211	scaffold_18	201451	202106	1200	+	mRNA_4211	0	0	0	0	0	0	0	0	0	0	0	0	0	0	0	0	0	0	hypothetical protein		-	-
mRNA_4210	scaffold_18	196186	197554	2206	-	mRNA_4210	0	0	0	0	0	0	0	0	0	0	0	0	0	0	0	0	0	0	hypothetical protein		-	-
mRNA_4213	scaffold_18	204107	205233	2142	-	mRNA_4213	0	0	0	0	0	0	0	0	0	0	0	0	0	0	0	0	0	0	hypothetical protein		-	-
mRNA_4212	scaffold_18	202387	203615	1980	-	mRNA_4212	0	0	0	0	0	0	0	0	0	0	0	0	0	0	0	0	0	0	hypothetical protein		-	-
mRNA_3939	scaffold_16	441010	442545	2760	-	mRNA_3939	436	428	436	598	274	552	337	422	315	17.3325	18.9718	18.7889	25.6308	13.8503	24.2758	15.9592	17.9075	15.1959	hypothetical protein		-	-
mRNA_3938	scaffold_16	438825	440598	3416	-	mRNA_3938	496	460	450	694	475	715	894	1021	906	15.9312	16.4745	15.6682	24.0332	19.3997	25.4057	34.2066	35.0057	35.3131	cyclin-domain-containing protein	[GO:0032153:cell division site][GO:0000307:cyclin-dependent protein kinase holoenzyme complex][GO:0005829:cytosol][GO:0044732:mitotic spindle pole body][GO:0005634:nucleus][GO:0016538:cyclin-dependent protein serine/threonine kinase regulator activity][GO:0019901:protein kinase binding][GO:1901987:regulation of cell cycle phase transition]	-	-
mRNA_9185	scaffold_56	223212	224607	2328	+	mRNA_9185	0	0	0	0	0	0	0	0	0	0	0	0	0	0	0	0	0	0	hypothetical protein		-	-
mRNA_5038	scaffold_23	22653	23404	1504	+	mRNA_5038	45	32	38	39	37	48	14	2	9	3.28284	2.60301	3.00511	3.06752	3.4322	3.8738	1.21666	0.155745	0.796745			-	-
mRNA_5039	scaffold_23	23291	24571	2216	+	mRNA_5039	20881	19760	19065	8361	13958	4528	6611	10591	11675	1033.87	1090.91	1023.27	446.333	878.763	248.016	389.931	559.756	701.475	hypothetical protein		-	-
mRNA_5036	scaffold_23	18915	20740	3552	+	mRNA_5036	22	33	31	41	13	38	29	28	39	0.679571	1.13662	1.03804	1.36547	0.510609	1.29854	1.06713	0.923244	1.4619			-	-
mRNA_5037	scaffold_23	20947	22592	2196	+	mRNA_5037	1704	1742	1718	2513	1553	2329	4973	4182	2977	85.1377	97.0486	93.0498	135.372	98.6637	128.73	295.99	223.04	180.498	Aldo/keto reductase	[GO:0047011:2-dehydropantolactone reductase (A-specific) activity][GO:0042180:cellular ketone metabolic process]	-	Uncharacterized protein (Fragment) OS=Scytalidium lignicola OX=5539 GN=B7463_g4144 PE=4 SV=1
mRNA_5034	scaffold_23	10732	13335	4266	-	mRNA_5034	506	531	525	341	328	352	224	150	198	13.0141	15.2281	14.6374	9.45592	10.7268	10.0153	6.86306	4.11815	6.17973	hypothetical protein		[K02607:Cell cycle]	-
mRNA_5035	scaffold_23	14026	17693	7080	+	mRNA_5035	74	36	52	80	78	172	309	364	228	1.14679	0.622075	0.873564	1.33668	1.53702	2.94876	5.70448	6.02143	4.28772	hypothetical protein		-	-
mRNA_5032	scaffold_23	3022	6469	6466	+	mRNA_5032	205	206	193	347	339	517	936	770	718	3.47859	3.89767	3.55015	6.3484	7.31446	9.70506	18.9204	13.9472	14.7847	hypothetical protein		-	Predicted protein OS=Postia placenta (strain ATCC 44394 / Madison 698-R) OX=561896 GN=POSPLDRAFT_91188 PE=4 SV=1
mRNA_3934	scaffold_16	431407	432146	1374	+	mRNA_3934	627	616	636	923	1147	906	817	945	698	50.0686	54.8488	55.0548	79.4667	116.465	80.0359	77.7188	80.552	67.6384	hypothetical protein		-	-
mRNA_5030	scaffold_23	1221	651	2158	-	mRNA_5030	164	240	161	145	117	117	142	152	97	8.33829	13.6061	8.87359	7.94853	7.56402	6.58079	8.60058	8.24942	5.98474			-	-
mRNA_3936	scaffold_16	433307	436020	4126	-	mRNA_3936	194	147	202	341	380	453	895	769	651	5.1589	4.35874	5.823	9.77677	12.8491	13.3264	28.3521	21.8287	21.0076	hypothetical protein	[GO:0004497:monooxygenase activity]	-	Dimethylaniline monooxygenase OS=Purpureocillium lilacinum OX=33203 GN=PCL_12480 PE=4 SV=1
mRNA_6440	scaffold_31	281938	282466	822	+	mRNA_6440	6600	6211	6266	3424	3841	3574	6755	6943	5535	880.961	924.407	906.657	492.756	651.915	527.748	1074.1	989.252	896.542	40S ribosomal protein S24	[GO:0005829:cytosol][GO:0022627:cytosolic small ribosomal subunit][GO:0005730:nucleolus][GO:0003735:structural constituent of ribosome][GO:0002182:cytoplasmic translational elongation][GO:0006364:rRNA processing]	[K02974:Ribosome]	-
mRNA_3030	scaffold_12	206766	207686	1278	-	mRNA_3030	397	316	365	626	510	442	539	508	429	34.0835	30.2503	33.9693	57.9447	55.6747	41.9793	55.125	46.5548	44.6942	APC10-domain-containing protein	[GO:0005680:anaphase-promoting complex][GO:0005829:cytosol][GO:0005634:nucleus][GO:0031145:anaphase-promoting complex-dependent catabolic process][GO:0007049:cell cycle][GO:0051301:cell division][GO:0045842:positive regulation of mitotic metaphase/anaphase transition][GO:0070979:protein K11-linked ubiquitination]	[K03357:Cell cycle][K03357:Oocyte meiosis][K03357:Ubiquitin mediated proteolysis]	DOC domain-containing protein OS=Penicillium antarcticum OX=416450 GN=PENANT_c011G06479 PE=4 SV=1
mRNA_9180	scaffold_56	201326	203998	5004	+	mRNA_9180	12	8	3	20	10	24	93	116	68	0.263117	0.19559	0.0713064	0.472806	0.278805	0.582154	2.42916	2.71501	1.80932	hypothetical protein		-	Pkinase_fungal domain-containing protein OS=Ganoderma sinense ZZ0214-1 OX=1077348 GN=GSI_05189 PE=4 SV=1
mRNA_9747	scaffold_63	85952	88139	3950	-	mRNA_9747	228	142	200	388	248	479	1293	1471	1206	6.33319	4.39809	6.02223	11.62	8.75937	14.7191	42.7851	43.6161	40.6514	hypothetical protein		-	-
mRNA_8711	scaffold_51	213325	213917	978	+	mRNA_8711	6355	6237	5935	4784	3619	3811	2289	2319	2059	712.954	780.208	721.783	578.659	516.26	472.981	305.913	277.711	280.312	hypothetical protein	[GO:0005829:cytosol][GO:0022627:cytosolic small ribosomal subunit][GO:0005730:nucleolus][GO:0005634:nucleus][GO:0003735:structural constituent of ribosome][GO:0002181:cytoplasmic translation][GO:0000028:ribosomal small subunit assembly][GO:0042254:ribosome biogenesis]	[K02966:Ribosome]	-
mRNA_9181	scaffold_56	204667	205700	2068	-	mRNA_9181	67	66	85	30	31	33	26	81	47	3.55475	3.90451	4.8887	1.71609	2.09136	1.9369	1.64329	4.58739	3.02602			-	-
mRNA_3032	scaffold_12	209420	210169	1072	-	mRNA_3032	117	98	129	83	128	111	101	145	133	11.975	11.1842	14.3126	9.15912	16.6584	12.5682	12.3145	15.8418	16.5189	hypothetical protein	[GO:0005743:mitochondrial inner membrane][GO:0042719:mitochondrial intermembrane space protein transporter complex][GO:0046872:metal ion binding][GO:0140318:protein carrier activity][GO:0072321:chaperone-mediated protein transport][GO:0045039:protein insertion into mitochondrial inner membrane]	-	-
mRNA_3191	scaffold_13	58191	58971	1438	+	mRNA_3191	0	4	0	0	1	1	22	8	4	0	0.34031	0	0	0.0970196	0.0844082	1.99965	0.651572	0.370362			-	-
XLOC_007558	scaffold_43	239931	240790	728	+	NA	0	0	0	0	0	0	0	0	0	0	0	0	0	0	0	0	0	0	-	-	-	-
XLOC_011072	scaffold_78	39798	40111	267	-	NA	25	23	26	11	6	4	2	3	1	5.13669	5.26938	5.79104	2.43681	1.56757	0.909206	0.48953	0.657978	0.249335	-	-	-	-
mRNA_7548	scaffold_40	271946	273241	2592	-	mRNA_7548	0	0	0	0	0	0	0	0	0	0	0	0	0	0	0	0	0	0	DNA breaking-rejoining enzyme		-	-
mRNA_7549	scaffold_40	276196	276579	768	+	mRNA_7549	0	0	0	0	0	0	0	0	0	0	0	0	0	0	0	0	0	0			-	-
mRNA_7544	scaffold_40	257282	259533	3630	-	mRNA_7544	3878	3480	3395	2826	4128	1987	3480	4552	4413	117.216	117.286	111.239	92.0949	158.654	66.4408	125.304	146.868	161.865	hypothetical protein		-	-
mRNA_8714	scaffold_51	217622	218981	2412	+	mRNA_8714	112	100	83	49	103	98	885	1319	961	5.09478	5.0722	4.09285	2.40319	5.95769	4.93165	47.9575	64.047	53.0482	kinase-like protein	[GO:0005623:cell][GO:0032133:chromosome passenger complex][GO:0000775:chromosome, centromeric region][GO:0000941:condensed nuclear chromosome inner kinetochore][GO:0000778:condensed nuclear chromosome kinetochore][GO:0000780:condensed nuclear chromosome, centromeric region][GO:0005737:cytoplasm][GO:0072687:meiotic spindle][GO:1990385:meiotic spindle midzone][GO:1990023:mitotic spindle midzone][GO…	-	Protein kinase domain-containing protein OS=Xylaria flabelliformis OX=2512241 GN=FHL15_003716 PE=4 SV=1
mRNA_7546	scaffold_40	261124	261721	870	-	mRNA_7546	0	0	0	0	0	0	0	0	0	0	0	0	0	0	0	0	0	0			-	-
mRNA_7547	scaffold_40	265699	266058	594	+	mRNA_7547	0	0	0	0	0	0	0	0	0	0	0	0	0	0	0	0	0	0			-	-
mRNA_7540	scaffold_40	250491	251072	1044	+	mRNA_7540	1080	995	976	623	1126	663	2523	3214	3381	113.503	116.599	111.192	70.5924	150.472	77.0826	315.869	360.559	431.191			-	-
mRNA_7541	scaffold_40	251805	252167	630	-	mRNA_7541	4	2	9	17	23	28	25	49	43	0.696633	0.388385	1.69913	3.19212	5.09337	5.39462	5.18669	9.10934	9.08768	hypothetical protein		[K21480:Porphyrin and chlorophyll metabolism]	-
XLOC_007557	scaffold_43	236079	237306	1092	+	NA	9	14	24	14	19	32	34	48	39	0.452142	0.784239	1.30702	0.758308	1.21372	1.77845	2.03478	2.57407	2.37759	-	-	-	-
mRNA_8715	scaffold_51	219450	220111	1218	+	mRNA_8715	171	135	153	187	119	226	117	165	131	15.404	13.56	14.9406	18.162	13.6307	22.5219	12.5554	15.866	14.3202	hypothetical protein		-	-
mRNA_8716	scaffold_51	220769	222419	3180	+	mRNA_8716	344	248	268	651	397	487	538	567	437	11.8691	9.54109	10.0238	24.2172	17.4173	18.5885	22.1129	20.8827	18.297	FAD/NAD(P)-binding domain-containing protein		-	-
XLOC_004197	scaffold_22	431048	431829	1255	+	NA	0	0	0	0	0	0	0	0	0	0	0	0	0	0	0	0	0	0	-	-	-	-
XLOC_004190	scaffold_22	378435	379504	1597	+	NA	0	0	0	0	0	3	0	0	0	0	0	0	0	0	0.22285	0	0	0	-	-	-	-
mRNA_2684	scaffold_10	438766	441046	2298	-	mRNA_2684	291	314	276	292	310	308	768	934	597	13.894	16.7168	14.2851	15.0315	18.8204	16.2684	43.6819	47.6023	34.5899	hypothetical protein	[GO:0000151:ubiquitin ligase complex][GO:0097602:cullin family protein binding][GO:0031624:ubiquitin conjugating enzyme binding][GO:0032182:ubiquitin-like protein binding][GO:0051443:positive regulation of ubiquitin-protein transferase activity][GO:0045116:protein neddylation]	-	-
mRNA_2685	scaffold_10	442190	443005	1308	-	mRNA_2685	155	215	200	197	217	185	586	569	371	13.002	20.1096	18.1864	17.8168	23.1457	17.1675	58.5572	50.949	37.7651	hypothetical protein		-	Uncharacterized protein OS=Mycena chlorophos OX=658473 GN=MCHLO_14974 PE=4 SV=1
mRNA_2686	scaffold_10	443564	444425	1506	+	mRNA_2686	276	245	243	280	259	319	1600	2018	1233	20.108	19.9028	19.1914	21.994	23.9935	25.7104	138.863	156.938	109.009	hypothetical protein		-	-
mRNA_2687	scaffold_10	444871	445623	1110	-	mRNA_2687	205	207	192	1147	918	1085	427	481	428	20.2636	22.815	20.5733	122.239	115.382	118.645	50.28	50.752	51.3388	hypothetical protein	[GO:0005829:cytosol][GO:0005634:nucleus][GO:0007059:chromosome segregation][GO:0016226:iron-sulfur cluster assembly][GO:0106035:protein maturation by [4Fe-4S] cluster transfer]	-	Transcription factor RfeF OS=Pyrenophora tritici-repentis OX=45151 GN=A1F97_07879 PE=4 SV=1
mRNA_1412	scaffold_5	235090	237258	3358	+	mRNA_1412	514	455	372	452	339	639	902	861	595	16.7945	16.5769	13.1761	15.9231	14.0844	23.0974	35.1088	30.0299	23.5918	gamma tubulin	[GO:0005737:cytoplasm][GO:0000923:equatorial microtubule organizing center][GO:0000930:gamma-tubulin complex][GO:0061496:half bridge of mitotic spindle pole body][GO:0061497:inner plaque of mitotic spindle pole body][GO:0031021:interphase microtubule organizing center][GO:0043332:mating projection tip][GO:0005874:microtubule][GO:0005637:nuclear inner membrane][GO:0071957:old mitotic spindle pole …	-	C2H2-type domain-containing protein OS=Penicillium decumbens OX=69771 GN=PENDEC_c024G05668 PE=3 SV=1
mRNA_2681	scaffold_10	427052	433789	11670	-	mRNA_2681	8347	7917	8215	7131	4359	5634	1804	2642	2241	78.4774	82.9971	83.7262	72.2853	52.1116	58.5989	20.2049	26.5151	25.5679	SNF2 chromatin remodeling protein	[GO:0005634:nucleus][GO:0005524:ATP binding][GO:0016887:ATPase activity][GO:0003677:DNA binding][GO:0008094:DNA-dependent ATPase activity][GO:0004386:helicase activity][GO:0016251:RNA polymerase II general transcription initiation factor activity][GO:0060633:negative regulation of transcription initiation from RNA polymerase II promoter]	-	Tbp associated factor OS=Moniliophthora roreri (strain MCA 2997) OX=1381753 GN=Moror_8286 PE=4 SV=1
mRNA_2682	scaffold_10	434356	435861	2688	+	mRNA_2682	167	154	168	174	195	233	214	257	184	6.81667	7.00914	7.43369	7.65756	10.121	10.5213	10.4058	11.1979	9.11409	Clavaminate synthase-like protein		-	Transcription factor jumonji/aspartyl beta-hydroxylase OS=Penicillium camemberti FM 013 OX=1429867 GN=PCAMFM013_S038g000073 PE=4 SV=1
mRNA_2683	scaffold_10	436310	438722	4098	-	mRNA_2683	2119	2077	2153	2585	1957	2970	1777	1661	1318	56.7341	62.0066	62.488	74.6206	66.625	87.9687	56.6769	47.4711	42.8221	hypothetical protein		[K12840:Spliceosome]	-
mRNA_2688	scaffold_10	445859	446909	1788	+	mRNA_2688	28	20	23	28	32	49	150	171	163	1.71821	1.36847	1.52998	1.85251	2.4969	3.32638	10.9651	11.2011	12.1379			-	-
mRNA_2689	scaffold_10	447434	448913	2364	-	mRNA_2689	466	415	442	614	432	678	858	1098	926	21.6283	21.477	22.2382	30.7249	25.495	34.8117	47.4385	54.3984	52.1541	hypothetical protein		-	-
XLOC_010108	scaffold_67	17788	18507	1203	+	NA	16	23	33	18	17	5	4	0	0	1.31401	2.10618	2.93787	1.59381	1.77526	0.454263	0.391331	0	0	-	-	-	-
mRNA_8562	scaffold_50	70236	71671	2394	+	mRNA_8562	235	164	169	495	761	591	4161	3752	2509	10.7703	8.38094	8.39629	24.4597	44.3485	29.9645	227.177	183.557	139.541	hypothetical protein		-	-
mRNA_2114	scaffold_8	77971	78447	954	-	mRNA_2114	41	54	50	41	40	69	274	173	111	4.71542	6.92498	6.23371	5.084	5.84965	8.77898	37.5399	21.2388	15.4917			-	-
XLOC_008703	scaffold_52	209610	210307	618	+	NA	3	2	1	0	1	2	30	24	12	0.26631	0.197963	0.0962291	0	0.112876	0.196406	3.17244	2.27418	1.29267	-	-	-	-
mRNA_2115	scaffold_8	80068	81106	1728	-	mRNA_2115	81	61	64	72	34	69	93	97	109	5.14311	4.31876	4.40515	4.929	2.74507	4.84673	7.03445	6.57445	8.39861	hypothetical protein		-	-
mRNA_8755	scaffold_52	63125	63379	510	+	mRNA_8755	0	0	0	2	0	0	9	4	15	0	0	0	0.463906	0	0	2.30655	0.918589	3.91603	hypothetical protein		-	-
mRNA_627	scaffold_2	679492	680958	2480	+	mRNA_627	281	243	276	396	417	533	1236	1186	992	12.432	11.9875	13.2368	18.8892	23.4586	26.0867	65.1415	56.0099	53.258	hypothetical protein	[GO:0005829:cytosol][GO:0034657:GID complex][GO:0005634:nucleus][GO:0045721:negative regulation of gluconeogenesis][GO:0043161:proteasome-mediated ubiquitin-dependent protein catabolic process]	-	-
mRNA_5183	scaffold_23	439886	441759	2628	+	mRNA_5183	0	0	0	0	0	0	0	0	0	0	0	0	0	0	0	0	0	0	Gpi16 subunit GPI transamidase component	[GO:0005783:endoplasmic reticulum][GO:0042765:GPI-anchor transamidase complex][GO:0016255:attachment of GPI anchor to protein]	[K05292:Glycosylphosphatidylinositol (GPI)-anchor biosynthesis]	-
mRNA_2113	scaffold_8	75449	77871	3380	+	mRNA_2113	515	464	446	305	274	269	244	357	558	16.7177	16.7948	15.6943	10.6746	11.3097	9.66005	9.43548	12.3704	21.9807	hypothetical protein	[GO:0005829:cytosol][GO:0005634:nucleus][GO:0016491:oxidoreductase activity]	-	-
mRNA_5180	scaffold_23	426084	427483	2100	-	mRNA_5180	16	10	10	12	24	23	164	116	69	0.83596	0.582578	0.566377	0.675977	1.59445	1.32939	10.2074	6.46949	4.37476	putative urea transporter	[GO:0005737:cytoplasm][GO:0005794:Golgi apparatus][GO:0000139:Golgi membrane][GO:0016021:integral component of membrane][GO:0005886:plasma membrane][GO:0015489:putrescine transmembrane transporter activity][GO:0015606:spermidine transmembrane transporter activity][GO:0015204:urea transmembrane transporter activity][GO:0015847:putrescine transport][GO:0015848:spermidine transport][GO:0071918:urea …	-	Fungal_trans domain-containing protein OS=Byssochlamys spectabilis (strain No. 5 / NBRC 109023) OX=1356009 GN=PVAR5_8629 PE=4 SV=1
mRNA_10835	scaffold_80	63785	64429	816	+	mRNA_10835	557	515	578	535	447	391	989	1055	978	74.8945	77.213	84.2485	77.5593	76.425	58.1608	158.415	151.424	159.578	Erg28-like protein	[GO:0005783:endoplasmic reticulum][GO:0005789:endoplasmic reticulum membrane][GO:0016021:integral component of membrane][GO:0030674:protein binding, bridging][GO:0006696:ergosterol biosynthetic process]	-	-
mRNA_10834	scaffold_80	60173	63555	6666	-	mRNA_10834	4794	4222	4575	4516	3252	4774	3398	3988	2964	78.9074	77.4865	81.6301	80.1418	68.0618	86.9282	66.6268	70.0683	59.2022	hypothetical protein		-	-
mRNA_10837	scaffold_80	72266	74663	2772	+	mRNA_10837	1793	1756	1728	973	1019	948	541	672	530	70.9695	77.5005	74.1439	41.5231	51.2861	41.5106	25.5091	28.3928	25.457	calcium/proton exchanger	[GO:0005623:cell][GO:0000324:fungal-type vacuole][GO:0000329:fungal-type vacuole membrane][GO:0016021:integral component of membrane][GO:0015369:calcium:proton antiporter activity][GO:0046872:metal ion binding][GO:0015386:potassium:proton antiporter activity][GO:0070588:calcium ion transmembrane transport][GO:0006816:calcium ion transport][GO:0006874:cellular calcium ion homeostasis][GO:0055085:t…	-	Fungal_trans domain-containing protein OS=Penicillium steckii OX=303698 GN=PENSTE_c002G04501 PE=3 SV=1
mRNA_9479	scaffold_60	41285	43096	2622	-	mRNA_9479	2441	2068	2191	2262	2913	2217	2378	2022	1887	102.146	96.492	99.3881	102.054	154.998	102.631	118.541	90.3192	95.8218	hypothetical protein		-	Fungal specific transcription factor domain family protein OS=Aspergillus niger OX=5061 GN=CAN33_0046365 PE=4 SV=1
mRNA_10831	scaffold_80	53977	55945	3630	-	mRNA_10831	5509	4860	4890	4111	3726	5347	1353	3077	4759	166.514	163.796	160.224	133.971	143.204	178.792	48.7171	99.2778	174.556	alpha/beta-hydrolase		-	Genome polyprotein OS=Talaromyces islandicus OX=28573 GN=PISL3812_03998 PE=4 SV=1
mRNA_10830	scaffold_80	52013	52597	1170	+	mRNA_10830	18	13	12	30	51	26	80	134	91	1.688	1.35935	1.21989	3.03323	6.08139	2.69731	8.93706	13.4138	10.3557			-	-
mRNA_10833	scaffold_80	57775	59720	3324	+	mRNA_10833	297	205	299	547	299	741	879	898	875	9.80348	7.54512	10.6988	19.4669	12.5496	27.0583	34.5636	31.6408	35.0487	hypothetical protein		-	-
mRNA_10832	scaffold_80	56346	57682	2080	-	mRNA_10832	115	134	118	222	173	241	310	308	293	6.06624	7.88161	6.74751	12.6258	11.6038	14.0636	19.48	17.3428	18.7555	hypothetical protein	[GO:0005737:cytoplasm][GO:0005524:ATP binding][GO:0016301:kinase activity][GO:0030975:thiamine binding][GO:0004788:thiamine diphosphokinase activity][GO:0009229:thiamine diphosphate biosynthetic process]	[K00949:Thiamine metabolism]	Nucleus protein OS=Lentinula edodes OX=5353 GN=LENED_009094 PE=4 SV=1
mRNA_9472	scaffold_60	23687	25041	1170	-	mRNA_9472	39	43	40	27	17	29	33	42	15	3.65732	4.49631	4.06629	2.72991	2.02713	3.00854	3.68654	4.20431	1.70699			-	-
mRNA_5186	scaffold_23	451035	452225	2146	+	mRNA_5186	0	0	0	0	0	0	0	0	0	0	0	0	0	0	0	0	0	0			-	-
mRNA_9470	scaffold_60	21381	22666	2100	+	mRNA_9470	178	165	180	222	179	177	250	281	206	9.30005	9.61253	10.1948	12.5056	11.8919	10.2305	15.5601	15.6718	13.0609	GroES-like protein	[GO:0005739:mitochondrion][GO:0008106:alcohol dehydrogenase (NADP+) activity][GO:0008270:zinc ion binding]	-	Zn(2)-C6 fungal-type domain-containing protein OS=Psathyrella aberdarensis OX=2316362 GN=EST38_g9434 PE=4 SV=1
mRNA_9471	scaffold_60	22780	23561	1364	+	mRNA_9471	6	5	11	6	5	1	10	22	8	0.482638	0.448465	0.959186	0.520364	0.511416	0.0889875	0.958244	1.88903	0.780909			-	-
mRNA_9476	scaffold_60	35632	36195	1128	+	mRNA_9476	0	0	0	0	0	0	0	0	0	0	0	0	0	0	0	0	0	0	hypothetical protein		-	-
mRNA_1647	scaffold_6	141339	144835	5586	+	mRNA_1647	1580	1463	1440	2438	1441	2638	1039	1589	1597	31.0342	32.0418	30.661	51.6301	35.99	57.3215	24.3111	33.3161	38.0653	glycosyltransferase family 20 protein	[GO:0005946:alpha,alpha-trehalose-phosphate synthase complex (UDP-forming)][GO:0005737:cytoplasm][GO:0005829:cytosol][GO:0003825:alpha,alpha-trehalose-phosphate synthase (UDP-forming) activity][GO:0016311:dephosphorylation][GO:0005992:trehalose biosynthetic process][GO:0070413:trehalose metabolism in response to stress]	[K16055:Starch and sucrose metabolism]	Fungal specific transcription factor domain family protein OS=Aspergillus niger OX=5061 GN=CAN33_0017955 PE=4 SV=1
mRNA_9474	scaffold_60	29538	31032	2534	+	mRNA_9474	33810	31046	30036	10676	10341	13535	1866	3134	2908	1463.94	1498.9	1409.81	498.393	569.343	648.329	96.2489	144.852	152.796	GroES-like protein	[GO:0000166:nucleotide binding][GO:0016491:oxidoreductase activity]	-	Zn(2)-C6 fungal-type domain-containing protein OS=Psathyrella aberdarensis OX=2316362 GN=EST38_g9434 PE=4 SV=1
mRNA_622	scaffold_2	669462	670294	1200	+	mRNA_622	25	28	36	35	34	29	187	140	133	2.28583	2.85463	3.56817	3.4503	3.9529	2.93333	20.3681	13.664	14.7569	hypothetical protein	[GO:0005634:nucleus][GO:0008408:3'-5' exonuclease activity][GO:0003676:nucleic acid binding][GO:0006364:rRNA processing]	-	Uncharacterized protein OS=Mixia osmundae (strain CBS 9802 / IAM 14324 / JCM 22182 / KY 12970) OX=764103 GN=Mo04424 PE=3 SV=1
XLOC_001258	scaffold_116	67421	68901	1310	+	NA	388	330	398	292	215	459	165	151	71	16.2486	15.4094	18.0678	13.1841	11.4487	21.2645	8.23139	6.75005	3.60813	-	-	-	-
mRNA_5184	scaffold_23	442929	444004	1476	+	mRNA_5184	26	31	33	19	14	51	163	133	119	1.93273	2.5695	2.65921	1.52278	1.32331	4.19399	14.4342	10.5535	10.7346			-	-
mRNA_1269	scaffold_4	644023	645594	2310	+	mRNA_1269	653	622	601	1287	1250	1370	715	762	622	31.016	32.9421	30.9448	65.9078	75.4947	71.9867	40.4562	38.6344	35.8512	Phosphotyrosyl phosphatase activator	[GO:0005737:cytoplasm][GO:0003755:peptidyl-prolyl cis-trans isomerase activity][GO:0019211:phosphatase activator activity]	-	-
mRNA_1268	scaffold_4	642275	643776	2526	-	mRNA_1268	497	525	501	579	473	666	585	592	484	21.5878	25.4272	23.5901	27.1154	26.1244	32.0025	30.2701	27.4486	25.5116	SURF6-domain-containing protein		-	-
mRNA_1267	scaffold_4	639552	642166	4608	+	mRNA_1267	2635	2261	2405	2824	2089	3406	1326	1434	1363	62.7412	60.029	62.0765	72.4974	63.2476	89.7172	37.6116	36.4475	39.383	PAP2-domain-containing protein		-	-
mRNA_1266	scaffold_4	637586	639449	2848	+	mRNA_1266	108	72	98	131	89	193	230	158	143	4.16072	3.0929	4.09271	5.44129	4.35982	8.22547	10.5555	6.49753	6.6853	NADP-dependent mannitol dehydrogenase	[GO:0050085:mannitol 2-dehydrogenase (NADP+) activity][GO:0050661:NADP binding][GO:0019594:mannitol metabolic process][GO:0051289:protein homotetramerization]	[K17742:Fructose and mannose metabolism]	Zn(2)-C6 fungal-type domain-containing protein OS=Exophiala oligosperma OX=215243 GN=PV06_10812 PE=4 SV=1
mRNA_1265	scaffold_4	635169	635872	1146	-	mRNA_1265	17	4	10	7	12	1	12	16	15	1.62761	0.42702	1.03786	0.722576	1.46088	0.105915	1.36863	1.63518	1.74274	hypothetical protein		-	-
mRNA_5185	scaffold_23	444387	449512	7938	-	mRNA_5185	8	7	4	2	1	3	44	19	20	0.110577	0.107885	0.059934	0.029805	0.0175755	0.0458726	0.72449	0.280333	0.335462	hypothetical protein		-	-
mRNA_1263	scaffold_4	632858	634080	2446	-	mRNA_1263	407	297	390	418	278	261	126	189	106	18.2567	14.855	18.9641	20.2158	15.8565	12.9517	6.73294	9.04976	5.76998			-	-
mRNA_1262	scaffold_4	632035	632827	1488	+	mRNA_1262	254	234	225	247	101	163	81	112	79	18.729	19.2392	17.9847	19.6365	9.46971	13.2962	7.11497	8.81549	7.06885			-	-
mRNA_1261	scaffold_4	625503	627484	3258	-	mRNA_1261	844	705	792	917	673	529	1369	1288	988	28.4234	26.4735	28.9134	33.2957	28.8192	19.7083	54.9216	46.3016	40.3767	hypothetical protein		-	Zn(2)-C6 fungal-type domain-containing protein OS=Wolfiporia cocos (strain MD-104) OX=742152 GN=WOLCODRAFT_146409 PE=4 SV=1
mRNA_2119	scaffold_8	87162	90375	4792	-	mRNA_2119	257	240	222	808	258	422	640	611	721	5.88439	6.12728	5.51012	19.9464	7.51141	10.6891	17.4564	14.9333	20.0329	hypothetical protein	[GO:0071944:cell periphery][GO:0000324:fungal-type vacuole][GO:0005887:integral component of plasma membrane][GO:0005886:plasma membrane][GO:0005351:carbohydrate:proton symporter activity][GO:0015295:solute:proton symporter activity][GO:0015793:glycerol transport][GO:0055085:transmembrane transport]	-	C6 transcription factor (PrnA) OS=Aspergillus arachidicola OX=656916 GN=AARAC_011536 PE=3 SV=1
mRNA_209	scaffold_1	554738	558775	5120	-	mRNA_209	849	780	827	3873	1304	3626	5715	3893	2655	18.1938	18.6379	19.2115	89.4845	35.5325	85.961	145.894	89.0525	69.043	glycoside hydrolase family 55 protein	[GO:0004338:glucan exo-1,3-beta-glucosidase activity][GO:0071555:cell wall organization][GO:0008152:metabolic process]	-	-
mRNA_208	scaffold_1	552367	554125	3414	-	mRNA_208	326	335	331	1490	939	1628	1881	1924	1957	10.477	12.0048	11.5316	51.6289	38.3725	57.8808	72.0138	66.0044	76.3224	hypothetical protein		-	-
XLOC_008010	scaffold_47	234089	235712	1334	-	NA	116	89	125	162	169	160	196	206	200	4.77042	4.0811	5.57248	7.18289	8.83729	7.2791	9.60198	9.04301	9.98089	-	-	-	-
mRNA_201	scaffold_1	537690	538109	516	-	mRNA_201	86	92	107	113	105	87	152	97	96	18.2866	21.8128	24.6637	25.9059	28.3895	20.4651	38.5021	22.0168	24.7712			-	-
mRNA_200	scaffold_1	533106	537515	7790	-	mRNA_200	1641	1451	1626	1492	1264	1450	2196	2044	1405	23.113	22.7878	24.8261	22.657	22.6375	22.593	36.8456	30.7309	24.014	hypothetical protein		-	-
mRNA_203	scaffold_1	541015	543634	3978	-	mRNA_203	932	934	856	2649	1722	2183	4221	2189	2134	25.7061	28.7247	25.5937	78.7748	60.393	66.6089	138.689	64.4484	71.4257	acetylornithine aminotransferase	[GO:0005759:mitochondrial matrix][GO:0005739:mitochondrion][GO:0005634:nucleus][GO:0003992:N2-acetyl-L-ornithine:2-oxoglutarate 5-aminotransferase activity][GO:0030170:pyridoxal phosphate binding][GO:0006526:arginine biosynthetic process][GO:0042450:arginine biosynthetic process via ornithine][GO:0006538:glutamate catabolic process][GO:0006592:ornithine biosynthetic process]	[K00823:Alanine, aspartate and glutamate metabolism][K00823:beta-Alanine metabolism][K00823:Propanoate metabolism][K00823:Butanoate metabolism]	Fork-head domain-containing protein OS=Pseudozyma aphidis (strain ATCC 32657 / CBS 517.83 / DSM 70725 / JCM 10318 / NBRC 10182 / NRRL Y-7954 / St-0401) OX=1391700 GN=PaG_05044 PE=4 SV=1
mRNA_202	scaffold_1	538575	540700	3402	-	mRNA_202	1139	1104	1066	2097	1553	2489	3505	3004	2528	36.7345	39.7016	37.269	72.9179	63.6877	88.8043	134.662	103.418	98.939	hypothetical protein		-	Fungal_trans domain-containing protein OS=Cryomyces minteri OX=331657 GN=B0A49_08619 PE=3 SV=1
mRNA_205	scaffold_1	546828	548092	2278	-	mRNA_205	1064	923	973	1110	916	871	2861	2829	2328	51.2475	49.5703	50.8023	57.6421	56.0996	46.4096	164.155	145.449	136.067			-	-
mRNA_204	scaffold_1	545463	546930	2386	+	mRNA_204	348	361	350	938	500	726	946	642	816	16.0027	18.5102	17.4471	46.5053	29.236	36.9326	51.8217	31.5135	45.5349	hypothetical protein	[GO:0048037:cofactor binding]	-	-
XLOC_000026	scaffold_1	154848	156093	1127	+	NA	130	107	111	57	38	65	27	31	69	6.32811	5.80769	5.85725	2.99151	2.35206	3.50028	1.56567	1.61079	4.07587	-	-	-	-
mRNA_206	scaffold_1	548181	549776	2722	-	mRNA_206	290	268	270	337	426	430	724	657	717	11.6895	12.0454	11.7978	14.6458	21.8343	19.1745	34.7649	28.2689	35.0716	hypothetical protein	[GO:0030659:cytoplasmic vesicle membrane][GO:0000139:Golgi membrane][GO:0016021:integral component of membrane][GO:0005770:late endosome][GO:0031966:mitochondrial membrane][GO:0034045:phagophore assembly site membrane][GO:0006914:autophagy][GO:0015031:protein transport]	-	-
mRNA_2397	scaffold_9	185964	186895	1628	-	mRNA_2397	0	0	0	0	0	0	0	0	0	0	0	0	0	0	0	0	0	0			-	-
mRNA_4848	scaffold_21	420263	420652	714	+	mRNA_4848	0	0	0	0	0	0	0	0	0	0	0	0	0	0	0	0	0	0			-	-
mRNA_4849	scaffold_21	428128	428730	1092	+	mRNA_4849	0	0	0	0	0	0	0	0	0	0	0	0	0	0	0	0	0	0			-	-
mRNA_8750	scaffold_52	45784	46143	480	-	mRNA_8750	11	9	11	8	13	19	47	44	50	2.51441	2.2939	2.72569	1.9716	3.77851	4.80459	12.7982	10.736	13.8693	hypothetical protein		-	-
mRNA_8694	scaffold_51	161260	164749	5760	+	mRNA_8694	548	497	495	943	940	1402	1267	2045	1619	10.4386	10.5562	10.2213	19.3669	22.7679	29.544	28.7505	41.5817	37.4239	ribonucleotide reductase alpha subunit	[GO:0005737:cytoplasm][GO:0005829:cytosol][GO:0005971:ribonucleoside-diphosphate reductase complex][GO:0005524:ATP binding][GO:0051063:CDP reductase activity][GO:0004550:nucleoside diphosphate kinase activity][GO:0004748:ribonucleoside-diphosphate reductase activity, thioredoxin disulfide as acceptor][GO:0046704:CDP metabolic process][GO:0006240:dCDP biosynthetic process][GO:0009263:deoxyribonucl…	[K10807:Purine metabolism][K10807:Pyrimidine metabolism][K10807:Glutathione metabolism]	-
mRNA_4840	scaffold_21	396162	396395	468	-	mRNA_4840	0	0	0	0	0	0	0	0	0	0	0	0	0	0	0	0	0	0			-	-
mRNA_4841	scaffold_21	397096	397683	1062	+	mRNA_4841	0	0	0	0	0	0	0	0	0	0	0	0	0	0	0	0	0	0			-	-
mRNA_4842	scaffold_21	398127	399318	1902	+	mRNA_4842	0	0	0	0	0	0	0	0	0	0	0	0	0	0	0	0	0	0			-	-
XLOC_011928	scaffold_89	95181	97145	3718	-	NA	8	1	11	16	9	55	50	49	26	0.231111	0.032212	0.344479	0.498351	0.330602	1.75773	1.7207	1.51103	0.911472	-	-	-	-
mRNA_4844	scaffold_21	408476	408865	714	-	mRNA_4844	0	0	0	0	0	0	0	0	0	0	0	0	0	0	0	0	0	0			-	-
mRNA_4846	scaffold_21	410401	413391	4848	-	mRNA_4846	0	0	0	0	0	0	0	0	0	0	0	0	0	0	0	0	0	0	hypothetical protein		-	-
mRNA_4847	scaffold_21	414966	419440	6822	+	mRNA_4847	0	0	0	0	0	0	0	0	0	0	0	0	0	0	0	0	0	0			-	-
mRNA_2394	scaffold_9	172628	173871	1230	+	mRNA_2394	27	20	9	37	19	33	65	81	44	2.40848	1.98929	0.870286	3.5585	2.1551	3.25651	6.90715	7.71279	4.76291			-	-
XLOC_004853	scaffold_26	1	449	373	-	NA	217	225	261	274	226	287	138	113	133	31.9158	36.8992	41.6127	43.4492	42.2657	46.6967	24.1786	17.7407	23.7376	-	-	-	-
XLOC_004852	scaffold_26	425219	429743	13383	+	NA	0	40	0	26	26	0	0	126	62	0	0.659167	0	0.414291	0.4886	0	0	1.98776	1.11193	-	-	-	-
XLOC_011430	scaffold_80	69981	71766	3192	-	NA	122	160	154	136	181	143	188	184	104	4.04894	5.92094	5.54042	4.86638	7.63825	5.25021	7.43268	6.51848	4.18847	-	-	-	-
mRNA_2395	scaffold_9	174891	177611	4702	+	mRNA_2395	1597	1368	1551	1697	1274	2323	829	1030	987	37.2655	35.594	39.2332	42.6943	37.8012	59.9667	23.0443	25.6558	27.9486	kinase-like protein	[GO:0005737:cytoplasm][GO:0004676:3-phosphoinositide-dependent protein kinase activity][GO:0005524:ATP binding][GO:0005547:phosphatidylinositol-3,4,5-trisphosphate binding][GO:0004672:protein kinase activity][GO:0004674:protein serine/threonine kinase activity][GO:0042149:cellular response to glucose starvation][GO:0071852:fungal-type cell wall organization or biogenesis][GO:0035556:intracellular…	[K06276:FoxO signaling pathway][K06276:Sphingolipid signaling pathway][K06276:Autophagy - animal][K06276:mTOR signaling pathway][K06276:PI3K-Akt signaling pathway][K06276:AMPK signaling pathway][K06276:Apoptosis][K06276:Focal adhesion]	Uncharacterized protein OS=Antrodiella citrinella OX=2447956 GN=EUX98_g3889 PE=4 SV=1
XLOC_011434	scaffold_80	90419	90996	521	-	NA	4	1	12	1	5	1	11	12	3	0.421189	0.11741	1.36974	0.113528	0.669454	0.116487	1.3798	1.34879	0.383335	-	-	-	-
XLOC_011437	scaffold_80	118008	118800	615	-	NA	38378	38140	37798	25901	23977	24622	79008	63732	66000	3423.43	3793.58	3655.01	2491.05	2719.62	2429.75	8395.69	6068.54	7144.37	-	-	-	-
mRNA_9545	scaffold_60	195406	196757	2472	+	mRNA_9545	146	111	171	216	101	172	159	123	116	6.48021	5.49348	8.22758	10.3365	5.70022	8.44546	8.40697	5.82758	6.24791	hypothetical protein		-	-
mRNA_1658	scaffold_6	170258	171896	2730	+	mRNA_1658	314	225	262	205	166	123	773	617	415	12.6198	10.0831	11.4147	8.88304	8.48328	5.46872	37.009	26.47	20.24	hypothetical fungal pheromone GPCR	[GO:0016021:integral component of membrane][GO:0004934:mating-type alpha-factor pheromone receptor activity][GO:0019236:response to pheromone]	-	Pheromone B alpha 3 receptor [Schizophyllum commune H4-8] OS=Rhizoctonia solani OX=456999 GN=RSOLAG22IIIB_06631 PE=4 SV=1
mRNA_1659	scaffold_6	172482	174398	3054	-	mRNA_1659	53	43	31	45	48	73	178	250	193	1.90411	1.72255	1.20731	1.74307	2.19276	2.90133	7.61801	9.58744	8.41421	STE3-type	[GO:0016021:integral component of membrane][GO:0004934:mating-type alpha-factor pheromone receptor activity][GO:0019236:response to pheromone]	-	Pheromone B alpha 3 receptor [Schizophyllum commune H4-8] OS=Rhizoctonia solani OX=456999 GN=RSOLAG22IIIB_06631 PE=4 SV=1
mRNA_1656	scaffold_6	165160	166291	2152	-	mRNA_1656	3	1	2	24	9	7	24	18	35	0.152955	0.0568501	0.110538	1.31929	0.58347	0.39482	1.45767	0.979629	2.16546			-	-
mRNA_1657	scaffold_6	167979	169059	1528	-	mRNA_1657	32	38	31	299	126	220	99	81	99	2.2978	3.04252	2.41303	23.1482	11.5044	17.476	8.46842	6.20859	8.62654			-	-
mRNA_1654	scaffold_6	159016	163104	6378	-	mRNA_1654	419	282	380	227	182	278	575	609	467	7.20799	5.40926	7.08637	4.21029	3.98112	5.29059	11.7835	11.1832	9.74894	hypothetical protein		-	-
mRNA_1655	scaffold_6	163048	164233	1946	-	mRNA_1655	0	1	1	0	1	0	0	2	12	0	0.0628681	0.0611198	0	0.0716928	0	0	0.12037	0.821038			-	-
mRNA_1652	scaffold_6	151083	154697	6046	-	mRNA_1652	1577	1361	1326	1957	1980	2270	1732	1845	1805	28.6186	27.54	26.0856	38.2907	45.6894	45.5723	37.443	35.7404	39.7497	Pkinase-domain-containing protein	[GO:0005737:cytoplasm][GO:0005634:nucleus][GO:0005886:plasma membrane][GO:0005524:ATP binding][GO:0004674:protein serine/threonine kinase activity][GO:0032147:activation of protein kinase activity][GO:1990872:negative regulation of sterol import by negative regulation of transcription from RNA polymerase II promoter][GO:0000920:septum digestion after cytokinesis][GO:0023014:signal transduction by…	-	Serine/threonine-protein kinase CLA4 OS=Saccharomyces cerevisiae (strain ATCC 204508 / S288c) OX=559292 GN=CLA4 PE=1 SV=1
mRNA_1653	scaffold_6	157455	158400	1558	+	mRNA_1653	268	279	271	319	220	330	365	385	278	18.8735	21.9084	20.6884	24.2211	19.7003	25.7093	30.6208	28.9417	23.7576	hypothetical protein		-	-
mRNA_1650	scaffold_6	147392	148853	2582	+	mRNA_1650	3	9	9	4	6	19	87	65	46	0.127482	0.426442	0.414582	0.183263	0.3242	0.893184	4.40406	2.94841	2.37206			-	-
mRNA_1651	scaffold_6	149141	150699	2586	-	mRNA_1651	2322	1761	1912	2451	2025	2789	3434	4275	3279	98.5187	83.3113	87.9395	112.12	109.248	130.907	173.565	193.615	168.825	hypothetical protein		-	-
mRNA_1173	scaffold_4	422606	424013	2046	+	mRNA_1173	446	460	477	440	379	393	1370	1367	1366	23.9174	27.5059	27.7292	25.44	25.8435	23.3147	87.5197	78.2518	88.8935	Pkinase-domain-containing protein	[GO:0005829:cytosol][GO:0005634:nucleus][GO:0005956:protein kinase CK2 complex][GO:0005524:ATP binding][GO:0004674:protein serine/threonine kinase activity][GO:0006974:cellular response to DNA damage stimulus][GO:0018105:peptidyl-serine phosphorylation][GO:0018107:peptidyl-threonine phosphorylation][GO:0051726:regulation of cell cycle][GO:0006356:regulation of transcription by RNA polymerase I][G…	[K03097:Ribosome biogenesis in eukaryotes][K03097:NF-kappa B signaling pathway][K03097:Mitophagy - animal][K03097:Wnt signaling pathway][K03097:Adherens junction][K03097:Circadian rhythm - plant]	Protein kinase domain-containing protein OS=Moniliophthora roreri (strain MCA 2997) OX=1381753 GN=Moror_13180 PE=3 SV=1
mRNA_3578	scaffold_15	36398	38372	3312	-	mRNA_3578	18	25	23	33	28	39	64	53	52	0.596303	0.92347	0.825966	1.17867	1.17947	1.42928	2.52569	1.8742	2.09044	hypothetical protein		-	-
mRNA_9542	scaffold_60	186772	187978	2304	+	mRNA_9542	12	13	12	13	16	25	279	460	721	0.571457	0.690294	0.619475	0.667469	0.968848	1.31705	15.8275	23.3834	41.6656			-	-
mRNA_9661	scaffold_62	43658	44641	1748	-	mRNA_9661	0	0	0	0	8	5	12	32	33	0	0	0	0	0.638509	0.347194	0.897285	2.14408	2.51361			-	-
mRNA_12968	scaffold_151	12543	13364	1644	+	mRNA_12968	67	83	75	70	129	98	569	514	376	4.47155	6.1766	5.42605	5.03694	10.9473	7.23549	45.2378	36.6178	30.4517			-	-
mRNA_12749	scaffold_133	7527	8607	1476	-	mRNA_12749	33	22	24	9	10	7	37	83	77	2.45308	1.82352	1.93397	0.721317	0.945218	0.575646	3.27647	6.58602	6.94591	hypothetical protein	[GO:0005829:cytosol][GO:0000811:GINS complex][GO:0005634:nucleus][GO:0031298:replication fork protection complex][GO:0034613:cellular protein localization][GO:0007059:chromosome segregation][GO:0032508:DNA duplex unwinding][GO:0000727:double-strand break repair via break-induced replication][GO:1902975:mitotic DNA replication initiation]	-	-
mRNA_12748	scaffold_133	6303	7021	606	+	mRNA_12748	106	104	139	108	167	226	902	796	783	19.1919	20.9959	27.2814	21.0825	38.447	45.2668	194.547	153.841	172.034	histone-fold-containing protein	[GO:0005829:cytosol][GO:0000790:nuclear chromatin][GO:0043596:nuclear replication fork][GO:0005634:nucleus][GO:0046982:protein heterodimerization activity][GO:0003712:transcription coregulator activity][GO:0003714:transcription corepressor activity][GO:0006357:regulation of transcription by RNA polymerase II]	-	Histone-like transcription factor (Cbf nf-y) OS=Moniliophthora roreri (strain MCA 2997) OX=1381753 GN=Moror_11482 PE=4 SV=1
mRNA_2837	scaffold_11	294188	294664	720	+	mRNA_2837	786	672	657	358	424	296	242	165	128	119.777	114.185	108.532	58.8194	82.1583	49.9003	43.9312	26.84	23.6702	hypothetical protein		-	Transcription factor OS=Ganoderma sinense ZZ0214-1 OX=1077348 GN=GSI_05943 PE=4 SV=1
mRNA_12745	scaffold_133	1822	2339	924	+	mRNA_12745	2	1	3	9	2	5	26	66	41	0.237489	0.132404	0.386166	1.15223	0.301979	0.656813	3.67783	8.36572	5.90795	hypothetical protein		-	-
mRNA_12960	scaffold_150	12400	13948	2178	+	mRNA_12960	0	0	0	0	0	0	0	0	0	0	0	0	0	0	0	0	0	0			-	-
mRNA_12963	scaffold_151	4871	6127	2392	+	mRNA_12963	6	11	6	2	8	0	37	15	27	0.275217	0.562607	0.298342	0.0989097	0.466603	0	2.02177	0.734449	1.50289			-	-
mRNA_12746	scaffold_133	2393	4534	4284	+	mRNA_12746	26	21	22	7	7	13	17	20	43	0.6659	0.599713	0.610798	0.193294	0.227964	0.36833	0.518669	0.546779	1.33642	hypothetical protein		-	-
mRNA_12741	scaffold_132	40179	40636	642	-	mRNA_12741	0	0	0	0	0	0	0	0	0	0	0	0	0	0	0	0	0	0	winged helix DNA-binding domain-containing protein	[GO:0005739:mitochondrion][GO:0005634:nucleus][GO:0032993:protein-DNA complex][GO:0003677:DNA binding][GO:0003700:DNA-binding transcription factor activity][GO:0000978:RNA polymerase II proximal promoter sequence-specific DNA binding][GO:0043565:sequence-specific DNA binding][GO:0034605:cellular response to heat][GO:1904262:negative regulation of TORC1 signaling][GO:0045944:positive regulation of…	-	HSF_DOMAIN domain-containing protein OS=Rickenella mellea OX=50990 GN=BD410DRAFT_882301 PE=3 SV=1
mRNA_12740	scaffold_132	36367	37355	1758	+	mRNA_12740	35	40	63	11	25	20	19	35	19	2.18441	2.78365	4.26232	0.740191	1.98399	1.38088	1.41262	2.33174	1.439			-	-
mRNA_12743	scaffold_132	49047	50306	1878	-	mRNA_12743	0	0	0	0	0	0	0	0	0	0	0	0	0	0	0	0	0	0			-	-
mRNA_12966	scaffold_151	11029	11681	1202	+	mRNA_12966	40	24	66	21	20	3	14	10	20	3.65124	2.44276	6.53077	2.06674	2.32137	0.302943	1.52235	0.974377	2.21539			-	-
mRNA_4843	scaffold_21	399568	400984	2706	+	mRNA_4843	0	0	0	0	0	0	0	0	0	0	0	0	0	0	0	0	0	0			-	-
mRNA_5869	scaffold_28	13458	15514	3884	+	mRNA_5869	174	167	184	297	277	417	1431	1313	1116	4.91535	5.2603	5.6346	9.04581	9.9499	13.0317	48.1561	39.5929	38.2569	hypothetical protein		-	-
XLOC_008483	scaffold_50	107793	108161	684	+	NA	22	62	26	29	39	29	22	25	34	3.27078	10.278	4.19027	4.64849	7.3727	4.76964	3.89634	3.96748	6.13405	-	-	-	-
mRNA_9660	scaffold_62	42543	43379	1558	+	mRNA_9660	12	3	10	11	4	2	53	65	62	0.845082	0.235574	0.763409	0.83521	0.358188	0.155814	4.4463	4.88627	5.29845			-	-
XLOC_005950	scaffold_32	213527	214867	962	+	NA	447	387	436	1066	1448	544	223	181	173	25.491	24.6082	26.9529	65.5424	104.998	34.3192	15.1492	11.0181	11.972	-	-	-	-
mRNA_12756	scaffold_133	23479	24575	1872	+	mRNA_12756	441	340	367	583	462	796	814	728	545	25.8474	22.2201	23.3177	36.8411	34.4314	51.612	56.8341	45.5467	38.7628	hypothetical protein		-	-
mRNA_9943	scaffold_66	96240	96956	1068	+	mRNA_9943	0	0	0	0	0	0	0	0	0	0	0	0	0	0	0	0	0	0			-	-
mRNA_12973	scaffold_153	104	424	642	+	mRNA_12973	0	0	0	0	0	0	0	0	0	0	0	0	0	0	0	0	0	0	hypothetical protein		-	-
mRNA_12754	scaffold_133	19209	20159	1230	-	mRNA_12754	64	112	70	106	94	150	135	189	142	5.709	11.14	6.76889	10.1946	10.6621	14.8023	14.3456	17.9965	15.3712	C-4 methyl sterol oxidase	[GO:0005783:endoplasmic reticulum][GO:0005789:endoplasmic reticulum membrane][GO:0016021:integral component of membrane][GO:0000254:C-4 methylsterol oxidase activity][GO:0005506:iron ion binding][GO:0006696:ergosterol biosynthetic process][GO:0016126:sterol biosynthetic process]	[K07750:Steroid biosynthesis]	Zn(2)-C6 fungal-type domain-containing protein OS=Wallemia mellicola OX=1708541 GN=E3Q13_00956 PE=3 SV=1
mRNA_7306	scaffold_38	288707	288886	360	+	mRNA_7306	0	0	0	0	0	0	0	0	0	0	0	0	0	0	0	0	0	0	P-loop containing nucleoside triphosphate hydrolase protein		-	-
mRNA_7307	scaffold_38	289149	290307	2070	+	mRNA_7307	72	68	63	42	85	74	489	692	968	3.81634	4.01894	3.61989	2.40021	5.72884	4.33915	30.8766	39.1532	62.263	hypothetical protein	[GO:0005737:cytoplasm][GO:0005634:nucleus][GO:0004089:carbonate dehydratase activity][GO:0008270:zinc ion binding][GO:1990748:cellular detoxification][GO:0071244:cellular response to carbon dioxide][GO:0034599:cellular response to oxidative stress][GO:0006730:one-carbon metabolic process]	[K01673:Nitrogen metabolism]	Carbonic anhydrase OS=Candida albicans (strain SC5314 / ATCC MYA-2876) OX=237561 GN=NCE103 PE=1 SV=1
mRNA_7304	scaffold_38	285341	285547	414	-	mRNA_7304	0	0	0	0	0	0	1	0	0	0	0	0	0	0	0	0.315711	0	0	hypothetical protein		-	Zn(2)-C6 fungal-type domain-containing protein OS=Bondarzewia mesenterica OX=1095465 GN=EW146_g6643 PE=4 SV=1
mRNA_7305	scaffold_38	286130	287494	2730	+	mRNA_7305	16	12	16	13	36	27	17	23	36	0.643046	0.537764	0.697079	0.563314	1.83975	1.20045	0.813911	0.986726	1.75576			-	-
mRNA_7302	scaffold_38	282777	284476	2802	-	mRNA_7302	49	28	36	58	59	122	100	129	102	1.91873	1.22254	1.52813	2.44867	2.93766	5.28488	4.66469	5.39204	4.84682	TBP-interacting protein	[GO:0070209:ASTRA complex][GO:0031011:Ino80 complex][GO:0035267:NuA4 histone acetyltransferase complex][GO:0097255:R2TP complex][GO:0000812:Swr1 complex][GO:0043138:3'-5' DNA helicase activity][GO:0043139:5'-3' DNA helicase activity][GO:0005524:ATP binding][GO:0000492:box C/D snoRNP assembly][GO:0006281:DNA repair][GO:0043486:histone exchange][GO:0060303:regulation of nucleosome density][GO:00063…	[K04499:Wnt signaling pathway]	-
mRNA_7303	scaffold_38	284869	285192	648	+	mRNA_7303	0	0	0	0	0	0	0	1	0	0	0	0	0	0	0	0	0.180741	0			-	-
mRNA_7300	scaffold_38	272727	273419	936	+	mRNA_7300	204	179	195	191	288	135	186	344	464	23.9133	23.3965	24.779	24.1395	42.9274	17.5066	25.9733	43.0441	66.0035	hypothetical protein		-	-
mRNA_7301	scaffold_38	274651	277507	3612	-	mRNA_7301	64	61	58	62	56	51	81	123	97	1.94409	2.06612	1.90987	2.03055	2.16301	1.71382	2.93108	3.98831	3.5756	hypothetical protein		-	-
mRNA_12976	scaffold_153	5882	7912	3336	+	mRNA_12976	973	790	848	1085	829	1418	720	953	750	32.0016	28.9717	30.2339	38.4746	34.6694	51.5934	28.2096	33.4579	29.9337	VHS-domain-containing protein	[GO:0005829:cytosol][GO:0005794:Golgi apparatus][GO:0005802:trans-Golgi network][GO:0032588:trans-Golgi network membrane][GO:0043130:ubiquitin binding][GO:0099638:endosome to plasma membrane protein transport][GO:0006895:Golgi to endosome transport][GO:0006896:Golgi to vacuole transport][GO:0043328:protein transport to vacuole involved in ubiquitin-dependent protein catabolic process via the mult…	[K12404:Lysosome]	-
mRNA_9540	scaffold_60	183220	183735	1032	+	mRNA_9540	16	29	29	30	14	19	134	106	32	1.70108	3.43789	3.34228	3.43884	1.89263	2.23469	16.9713	12.0298	4.12853	hypothetical protein		-	-
mRNA_7308	scaffold_38	291764	293512	3106	-	mRNA_7308	11	3	4	10	4	25	234	366	499	0.388576	0.118166	0.153173	0.380863	0.179671	0.976972	9.84703	13.801	21.3907	hypothetical protein		-	-
mRNA_7309	scaffold_38	294524	295677	2082	-	mRNA_7309	2	13	9	5	12	17	1	3	9	0.105398	0.763899	0.514146	0.284092	0.804116	0.991087	0.0627784	0.168761	0.575555	hypothetical protein		-	-
mRNA_12750	scaffold_133	10956	11784	1236	-	mRNA_12750	72	49	50	131	156	55	21	28	38	6.39144	4.8501	4.81145	12.5378	17.6086	5.40117	2.22071	2.65321	4.09346			-	-
mRNA_9541	scaffold_60	185502	185761	426	+	mRNA_9541	1	11	1	3	1	1	22	11	5	0.257558	3.15905	0.2792	0.833071	0.327498	0.284927	6.75	3.02423	1.56273			-	-
mRNA_6228	scaffold_30	144894	145550	1204	+	mRNA_6228	0	0	0	0	0	0	0	0	0	0	0	0	0	0	0	0	0	0	aspartic proteinase	[GO:0004190:aspartic-type endopeptidase activity]	-	-
mRNA_4584	scaffold_20	196878	201503	6358	+	mRNA_4584	1351	1417	1348	1674	1117	1633	1119	1248	1060	23.3142	27.2661	25.217	31.1462	24.5104	31.1752	23.0038	22.9893	22.1978	DNA mismatch repair protein	[GO:0032300:mismatch repair complex][GO:0032301:MutSalpha complex][GO:0032302:MutSbeta complex][GO:0005634:nucleus][GO:0005524:ATP binding][GO:0008094:DNA-dependent ATPase activity][GO:0000406:double-strand/single-strand DNA junction binding][GO:0030983:mismatched DNA binding][GO:0006310:DNA recombination][GO:0043570:maintenance of DNA repeat elements][GO:0006298:mismatch repair][GO:0045910:negat…	[K08735:Mismatch repair]	Transcription initiation factor TFIID subunit 7 OS=Pyrenophora tritici-repentis OX=45151 GN=PtrARCrB10_11487 PE=3 SV=1
XLOC_010740	scaffold_72	21486	22214	554	-	NA	49	24	27	39	55	44	22	19	23	4.85223	2.64999	2.89834	4.16385	6.92534	4.8201	2.59522	2.00838	2.76384	-	-	-	-
XLOC_010749	scaffold_72	72930	73346	359	-	NA	22	33	19	104	70	77	63	36	44	3.36189	5.62293	3.14741	17.1348	13.6017	13.017	11.4685	5.87232	8.1593	-	-	-	-
mRNA_9115	scaffold_56	24793	26142	2112	+	mRNA_9115	225	191	221	168	173	152	976	927	746	11.6889	11.064	12.4458	9.40991	11.428	8.73561	60.4013	51.4064	47.0294	hypothetical protein		-	-
mRNA_2873	scaffold_11	375015	375499	744	-	mRNA_2873	1576	1498	1550	832	1443	777	1130	1396	850	232.417	246.327	247.79	132.288	270.59	126.763	198.516	219.758	152.115			-	-
mRNA_2872	scaffold_11	373644	374619	876	+	mRNA_2872	2201	1813	1969	1655	1546	1741	4665	4129	3651	275.677	253.202	267.341	223.493	246.22	241.234	696.046	552.042	554.923	hypothetical protein		[K02903:Ribosome]	-
XLOC_012520	scaffold_99	71312	71976	604	+	NA	0	0	0	0	0	0	0	0	0	0	0	0	0	0	0	0	0	0	-	-	-	-
mRNA_2302	scaffold_8	573576	578262	6870	-	mRNA_2302	535	399	487	347	328	440	638	840	713	8.54441	7.10541	8.43135	5.97507	6.66094	7.77391	12.1382	14.3204	13.8184	hypothetical protein	[GO:0005634:nucleus][GO:0030915:Smc5-Smc6 complex][GO:0005524:ATP binding][GO:0036121:double-stranded DNA-dependent ATP-dependent DNA helicase activity][GO:0003697:single-stranded DNA binding][GO:0000724:double-strand break repair via homologous recombination][GO:0051321:meiotic cell cycle]	-	-
mRNA_2877	scaffold_11	381225	385833	8664	-	mRNA_2877	2686	2395	2488	3880	3314	4879	4475	5002	3776	34.0151	33.819	34.1552	52.9765	53.3645	68.3527	67.5096	67.6171	58.0281	glycosyltransferase family 2 protein	[GO:0016021:integral component of membrane][GO:0005886:plasma membrane][GO:0004100:chitin synthase activity][GO:0071555:cell wall organization]	[K00698:Amino sugar and nucleotide sugar metabolism]	Transcription initiation factor IIE, beta subunit OS=Pseudozyma antarctica (strain T-34) OX=1151754 GN=PANT_16d00022 PE=4 SV=1
mRNA_2304	scaffold_8	581766	584399	3966	-	mRNA_2304	752	621	704	833	678	1015	784	962	685	20.8041	19.1563	21.1127	24.8463	23.8504	31.064	25.8377	28.4089	22.9966	hypothetical protein	[GO:0010494:cytoplasmic stress granule][GO:0005634:nucleus][GO:0070140:SUMO-specific isopeptidase activity][GO:0016926:protein desumoylation][GO:0070647:protein modification by small protein conjugation or removal][GO:2000765:regulation of cytoplasmic translation]	-	-
mRNA_2307	scaffold_8	593931	595361	2790	+	mRNA_2307	231	179	184	359	176	450	1258	1047	1034	9.08432	7.84914	7.84401	15.2216	8.80089	19.5773	58.9342	43.9515	49.3448	Mur ligase	[GO:0005737:cytoplasm][GO:0005829:cytosol][GO:0005739:mitochondrion][GO:0005524:ATP binding][GO:0008841:dihydrofolate synthase activity][GO:0046872:metal ion binding][GO:0004326:tetrahydrofolylpolyglutamate synthase activity][GO:0009396:folic acid-containing compound biosynthetic process][GO:0006730:one-carbon metabolic process]	[K20457:Folate biosynthesis]	-
mRNA_2306	scaffold_8	589274	591145	3114	-	mRNA_2306	811	717	607	1171	756	1377	1670	1383	1140	28.5751	28.1692	23.1843	44.4845	33.8705	53.6734	70.0952	52.0158	48.7429	glycoside hydrolase family 16 protein	[GO:0005783:endoplasmic reticulum][GO:0030176:integral component of endoplasmic reticulum membrane][GO:0016021:integral component of membrane][GO:0005886:plasma membrane][GO:0015926:glucosidase activity][GO:0006078:(1->6)-beta-D-glucan biosynthetic process][GO:0031505:fungal-type cell wall organization][GO:0071852:fungal-type cell wall organization or biogenesis]	-	Beta-glucan synthesis-associated protein SKN1 OS=Thanatephorus cucumeris (strain AG1-IB / isolate 7/3/14) OX=1108050 GN=BN14_02096 PE=4 SV=1
mRNA_2309	scaffold_8	598162	601691	5038	-	mRNA_2309	917	828	831	1867	1069	1840	1353	1498	1105	19.9708	20.1069	19.6186	43.8386	29.6031	44.3306	35.1019	34.8245	29.2031	hypothetical protein		-	Zn(2)-C6 fungal-type domain-containing protein OS=Sparassis crispa OX=139825 GN=SCP_0502790 PE=4 SV=1
mRNA_4350	scaffold_19	73644	76804	5970	-	mRNA_4350	591	468	472	823	413	672	524	628	459	10.8617	9.59058	9.40356	16.3078	9.65148	13.6628	11.4722	12.3202	10.2368	AIP3-domain-containing protein	[GO:0005935:cellular bud neck][GO:0005934:cellular bud tip][GO:0000131:incipient cellular bud site][GO:0043332:mating projection tip][GO:0000133:polarisome][GO:0005628:prospore membrane][GO:0005816:spindle pole body][GO:0003779:actin binding][GO:0005519:cytoskeletal regulatory protein binding][GO:0008047:enzyme activator activity][GO:0051017:actin filament bundle assembly][GO:0030953:astral micro…	-	-
mRNA_2879	scaffold_11	387072	388972	3046	+	mRNA_2879	736	719	719	956	1046	1258	1374	1590	1119	26.5114	28.8783	28.0753	37.1277	47.9093	50.1296	58.9586	61.1362	48.9131	hypothetical protein	[GO:0005886:plasma membrane][GO:0005628:prospore membrane][GO:0008526:phosphatidylinositol transporter activity][GO:0120014:intermembrane phospholipid transfer activity][GO:0120010:intermembrane phospholipid transfer]	-	-
mRNA_2878	scaffold_11	386642	387034	548	-	mRNA_2878	140	137	185	229	256	153	176	217	146	28.0306	30.5853	40.1528	49.4339	65.1745	33.8887	41.9781	46.3779	35.4729	AGABI1DRAFT_81979; hypothetical protein	[GO:0031429:box H/ACA snoRNP complex][GO:0090661:box H/ACA telomerase RNP complex][GO:0005730:nucleolus][GO:0034513:box H/ACA snoRNA binding][GO:0019843:rRNA binding][GO:0070034:telomerase RNA binding][GO:0031118:rRNA pseudouridine synthesis][GO:0031120:snRNA pseudouridine synthesis]	[K11130:Ribosome biogenesis in eukaryotes]	Zn(2)-C6 fungal-type domain-containing protein OS=Aureobasidium pullulans OX=5580 GN=D6C83_01468 PE=4 SV=1
XLOC_005812	scaffold_31	181633	182262	567	+	NA	43	33	46	23	23	19	110	60	58	4.16045	3.5602	4.82469	2.3993	2.82965	2.03369	12.6786	6.19683	6.80989	-	-	-	-
XLOC_005811	scaffold_31	178640	179606	1479	+	NA	28	30	21	27	24	34	49	78	92	1.81569	2.16917	1.47619	1.8877	1.97892	2.43906	3.78518	5.39915	7.23956	-	-	-	-
mRNA_9664	scaffold_62	47734	48506	1428	+	mRNA_9664	7	6	16	7	23	17	85	95	74	0.537842	0.514039	1.33265	0.579883	2.24708	1.44499	7.78003	7.7916	6.89967			-	-
mRNA_10945	scaffold_82	56895	57747	1612	+	mRNA_10945	32	53	35	39	27	59	108	132	94	2.17806	4.02239	2.58242	2.862	2.33678	4.44253	8.75688	9.59048	7.76404			-	-
XLOC_007764	scaffold_45	272311	273296	863	+	NA	50	92	56	44	44	27	22	22	17	3.17844	6.52109	3.85897	3.01566	3.55656	1.89874	1.66599	1.49284	1.31139	-	-	-	-
XLOC_007762	scaffold_45	266728	267126	347	+	NA	17	31	33	69	32	55	72	82	80	2.68766	5.46482	5.65561	11.7614	6.43293	9.61937	13.5601	13.8384	15.3481	-	-	-	-
XLOC_012429	scaffold_96	108931	109380	345	-	NA	1	0	10	2	1	12	7	3	3	0.159014	0	1.72376	0.342887	0.202194	2.11094	1.32599	0.509218	0.578891	-	-	-	-
mRNA_10760	scaffold_79	17051	17725	1248	+	mRNA_10760	0	0	0	0	0	0	0	0	0	0	0	0	0	0	0	0	0	0	SUN domain-containing protein 2-like		-	-
XLOC_012426	scaffold_96	91745	92505	556	-	NA	24	36	46	70	37	57	66	77	58	2.36805	3.96069	4.92014	7.44669	4.64211	6.22177	7.75764	8.10994	6.94461	-	-	-	-
mRNA_215	scaffold_1	571884	572860	1954	-	mRNA_215	3060	2848	2932	2000	2938	1225	583	467	318	171.823	178.315	178.47	121.081	209.771	76.0948	38.9973	27.9913	21.6684			-	-
mRNA_10947	scaffold_82	58559	59401	1590	+	mRNA_10947	29	41	37	29	29	27	137	138	123	2.00118	3.15471	2.76777	2.1576	2.5446	2.06115	11.262	10.1651	10.2999			-	-
XLOC_009928	scaffold_64	30634	31136	722	+	NA	0	0	3	4	2	4	18	14	6	0	0	0.401821	0.532865	0.314221	0.546752	2.64942	1.84649	0.899628	-	-	-	-
mRNA_370	scaffold_2	85355	88292	4350	+	mRNA_370	127	105	109	114	190	111	355	433	414	3.20331	2.95307	2.98031	3.10017	6.09372	3.09726	10.6667	11.6582	12.6717	ATP-dependent DNA helicase	[GO:0005694:chromosome][GO:0005737:cytoplasm][GO:0005730:nucleolus][GO:0005634:nucleus][GO:0031422:RecQ helicase-Topo III complex][GO:0043138:3'-5' DNA helicase activity][GO:0005524:ATP binding][GO:0003678:DNA helicase activity][GO:0009378:four-way junction helicase activity][GO:0003676:nucleic acid binding][GO:0006974:cellular response to DNA damage stimulus][GO:0051276:chromosome organization][…	-	Transcription initiation factor TFIID subunit 5 OS=Grifola frondosa OX=5627 GN=taf5 PE=4 SV=1
mRNA_11330	scaffold_89	26433	28947	3894	+	mRNA_11330	0	0	0	0	0	0	0	0	0	0	0	0	0	0	0	0	0	0	hypothetical protein		-	-
mRNA_10762	scaffold_79	25910	27309	1998	+	mRNA_10762	0	0	0	0	0	0	0	0	0	0	0	0	0	0	0	0	0	0	hypothetical protein		-	-
mRNA_10765	scaffold_79	33274	34358	1572	-	mRNA_10765	0	0	0	0	0	0	0	0	0	0	0	0	0	0	0	0	0	0			-	-
mRNA_10940	scaffold_82	47022	48786	2534	-	mRNA_10940	38	30	21	70	65	55	401	418	272	1.64536	1.4484	0.985683	3.26785	3.5787	2.63451	20.6837	19.3197	14.2918	Aldo/keto reductase	[GO:0005829:cytosol][GO:0005634:nucleus][GO:0032866:D-xylose:NADP reductase activity][GO:0032867:L-arabinose:NADP reductase activity][GO:0019568:arabinose catabolic process][GO:0042843:D-xylose catabolic process]	-	Uncharacterized protein OS=Botrytis paeoniae OX=278948 GN=BPAE_0139g00230 PE=4 SV=1
mRNA_12575	scaffold_124	19936	23087	5118	-	mRNA_12575	359	273	294	461	363	553	637	607	477	7.69625	6.52583	6.83238	10.6554	9.8952	13.115	16.2678	13.8906	12.4092	hypothetical protein	[GO:0016586:RSC-type complex][GO:0003682:chromatin binding][GO:0043044:ATP-dependent chromatin remodeling][GO:0007059:chromosome segregation][GO:0000724:double-strand break repair via homologous recombination][GO:0006303:double-strand break repair via nonhomologous end joining][GO:0006337:nucleosome disassembly][GO:0006276:plasmid maintenance][GO:0042173:regulation of sporulation resulting in for…	-	Uncharacterized protein OS=Lomentospora prolificans OX=41688 GN=jhhlp_001615 PE=4 SV=1
mRNA_10767	scaffold_79	36391	37328	1356	-	mRNA_10767	0	0	0	0	0	0	0	0	0	0	0	0	0	0	0	0	0	0			-	-
mRNA_10942	scaffold_82	51853	52813	1472	-	mRNA_10942	9	1	1	2	1	0	24	24	32	0.670841	0.0831123	0.080801	0.160728	0.0947787	0	2.13105	1.90957	2.89446	hypothetical protein	[GO:0005737:cytoplasm][GO:0005829:cytosol][GO:0005634:nucleus][GO:0008106:alcohol dehydrogenase (NADP+) activity][GO:0004032:alditol:NADP+ 1-oxidoreductase activity][GO:0004033:aldo-keto reductase (NADP) activity][GO:0047953:glycerol 2-dehydrogenase (NADP+) activity][GO:1990042:glycerol dehydrogenase [NAD(P)+] activity][GO:0003729:mRNA binding][GO:0016491:oxidoreductase activity][GO:0019568:arabi…	-	Uncharacterized protein (Fragment) OS=Scytalidium lignicola OX=5539 GN=B7463_g10881 PE=4 SV=1
mRNA_1033	scaffold_4	15682	16895	2120	+	mRNA_1033	472	506	503	474	537	636	1027	1040	968	24.4282	29.2003	28.22	26.4492	35.3392	36.4137	63.3177	57.4552	60.7945	hypothetical protein	[GO:0005737:cytoplasm][GO:0030659:cytoplasmic vesicle membrane][GO:0005829:cytosol][GO:0005789:endoplasmic reticulum membrane][GO:0030176:integral component of endoplasmic reticulum membrane][GO:0003882:CDP-diacylglycerol-serine O-phosphatidyltransferase activity][GO:0016024:CDP-diacylglycerol biosynthetic process][GO:0051523:cell growth mode switching, monopolar to bipolar][GO:0071852:fungal-typ…	[K17103:Glycine, serine and threonine metabolism][K17103:Glycerophospholipid metabolism]	RNA polymerase II transcription factor B subunit 2 OS=Synchytrium endobioticum OX=286115 GN=SeMB42_g04648 PE=3 SV=1
mRNA_11750	scaffold_98	59196	62051	4466	+	mRNA_11750	459	364	378	433	475	275	1823	1547	694	11.2766	9.9714	10.0669	11.4694	14.8386	7.47408	53.353	40.5698	20.6902	dihydroxyacetone kinase 1	[GO:0005737:cytoplasm][GO:0005829:cytosol][GO:0005524:ATP binding][GO:0004371:glycerone kinase activity][GO:0050354:triokinase activity][GO:0019563:glycerol catabolic process][GO:0006071:glycerol metabolic process]	[K00863:Fructose and mannose metabolism][K00863:Glycerolipid metabolism][K00863:Methane metabolism]	Uncharacterized protein OS=Pseudogymnoascus sp. WSF 3629 OX=1622147 GN=VE00_08323 PE=4 SV=1
mRNA_4793	scaffold_21	278608	279374	1206	+	mRNA_4793	319	275	283	333	260	424	417	506	365	29.0221	27.8971	27.9103	32.6638	30.0777	42.6739	45.1939	49.1399	40.2968	hypothetical protein	[GO:0032153:cell division site][GO:0005829:cytosol][GO:0072686:mitotic spindle][GO:0005634:nucleus][GO:0070860:RNA polymerase I core factor complex][GO:0000120:RNA polymerase I transcription factor complex][GO:0001164:RNA polymerase I CORE element sequence-specific DNA binding][GO:0001181:RNA polymerase I general transcription initiation factor activity][GO:0017025:TBP-class protein binding][GO:0…	-	RNA polymerase I-specific transcription initiation factor rrn11 OS=Trametes pubescens OX=154538 GN=TRAPUB_10938 PE=4 SV=1
mRNA_6709	scaffold_33	331658	334258	4038	-	mRNA_6709	775	609	675	834	631	1211	1589	1523	1153	21.0581	18.4512	19.8821	24.4326	21.8012	36.4017	51.4338	44.1738	38.0179	ARM repeat-containing protein		-	-
mRNA_11469	scaffold_92	11802	18797	12780	-	mRNA_11469	1193	1047	1147	1295	1163	1607	1952	2163	1654	10.2422	10.0228	10.6747	11.987	12.696	15.2626	19.9636	19.8224	17.2318	hypothetical protein		-	-
mRNA_11468	scaffold_92	10047	11575	2226	+	mRNA_11468	2870	2422	2598	2543	2205	2557	3781	3569	3262	141.463	133.114	138.816	135.142	138.198	139.428	222.01	187.782	195.112	hypothetical protein	[GO:0031225:anchored component of membrane][GO:0009277:fungal-type cell wall][GO:0005886:plasma membrane][GO:0004553:hydrolase activity, hydrolyzing O-glycosyl compounds][GO:0005975:carbohydrate metabolic process][GO:0071555:cell wall organization]	-	Uncharacterized protein OS=Hortaea thailandica OX=706561 GN=B0A50_08772 PE=4 SV=1
mRNA_11465	scaffold_91	123926	126520	4596	+	mRNA_11465	181	192	183	213	178	282	515	654	397	4.32099	5.11087	4.73583	5.48239	5.40329	7.44754	14.646	16.6659	11.501	hypothetical protein	[GO:0034198:cellular response to amino acid starvation][GO:0051321:meiotic cell cycle][GO:0032007:negative regulation of TOR signaling]	[K20406:mTOR signaling pathway]	-
mRNA_11464	scaffold_91	118524	121048	4032	-	mRNA_11464	1668	1411	1509	1328	1418	1566	627	670	958	45.39	42.8134	44.5137	38.9626	49.0653	47.1427	20.3253	19.4619	31.6351	glycosyltransferase family 20 protein	[GO:0005946:alpha,alpha-trehalose-phosphate synthase complex (UDP-forming)][GO:0005737:cytoplasm][GO:0005829:cytosol][GO:0003825:alpha,alpha-trehalose-phosphate synthase (UDP-forming) activity][GO:0044262:cellular carbohydrate metabolic process][GO:0034605:cellular response to heat][GO:0070301:cellular response to hydrogen peroxide][GO:0016311:dephosphorylation][GO:0090441:trehalose biosynthesis …	[K00697:Starch and sucrose metabolism]	Fungal specific transcription factor domain family protein OS=Aspergillus niger OX=5061 GN=CAN33_0017955 PE=4 SV=1
mRNA_11467	scaffold_92	1	845	802	-	mRNA_11467	43	31	47	41	48	40	157	177	119	5.88273	4.72891	6.97025	6.04755	8.34998	6.05382	25.5868	25.8482	19.7559	hypothetical protein		-	-
mRNA_11466	scaffold_91	126825	127300	952	+	mRNA_11466	17	17	7	32	21	57	133	169	128	1.95928	2.18467	0.874552	3.97634	3.07752	7.26744	18.2602	20.7913	17.9019			-	-
mRNA_11461	scaffold_91	95490	96098	1218	-	mRNA_11461	15	5	10	11	38	7	369	197	153	1.35123	0.502222	0.976512	1.06836	4.35266	0.69758	39.5977	18.9431	16.7251	hypothetical protein		-	-
mRNA_11460	scaffold_91	94207	95221	1688	-	mRNA_11460	39	19	27	24	34	17	191	133	90	2.53499	1.37707	1.90246	1.68193	2.81012	1.22242	14.7894	9.22807	7.09896			-	-
mRNA_11463	scaffold_91	116631	118392	2154	-	mRNA_11463	215	176	174	335	252	408	902	916	746	10.9516	9.99632	9.60789	18.3979	16.322	22.991	54.7333	49.806	46.1124	P-loop containing nucleoside triphosphate hydrolase protein	[GO:0031390:Ctf18 RFC-like complex][GO:0005663:DNA replication factor C complex][GO:0031391:Elg1 RFC-like complex][GO:0005634:nucleus][GO:0031389:Rad17 RFC-like complex][GO:0003677:DNA binding][GO:0006261:DNA-dependent DNA replication]	[K10756:DNA replication][K10756:Nucleotide excision repair][K10756:Mismatch repair]	AAA domain-containing protein OS=Tremella mesenterica (strain ATCC 24925 / CBS 8224 / DSM 1558 / NBRC 9311 / NRRL Y-6157 / RJB 2259-6) OX=578456 GN=TREMEDRAFT_74703 PE=4 SV=1
mRNA_11462	scaffold_91	109607	111176	2142	+	mRNA_11462	0	0	0	0	0	0	0	0	0	0	0	0	0	0	0	0	0	0	reverse transcriptase-RNase H-integrase		-	-
mRNA_6550	scaffold_32	226461	228953	4880	+	mRNA_6550	324	303	376	555	356	646	1276	1462	1328	7.28467	7.59619	9.16416	13.4538	10.1777	16.0678	34.176	35.088	36.2329	hypothetical protein		-	-
mRNA_8023	scaffold_45	16245	18837	3862	-	mRNA_8023	3314	2898	3057	4329	3204	4124	3701	4353	3902	94.151	91.8035	94.1473	132.601	115.744	129.613	125.256	132.01	134.524	hypothetical protein	[GO:0009277:fungal-type cell wall][GO:0016021:integral component of membrane][GO:0004553:hydrolase activity, hydrolyzing O-glycosyl compounds][GO:0071966:fungal-type cell wall polysaccharide metabolic process]	-	Glycoside hydrolase family 16 protein OS=Thanatephorus cucumeris (strain AG1-IA) OX=983506 GN=AG1IA_02785 PE=4 SV=1
mRNA_6552	scaffold_32	232719	235389	4494	+	mRNA_6552	453	427	419	319	409	300	155	219	293	11.0599	11.6243	11.0893	8.39707	12.6972	8.10274	4.50806	5.70746	8.68079	MFS general substrate transporter	[GO:0016021:integral component of membrane][GO:0055085:transmembrane transport]	-	Bicyclomycin resistance protein OS=Aspergillus niger ATCC 13496 OX=1353008 GN=M747DRAFT_317873 PE=4 SV=1
XLOC_008030	scaffold_48	45585	46827	1858	+	NA	289	282	276	290	375	276	196	153	174	15.0422	16.3663	15.5727	16.2741	24.8187	15.8921	12.1528	8.50065	10.9901	-	-	-	-
mRNA_6554	scaffold_32	238228	240670	2692	+	mRNA_6554	113	156	139	135	106	148	706	689	318	4.60562	7.08962	6.14136	5.93238	5.4935	6.67314	34.2784	29.9761	15.7281	hypothetical protein		-	-
XLOC_008036	scaffold_48	82675	83057	330	+	NA	2	0	1	3	4	4	6	11	7	0.332484	0	0.180211	0.537709	0.84554	0.73563	1.18822	1.952	1.41214	-	-	-	-
mRNA_8024	scaffold_45	19856	20765	1820	+	mRNA_8024	2778	2375	2516	3166	1206	2239	630	922	1021	167.473	159.649	164.424	205.783	92.4473	149.323	45.2439	59.3323	74.6929			-	-
mRNA_8797	scaffold_52	200474	202562	3968	-	mRNA_8797	34	16	13	49	27	36	567	481	268	0.940139	0.493312	0.389669	1.46081	0.949315	1.10122	18.6768	14.1973	8.99266	hypothetical protein		-	-
XLOC_006545	scaffold_37	4896	5256	281	-	NA	5	3	3	5	2	8	7	0	3	0.976154	0.653068	0.634906	1.05246	0.496492	1.72782	1.62799	0	0.710739	-	-	-	-
mRNA_8799	scaffold_52	205851	206799	1784	+	mRNA_8799	3	5	0	2	10	1	27	24	19	0.184506	0.342885	0	0.132619	0.78203	0.0680376	1.97815	1.57561	1.41802			-	-
XLOC_008787	scaffold_53	110035	110560	468	+	NA	6	7	4	11	2	5	11	3	2	0.703332	0.914946	0.508287	1.39023	0.298107	0.648392	1.53606	0.375385	0.284498	-	-	-	-
mRNA_8029	scaffold_45	25535	27582	3346	-	mRNA_8029	32583	28379	29309	23469	20486	25097	2455	4102	6512	1068.44	1037.63	1041.84	829.734	854.18	910.415	95.8995	143.582	259.127	hypothetical protein		-	NAD-dependent epimerase/dehydratase OS=Aspergillus oryzae OX=5062 GN=OAory_01107320 PE=4 SV=1
XLOC_006540	scaffold_37	326324	327896	3048	+	NA	6	5	2	2	6	1	27	35	23	0.224836	0.208916	0.0812426	0.0808033	0.28589	0.0414546	1.20527	1.4	1.04588	-	-	-	-
mRNA_8399	scaffold_48	171332	172178	1626	+	mRNA_8399	20	18	16	6	8	31	7	10	16	1.34957	1.35433	1.17037	0.436517	0.686417	2.31411	0.562689	0.720296	1.31016			-	-
mRNA_9267	scaffold_57	180781	183008	3790	+	mRNA_9267	3152	2903	3071	4766	3350	4559	2667	3056	2493	91.2498	93.709	96.3752	148.76	123.317	146.007	91.976	94.4377	87.5806	hypothetical protein		-	-
mRNA_4539	scaffold_20	68945	69933	1610	-	mRNA_4539	236	267	293	319	335	448	452	559	467	16.0433	20.2386	21.5918	23.3807	28.9574	33.6913	36.6038	40.5639	38.5246	hypothetical protein	[GO:0005623:cell][GO:0005758:mitochondrial intermembrane space][GO:0005739:mitochondrion][GO:0050660:flavin adenine dinucleotide binding][GO:0016971:flavin-linked sulfhydryl oxidase activity][GO:0015035:protein disulfide oxidoreductase activity][GO:0016972:thiol oxidase activity][GO:0006879:cellular iron ion homeostasis][GO:0034599:cellular response to oxidative stress][GO:0045041:protein import …	-	-
mRNA_9265	scaffold_57	175174	177165	3074	+	mRNA_9265	1176	1121	1289	2974	1760	3031	3020	2439	1222	41.9748	44.6144	49.8739	114.448	79.878	119.681	128.408	92.9265	52.9288	NADP-aldehyde dehydrogenase	[GO:0004028:3-chloroallyl aldehyde dehydrogenase activity][GO:0016117:carotenoid biosynthetic process][GO:0006081:cellular aldehyde metabolic process]	[K00128:Glycolysis / Gluconeogenesis][K00128:Ascorbate and aldarate metabolism][K00128:Fatty acid degradation][K00128:Valine, leucine and isoleucine degradation][K00128:Lysine degradation][K00128:Arginine and proline metabolism][K00128:Histidine metabolism][K00128:Tryptophan metabolism][K00128:beta-Alanine metabolism][K00128:Glycerolipid metabolism][K00128:Pyruvate metabolism][K00128:Chloroalkane…	Unplaced genomic scaffold supercont1.15, whole genome shotgun sequence OS=Cladophialophora bantiana CBS 173.52 OX=1442370 GN=Z519_09315 PE=3 SV=1
mRNA_9264	scaffold_57	172583	174542	3024	+	mRNA_9264	137	199	168	143	137	209	486	503	323	4.97077	8.0509	6.60773	5.59403	6.32058	8.38896	21.0061	19.4813	14.2215	hypothetical protein		-	-
mRNA_9263	scaffold_57	167981	171036	4536	-	mRNA_9263	1497	1463	1396	723	873	569	1364	1426	1031	36.2104	39.4589	36.6047	18.8554	26.8509	15.2259	39.3036	36.8195	30.2629	FAD-binding domain-containing protein	[GO:0005576:extracellular region][GO:0071949:FAD binding][GO:0016491:oxidoreductase activity]	-	FAD-binding PCMH-type domain-containing protein OS=Cladophialophora immunda OX=569365 GN=PV07_04108 PE=3 SV=1
mRNA_9262	scaffold_57	165432	167823	2962	+	mRNA_9262	32082	26561	27035	28322	31546	37101	12090	17142	11217	1188.4	1097.07	1085.59	1131.12	1485.86	1520.35	533.497	677.81	504.216	hypothetical protein	[GO:0005829:cytosol][GO:0005634:nucleus][GO:0016614:oxidoreductase activity, acting on CH-OH group of donors]	-	BZIP domain-containing protein OS=Pseudogymnoascus sp. VKM F-4520 (FW-2644) OX=1420915 GN=V502_00859 PE=4 SV=1
mRNA_9261	scaffold_57	162058	164012	2178	+	mRNA_9261	1682	1400	1508	515	979	2159	398	630	472	84.7331	78.64	82.3509	27.9717	62.7109	120.32	23.8845	33.8777	28.8542	hypothetical protein	[GO:0005829:cytosol][GO:0005634:nucleus][GO:0016614:oxidoreductase activity, acting on CH-OH group of donors]	-	BZIP domain-containing protein OS=Pseudogymnoascus sp. VKM F-4520 (FW-2644) OX=1420915 GN=V502_00859 PE=4 SV=1
mRNA_9260	scaffold_57	154044	154694	1122	+	mRNA_9260	49	62	34	30	60	67	138	162	88	4.79168	6.7604	3.60422	3.163	7.46065	7.24812	16.076	16.9104	10.4427			-	-
mRNA_1010	scaffold_3	810930	812400	2474	-	mRNA_1010	1087	1053	974	1227	1127	1085	1426	1649	1269	48.2075	52.0717	46.8257	58.6699	63.554	53.2321	75.3374	78.0643	68.2947	Orm1 type endoplasmic reticulum protein	[GO:0005623:cell][GO:0005783:endoplasmic reticulum][GO:0030176:integral component of endoplasmic reticulum membrane][GO:0035339:SPOTS complex][GO:0034620:cellular response to unfolded protein][GO:0090156:cellular sphingolipid homeostasis][GO:0006672:ceramide metabolic process][GO:1900060:negative regulation of ceramide biosynthetic process][GO:0090155:negative regulation of sphingolipid biosynthe…	-	Zn(2)-C6 fungal-type domain-containing protein OS=Tilletiopsis washingtonensis OX=58919 GN=FA09DRAFT_325061 PE=3 SV=1
mRNA_4531	scaffold_20	53624	55078	1788	+	mRNA_4531	189	143	139	132	117	145	284	378	317	11.5979	9.78457	9.24638	8.73327	9.12928	9.84338	20.7607	24.7603	23.6057	hypothetical protein		-	Zn(2)-C6 fungal-type domain-containing protein OS=Sparassis crispa OX=139825 GN=SCP_1200710 PE=4 SV=1
mRNA_4532	scaffold_20	55245	57796	3798	-	mRNA_4532	933	909	873	1222	927	1428	2115	1988	1513	26.9533	29.2808	27.3391	38.0615	34.052	45.637	72.7857	61.3046	53.0407	hypothetical protein	[GO:0005758:mitochondrial intermembrane space][GO:0070469:respirasome][GO:0020037:heme binding][GO:0004460:L-lactate dehydrogenase (cytochrome) activity][GO:0046872:metal ion binding]	[K00101:Pyruvate metabolism]	Uncharacterized protein OS=Byssochlamys spectabilis (strain No. 5 / NBRC 109023) OX=1356009 GN=PVAR5_5870 PE=3 SV=1
mRNA_4533	scaffold_20	58227	58925	1320	+	mRNA_4533	18	21	25	31	13	41	148	100	104	1.49618	1.94634	2.25263	2.77816	1.374	3.77011	14.6548	8.87274	10.4902	hypothetical protein	[GO:0071162:CMG complex][GO:0000811:GINS complex][GO:0031298:replication fork protection complex][GO:0006261:DNA-dependent DNA replication][GO:0000727:double-strand break repair via break-induced replication]	-	-
mRNA_4534	scaffold_20	58925	59744	1640	-	mRNA_4534	67	73	46	37	60	49	330	331	207	4.48245	5.44568	3.3361	2.66887	5.10418	3.62657	26.3003	23.6383	16.8055	hypothetical protein		-	-
mRNA_1015	scaffold_3	825435	827058	2592	-	mRNA_1015	924	753	864	844	796	1061	1401	1598	1262	39.1131	35.5413	39.6464	38.5192	42.8446	49.6848	70.647	72.206	64.826	PCI-domain-containing protein	[GO:0016282:eukaryotic 43S preinitiation complex][GO:0033290:eukaryotic 48S preinitiation complex][GO:0005852:eukaryotic translation initiation factor 3 complex][GO:0071541:eukaryotic translation initiation factor 3 complex, eIF3m][GO:0003743:translation initiation factor activity][GO:0002183:cytoplasmic translational initiation][GO:0001732:formation of cytoplasmic translation initiation complex]	-	-
mRNA_4536	scaffold_20	63423	64017	846	-	mRNA_4536	5	5	3	5	15	21	49	78	33	0.648462	0.723058	0.42177	0.699149	2.47366	3.01295	7.57036	10.7983	5.1936	UROD/MetE-like protein		-	-
mRNA_9268	scaffold_57	183250	184518	2326	+	mRNA_9268	2473	2217	2126	2244	1608	2420	1631	1730	1591	116.654	116.608	108.712	114.126	96.4483	126.284	91.6505	87.11	91.0721	mitochondrial ribosomal protein S5/S7		[K02992:Ribosome]	-
mRNA_4026	scaffold_17	191600	193159	1956	+	mRNA_4026	231	165	184	234	183	180	396	451	341	12.9577	10.3202	11.1885	14.152	13.0527	11.1698	26.4617	27.0047	23.2119	rab geranylgeranyltransferase	[GO:0005829:cytosol][GO:0005968:Rab-protein geranylgeranyltransferase complex][GO:0004663:Rab geranylgeranyltransferase activity][GO:0017137:Rab GTPase binding][GO:0008270:zinc ion binding][GO:0006888:endoplasmic reticulum to Golgi vesicle-mediated transport][GO:0018344:protein geranylgeranylation][GO:0018342:protein prenylation][GO:0006612:protein targeting to membrane]	-	-
mRNA_4027	scaffold_17	193384	200079	8586	-	mRNA_4027	5780	5001	5652	9120	5664	7633	8311	9682	7266	73.8621	71.2589	78.2953	125.653	92.0345	107.907	126.518	132.07	112.675	hypothetical protein	[GO:0016021:integral component of membrane][GO:0005886:plasma membrane][GO:0005524:ATP binding][GO:0016887:ATPase activity][GO:0042626:ATPase activity, coupled to transmembrane movement of substances][GO:0140115:export across plasma membrane][GO:0046677:response to antibiotic][GO:0055085:transmembrane transport][GO:1990961:xenobiotic detoxification by transmembrane export across the plasma membra…	[K08712:ABC transporters]	ABC multidrug transporter SNQ2 OS=Candida glabrata (strain ATCC 2001 / CBS 138 / JCM 3761 / NBRC 0622 / NRRL Y-65) OX=284593 GN=SNQ2 PE=2 SV=1
XLOC_001007	scaffold_11	171890	172917	1510	-	NA	27	54	20	42	122	26	37	51	55	1.8845	4.20257	1.51322	3.16058	10.8274	2.00754	3.07638	3.7997	4.65838	-	-	-	-
XLOC_003318	scaffold_19	129445	130280	2032	+	NA	149	112	108	100	121	129	203	152	132	10.6157	8.89755	8.34118	7.68156	10.9618	10.1675	17.2292	11.5599	11.4124	-	-	-	-
mRNA_4022	scaffold_17	179019	182471	6570	+	mRNA_4022	640	542	621	706	591	734	1944	2059	1572	10.6881	10.0927	11.2422	12.7119	12.5499	13.5605	38.6742	36.7048	31.8575	hypothetical protein		-	-
XLOC_004520	scaffold_24	250030	250902	759	+	NA	44	28	18	14	11	16	10	24	20	3.18028	2.25663	1.41035	1.091	1.01097	1.27936	0.861031	1.8517	1.75422	-	-	-	-
mRNA_4020	scaffold_17	174100	175778	2624	-	mRNA_4020	138	81	96	77	113	99	148	150	86	5.77032	3.77654	4.35143	3.47134	6.00804	4.57947	7.37205	6.69513	4.36375			-	-
mRNA_8395	scaffold_48	159684	160997	1782	+	mRNA_8395	34	25	28	47	34	26	64	46	68	2.09342	1.71635	1.86885	3.12004	2.66189	1.77096	4.69421	3.0233	5.08073	kinase-like protein	[GO:0005737:cytoplasm][GO:0005634:nucleus][GO:0005524:ATP binding][GO:0004707:MAP kinase activity][GO:0034599:cellular response to oxidative stress][GO:0006972:hyperosmotic response][GO:0035556:intracellular signal transduction][GO:0007231:osmosensory signaling pathway][GO:0006468:protein phosphorylation][GO:0010468:regulation of gene expression][GO:0051403:stress-activated MAPK cascade]	-	Mitogen-activated protein kinase OS=Penicillium italicum OX=40296 GN=PITC_030500 PE=4 SV=1
mRNA_1036	scaffold_4	24646	30093	10032	-	mRNA_1036	5979	5281	5779	6544	2986	6827	1613	2224	1690	65.3922	64.4024	68.5157	77.166	41.526	82.6011	21.0154	25.9644	22.4297	hypothetical protein	[GO:0070971:endoplasmic reticulum exit site][GO:0005789:endoplasmic reticulum membrane][GO:0012507:ER to Golgi transport vesicle membrane][GO:0000139:Golgi membrane][GO:0006914:autophagy][GO:0048208:COPII vesicle coating][GO:0007029:endoplasmic reticulum organization][GO:0007030:Golgi organization][GO:0070863:positive regulation of protein exit from endoplasmic reticulum][GO:0070973:protein local…	-	-
XLOC_004529	scaffold_24	311829	313250	1252	+	NA	46	54	31	41	77	39	227	276	107	2.01562	2.63835	1.47249	1.93696	4.29017	1.89049	11.849	12.9094	5.6895	-	-	-	-
mRNA_6480	scaffold_32	29127	30336	2046	-	mRNA_6480	8040	7203	7279	5509	5649	6862	2647	3037	2539	431.157	430.706	423.147	318.52	385.198	407.088	169.098	173.848	165.227	hypothetical protein	[GO:0005829:cytosol][GO:0005634:nucleus][GO:0008540:proteasome regulatory particle, base subcomplex][GO:0008541:proteasome regulatory particle, lid subcomplex][GO:0036435:K48-linked polyubiquitin modification-dependent protein binding][GO:0031593:polyubiquitin modification-dependent protein binding][GO:0043130:ubiquitin binding][GO:0045842:positive regulation of mitotic metaphase/anaphase transit…	[K03029:Proteasome]	-
mRNA_4028	scaffold_17	203036	204268	1922	-	mRNA_4028	619	466	533	602	658	749	1055	1059	1017	35.3364	29.6624	32.9836	37.0521	47.7629	47.3012	71.7447	64.5318	70.4519	AGABI1DRAFT_114762; hypothetical protein	[GO:0046540:U4/U6 x U5 tri-snRNP complex][GO:0005682:U5 snRNP][GO:0045292:mRNA cis splicing, via spliceosome]	[K12859:Spliceosome]	-
mRNA_4029	scaffold_17	204242	205609	1328	+	mRNA_4029	460	518	403	678	737	685	996	854	820	38.0053	47.7205	36.0937	60.3951	77.4262	62.6089	98.0284	75.3167	82.213	hypothetical protein	[GO:0005634:nucleus][GO:0003755:peptidyl-prolyl cis-trans isomerase activity][GO:0006457:protein folding]	[K09567:Spliceosome]	Rna polymerase i-specific transcription initiation factor rrn3 OS=Stemphylium lycopersici OX=183478 GN=DDE83_007946 PE=4 SV=1
mRNA_11680	scaffold_96	97090	99872	3766	+	mRNA_11680	631	478	556	450	440	388	995	792	823	18.3837	15.5282	17.5598	14.1352	16.3001	12.5053	34.5329	24.6307	29.0967	cytochrome P450	[GO:0016021:integral component of membrane][GO:0020037:heme binding][GO:0005506:iron ion binding][GO:0004497:monooxygenase activity][GO:0016705:oxidoreductase activity, acting on paired donors, with incorporation or reduction of molecular oxygen]	-	Uncharacterized protein OS=Pseudogymnoascus sp. VKM F-3808 OX=1391699 GN=O988_05333 PE=4 SV=1
mRNA_11682	scaffold_96	102377	105151	4026	+	mRNA_11682	1576	1445	1445	248	1085	195	451	398	396	42.9504	43.9104	42.6893	7.28699	37.5988	5.87901	14.6418	11.5782	13.0962	hypothetical protein	[GO:0016021:integral component of membrane][GO:0020037:heme binding][GO:0005506:iron ion binding][GO:0004497:monooxygenase activity][GO:0016705:oxidoreductase activity, acting on paired donors, with incorporation or reduction of molecular oxygen]	-	Uncharacterized protein OS=Pseudogymnoascus sp. VKM F-3557 OX=1437433 GN=V490_06917 PE=4 SV=1
mRNA_11685	scaffold_96	114922	115680	1440	+	mRNA_11685	0	0	0	0	0	0	0	0	0	0	0	0	0	0	0	0	0	0	hypothetical protein		-	-
mRNA_11684	scaffold_96	110493	113384	2566	-	mRNA_11684	0	0	0	0	0	0	0	0	0	0	0	0	0	0	0	0	0	0			-	-
XLOC_011198	scaffold_8	241281	242217	1716	+	NA	72	87	85	60	84	49	96	43	85	4.46318	6.01339	5.71177	4.01004	6.62101	3.36021	7.08906	2.84529	6.39397	-	-	-	-
mRNA_11686	scaffold_96	117471	118869	2556	-	mRNA_11686	0	0	0	0	0	0	0	0	0	0	0	0	0	0	0	0	0	0			-	-
mRNA_8390	scaffold_48	139036	143292	7562	-	mRNA_8390	2826	2827	2809	2754	1664	2902	2482	3145	2422	41.0034	45.7364	44.1814	43.0822	30.6998	46.5805	42.8999	48.7097	42.6444	transcription elongation factor Spt5	[GO:0032044:DSIF complex][GO:0003729:mRNA binding][GO:0006397:mRNA processing][GO:0032784:regulation of DNA-templated transcription, elongation][GO:0006357:regulation of transcription by RNA polymerase II][GO:0006368:transcription elongation from RNA polymerase II promoter]	-	Transcription elongation factor SPT5 OS=Sparassis crispa OX=139825 GN=SCP_1700990 PE=3 SV=1
mRNA_3753	scaffold_15	504224	506444	3412	-	mRNA_3753	660	495	565	3592	2279	1774	1951	1408	1065	21.2236	17.7488	19.6954	124.537	93.1866	63.1085	74.7376	48.3309	41.559	acid protease	[GO:0004190:aspartic-type endopeptidase activity]	-	-
mRNA_11288	scaffold_88	50322	51743	2194	-	mRNA_11288	120	101	113	111	158	150	714	569	422	6.00108	5.63194	6.12585	5.9849	10.0471	8.29847	42.5356	30.3744	25.6095	scavenger mRNA decapping enzyme	[GO:0005737:cytoplasm][GO:0005829:cytosol][GO:0005634:nucleus][GO:0000932:P-body][GO:0050072:m7G(5')pppN diphosphatase activity][GO:0000340:RNA 7-methylguanosine cap binding][GO:0000290:deadenylation-dependent decapping of nuclear-transcribed mRNA]	[K12584:RNA degradation]	-
mRNA_8246	scaffold_47	30821	33902	4614	-	mRNA_8246	255	246	243	394	380	436	752	834	599	6.06384	6.52275	6.26402	10.1016	11.4901	11.4697	21.3025	21.17	17.2852	DHS-like NAD/FAD-binding domain-containing protein	[GO:0000781:chromosome, telomeric region][GO:0031934:mating-type region heterochromatin][GO:0000790:nuclear chromatin][GO:0031618:nuclear pericentric heterochromatin][GO:1902377:nuclear rDNA heterochromatin][GO:1990707:nuclear subtelomeric heterochromatin][GO:0005730:nucleolus][GO:0005634:nucleus][GO:0046872:metal ion binding][GO:0070403:NAD+ binding][GO:0017136:NAD-dependent histone deacetylase …	[K11121:Nicotinate and nicotinamide metabolism]	Uncharacterized protein OS=Botrytis porri OX=87229 GN=BPOR_0058g00090 PE=4 SV=1
mRNA_8247	scaffold_47	35809	37070	1634	-	mRNA_8247	279	209	318	386	403	422	249	280	302	18.7114	15.6292	23.119	27.9109	34.3669	31.3093	19.8933	20.045	24.5781	hypothetical protein		-	-
mRNA_8244	scaffold_47	26578	29225	3650	+	mRNA_8244	424	438	407	541	369	422	884	1107	927	12.7455	14.681	13.2625	17.5337	14.1043	14.0334	31.6556	35.5211	33.8152	hypothetical protein	[GO:0016021:integral component of membrane][GO:0005886:plasma membrane][GO:0001406:glycerophosphodiester transmembrane transporter activity][GO:0001407:glycerophosphodiester transmembrane transport][GO:0009405:pathogenesis]	-	Major glycerophosphoinositol permease GIT3 OS=Candida albicans (strain SC5314 / ATCC MYA-2876) OX=237561 GN=GIT3 PE=1 SV=1
mRNA_8245	scaffold_47	30334	30787	636	-	mRNA_8245	922	891	813	617	796	988	1218	1373	1263	159.059	171.393	152.04	114.762	174.612	188.557	250.312	252.839	264.406	hypothetical protein		[K10881:Proteasome][K10881:Homologous recombination]	-
mRNA_8242	scaffold_47	23684	24274	942	-	mRNA_8242	1802	1719	1704	368	558	604	220	367	318	209.889	223.253	215.151	46.2133	82.6422	77.8269	30.5255	45.6296	44.947	DUF1857-domain-containing protein		-	-
mRNA_8243	scaffold_47	25679	26257	1158	+	mRNA_8243	2	0	6	4	3	6	9	3	1	0.189499	0	0.616265	0.408622	0.361436	0.628907	1.01584	0.30342	0.114978			-	-
mRNA_8240	scaffold_47	22020	22693	1242	-	mRNA_8240	15	16	11	7	20	20	29	37	40	1.32512	1.57606	1.05341	0.666725	2.24661	1.95457	3.05188	3.48909	4.28808	hypothetical protein		-	-
mRNA_8241	scaffold_47	22778	23519	1196	+	mRNA_8241	10	13	14	16	9	8	18	20	11	0.917389	1.3298	1.39226	1.58256	1.04986	0.8119	1.96713	1.95853	1.22458			-	-
mRNA_8339	scaffold_47	281384	282082	1398	-	mRNA_8339	1	4	6	8	11	6	34	31	16	0.0784834	0.350047	0.510468	0.676944	1.09775	0.52094	3.17879	2.59708	1.52383			-	-
mRNA_6485	scaffold_32	37494	39866	3150	-	mRNA_6485	2998	2664	2878	2834	1806	3225	3085	2941	2752	104.425	103.466	108.669	106.429	79.9881	124.269	128.007	109.349	116.322	hypothetical protein	[GO:0005832:chaperonin-containing T-complex][GO:0005856:cytoskeleton][GO:0005829:cytosol][GO:0005634:nucleus][GO:0005524:ATP binding][GO:0051082:unfolded protein binding][GO:0006457:protein folding]	-	Zn(2)-C6 fungal-type domain-containing protein OS=Purpureocillium lilacinum OX=33203 GN=PCL_06250 PE=3 SV=1
mRNA_3300	scaffold_13	362329	365225	3922	-	mRNA_3300	654	676	670	296	262	346	533	593	412	18.2959	21.0869	20.3185	8.928	9.31992	10.7081	17.7628	17.7084	13.9867	hypothetical protein		-	-
mRNA_8248	scaffold_47	37420	40188	4938	+	mRNA_8248	982	830	838	1118	1028	1629	2007	2027	1542	21.8195	20.5637	20.1845	26.7831	29.0443	40.0418	53.1235	48.0766	41.5775	hypothetical protein	[GO:0005783:endoplasmic reticulum][GO:0005789:endoplasmic reticulum membrane][GO:0016021:integral component of membrane][GO:0008324:cation transmembrane transporter activity][GO:0098655:cation transmembrane transport]	-	-
mRNA_8249	scaffold_47	40450	45354	6858	-	mRNA_8249	422	344	387	494	539	824	932	940	655	6.75149	6.13669	6.71179	8.52118	10.965	14.5839	17.7627	16.0532	12.7165	hypothetical protein		[K00558:Cysteine and methionine metabolism]	-
XLOC_009076	scaffold_56	225135	225820	630	+	NA	23	18	28	15	31	3	0	4	1	2.00282	1.74773	2.64309	1.40829	3.43249	0.288998	0	0.37181	0.105671	-	-	-	-
XLOC_009071	scaffold_56	198813	199317	459	+	NA	152	109	95	56	57	69	28	57	31	18.1671	14.5264	12.3085	7.21632	8.66264	9.12326	3.98663	7.27216	4.49618	-	-	-	-
XLOC_009073	scaffold_56	210200	210559	310	+	NA	4	16	6	0	0	8	25	15	6	0.707869	3.1572	1.15102	0	0	1.56618	5.27034	2.83355	1.2885	-	-	-	-
mRNA_3306	scaffold_13	378613	380892	3282	+	mRNA_3306	526	442	467	669	410	617	1002	1012	1159	17.5846	16.4762	16.924	24.1134	17.4286	22.8187	39.9043	36.1138	47.0186	MFS general substrate transporter	[GO:0016021:integral component of membrane][GO:0005886:plasma membrane][GO:0055085:transmembrane transport]	-	DNA damage and replication checkpoint protein Rfx1 OS=Aspergillus arachidicola OX=656916 GN=AARAC_009360 PE=4 SV=1
mRNA_6988	scaffold_36	116096	117093	1266	+	mRNA_6988	35	51	38	10	2	8	64	74	91	3.03333	4.92844	3.57005	0.934408	0.220402	0.767008	6.6075	6.84588	9.57046	hypothetical protein		-	-
mRNA_3759	scaffold_15	519176	521176	2396	-	mRNA_3759	9554	7673	7917	6919	6903	5728	20613	14902	12238	437.505	391.788	393.005	341.607	401.948	290.175	1124.46	728.432	680.062	NAD-malate dehydrogenase	[GO:0005737:cytoplasm][GO:0005739:mitochondrion][GO:0030060:L-malate dehydrogenase activity][GO:0016615:malate dehydrogenase activity][GO:0005975:carbohydrate metabolic process][GO:0006108:malate metabolic process][GO:0006099:tricarboxylic acid cycle]	[K00026:Citrate cycle (TCA cycle)][K00026:Cysteine and methionine metabolism][K00026:Pyruvate metabolism][K00026:Glyoxylate and dicarboxylate metabolism][K00026:Carbon fixation in photosynthetic organisms]	-
mRNA_6986	scaffold_36	110319	112198	2732	+	mRNA_6986	653	677	621	949	674	1050	956	1095	894	26.2251	30.3167	27.0356	41.0919	34.4189	46.6501	45.737	46.9424	43.5694	transcription elongation factor	[GO:0005634:nucleus][GO:0001139:RNA polymerase II complex recruiting activity][GO:0001012:RNA polymerase II regulatory region DNA binding][GO:0008270:zinc ion binding][GO:0006379:mRNA cleavage][GO:0000122:negative regulation of transcription by RNA polymerase II][GO:0045899:positive regulation of RNA polymerase II transcriptional preinitiation complex assembly][GO:0031440:regulation of mRNA 3'-en…	-	Transcription elongation factor S-II OS=Sparassis crispa OX=139825 GN=SCP_0803920 PE=4 SV=1
mRNA_9375	scaffold_59	7607	9063	2380	+	mRNA_9375	3315	2959	3056	2231	2314	2417	4172	3804	3595	152.824	152.104	152.722	110.89	135.645	123.266	229.117	187.195	201.116	het-c2 protein		-	-
mRNA_9720	scaffold_63	4250	6690	3606	-	mRNA_9720	0	0	0	0	0	0	0	0	0	0	0	0	0	0	0	0	0	0			-	-
mRNA_6687	scaffold_33	271939	276894	7968	+	mRNA_6687	1021	1055	949	1008	971	1127	928	1123	890	14.0592	16.1986	14.1658	14.9652	17.0015	17.1679	15.2226	16.5068	14.8719	P-loop containing nucleoside triphosphate hydrolase protein	[GO:0005524:ATP binding][GO:0004386:helicase activity][GO:0003723:RNA binding]	-	Oxysterol-binding protein OS=Pseudozyma antarctica (strain T-34) OX=1151754 GN=PANT_25d00077 PE=4 SV=1
XLOC_011997	scaffold_9	301973	303675	1784	+	NA	51	57	55	15	15	16	11	13	11	1.87775	2.34009	2.19518	0.59545	0.702253	0.651699	0.482466	0.510927	0.491475	-	-	-	-
XLOC_011994	scaffold_9	295016	295705	610	+	NA	5	7	13	9	17	23	37	31	32	0.449671	0.701959	1.26738	0.872676	1.94405	2.28829	3.96399	2.976	3.49233	-	-	-	-
mRNA_9721	scaffold_63	7123	7845	1134	+	mRNA_9721	0	0	0	0	0	0	0	0	0	0	0	0	0	0	0	0	0	0			-	-
XLOC_011992	scaffold_9	291052	291725	621	+	NA	1	0	0	0	1	2	10	31	22	0.0883412	0	0	0	0.11233	0.195457	1.05237	2.92329	2.35845	-	-	-	-
mRNA_6983	scaffold_36	105056	105881	1086	+	mRNA_6983	358	278	271	300	517	465	736	840	885	36.1691	31.3176	29.68	32.6785	66.417	51.9717	88.5806	90.5901	108.502	hypothetical protein	[GO:0000775:chromosome, centromeric region][GO:0030998:linear element][GO:0044732:mitotic spindle pole body][GO:0005634:nucleus][GO:0005940:septin ring][GO:0031386:protein tag][GO:0044389:ubiquitin-like protein ligase binding][GO:0030702:chromatin silencing at centromere][GO:0030466:chromatin silencing at silent mating-type cassette][GO:0071441:negative regulation of histone H3-K14 acetylation][G…	[K12160:RNA transport]	-
mRNA_9727	scaffold_63	22356	23833	1392	+	mRNA_9727	0	0	0	0	0	0	0	0	0	0	0	0	0	0	0	0	0	0			-	-
mRNA_10332	scaffold_71	156822	158179	1908	+	mRNA_10332	0	0	0	0	0	0	0	0	0	0	0	0	0	0	0	0	0	0			-	-
mRNA_10333	scaffold_71	158899	159261	726	+	mRNA_10333	0	0	0	0	0	0	0	0	0	0	0	0	0	0	0	0	0	0	hypothetical protein		-	-
mRNA_10330	scaffold_71	138753	141081	3926	-	mRNA_10330	5865	5534	5690	7621	6548	10655	1340	2711	3709	163.909	172.45	172.38	229.632	232.689	329.418	44.6113	80.8743	125.786	hypothetical protein		-	-
mRNA_10331	scaffold_71	141414	144004	4716	+	mRNA_10331	48	56	32	110	63	83	23	27	27	1.11674	1.45274	0.807051	2.75924	1.86374	2.13623	0.637448	0.670535	0.762281	hypothetical protein		-	-
mRNA_10336	scaffold_72	2832	878	7214	+	mRNA_10336	1661	1411	1562	2291	1232	1577	2932	2381	1750	25.2626	23.929	25.7531	37.5681	23.8261	26.5338	53.1225	38.6558	32.2988	hypothetical protein		-	-
mRNA_10489	scaffold_74	76000	79012	3390	+	mRNA_10489	8	4	3	1	4	4	0	6	4	0.258926	0.144356	0.105256	0.0348956	0.164618	0.14322	0	0.207292	0.157103			-	-
mRNA_10334	scaffold_71	169775	170206	864	+	mRNA_10334	0	0	0	0	0	0	0	0	0	0	0	0	0	0	0	0	0	0			-	-
mRNA_10335	scaffold_71	181653	181832	360	+	mRNA_10335	0	0	0	0	0	0	0	0	0	0	0	0	0	0	0	0	0	0			-	-
mRNA_10484	scaffold_74	62716	63464	1498	+	mRNA_10484	0	0	0	0	0	0	0	0	0	0	0	0	0	0	0	0	0	0			-	-
mRNA_10486	scaffold_74	65376	67454	3270	+	mRNA_10486	0	0	0	0	0	0	0	0	0	0	0	0	0	0	0	0	0	0	hypothetical protein		-	Uncharacterized protein OS=Phlebia centrifuga OX=98765 GN=PHLCEN_2v6528 PE=4 SV=1
mRNA_10339	scaffold_72	10119	9811	1806	-	mRNA_10339	205	251	199	428	350	585	1860	1692	1661	12.4543	17.0031	13.1057	28.0347	27.0376	39.3171	134.613	109.727	122.455	NAD-P-binding protein	[GO:0016491:oxidoreductase activity][GO:0009405:pathogenesis]	-	Fungal_trans domain-containing protein OS=Pseudogymnoascus sp. VKM F-4516 (FW-969) OX=1420910 GN=V497_00942 PE=4 SV=1
mRNA_10480	scaffold_74	38864	39814	1614	+	mRNA_10480	0	0	0	0	0	0	0	0	0	0	0	0	0	0	0	0	0	0	hypothetical protein		-	-
mRNA_10481	scaffold_74	40687	42179	2514	+	mRNA_10481	0	0	0	0	0	0	0	0	0	0	0	0	0	0	0	0	0	0	hypothetical protein		-	-
mRNA_10482	scaffold_74	47014	48366	2706	-	mRNA_10482	0	0	0	0	0	0	0	0	0	0	0	0	0	0	0	0	0	0			-	-
mRNA_10483	scaffold_74	61052	62535	2406	+	mRNA_10483	24	19	22	29	31	25	693	402	204	1.09446	0.96612	1.08756	1.42585	1.79756	1.26121	37.6468	19.5687	11.2891	hypothetical protein		-	Uncharacterized protein OS=Phlebia centrifuga OX=98765 GN=PHLCEN_2v6528 PE=4 SV=1
mRNA_1798	scaffold_6	595970	598913	5662	-	mRNA_1798	1281	1161	1126	1562	1025	2340	1922	1957	1729	24.8236	25.0862	23.6534	32.6348	25.2565	50.1637	44.3684	40.4811	40.6584	hypothetical protein		-	-
mRNA_5779	scaffold_27	188001	192939	7950	+	mRNA_5779	450	436	353	350	399	425	538	897	728	6.21055	6.70954	5.2812	5.208	7.00203	6.48881	8.84516	13.2147	12.1924	hypothetical protein	[GO:0005737:cytoplasm][GO:0005829:cytosol][GO:0000790:nuclear chromatin][GO:0000799:nuclear condensin complex][GO:0005634:nucleus][GO:0005524:ATP binding][GO:0015616:DNA translocase activity][GO:0061776:topological DNA entrapment activity][GO:0051301:cell division][GO:0007076:mitotic chromosome condensation]	-	-
mRNA_5778	scaffold_27	183710	185610	3702	+	mRNA_5778	1407	1340	1464	3276	1830	3381	1739	1601	1312	41.7006	44.2835	47.0359	104.683	68.9657	110.854	61.3979	50.6508	47.187	hypothetical protein	[GO:0004851:uroporphyrin-III C-methyltransferase activity][GO:0009086:methionine biosynthetic process][GO:0032259:methylation][GO:0055114:oxidation-reduction process][GO:0019354:siroheme biosynthetic process][GO:0000103:sulfate assimilation]	[K00589:Porphyrin and chlorophyll metabolism]	Uncharacterized protein OS=Trichoderma harzianum OX=5544 GN=THARTR1_05078 PE=4 SV=1
mRNA_5771	scaffold_27	168148	168806	1200	-	mRNA_5771	44	27	26	34	9	22	131	181	93	4.02306	2.75268	2.57701	3.35172	1.04636	2.22528	14.2686	17.6656	10.3187			-	-
mRNA_5770	scaffold_27	166665	167603	1878	+	mRNA_5770	45	44	59	39	37	13	87	103	39	2.62907	2.86636	3.73664	2.45663	2.74868	0.840217	6.055	6.42352	2.76499			-	-
mRNA_5772	scaffold_27	169265	170654	1476	+	mRNA_5772	12	24	24	14	8	26	144	108	77	0.89203	1.98929	1.93397	1.12205	0.756174	2.13811	12.7517	8.56976	6.94591			-	-
mRNA_5775	scaffold_27	175690	177267	2712	+	mRNA_5775	23	18	43	32	30	51	127	130	63	0.930514	0.812	1.88583	1.39582	1.5433	2.28257	6.12075	5.61416	3.09297	hypothetical protein		-	-
mRNA_5774	scaffold_27	174173	175428	2012	-	mRNA_5774	427	309	342	625	603	707	1057	922	727	23.2855	18.789	20.2173	36.747	41.8126	42.6516	68.6654	53.6704	48.1096	hypothetical protein		-	-
mRNA_5777	scaffold_27	182086	182992	1464	-	mRNA_5777	448	369	377	494	537	487	1132	1106	951	33.5754	30.836	30.6284	39.9168	51.1743	40.3768	101.064	88.4801	86.4897	hypothetical protein		[K03104:Protein export]	-
mRNA_5776	scaffold_27	178489	182007	6480	-	mRNA_5776	827	699	732	1542	1514	2604	1079	1180	822	14.0028	13.197	13.4357	28.1501	32.5964	48.7764	21.7639	21.3274	16.8897	hypothetical protein	[GO:0005737:cytoplasm][GO:0005794:Golgi apparatus][GO:0000139:Golgi membrane][GO:0016021:integral component of membrane][GO:0016787:hydrolase activity]	-	Zn(2)-C6 fungal-type domain-containing protein OS=Aspergillus turcosus OX=1245748 GN=CDV55_105402 PE=4 SV=1
mRNA_4390	scaffold_19	185147	185714	1032	+	mRNA_4390	9	10	8	26	28	21	42	30	30	0.956858	1.18548	0.922009	2.98033	3.78527	2.46992	5.31937	3.40465	3.87049	hypothetical protein		-	-
mRNA_4391	scaffold_19	185876	187096	2238	+	mRNA_4391	8	3	9	7	10	11	36	46	23	0.392206	0.163996	0.478307	0.370006	0.623388	0.59659	2.10249	2.40729	1.36834			-	-
mRNA_2621	scaffold_10	233808	235136	1438	+	mRNA_2621	572	570	669	557	560	652	2805	2331	1952	43.6437	48.4941	55.334	45.8212	54.331	55.0342	254.956	189.852	180.736	UBC-like protein	[GO:0000151:ubiquitin ligase complex][GO:0005524:ATP binding][GO:0070628:proteasome binding][GO:0061631:ubiquitin conjugating enzyme activity][GO:0031625:ubiquitin protein ligase binding][GO:0004842:ubiquitin-protein transferase activity][GO:0034605:cellular response to heat][GO:0000209:protein polyubiquitination][GO:0006511:ubiquitin-dependent protein catabolic process]	-	UBIQUITIN_CONJUGAT_2 domain-containing protein OS=Hyaloscypha variabilis F OX=1149755 GN=L207DRAFT_543075 PE=4 SV=1
mRNA_5174	scaffold_23	412482	413458	1954	-	mRNA_5174	14	30	25	20	34	26	194	225	156	0.786119	1.87832	1.52174	1.21081	2.42758	1.61507	12.9768	13.4862	10.6298			-	-
mRNA_4392	scaffold_19	191434	194590	5994	+	mRNA_4392	4032	3595	3615	3242	3152	2724	1775	2000	1945	73.8055	73.3762	71.7325	63.9833	73.3648	55.1612	38.7055	39.0791	43.2044	hypothetical protein		-	-
mRNA_10156	scaffold_69	83693	84328	1050	-	mRNA_10156	208	171	185	213	464	197	186	233	253	21.735	19.9242	20.9559	23.9972	61.652	22.773	23.1534	25.9895	32.0816	glycosyl transferase	[GO:0005829:cytosol][GO:0005783:endoplasmic reticulum][GO:0005634:nucleus][GO:0004577:N-acetylglucosaminyldiphosphodolichol N-acetylglucosaminyltransferase activity][GO:0006488:dolichol-linked oligosaccharide biosynthetic process]	[K07432:N-Glycan biosynthesis][K07432:Various types of N-glycan biosynthesis]	UDP-N-acetylglucosamine transferase subunit ALG13 OS=Verticillium longisporum OX=100787 GN=ALG13 PE=3 SV=1
mRNA_10157	scaffold_69	84448	85668	1884	+	mRNA_10157	614	448	509	585	666	678	840	956	721	35.7579	29.0918	32.1338	36.7321	49.3187	43.681	58.2759	59.4304	50.9541	pyrroline-5-carboxylate reductase	[GO:0004735:pyrroline-5-carboxylate reductase activity][GO:0055129:L-proline biosynthetic process]	[K00286:Arginine and proline metabolism]	Zn(2)-C6 fungal-type domain-containing protein OS=Exophiala mesophila OX=212818 GN=B0A52_05553 PE=3 SV=1
mRNA_9049	scaffold_55	100452	99887	1488	+	mRNA_9049	121	122	141	135	201	179	250	144	142	8.9221	10.0307	11.2704	10.7325	18.8457	14.6014	21.9598	11.3342	12.706			-	-
mRNA_9048	scaffold_55	97272	99080	3304	-	mRNA_9048	742	685	735	820	1022	967	1326	1726	1305	24.6405	25.3644	26.4589	29.3592	43.1548	35.5247	52.4559	61.1832	52.5891	hypothetical protein		-	-
mRNA_10152	scaffold_69	76936	77804	1404	+	mRNA_10152	101	100	82	65	92	124	118	180	108	7.89294	8.71377	6.94659	5.47667	9.14195	10.7201	10.9851	15.0154	10.2419	DUF1264-domain-containing protein		-	Probable hydroxyacylglutathione hydrolase C824.07 OS=Aspergillus udagawae OX=91492 GN=AUD_1834 PE=4 SV=1
mRNA_10153	scaffold_69	77929	81177	5586	+	mRNA_10153	1233	1020	994	2236	1784	2717	1785	2209	1535	24.2185	22.3395	21.1646	47.3523	44.5566	59.0381	41.7665	46.3155	36.5875	hypothetical protein		-	-
mRNA_6978	scaffold_36	94282	95105	870	-	mRNA_6978	125	89	51	77	98	67	24	51	18	15.7643	12.5154	6.97229	10.4699	15.7154	9.34758	3.60564	6.86566	2.75472			-	-
mRNA_6979	scaffold_36	94920	96992	3830	-	mRNA_6979	136	118	121	238	219	256	300	317	211	3.89605	3.76926	3.75761	7.35103	7.97744	8.11306	10.238	9.69375	7.33514	multidrug flippase	[GO:0005789:endoplasmic reticulum membrane][GO:0016021:integral component of membrane][GO:0005319:lipid transporter activity][GO:0008643:carbohydrate transport][GO:0034203:glycolipid translocation]	-	-
XLOC_006967	scaffold_4	563544	564331	679	+	NA	3	0	4	0	1	0	2	0	6	0.242385	0	0.350336	0	0.102735	0	0.192496	0	0.58827	-	-	-	-
mRNA_6977	scaffold_36	91441	93701	4024	-	mRNA_6977	40	27	31	32	71	58	269	278	256	1.09065	0.820879	0.91628	0.940724	2.46161	1.7495	8.73746	8.0913	8.47046	hypothetical protein		-	-
mRNA_9041	scaffold_55	80249	83929	6016	+	mRNA_9041	242	239	270	202	159	189	416	485	339	4.41359	4.8603	5.33803	3.97204	3.68729	3.81327	9.03808	9.44203	7.50269	hypothetical protein	[GO:0005634:nucleus][GO:0008409:5'-3' exonuclease activity][GO:0017108:5'-flap endonuclease activity][GO:0070336:flap-structured DNA binding][GO:0046872:metal ion binding][GO:0004528:phosphodiesterase I activity][GO:0000724:double-strand break repair via homologous recombination][GO:0036297:interstrand cross-link repair]	[K15363:Fanconi anemia pathway]	-
mRNA_6975	scaffold_36	80944	81678	942	-	mRNA_6975	108	96	92	214	222	170	169	181	88	12.5793	12.4679	11.6161	26.874	32.8791	21.9049	23.4491	22.504	12.4382	hypothetical protein		-	-
mRNA_9047	scaffold_55	95443	97271	3446	-	mRNA_9047	85	68	76	79	111	90	245	318	261	2.70638	2.41416	2.62315	2.71195	4.49393	3.17008	9.29269	10.808	10.0844	hypothetical protein		-	-
mRNA_6973	scaffold_36	73409	74977	1702	-	mRNA_6973	32	26	20	30	67	20	31	41	32	2.06289	1.8689	1.39764	2.08512	5.49204	1.42631	2.38064	2.82134	2.50331			-	-
mRNA_10158	scaffold_69	86164	88150	3066	-	mRNA_10158	2290	2004	2024	3597	2797	3661	2573	3090	2513	81.9498	79.9648	78.5169	138.784	127.274	144.934	109.688	118.037	109.13	26S proteasome subunit P45	[GO:0005737:cytoplasm][GO:0005829:cytosol][GO:0031597:cytosolic proteasome complex][GO:0000790:nuclear chromatin][GO:0034399:nuclear periphery][GO:0008540:proteasome regulatory particle, base subcomplex][GO:0005524:ATP binding][GO:0036402:proteasome-activating ATPase activity][GO:0061641:CENP-A containing chromatin organization][GO:0045842:positive regulation of mitotic metaphase/anaphase transit…	[K03063:Proteasome]	CP2 transcription factor family protein OS=Aspergillus niger OX=5061 GN=CAN33_007070 PE=3 SV=1
mRNA_6971	scaffold_36	68063	71007	2172	-	mRNA_6971	5	14	1	4	5	6	32	30	7	0.252578	0.788572	0.0547602	0.217856	0.321165	0.335301	1.92567	1.61768	0.429105	hypothetical protein		-	-
mRNA_8865	scaffold_53	103428	104501	1716	-	mRNA_8865	34	26	26	7	33	24	67	75	68	2.17393	1.85366	1.80211	0.48256	2.68296	1.69761	5.10327	5.11889	5.27614	alpha/beta-hydrolase		-	-
mRNA_4424	scaffold_19	276845	277180	672	-	mRNA_4424	0	0	2	0	0	0	5	1	0	0	0	0.353985	0	0	0	0.972504	0.174286	0			-	-
XLOC_002083	scaffold_135	24148	25366	782	-	NA	23	10	16	19	15	20	78	73	62	1.61353	0.782234	1.21677	1.4371	1.33805	1.55216	6.51851	5.4666	5.27813	-	-	-	-
mRNA_1533	scaffold_5	600032	602265	3328	-	mRNA_1533	2122	1888	1847	2638	2537	3652	2463	2955	2619	69.9595	69.4052	66.0098	93.7695	106.354	133.196	96.7324	103.993	104.78	hypothetical protein	[GO:0005829:cytosol][GO:0005634:nucleus][GO:0008540:proteasome regulatory particle, base subcomplex][GO:0005524:ATP binding][GO:0036402:proteasome-activating ATPase activity][GO:0017025:TBP-class protein binding][GO:0045842:positive regulation of mitotic metaphase/anaphase transition][GO:0045899:positive regulation of RNA polymerase II transcriptional preinitiation complex assembly][GO:0043161:pr…	[K03061:Proteasome]	26S proteasome regulatory complex, ATPase RPT6 OS=Calocera cornea HHB12733 OX=1353952 GN=CALCODRAFT_522615 PE=3 SV=1
mRNA_4425	scaffold_19	279215	281187	3308	-	mRNA_4425	1432	1167	1247	2190	1235	2934	1463	1862	1472	47.4966	43.1597	44.8359	78.3157	52.0859	107.656	57.8055	65.9243	59.2471	hypothetical protein		-	-
mRNA_2091	scaffold_8	22222	23926	3072	-	mRNA_2091	67	124	81	108	108	118	188	229	229	2.39298	4.93826	3.13609	4.15885	4.9048	4.66234	7.99885	8.73063	9.9252	hypothetical protein	[GO:0005783:endoplasmic reticulum][GO:0016021:integral component of membrane][GO:0016788:hydrolase activity, acting on ester bonds]	-	R3H domain-containing protein OS=Aspergillus uvarum CBS 121591 OX=1448315 GN=BO82DRAFT_367271 PE=4 SV=1
mRNA_2090	scaffold_8	20890	22179	2150	-	mRNA_2090	11	8	10	7	17	5	37	23	36	0.561357	0.455224	0.553205	0.38515	1.10314	0.282277	2.24933	1.25291	2.2294			-	-
mRNA_2093	scaffold_8	28194	28420	354	+	mRNA_2093	549	584	610	647	714	640	675	619	586	170.159	201.829	204.952	216.208	281.393	219.442	249.225	204.795	220.404	hypothetical protein		[K02913:Ribosome]	-
mRNA_2092	scaffold_8	24198	27615	6102	-	mRNA_2092	21	3	8	12	13	14	24	71	40	0.3776	0.0601482	0.155935	0.232637	0.297228	0.278483	0.514079	1.36275	0.872796	hypothetical protein		-	-
mRNA_2095	scaffold_8	29890	35369	9812	+	mRNA_2095	7567	6538	7009	9148	5311	8939	2058	2686	2684	84.6157	81.5193	84.9617	110.291	75.5157	110.58	27.4144	32.0612	36.4208	hypothetical protein		-	-
mRNA_2094	scaffold_8	29088	29726	828	-	mRNA_2094	1337	1365	1319	1485	1682	1066	432	632	654	177.168	201.686	189.469	212.161	283.409	156.268	68.1937	89.396	105.165	hypothetical protein		-	-
mRNA_2097	scaffold_8	37789	39232	2420	-	mRNA_2097	292	284	279	502	400	551	1758	1510	1290	13.2389	14.3574	13.7124	24.5391	23.0602	27.6363	94.9498	73.0791	70.974	NAD(P)-binding protein	[GO:0016491:oxidoreductase activity]	-	Uncharacterized protein OS=Aspergillus ustus OX=40382 GN=HK57_00181 PE=4 SV=1
mRNA_12889	scaffold_141	27520	27766	396	+	mRNA_12889	0	0	0	0	0	0	0	0	0	0	0	0	0	0	0	0	0	0			-	-
mRNA_2099	scaffold_8	48337	49358	1602	+	mRNA_2099	0	0	0	0	0	0	0	0	0	0	0	0	0	0	0	0	0	0	hypothetical protein		-	-
mRNA_12887	scaffold_141	26382	26929	876	-	mRNA_12887	227	153	159	451	373	252	82	77	105	28.4319	21.3678	21.5883	60.9036	59.405	34.9172	12.2349	10.2948	15.9592	hypothetical protein		-	[NU+] prion formation protein 1 OS=Talaromyces islandicus OX=28573 GN=PISL3812_08033 PE=4 SV=1
mRNA_12884	scaffold_141	22832	23739	1696	+	mRNA_12884	3	0	0	9	5	0	24	73	45	0.19408	0	0	0.62775	0.411304	0	1.84959	5.04114	3.53274			-	-
mRNA_2629	scaffold_10	277237	277953	894	+	mRNA_2629	0	0	0	0	0	0	1	0	0	0	0	0	0	0	0	0.146202	0	0			-	-
mRNA_12882	scaffold_141	19709	20280	1144	-	mRNA_12882	0	0	0	0	0	0	0	0	6	0	0	0	0	0	0	0	0	0.698313			-	-
mRNA_1148	scaffold_4	357102	358297	2166	+	mRNA_1148	0	0	0	0	0	0	0	0	0	0	0	0	0	0	0	0	0	0	hypothetical protein		-	-
mRNA_12880	scaffold_141	16952	17785	1668	-	mRNA_12880	7	5	9	8	1	8	4	6	1	0.460455	0.366731	0.641758	0.567367	0.0836416	0.582154	0.31344	0.421295	0.0798231			-	-
mRNA_12881	scaffold_141	18557	19279	1446	+	mRNA_12881	1	0	2	0	0	0	3	5	6	0.0758781	0	0.164508	0	0	0	0.271171	0.40498	0.552469			-	-
mRNA_9326	scaffold_58	116217	118866	2088	+	mRNA_9326	523	499	617	215	235	140	63	80	221	27.4825	29.2377	35.1463	12.1809	15.702	8.13844	3.94367	4.48736	14.0925			-	-
XLOC_000119	scaffold_1	702760	704701	3092	+	NA	0	0	0	0	0	0	0	0	0	0	0	0	0	0	0	0	0	0	-	-	-	-
mRNA_317	scaffold_1	866006	867254	2112	-	mRNA_317	26	43	40	24	37	32	132	253	146	1.35072	2.49085	2.25263	1.34427	2.44414	1.83908	8.16903	14.03	9.20415	hypothetical protein		-	-
mRNA_4337	scaffold_19	28700	30261	2880	-	mRNA_4337	244	197	198	375	277	661	398	339	308	9.2957	8.36849	8.17706	15.4031	13.4186	27.8582	18.0626	13.786	14.2391	hypothetical protein		-	C2h2 conidiation transcription factor OS=Lentinula edodes OX=5353 GN=LENED_002064 PE=4 SV=1
mRNA_11174	scaffold_86	39848	40836	1830	+	mRNA_11174	2	6	7	1	2	0	1	1	2	0.119912	0.401119	0.454958	0.0646426	0.152475	0	0.0714232	0.0640001	0.145514	hypothetical protein		-	-
mRNA_4094	scaffold_17	372574	375444	4744	+	mRNA_4094	204	178	210	270	251	377	732	725	564	4.71813	4.59038	5.26501	6.7327	7.38155	9.64584	20.1677	17.8988	15.8292	hypothetical protein		-	-
mRNA_10405	scaffold_73	19192	20898	3160	-	mRNA_10405	511	488	441	1143	737	1306	399	454	486	17.7427	18.8932	16.5988	42.7887	32.5386	50.1649	16.5035	16.8268	20.4774	ATP11-domain-containing protein		-	-
mRNA_6428	scaffold_31	256250	258479	3384	+	mRNA_6428	33	41	45	54	42	61	258	345	192	1.06996	1.48227	1.58164	1.8877	1.73156	2.18798	9.96506	11.9404	7.55433	hypothetical protein	[GO:0016021:integral component of membrane][GO:0015171:amino acid transmembrane transporter activity][GO:0003333:amino acid transmembrane transport]	-	BZIP transcription factor family protein OS=Aspergillus niger OX=5061 GN=ATCC64974_2350 PE=4 SV=1
mRNA_7609	scaffold_41	155017	156123	1698	+	mRNA_7609	301	209	237	711	481	592	477	583	439	19.4497	15.0585	16.601	49.5339	39.5208	42.3182	36.7174	40.2126	34.4232	hypothetical protein		-	-
mRNA_316	scaffold_1	862897	865884	5364	+	mRNA_316	1078	920	983	1391	938	1526	2371	2764	2183	22.0503	20.9832	21.7966	30.6767	24.3968	34.531	57.7741	60.3505	54.1863	hypothetical protein		-	-
mRNA_12087	scaffold_107	6283	8232	3354	+	mRNA_12087	268	280	305	1453	692	819	941	682	601	8.76711	10.2134	10.8159	51.2475	28.7847	29.6391	36.6705	23.8151	23.8581	hypothetical protein	[GO:0005794:Golgi apparatus][GO:0005887:integral component of plasma membrane][GO:0005886:plasma membrane][GO:0005351:carbohydrate:proton symporter activity][GO:0005353:fructose transmembrane transporter activity][GO:0005355:glucose transmembrane transporter activity][GO:0015149:hexose transmembrane transporter activity][GO:0098704:carbohydrate import across plasma membrane][GO:1990539:fructose i…	-	MFS quinate transporter OS=Purpureocillium lilacinum OX=33203 GN=VFPFJ_10836 PE=3 SV=1
mRNA_12085	scaffold_106	92391	94970	3992	-	mRNA_12085	113	110	86	160	102	203	261	327	249	3.10579	3.37113	2.56232	4.74132	3.56474	6.17233	8.54556	9.59376	8.30489	AIP3-domain-containing protein	[GO:0005935:cellular bud neck][GO:0005934:cellular bud tip][GO:0000131:incipient cellular bud site][GO:0043332:mating projection tip][GO:0000133:polarisome][GO:0005628:prospore membrane][GO:0005816:spindle pole body][GO:0003779:actin binding][GO:0005519:cytoskeletal regulatory protein binding][GO:0008047:enzyme activator activity][GO:0051017:actin filament bundle assembly][GO:0030953:astral micro…	-	-
mRNA_12082	scaffold_106	80450	82245	3198	-	mRNA_12082	1511	1329	1282	3124	2150	3148	3975	4290	3165	51.8407	50.8417	47.6798	115.559	93.7947	119.481	162.461	157.112	131.771	hypothetical protein	[GO:0005829:cytosol][GO:0005783:endoplasmic reticulum][GO:0043231:intracellular membrane-bounded organelle][GO:0016020:membrane][GO:0008289:lipid binding][GO:0008142:oxysterol binding][GO:0032934:sterol binding][GO:0120011:intermembrane sterol transfer][GO:0006629:lipid metabolic process]	-	Transcription initiation factor TFIID subunit 5 OS=Blastomyces dermatitidis ATCC 26199 OX=447095 GN=BDFG_02197 PE=3 SV=1
mRNA_12083	scaffold_106	88286	89186	1554	+	mRNA_12083	58	44	36	55	24	29	388	235	196	4.09507	3.46398	2.75535	4.1868	2.15466	2.26512	32.6341	17.7112	16.7931			-	-
mRNA_12080	scaffold_106	72880	77133	6636	-	mRNA_12080	2023	1970	1998	2741	1807	2742	2602	2780	2101	33.4483	36.3189	35.8108	48.8622	37.9901	50.1539	51.2497	49.0648	42.1546	hypothetical protein	[GO:0005829:cytosol][GO:0005759:mitochondrial matrix][GO:0005739:mitochondrion][GO:0002161:aminoacyl-tRNA editing activity][GO:0005524:ATP binding][GO:0004822:isoleucine-tRNA ligase activity][GO:0000049:tRNA binding][GO:0006428:isoleucyl-tRNA aminoacylation][GO:0032543:mitochondrial translation]	[K01870:Aminoacyl-tRNA biosynthesis]	Isoleucine-tRNA ligase OS=Cryptococcus depauperatus CBS 7855 OX=1295532 GN=L204_06027 PE=3 SV=1
mRNA_12081	scaffold_106	77242	79783	4668	+	mRNA_12081	1078	864	975	1594	827	1689	2101	2508	2022	25.338	22.6442	24.8427	40.395	24.7168	43.918	58.8282	62.9257	57.6734	hypothetical protein	[GO:0005623:cell][GO:0005813:centrosome][GO:0000307:cyclin-dependent protein kinase holoenzyme complex][GO:0005737:cytoplasm][GO:0072687:meiotic spindle][GO:0072686:mitotic spindle][GO:1990023:mitotic spindle midzone][GO:0044732:mitotic spindle pole body][GO:0000790:nuclear chromatin][GO:0034399:nuclear periphery][GO:0005724:nuclear telomeric heterochromatin][GO:0005730:nucleolus][GO:0005634:nucl…	-	Fungal specific transcription factor domain family protein OS=Aspergillus niger OX=5061 GN=ATCC64974_27740 PE=3 SV=1
mRNA_12088	scaffold_107	10217	9947	4416	+	mRNA_12088	285	219	221	285	218	320	363	426	301	7.0811	6.0672	5.95234	7.6346	6.88725	8.79558	10.7441	11.2983	9.07533	P-loop containing nucleoside triphosphate hydrolase protein	[GO:0005634:nucleus][GO:0005524:ATP binding][GO:0003677:DNA binding][GO:0003678:DNA helicase activity][GO:0034644:cellular response to UV][GO:0006281:DNA repair][GO:0045910:negative regulation of DNA recombination][GO:0006301:postreplication repair][GO:0000725:recombinational repair][GO:0031297:replication fork processing]	[K03657:Nucleotide excision repair][K03657:Mismatch repair]	Uncharacterized protein OS=Verticillium longisporum OX=100787 GN=BN1723_001860 PE=4 SV=1
mRNA_12089	scaffold_107	12939	13830	1784	-	mRNA_12089	62	61	44	116	84	111	566	368	190	3.81313	4.1832	2.93348	7.6919	6.56905	7.55217	41.4679	24.1593	14.1802			-	-
mRNA_3990	scaffold_17	97603	99337	2614	+	mRNA_3990	364	360	424	1903	1871	3053	2353	2171	1988	15.2785	16.8488	19.2923	86.1199	99.8588	141.764	117.654	97.2715	101.259	hypothetical protein	[GO:0005829:cytosol][GO:0004022:alcohol dehydrogenase (NAD) activity][GO:0006066:alcohol metabolic process][GO:0006091:generation of precursor metabolites and energy]	-	PKS_ER domain-containing protein OS=Fusarium sp. AF-3 OX=1325733 GN=CEP51_014148 PE=4 SV=1
mRNA_10251	scaffold_70	113137	116112	4270	+	mRNA_10251	228	197	228	481	322	448	529	513	398	5.85857	5.64432	6.35085	13.3256	10.5207	12.7348	16.1927	14.0709	12.4102	GMC oxidoreductase	[GO:0005576:extracellular region][GO:0050660:flavin adenine dinucleotide binding][GO:0033718:pyranose dehydrogenase (acceptor) activity]	[K00108:Glycine, serine and threonine metabolism]	Fungal specific transcription factor domain family protein OS=Aspergillus niger OX=5061 GN=ATCC64974_35660 PE=3 SV=1
mRNA_6301	scaffold_30	341385	343585	3318	+	mRNA_6301	673	552	596	1213	969	1169	4730	3403	2797	22.2548	20.3534	21.3646	43.2469	40.7442	42.7643	186.327	120.12	112.238	N-acetylhexosaminidase	[GO:0004563:beta-N-acetylhexosaminidase activity][GO:0102148:N-acetyl-beta-D-galactosaminidase activity][GO:0005975:carbohydrate metabolic process]	[K12373:Other glycan degradation][K12373:Various types of N-glycan biosynthesis][K12373:Amino sugar and nucleotide sugar metabolism][K12373:Glycosaminoglycan degradation][K12373:Glycosphingolipid biosynthesis - globo and isoglobo series][K12373:Glycosphingolipid biosynthesis - ganglio series][K12373:Lysosome]	-
mRNA_3157	scaffold_12	539375	541487	2604	-	mRNA_3157	861	635	722	277	289	201	357	516	652	36.2783	29.8336	32.9777	12.5837	15.4837	9.36912	17.9192	23.2081	33.3374	hypothetical protein		-	-
mRNA_9402	scaffold_59	64443	66248	2778	-	mRNA_9402	493	484	451	841	868	787	2691	1937	1535	19.4715	21.3151	19.3094	35.8124	43.5919	34.3863	126.611	81.6637	73.57	hypothetical protein		-	-
mRNA_12559	scaffold_123	47758	50354	3432	+	mRNA_12559	247	230	235	173	155	99	233	245	240	7.8965	8.19887	8.14414	5.96306	6.3009	3.50132	8.87359	8.36085	9.31084	hypothetical protein		[K12188:Endocytosis]	-
mRNA_12228	scaffold_111	33153	35597	4680	+	mRNA_12228	29258	25128	26132	23593	18386	19157	19549	21522	18925	685.936	656.879	664.128	596.359	548.1	496.85	545.971	538.602	538.412	hypothetical protein		-	Glyoxal oxidase OS=Pisolithus tinctorius Marx 270 OX=870435 GN=M404DRAFT_13249 PE=4 SV=1
mRNA_12229	scaffold_111	35758	36933	2194	+	mRNA_12229	785	858	780	607	688	603	461	522	456	39.2571	47.8436	42.2846	32.7282	43.7492	33.3599	27.4634	27.8654	27.6728			-	-
mRNA_6670	scaffold_33	229914	232506	4640	+	mRNA_6670	228	256	187	200	159	173	648	693	500	5.3914	6.74987	4.79345	5.09897	4.78077	4.52555	18.2536	17.4923	14.3475			-	-
mRNA_12550	scaffold_123	30430	32325	2220	-	mRNA_12550	0	0	0	0	0	0	0	0	0	0	0	0	0	0	0	0	0	0	hypothetical protein		-	-
mRNA_12223	scaffold_111	19691	20675	1388	-	mRNA_12223	498	435	496	433	583	411	2314	1611	1334	39.3663	38.3419	42.5027	36.9036	58.6	35.9415	217.904	135.937	127.965	ubiquitin-conjugating enzyme E2-17 kDa	[GO:0005737:cytoplasm][GO:0005829:cytosol][GO:0043224:nuclear SCF ubiquitin ligase complex][GO:0005634:nucleus][GO:0000151:ubiquitin ligase complex][GO:0005524:ATP binding][GO:0061631:ubiquitin conjugating enzyme activity][GO:0031625:ubiquitin protein ligase binding][GO:0004842:ubiquitin-protein transferase activity][GO:0045842:positive regulation of mitotic metaphase/anaphase transition][GO:0000…	[K06689:Ubiquitin mediated proteolysis][K06689:Protein processing in endoplasmic reticulum]	Transcription factor OS=Rhodosporidium toruloides OX=5286 GN=Rt10032_c03g1517 PE=3 SV=1
mRNA_12220	scaffold_111	11148	12082	1678	-	mRNA_12220	51	40	44	55	57	68	281	325	352	3.33475	2.91636	3.11878	3.8774	4.73916	4.91882	21.8879	22.6842	27.9303			-	-
mRNA_12221	scaffold_111	12803	13526	1326	+	mRNA_12221	47	26	56	248	157	370	6341	5256	4356	3.88901	2.39885	5.02307	22.1248	16.5186	33.869	625.036	464.241	437.39	hypothetical protein		-	-
mRNA_12226	scaffold_111	28696	30425	3348	+	mRNA_12226	1138	1047	1102	1138	932	1673	1216	1284	1304	37.2942	38.2591	39.149	40.2093	38.8373	60.6532	47.4721	44.917	51.8582			-	-
mRNA_12555	scaffold_123	41362	41835	948	-	mRNA_12555	9	8	5	13	12	17	16	19	14	1.04164	1.03242	0.627316	1.6222	1.766	2.17663	2.20598	2.34734	1.96628			-	-
mRNA_12224	scaffold_111	21425	22446	1804	+	mRNA_12224	84	95	91	125	70	101	386	348	196	5.1089	6.44259	5.9997	8.19679	5.41352	6.79561	27.9667	22.593	14.4659			-	-
mRNA_12557	scaffold_123	43207	44109	1450	-	mRNA_12557	69	49	56	48	49	43	64	91	89	5.22115	4.13429	4.59351	3.91601	4.71462	3.59952	5.76903	7.3503	8.17235			-	-
XLOC_000832	scaffold_108	81088	84006	5948	+	NA	91	53	74	55	79	47	47	51	48	1.91201	1.24169	1.68546	1.24594	2.11061	1.09246	1.17639	1.14384	1.22385	-	-	-	-
mRNA_6300	scaffold_30	338578	340926	3824	+	mRNA_6300	2228	1914	2157	2657	2504	3041	2499	2566	2148	63.9267	61.2347	67.0899	82.1947	91.3555	96.5255	85.416	78.5905	74.7896	hypothetical protein	[GO:0030479:actin cortical patch][GO:0030125:clathrin vesicle coat][GO:0005829:cytosol][GO:0005794:Golgi apparatus][GO:0005802:trans-Golgi network][GO:0005546:phosphatidylinositol-4,5-bisphosphate binding][GO:0000147:actin cortical patch assembly][GO:0007015:actin filament organization][GO:0006897:endocytosis][GO:0099638:endosome to plasma membrane protein transport][GO:0006895:Golgi to endosome …	[K12471:Endocytosis]	Uncharacterized protein (Fragment) OS=Chaetothyriales sp. CBS 132003 OX=2249419 GN=DV737_g3955 PE=3 SV=1
mRNA_12639	scaffold_127	19635	21308	2892	-	mRNA_12639	656	560	624	1152	1165	729	688	639	577	24.888	23.6899	25.6632	47.1221	56.2012	30.5966	31.0943	25.8782	26.5645	FAD dependent oxidoreductase	[GO:0005829:cytosol][GO:0005576:extracellular region][GO:0005634:nucleus][GO:0050660:flavin adenine dinucleotide binding][GO:0050031:L-pipecolate oxidase activity][GO:0051699:proline oxidase activity][GO:0008115:sarcosine oxidase activity][GO:0019477:L-lysine catabolic process]	[K00306:Glycine, serine and threonine metabolism][K00306:Lysine degradation][K00306:Peroxisome]	Fungal_trans domain-containing protein OS=Byssochlamys spectabilis (strain No. 5 / NBRC 109023) OX=1356009 GN=PVAR5_8050 PE=4 SV=1
mRNA_9322	scaffold_58	103289	105075	2838	-	mRNA_9322	333	273	326	722	456	685	395	389	321	12.8741	11.7686	13.6625	30.095	22.4167	29.2969	18.1918	16.0535	15.0597	hypothetical protein		-	-
mRNA_9784	scaffold_63	204913	206647	3244	+	mRNA_9784	127	117	138	44	155	70	3164	2004	972	4.29544	4.41243	5.05968	1.60451	6.66606	2.61915	127.481	72.3516	39.8943	hypothetical protein		-	-
mRNA_3320	scaffold_13	411486	412199	1194	+	mRNA_3320	1	1	0	0	1	0	8	6	2	0.0918926	0.102463	0	0	0.116846	0	0.875742	0.588543	0.223023			-	-
mRNA_6730	scaffold_34	32788	33558	1410	+	mRNA_6730	0	0	0	0	0	0	0	0	0	0	0	0	0	0	0	0	0	0			-	-
mRNA_3322	scaffold_13	415980	417050	1768	+	mRNA_3322	44	55	44	67	44	95	296	233	185	2.73058	3.80587	2.96002	4.48294	3.47207	6.52206	21.8827	15.4349	13.932			-	-
mRNA_3323	scaffold_13	418268	419090	1370	+	mRNA_3323	37	29	35	63	56	52	29	61	23	2.96323	2.58971	3.03859	5.43989	5.70277	4.60709	2.76674	5.21484	2.23528			-	-
mRNA_3324	scaffold_13	419642	420790	2052	+	mRNA_3324	4	11	5	2	9	6	10	18	5	0.213879	0.655826	0.289813	0.115298	0.611904	0.354909	0.636962	1.02737	0.324427			-	-
mRNA_3097	scaffold_12	384896	388122	5076	+	mRNA_3097	990	861	924	1674	1487	2090	1676	1704	1261	21.3992	20.7518	21.6509	39.0125	40.8703	49.9768	43.1562	39.3169	33.0764	atypical/PIKK/PI3K protein kinase	[GO:0005737:cytoplasm][GO:0005829:cytosol][GO:0005768:endosome][GO:0000329:fungal-type vacuole membrane][GO:0016020:membrane][GO:0005777:peroxisome][GO:0000407:phagophore assembly site][GO:0005942:phosphatidylinositol 3-kinase complex][GO:0034271:phosphatidylinositol 3-kinase complex, class III, type I][GO:0034272:phosphatidylinositol 3-kinase complex, class III, type II][GO:0005628:prospore memb…	[K00914:Inositol phosphate metabolism][K00914:Phosphatidylinositol signaling system][K00914:Autophagy - other][K00914:Autophagy - animal][K00914:Phagosome][K00914:Apelin signaling pathway]	Serine/threonine-protein kinase TOR1 OS=Saccharomyces cerevisiae (strain ATCC 204508 / S288c) OX=559292 GN=TOR1 PE=1 SV=3
mRNA_3326	scaffold_13	422882	423828	1434	+	mRNA_3326	117	85	61	124	151	146	254	292	233	8.95203	7.25175	5.05947	10.2292	14.6908	12.358	23.1513	23.8487	21.6337			-	-
mRNA_3327	scaffold_13	424934	426192	2160	+	mRNA_3327	43	66	52	74	80	80	6	5	8	2.18424	3.73821	2.86335	4.05273	5.16719	4.49552	0.363068	0.271111	0.49313			-	-
mRNA_3964	scaffold_16	513865	516241	3586	+	mRNA_3964	2845	2825	2771	2116	2081	3376	1623	1837	1456	87.0476	96.3788	91.9075	69.8032	80.9618	114.271	59.156	59.9971	54.06	peroxisomal acyl-CoA-dehydrogenase	[GO:0003995:acyl-CoA dehydrogenase activity][GO:0050660:flavin adenine dinucleotide binding]	-	C6 transcription factor OS=Ustilaginoidea virens OX=1159556 GN=UV8b_4071 PE=4 SV=1
mRNA_3329	scaffold_13	427777	429906	3400	+	mRNA_3329	216	180	160	302	195	165	388	448	235	6.97043	6.4769	5.59713	10.5075	8.00155	5.89045	14.9157	15.4323	9.20267	family 3 glycoside hydrolase	[GO:0008422:beta-glucosidase activity][GO:0102483:scopolin beta-glucosidase activity][GO:0030245:cellulose catabolic process]	[K05349:Cyanoamino acid metabolism][K05349:Starch and sucrose metabolism][K05349:Phenylpropanoid biosynthesis]	Beta-glucosidase OS=Saitoella complicata (strain BCRC 22490 / CBS 7301 / JCM 7358 / NBRC 10748 / NRRL Y-17804) OX=698492 GN=G7K_0976-t1 PE=3 SV=1
mRNA_8572	scaffold_50	109608	110959	2058	-	mRNA_8572	23	19	20	9441	4134	3341	188290	252196	248288	1.22622	1.12949	1.15587	542.679	280.249	197.049	11958.4	14352.4	16063.3			-	-
mRNA_7904	scaffold_43	277164	280278	4134	-	mRNA_7904	0	0	0	0	0	0	0	0	0	0	0	0	0	0	0	0	0	0	hypothetical protein		-	-
XLOC_001780	scaffold_13	103502	104082	371	+	NA	15	16	17	17	27	9	8	36	30	2.21805	2.63809	2.72502	2.71029	5.07666	1.47225	1.40921	5.68238	5.38322	-	-	-	-
mRNA_6733	scaffold_34	44699	46175	1020	-	mRNA_6733	0	0	0	0	0	0	0	0	0	0	0	0	0	0	0	0	0	0			-	-
XLOC_008569	scaffold_51	3731	4204	415	+	NA	6	15	3	9	9	2	2	0	1	0.793155	2.21099	0.4299	1.28273	1.5128	0.29248	0.314951	0	0.160416	-	-	-	-
mRNA_6735	scaffold_34	49754	50365	1128	+	mRNA_6735	0	0	0	0	0	0	0	0	0	0	0	0	0	0	0	0	0	0	hypothetical protein	[GO:0005813:centrosome][GO:0000307:cyclin-dependent protein kinase holoenzyme complex][GO:0005737:cytoplasm][GO:0005634:nucleus][GO:0016538:cyclin-dependent protein serine/threonine kinase regulator activity][GO:0019901:protein kinase binding][GO:0051301:cell division][GO:0000086:G2/M transition of mitotic cell cycle][GO:0007135:meiosis II][GO:0044772:mitotic cell cycle phase transition][GO:00106…	-	Cyclin OS=Pyrenophora tritici-repentis OX=45151 GN=A1F97_04764 PE=3 SV=1
mRNA_6367	scaffold_31	119159	121444	4206	-	mRNA_6367	2371	1934	2064	1917	1663	2276	3528	3579	2689	61.8511	56.2549	58.3667	53.9167	55.1622	65.682	109.635	99.6607	85.1229	CBS-domain-containing protein	[GO:0005737:cytoplasm][GO:0005829:cytosol][GO:0016021:integral component of membrane][GO:0031965:nuclear membrane][GO:0005634:nucleus][GO:0051321:meiotic cell cycle]	-	-
mRNA_8576	scaffold_50	123105	124122	1188	-	mRNA_8576	60	40	48	6444	3428	4002	37140	39999	45259	5.5414	4.11924	4.80562	641.666	402.571	408.888	4086.17	3943.34	5072.4			-	-
mRNA_3246	scaffold_13	218956	220828	3300	+	mRNA_3246	235	240	173	231	255	211	661	613	488	7.81338	8.89755	6.23529	8.28072	10.7806	7.7609	26.1805	21.7559	19.6893	hypothetical protein		-	-
mRNA_6737	scaffold_34	56592	57154	996	+	mRNA_6737	0	0	0	0	0	0	0	0	0	0	0	0	0	0	0	0	0	0			-	-
mRNA_6365	scaffold_31	114466	116794	4036	-	mRNA_6365	11469	10783	10535	6688	7894	6706	11537	11727	8954	311.788	326.86	310.462	196.027	272.875	201.677	373.622	340.304	295.387	hypothetical protein	[GO:0005794:Golgi apparatus][GO:0000139:Golgi membrane][GO:0016021:integral component of membrane][GO:0005886:plasma membrane]	-	Fungal_trans domain-containing protein OS=Cryptococcus amylolentus CBS 6039 OX=1295533 GN=L202_00221 PE=4 SV=1
mRNA_8578	scaffold_50	131276	132356	2042	-	mRNA_8578	54	54	75	246	138	229	166	186	218	2.9015	3.23528	4.36848	14.2511	9.42848	13.612	10.6253	10.6681	14.2143			-	-
mRNA_3244	scaffold_13	212168	215003	4192	+	mRNA_3244	1345	1048	1209	1402	913	1723	1857	1899	1496	35.2035	30.5853	34.3028	39.5637	30.3856	49.8893	57.9004	53.0561	47.5155	D-lactate dehydrogenase cytochrome oxidoreductase	[GO:0005743:mitochondrial inner membrane][GO:0005759:mitochondrial matrix][GO:0004458:D-lactate dehydrogenase (cytochrome) activity][GO:0071949:FAD binding][GO:1903457:lactate catabolic process]	[K00102:Pyruvate metabolism]	FAD-binding PCMH-type domain-containing protein OS=Gibberella zeae OX=5518 GN=FGRA07_02908 PE=4 SV=1
mRNA_3229	scaffold_13	162697	163342	1160	-	mRNA_3229	74	47	58	43	43	30	53	65	41	6.99936	4.95693	5.94696	4.38511	5.17165	3.13911	5.97185	6.56277	4.70599			-	-
mRNA_3228	scaffold_13	161300	162470	1584	+	mRNA_3228	284	252	292	108	201	178	268	292	245	19.672	19.4634	21.9256	8.06564	17.7035	13.6398	22.1142	21.5903	20.5938			-	-
XLOC_011608	scaffold_83	105095	105680	1515	-	NA	0	0	0	0	0	0	0	0	0	0	0	0	0	0	0	0	0	0	-	-	-	-
XLOC_006724	scaffold_38	244278	245724	1392	-	NA	0	0	0	0	0	0	0	0	0	0	0	0	0	0	0	0	0	0	-	-	-	-
XLOC_003252	scaffold_18	304872	305615	563	-	NA	4	0	0	3	1	0	17	13	2	0.389768	0	0	0.315176	0.123902	0	1.97334	1.35219	0.236492	-	-	-	-
mRNA_3224	scaffold_13	151498	152623	2022	-	mRNA_3224	7	3	16	5	11	10	40	63	54	0.379841	0.181515	0.94116	0.292522	0.758979	0.600292	2.58565	3.64914	3.5558			-	-
mRNA_3227	scaffold_13	159028	159525	768	+	mRNA_3227	1057	742	860	304	359	182	251	353	377	151.008	118.2	133.187	46.8255	65.2156	28.7643	42.7172	53.8326	65.3589	hypothetical protein	[GO:0005634:nucleus][GO:0046872:metal ion binding][GO:0003676:nucleic acid binding][GO:0009405:pathogenesis][GO:0006355:regulation of transcription, DNA-templated]	-	C2h2 transcription factor OS=Moniliophthora roreri (strain MCA 2997) OX=1381753 GN=Moror_17230 PE=4 SV=1
mRNA_6306	scaffold_30	351856	352453	952	-	mRNA_6306	56	41	46	30	21	16	32	61	36	6.4541	5.2689	5.74706	3.72782	3.07752	2.03998	4.39343	7.50455	5.0349			-	-
XLOC_006376	scaffold_36	86185	86685	836	+	NA	0	0	0	0	0	0	0	0	0	0	0	0	0	0	0	0	0	0	-	-	-	-
mRNA_3220	scaffold_13	138375	141400	4722	-	mRNA_3220	1134	904	1037	1077	686	1203	1299	1426	1101	26.3495	23.4216	26.1203	26.9811	20.2683	30.9231	35.9562	35.3692	31.0446	hypothetical protein		-	-
mRNA_6303	scaffold_30	346581	347905	2290	+	mRNA_6303	170	151	146	265	304	299	1284	1292	1070	8.14513	8.06705	7.58302	13.6893	18.5207	15.8482	73.2859	66.0782	62.2119	hypothetical protein		-	-
XLOC_012538	scaffold_99	71032	71979	3182	-	NA	0	0	0	0	0	0	0	0	0	0	0	0	0	0	0	0	0	0	-	-	-	-
mRNA_4978	scaffold_22	310720	311913	1696	+	mRNA_4978	766	773	738	508	537	544	817	776	619	49.555	55.7605	51.7553	35.433	44.174	38.9329	62.9632	53.588	48.5948	haloacid dehalogenase		-	Haloacid type II OS=Mycena chlorophos OX=658473 GN=MCHLO_16519 PE=4 SV=1
mRNA_1849	scaffold_7	80572	81693	1628	-	mRNA_1849	77	85	69	54	79	57	108	165	123	5.18945	6.3876	5.04103	3.92382	6.77004	4.24976	8.67082	11.8703	10.0595			-	-
mRNA_1848	scaffold_7	77507	79647	3960	-	mRNA_1848	123	103	111	134	113	133	460	425	384	3.40796	3.18211	3.3339	4.00295	3.98109	4.07662	15.1829	12.5697	12.911	hypothetical protein		-	Pkinase_fungal domain-containing protein OS=Ganoderma sinense ZZ0214-1 OX=1077348 GN=GSI_05189 PE=4 SV=1
mRNA_3241	scaffold_13	206450	207012	918	+	mRNA_3241	592	550	597	540	691	549	428	516	414	70.7561	73.2982	77.3493	69.5859	105.016	72.5894	60.9385	65.8322	60.0458	hypothetical protein		[K08504:SNARE interactions in vesicular transport]	-
mRNA_319	scaffold_1	870622	871663	1872	+	mRNA_319	3468	3289	3196	5013	5643	5197	2632	2769	2387	203.263	214.947	203.061	316.783	420.555	336.969	183.768	173.24	169.774	hypothetical protein		-	-
mRNA_1459	scaffold_5	404887	408341	6112	-	mRNA_1459	493	342	424	619	544	926	665	787	722	8.8501	6.84567	8.25101	11.9806	12.4175	18.3896	14.221	15.0807	15.7282	hypothetical protein	[GO:0016021:integral component of membrane][GO:0005774:vacuolar membrane][GO:0046872:metal ion binding][GO:0008237:metallopeptidase activity]	-	Multifunctional fusion protein OS=Zymoseptoria tritici ST99CH_1A5 OX=1276529 GN=ZT1A5_G959 PE=3 SV=1
mRNA_1843	scaffold_7	63718	65543	2748	-	mRNA_1843	66	95	72	38	30	45	136	183	77	2.63519	4.22941	3.11631	1.63583	1.52308	1.98765	6.46864	7.79948	3.73077	FAD/NAD(P)-binding domain-containing protein		[K00480:Dioxin degradation][K00480:Polycyclic aromatic hydrocarbon degradation][K00480:Naphthalene degradation]	Fungal specific transcription factor domain family protein OS=Aspergillus niger OX=5061 GN=ATCC64974_43460 PE=4 SV=1
mRNA_1842	scaffold_7	59713	61747	3724	-	mRNA_1842	2	1	1	5	9	20	183	287	158	0.0589258	0.0328521	0.0319385	0.158829	0.337172	0.651874	6.42291	9.02617	5.64901	hypothetical protein		-	Pkinase_fungal domain-containing protein OS=Ganoderma sinense ZZ0214-1 OX=1077348 GN=GSI_05189 PE=4 SV=1
mRNA_1841	scaffold_7	55314	57783	4608	-	mRNA_1841	14	3	25	91	46	114	469	485	386	0.33335	0.0796493	0.645286	2.33614	1.39272	3.00287	13.303	12.3271	11.1532	hypothetical protein		-	Pkinase_fungal domain-containing protein OS=Ganoderma sinense ZZ0214-1 OX=1077348 GN=GSI_05189 PE=4 SV=1
mRNA_1840	scaffold_7	51014	53946	5538	-	mRNA_1840	83	61	66	119	118	119	616	699	677	1.64441	1.34757	1.41748	2.54193	2.97267	2.60818	14.5385	14.7828	16.2765	hypothetical protein		-	Pkinase_fungal domain-containing protein OS=Ganoderma sinense ZZ0214-1 OX=1077348 GN=GSI_05189 PE=4 SV=1
mRNA_1847	scaffold_7	73392	76769	6180	-	mRNA_1847	23	10	25	27	26	45	96	108	64	0.408342	0.197963	0.481145	0.516827	0.586953	0.883828	2.03036	2.04676	1.37885	hypothetical protein		-	Pkinase_fungal domain-containing protein OS=Ganoderma sinense ZZ0214-1 OX=1077348 GN=GSI_05189 PE=4 SV=1
mRNA_1846	scaffold_7	70172	72909	5170	+	mRNA_1846	64	68	33	92	58	63	440	462	332	1.35823	1.60913	0.759186	2.10507	1.56515	1.47909	11.1238	10.4661	8.55012	hypothetical protein		-	Pkinase_fungal domain-containing protein OS=Ganoderma sinense ZZ0214-1 OX=1077348 GN=GSI_05189 PE=4 SV=1
mRNA_1845	scaffold_7	68421	69225	1234	+	mRNA_1845	177	136	141	124	105	82	144	163	125	15.7378	13.4833	13.5903	11.8871	11.8711	8.0657	15.2524	15.4705	13.4871			-	-
mRNA_1844	scaffold_7	65647	68529	5430	-	mRNA_1844	416	354	402	275	291	307	1599	1373	922	8.40579	7.97585	8.80544	5.99105	7.47673	6.8625	38.4892	29.6143	22.6077	hypothetical protein		-	Pkinase_fungal domain-containing protein OS=Ganoderma sinense ZZ0214-1 OX=1077348 GN=GSI_05189 PE=4 SV=1
mRNA_5814	scaffold_27	270381	274349	5586	-	mRNA_5814	619	523	569	814	744	884	980	1208	1011	12.1583	11.4544	12.1154	17.2383	18.5819	19.2086	22.9306	25.3278	24.0977	hypothetical protein	[GO:0005737:cytoplasm][GO:0005634:nucleus][GO:0005524:ATP binding][GO:0003677:DNA binding][GO:0004386:helicase activity][GO:0008270:zinc ion binding][GO:0006281:DNA repair]	-	Helicase-like transcription factor HLTF OS=Pseudozyma antarctica (strain T-34) OX=1151754 GN=PANT_9d00405 PE=4 SV=1
XLOC_006452	scaffold_36	174936	175371	388	-	NA	0	0	0	2	0	2	3	6	9	0	0	0	0.304887	0	0.312832	0.505301	0.905568	1.54421	-	-	-	-
XLOC_001871	scaffold_13	4369	4789	350	-	NA	0	0	6	2	0	0	18	8	13	0	0	1.01948	0.337989	0	0	3.36097	1.33852	2.47269	-	-	-	-
mRNA_2847	scaffold_11	318683	319941	1990	-	mRNA_2847	4155	3490	3261	1994	2262	2299	4999	4953	4119	229.088	214.558	194.905	118.534	158.583	140.226	328.338	291.505	275.59	40S ribosomal protein S9	[GO:0005829:cytosol][GO:0022627:cytosolic small ribosomal subunit][GO:0019843:rRNA binding][GO:0003735:structural constituent of ribosome][GO:0002181:cytoplasmic translation][GO:0045903:positive regulation of translational fidelity][GO:0042254:ribosome biogenesis]	[K02997:Ribosome]	-
mRNA_2844	scaffold_11	310722	312238	1836	-	mRNA_2844	59	15	40	66	71	43	165	248	167	3.52585	0.999521	2.59127	4.25247	5.39516	2.84275	11.7463	15.8201	12.1107			-	-
mRNA_2473	scaffold_9	394820	395173	618	-	mRNA_2473	529	438	441	348	513	305	255	300	304	93.9187	86.708	84.874	66.6133	115.81	59.9039	53.9315	56.8544	65.4953	hypothetical protein		-	-
mRNA_8944	scaffold_54	56474	57591	2236	+	mRNA_8944	149	162	118	76	82	89	81	54	62	7.31138	8.86373	6.27675	4.0208	5.11635	4.83128	4.73482	2.82848	3.69186			-	-
mRNA_494	scaffold_2	379077	381151	2584	+	mRNA_494	27	45	33	41	81	32	60	22	28	1.14645	2.13056	1.51896	1.87699	4.37332	1.50315	3.03494	0.997153	1.44275	kinase-like protein		[K02218:Hippo signaling pathway -multiple species]	-
mRNA_2845	scaffold_11	313603	315688	3810	+	mRNA_2845	0	0	0	0	0	0	0	0	0	0	0	0	0	0	0	0	0	0	hypothetical protein		-	-
mRNA_11512	scaffold_93	35779	36402	708	-	mRNA_11512	0	0	0	0	0	0	0	0	0	0	0	0	0	0	0	0	0	0			-	-
mRNA_495	scaffold_2	381084	382397	2190	-	mRNA_495	1863	1589	1631	1480	1483	1750	2674	2423	2341	93.3369	88.7673	88.5798	79.9444	94.4747	96.9924	159.591	129.581	142.325	hypothetical protein	[GO:0005778:peroxisomal membrane][GO:0016560:protein import into peroxisome matrix, docking]	-	-
mRNA_5810	scaffold_27	265652	266736	1922	-	mRNA_5810	173	158	176	100	125	117	521	344	361	9.87592	10.0572	10.8914	6.15484	9.0735	7.38884	35.4303	20.9622	25.008	plant basic secretory protein		-	-
mRNA_5261	scaffold_24	167046	169587	4152	+	mRNA_5261	299	282	313	376	438	419	598	559	382	7.9013	8.30931	8.96627	10.7127	14.7175	12.249	18.825	15.7683	12.2499	MFS general substrate transporter		-	-
mRNA_5811	scaffold_27	266916	267281	732	-	mRNA_5811	719	642	651	1211	1118	1345	1090	1199	1018	107.771	107.299	105.778	195.706	213.083	223.026	194.628	191.84	185.166	hypothetical protein		-	Transcription factor OS=Ganoderma sinense ZZ0214-1 OX=1077348 GN=GSI_06113 PE=4 SV=1
mRNA_8493	scaffold_49	134555	136326	3016	-	mRNA_8493	5242	4381	4669	3089	2931	3336	6035	6860	5405	190.7	177.711	184.127	121.159	135.582	134.257	261.539	266.394	238.61	hypothetical protein		-	Transcription factor tau 55 kDa subunit OS=Leucoagaricus sp. SymC.cos OX=1714833 GN=AN958_04989 PE=4 SV=1
mRNA_8492	scaffold_49	133234	134554	1920	-	mRNA_8492	226	195	249	310	267	390	483	468	366	12.9149	12.4253	15.4249	19.0999	19.4012	24.6551	32.8804	28.548	25.3808	phosphoglycerate mutase-like protein	[GO:0005737:cytoplasm][GO:0005634:nucleus][GO:0016791:phosphatase activity][GO:0016311:dephosphorylation]	-	Related to TFIIIC subunit, 55 kDa (Transcription initiation factor) OS=Armillaria ostoyae OX=47428 GN=ARMOST_09027 PE=4 SV=1
mRNA_8491	scaffold_49	131711	133233	2298	+	mRNA_8491	759	666	594	1430	1619	1441	2108	2041	1346	36.239	35.4566	30.7441	73.6133	98.2913	76.1128	119.898	104.022	77.9866	UPF0103-domain-containing protein	[GO:0005829:cytosol][GO:0005634:nucleus]	-	Alpha-1,3-glucanase/mutanase, putative OS=Byssochlamys spectabilis (strain No. 5 / NBRC 109023) OX=1356009 GN=PVAR5_1098 PE=3 SV=1
mRNA_8490	scaffold_49	130616	131611	1562	+	mRNA_8490	6241	6015	5986	2404	3202	2398	5460	5372	4633	438.387	471.116	455.806	182.064	285.995	186.342	456.88	402.797	394.917	60S ribosomal protein L32	[GO:0005829:cytosol][GO:0022625:cytosolic large ribosomal subunit][GO:0005634:nucleus][GO:0003735:structural constituent of ribosome][GO:0002181:cytoplasmic translation]	[K02912:Ribosome]	-
mRNA_8497	scaffold_49	143337	143801	804	+	mRNA_8497	2437	2254	2357	1581	1727	1400	1960	1846	2027	332.571	342.982	348.681	232.619	299.678	211.356	318.633	268.91	335.678	hypothetical protein	[GO:0005762:mitochondrial large ribosomal subunit][GO:0005739:mitochondrion][GO:0003735:structural constituent of ribosome][GO:0032543:mitochondrial translation]	[K02911:Ribosome]	-
mRNA_6369	scaffold_31	122504	123887	1982	-	mRNA_6369	1182	1065	1065	1685	1476	2215	2057	2332	2035	65.4333	65.7384	63.9103	100.57	103.897	135.648	135.65	137.802	136.705	hypothetical protein	[GO:0032153:cell division site][GO:0032541:cortical endoplasmic reticulum][GO:0005783:endoplasmic reticulum][GO:0005789:endoplasmic reticulum membrane][GO:0071782:endoplasmic reticulum tubular network][GO:0005794:Golgi apparatus][GO:0000139:Golgi membrane][GO:0016021:integral component of membrane][GO:0005635:nuclear envelope][GO:0031965:nuclear membrane][GO:0005643:nuclear pore][GO:0007049:cell …	-	-
mRNA_8495	scaffold_49	141114	142318	1718	-	mRNA_8495	336	314	292	273	367	213	416	512	498	21.4336	22.3344	20.192	18.7761	29.7684	15.0312	31.6123	34.8637	38.5501	Sm-like ribonucleo protein	[GO:0005737:cytoplasm][GO:0005829:cytosol][GO:1990726:Lsm1-7-Pat1 complex][GO:0005845:mRNA cap binding complex][GO:0005634:nucleus][GO:0000932:P-body][GO:0003723:RNA binding][GO:0000339:RNA cap binding][GO:0000290:deadenylation-dependent decapping of nuclear-transcribed mRNA][GO:0006397:mRNA processing][GO:0016070:RNA metabolic process][GO:0008380:RNA splicing]	[K12620:RNA degradation]	-
mRNA_1451	scaffold_5	377033	380510	5406	-	mRNA_1451	1068	933	1030	972	602	1150	1090	1234	1016	21.676	21.1144	22.6614	21.2697	15.536	25.8205	26.3537	26.7344	25.0232	hypothetical protein	[GO:0005783:endoplasmic reticulum][GO:0005789:endoplasmic reticulum membrane][GO:0016021:integral component of membrane][GO:0098553:lumenal side of endoplasmic reticulum membrane][GO:0004573:mannosyl-oligosaccharide glucosidase activity][GO:0006491:N-glycan processing][GO:0009311:oligosaccharide metabolic process][GO:0006487:protein N-linked glycosylation]	[K01228:N-Glycan biosynthesis][K01228:Protein processing in endoplasmic reticulum]	Glycoside hydrolase family 63 protein OS=Hypoxylon sp. CI-4A OX=1001833 GN=M426DRAFT_317632 PE=4 SV=1
mRNA_5267	scaffold_24	183442	185227	2904	-	mRNA_5267	141	128	118	175	156	342	181	251	141	5.3273	5.39246	4.83293	7.12872	7.49456	14.2946	8.14653	10.123	6.46469	bub2 protein	[GO:1990334:Bfa1-Bub2 complex][GO:0005829:cytosol][GO:0044732:mitotic spindle pole body][GO:0005634:nucleus][GO:0005096:GTPase activator activity][GO:0017137:Rab GTPase binding][GO:0090630:activation of GTPase activity][GO:0006886:intracellular protein transport][GO:0010974:negative regulation of division septum assembly][GO:0031030:negative regulation of septation initiation signaling][GO:004573…	-	-
mRNA_8499	scaffold_49	146424	147371	1560	+	mRNA_8499	7211	6574	6465	4140	4068	3663	5763	6284	4623	507.173	515.559	492.911	313.94	363.81	285.007	482.853	471.784	394.57	40S ribosomal protein S3	[GO:0005829:cytosol][GO:0022627:cytosolic small ribosomal subunit][GO:0005634:nucleus][GO:0003684:damaged DNA binding][GO:0003906:DNA-(apurinic or apyrimidinic site) endonuclease activity][GO:0032357:oxidized purine DNA binding][GO:0008534:oxidized purine nucleobase lesion DNA N-glycosylase activity][GO:0003723:RNA binding][GO:0003735:structural constituent of ribosome][GO:0002181:cytoplasmic tra…	[K02985:Ribosome]	Ribosomal protein S3 OS=Aspergillus oryzae OX=5062 GN=OAory_01050500 PE=3 SV=1
mRNA_2841	scaffold_11	300877	303177	3740	+	mRNA_2841	115	78	103	165	110	192	106	123	125	3.37374	2.5515	3.2756	5.21894	4.10336	6.23122	3.70446	3.85181	4.45003	hypothetical protein	[GO:0005730:nucleolus][GO:0005634:nucleus][GO:0031499:TRAMP complex][GO:0005524:ATP binding][GO:0046872:metal ion binding][GO:0004652:polynucleotide adenylyltransferase activity][GO:0043023:ribosomal large subunit binding][GO:1990817:RNA adenylyltransferase activity][GO:0003723:RNA binding][GO:0071044:histone mRNA catabolic process][GO:0006397:mRNA processing][GO:0043630:ncRNA polyadenylation inv…	[K03514:RNA degradation]	-
mRNA_1452	scaffold_5	381276	382483	2082	+	mRNA_1452	12	3	6	6	4	22	38	128	127	0.63239	0.176284	0.342764	0.340911	0.268039	1.28258	2.38558	7.20047	8.12172	hypothetical protein		-	-
mRNA_2546	scaffold_10	24236	25116	1476	-	mRNA_2546	2416	2089	2280	2853	2564	3431	773	971	815	179.595	173.151	183.727	228.658	242.354	282.149	68.4516	77.0485	73.5184	hypothetical protein	[GO:0016021:integral component of membrane][GO:0005743:mitochondrial inner membrane][GO:0005758:mitochondrial intermembrane space][GO:0015035:protein disulfide oxidoreductase activity][GO:0045041:protein import into mitochondrial intermembrane space][GO:0022417:protein maturation by protein folding]	-	-
mRNA_1865	scaffold_7	114738	115754	1704	+	mRNA_1865	83	86	45	55	41	19	168	174	102	5.34433	6.1745	3.141	3.81824	3.35686	1.3534	12.8864	11.9594	7.96995	hypothetical protein		-	-
mRNA_4973	scaffold_22	299002	299451	900	+	mRNA_4973	3	3	0	9	8	60	23	4	7	0.365732	0.407805	0	1.18296	1.24013	8.09193	3.34023	0.520534	1.03557			-	-
mRNA_492	scaffold_2	374834	376743	3270	-	mRNA_492	368	360	409	500	280	523	492	488	477	12.3477	13.4688	14.8765	18.0881	11.9462	19.4132	19.6656	17.4785	19.4221	hypothetical protein		-	-
XLOC_001813	scaffold_13	278744	279756	901	+	NA	35	22	27	26	16	42	115	129	79	2.13107	1.49362	1.78211	1.70682	1.23875	2.82903	8.3413	8.38429	5.8371	-	-	-	-
mRNA_4974	scaffold_22	300611	301767	2092	+	mRNA_4974	268	277	235	234	235	313	451	557	559	14.0559	16.1991	13.3608	13.232	15.672	18.1604	28.1777	31.1835	35.5775			-	-
mRNA_493	scaffold_2	376395	378226	3442	-	mRNA_493	327	334	281	468	246	329	191	171	174	10.4237	11.8716	9.71002	16.0844	9.97109	11.6019	7.25292	5.81858	6.73075	hypothetical protein		-	-
mRNA_5455	scaffold_25	189823	192171	4110	+	mRNA_5455	39572	31721	34046	37510	27416	33758	22862	25560	20837	1056.41	944.231	985.256	1079.63	930.638	996.962	727.048	728.367	675.023	hypothetical protein	[GO:0005737:cytoplasm][GO:0010494:cytoplasmic stress granule][GO:0005829:cytosol][GO:0008266:poly(U) RNA binding][GO:0003723:RNA binding][GO:0000398:mRNA splicing, via spliceosome][GO:0031138:negative regulation of conjugation with cellular fusion][GO:1902625:negative regulation of induction of conjugation with cellular fusion by negative regulation of transcription from RNA polymerase II promote…	-	-
mRNA_1455	scaffold_5	386472	388033	2390	-	mRNA_1455	472	443	428	515	452	641	777	771	753	21.6685	22.6767	21.2996	25.4906	26.3851	32.554	42.4926	37.7823	41.949	YebC-like protein	[GO:0005759:mitochondrial matrix][GO:0005739:mitochondrion][GO:0070131:positive regulation of mitochondrial translation]	-	-
mRNA_9404	scaffold_59	68334	69700	2328	+	mRNA_9404	18408	14210	14954	13905	12437	12002	11628	12334	10578	867.578	746.766	764.01	706.575	745.334	625.769	652.849	620.515	604.986	hypothetical protein		-	Chitinase OS=Sporothrix insectorum RCEF 264 OX=1081102 GN=SPI_05423 PE=4 SV=1
mRNA_3773	scaffold_16	14352	16285	3456	+	mRNA_3773	205	215	197	411	348	594	707	805	603	6.50826	7.61093	6.7798	14.0682	14.0483	20.862	26.7385	27.2806	23.231	hypothetical protein		-	-
mRNA_4976	scaffold_22	308356	309356	1542	-	mRNA_4976	117	66	111	59	93	57	159	160	82	8.31426	5.22962	8.55067	4.52038	8.40338	4.48096	13.4599	12.1368	7.07117			-	-
mRNA_8631	scaffold_51	6579	8356	3432	-	mRNA_8631	170	153	188	184	214	272	785	712	482	5.43484	5.45403	6.51531	6.34221	8.69931	9.61978	29.896	24.2976	18.6993	hypothetical protein		-	-
mRNA_4977	scaffold_22	309886	310712	1410	-	mRNA_4977	19	22	29	4	10	17	73	82	78	1.47849	1.90887	2.44627	0.335592	0.989462	1.46343	6.76697	6.81124	7.36547			-	-
mRNA_8946	scaffold_54	67373	68837	2002	-	mRNA_8946	1059	1006	989	3933	4797	1309	1418	1766	1605	58.0386	61.4762	58.7566	232.397	334.29	79.3632	92.5769	103.314	106.742	glycoside hydrolase family 12 protein	[GO:0005576:extracellular region][GO:0008810:cellulase activity][GO:0033946:xyloglucan-specific endo-beta-1,4-glucanase activity][GO:0071555:cell wall organization][GO:0000272:polysaccharide catabolic process]	-	-
mRNA_8976	scaffold_54	170829	173894	5698	+	mRNA_8976	762	752	767	1278	1036	1501	1466	1780	1644	14.6729	16.1461	16.0102	26.5325	25.3662	31.9744	33.6281	36.5872	38.4153	hypothetical protein		-	-
mRNA_11854	scaffold_101	11984	13857	3512	-	mRNA_11854	187	182	198	315	262	261	2333	2315	1644	5.84214	6.34001	6.70556	10.6103	10.4079	9.02048	86.8262	77.2019	62.3264	hypothetical protein		-	-
mRNA_11855	scaffold_101	15272	16019	1382	-	mRNA_11855	38	34	62	55	84	58	382	348	249	3.0169	3.00985	5.33591	4.70787	8.47988	5.09405	36.1282	29.4919	23.9892			-	-
mRNA_11856	scaffold_101	17405	18124	984	-	mRNA_11856	0	0	3	0	3	1	1	21	0	0	0	0.362619	0	0.425348	0.123353	0.13283	2.49951	0			-	-
mRNA_11857	scaffold_101	19860	21892	2346	+	mRNA_11857	1541	1164	1292	1609	911	2065	1488	1583	1532	72.0708	60.7013	65.5027	81.1331	54.1762	106.84	82.9021	79.0286	86.9472	GPP34-domain-containing protein	[GO:0005829:cytosol][GO:0005794:Golgi apparatus][GO:0031985:Golgi cisterna][GO:0032580:Golgi cisterna membrane][GO:0005634:nucleus][GO:0005802:trans-Golgi network][GO:0070273:phosphatidylinositol-4-phosphate binding][GO:0030968:endoplasmic reticulum unfolded protein response][GO:0007030:Golgi organization][GO:0043001:Golgi to plasma membrane protein transport][GO:0048194:Golgi vesicle budding][GO…	-	-
mRNA_11850	scaffold_101	2821	3228	3966	-	mRNA_11850	1457	1316	1546	3149	1946	3800	1052	1158	1078	40.308	40.5954	46.3641	93.9269	68.4555	116.299	34.67	34.1969	36.1902	hypothetical protein		-	Uncharacterized protein OS=Schizopora paradoxa OX=27342 GN=SCHPADRAFT_886192 PE=4 SV=1
mRNA_11851	scaffold_101	4459	5111	1194	+	mRNA_11851	138	145	137	139	117	76	154	125	91	12.6812	14.8572	13.6471	13.7715	13.671	7.72597	16.858	12.2613	10.1476	hypothetical protein		-	-
mRNA_11852	scaffold_101	6471	7534	1590	-	mRNA_11852	39	52	36	26	21	27	8	16	27	2.69124	4.0011	2.69296	1.9344	1.84264	2.06115	0.657633	1.17857	2.26095			-	-
mRNA_11853	scaffold_101	10314	9993	1860	+	mRNA_11853	796	680	769	762	731	596	2202	2475	2143	46.9553	44.7269	49.1743	48.4632	54.8306	38.8935	154.737	155.845	153.403	hypothetical protein		-	-
mRNA_1109	scaffold_4	255494	257433	2394	-	mRNA_1109	1003	993	990	2313	1980	2478	1993	2295	1822	45.9686	50.7456	49.1853	114.294	115.388	125.638	108.811	112.277	101.333	26S proteasome subunit P45	[GO:0005829:cytosol][GO:0031597:cytosolic proteasome complex][GO:0005634:nucleus][GO:0008540:proteasome regulatory particle, base subcomplex][GO:0005524:ATP binding][GO:0036402:proteasome-activating ATPase activity][GO:0031939:negative regulation of chromatin silencing at telomere][GO:0045842:positive regulation of mitotic metaphase/anaphase transition][GO:0045899:positive regulation of RNA polym…	[K03064:Proteasome]	26S protease regulatory subunit 8 OS=Spizellomyces punctatus (strain DAOM BR117) OX=645134 GN=SPPG_03155 PE=3 SV=1
mRNA_9119	scaffold_56	33036	34877	3424	-	mRNA_9119	308	210	242	428	381	632	868	804	732	9.86965	7.50341	8.40633	14.787	15.5242	22.4041	33.1342	27.5013	28.4644	hypothetical protein	[GO:0005783:endoplasmic reticulum][GO:0016021:integral component of membrane][GO:0017059:serine C-palmitoyltransferase complex][GO:0035339:SPOTS complex][GO:0030170:pyridoxal phosphate binding][GO:0004758:serine C-palmitoyltransferase activity][GO:0030148:sphingolipid biosynthetic process]	[K00652:Biotin metabolism]	C2H2-type domain-containing protein OS=Verticillium longisporum OX=100787 GN=BN1708_004771 PE=4 SV=1
mRNA_110	scaffold_1	306524	308678	2914	+	mRNA_110	407	362	345	328	357	525	564	627	516	15.3246	15.1982	14.0817	13.3154	17.0922	21.8682	25.2977	25.2005	23.5768	hypothetical protein	[GO:0016020:membrane][GO:0005739:mitochondrion][GO:0008808:cardiolipin synthase activity][GO:0016787:hydrolase activity][GO:0032049:cardiolipin biosynthetic process][GO:0046474:glycerophospholipid biosynthetic process][GO:0007006:mitochondrial membrane organization]	-	-
mRNA_11858	scaffold_101	22400	23461	2004	+	mRNA_11858	47	57	66	42	30	41	401	394	171	2.57327	3.47977	3.91716	2.47926	2.08854	2.4833	26.154	23.0266	11.3612	hypothetical protein		-	-
mRNA_11859	scaffold_101	24142	25239	2064	+	mRNA_11859	969	1010	934	639	650	674	3582	4624	3605	51.5109	59.8667	53.8223	36.6236	43.9361	39.6364	226.833	262.385	232.552	hypothetical protein		-	-
mRNA_8971	scaffold_54	147710	150189	4128	+	mRNA_8971	9286	8185	8502	4545	5737	4454	7750	9766	11678	246.816	242.578	244.966	130.246	193.894	130.965	245.388	277.082	376.664	hypothetical protein	[GO:0050660:flavin adenine dinucleotide binding][GO:0016614:oxidoreductase activity, acting on CH-OH group of donors][GO:1900793:shamixanthone biosynthetic process]	-	Fungal specific transcription factor domain family protein OS=Aspergillus niger OX=5061 GN=ATCC64974_35660 PE=3 SV=1
mRNA_4549	scaffold_20	96549	98463	2854	+	mRNA_4549	73	55	49	60	43	29	159	203	171	2.80643	2.35766	2.04205	2.48695	2.102	1.23335	7.28172	8.33055	7.9775			-	-
XLOC_002572	scaffold_15	178331	180071	1366	-	NA	210	123	179	145	135	190	137	120	95	8.4338	5.50805	7.79286	6.27852	6.894	8.44144	6.55436	5.14437	4.62986	-	-	-	-
XLOC_008741	scaffold_52	147925	148406	430	-	NA	0	0	0	0	0	0	0	0	0	0	0	0	0	0	0	0	0	0	-	-	-	-
mRNA_8973	scaffold_54	151704	152864	1452	-	mRNA_8973	480	432	413	199	254	296	816	698	706	36.271	36.3991	33.8305	16.2127	24.4054	24.7439	73.4538	56.3015	64.7386	hypothetical protein	[GO:0005829:cytosol][GO:0005634:nucleus][GO:0004126:cytidine deaminase activity][GO:0008270:zinc ion binding][GO:0009972:cytidine deamination][GO:0006206:pyrimidine nucleobase metabolic process]	[K01489:Pyrimidine metabolism]	-
mRNA_426	scaffold_2	202228	205875	5428	+	mRNA_426	338	373	397	685	467	943	1103	1247	1034	6.83222	8.40702	8.69912	14.9287	12.0032	21.087	26.5599	26.9066	25.3633	ATP-dependent DNA ligase	[GO:0005737:cytoplasm][GO:0005739:mitochondrion][GO:0043596:nuclear replication fork][GO:0005634:nucleus][GO:0005524:ATP binding][GO:0003677:DNA binding][GO:0003910:DNA ligase (ATP) activity][GO:0003909:DNA ligase activity][GO:0046872:metal ion binding][GO:0006284:base-excision repair][GO:0051301:cell division][GO:0071897:DNA biosynthetic process][GO:0006266:DNA ligation][GO:0051103:DNA ligation …	[K10747:DNA replication][K10747:Base excision repair][K10747:Nucleotide excision repair][K10747:Mismatch repair]	DNA ligase OS=Amanita thiersii Skay4041 OX=703135 GN=AMATHDRAFT_74590 PE=3 SV=1
mRNA_5457	scaffold_25	194953	196157	1810	-	mRNA_5457	1194	1103	1183	1718	1247	1364	1415	1762	1393	72.3787	74.5539	77.7375	112.283	96.1183	91.4701	102.181	114.014	102.47	hypothetical protein	[GO:0005789:endoplasmic reticulum membrane][GO:0016021:integral component of membrane][GO:0046923:ER retention sequence binding][GO:0006621:protein retention in ER lumen][GO:0015031:protein transport][GO:0016192:vesicle-mediated transport]	-	-
XLOC_012229	scaffold_92	87358	87666	204	+	NA	9	8	4	1	5	9	0	12	10	2.42029	2.39885	1.16607	0.289941	1.70973	2.67748	0	3.44471	3.26336	-	-	-	-
XLOC_010550	scaffold_7	502371	502729	289	-	NA	0	0	1	3	0	4	0	2	0	0	0	0.205777	0.613993	0	0.839993	0	0.40526	0	-	-	-	-
XLOC_010552	scaffold_7	508375	508661	207	-	NA	13	18	8	20	15	12	42	53	43	3.44531	5.31919	2.29834	5.71478	5.05486	3.51823	13.2599	14.9936	13.8291	-	-	-	-
mRNA_4233	scaffold_18	247582	248285	918	+	mRNA_4233	4263	4123	3891	2342	2737	2398	4274	3761	3658	509.516	549.47	504.131	301.797	415.959	317.066	608.531	479.835	530.55	actin depolymerizing protein		-	-
mRNA_4232	scaffold_18	244845	245429	1170	-	mRNA_4232	1663	1296	1474	1097	930	1549	486	564	744	155.952	135.517	149.843	110.915	110.896	160.698	54.2927	56.4579	84.6666	hypothetical protein	[GO:0005739:mitochondrion]	-	-
mRNA_4231	scaffold_18	243082	244740	2274	+	mRNA_4231	282	248	238	983	735	735	247	272	226	13.6064	13.3424	12.4483	51.1368	45.0936	39.232	14.197	14.0091	13.2325	HlyIII-domain-containing protein	[GO:0005623:cell][GO:0016021:integral component of membrane][GO:0005886:plasma membrane][GO:0046872:metal ion binding][GO:0038023:signaling receptor activity][GO:0006882:cellular zinc ion homeostasis][GO:0006631:fatty acid metabolic process]	[K07297:AMPK signaling pathway]	RNA polymerase I transcription factor UAF OS=Pseudozyma antarctica (strain T-34) OX=1151754 GN=PANT_22d00147 PE=4 SV=1
mRNA_4230	scaffold_18	241566	243054	2870	+	mRNA_4230	524	523	476	630	481	639	1801	1785	1366	20.0325	22.2943	19.7265	25.9674	23.382	27.0248	82.0205	72.843	63.3715	AGABI1DRAFT_115608; hypothetical protein		-	-
mRNA_4237	scaffold_18	253522	255547	3840	-	mRNA_4237	113	69	79	136	168	251	847	907	842	3.22873	2.19832	2.44692	4.18965	6.10375	7.93389	28.8299	27.6635	29.1948	hypothetical protein		-	-
mRNA_4236	scaffold_18	250446	253293	4168	-	mRNA_4236	840	761	730	925	821	1128	3034	2566	2026	22.1124	22.3373	20.8315	26.2533	27.4811	32.8492	95.1434	72.1042	64.7197	WD40 repeat-like protein	[GO:0030479:actin cortical patch][GO:0042643:actomyosin, actin portion][GO:0032153:cell division site][GO:0051286:cell tip][GO:0030864:cortical actin cytoskeleton][GO:0005829:cytosol][GO:0005634:nucleus][GO:0051015:actin filament binding][GO:0030042:actin filament depolymerization][GO:0030836:positive regulation of actin filament depolymerization]	-	Uncharacterized protein OS=Spizellomyces sp. 'palustris' OX=117820 GN=SpCBS45565_g00882 PE=4 SV=1
mRNA_4235	scaffold_18	249584	250248	1008	+	mRNA_4235	2227	1819	2050	1807	1671	2548	4926	5011	4307	242.407	220.773	241.89	212.064	231.278	306.819	638.741	582.231	568.904	NAC-domain-containing protein	[GO:0005737:cytoplasm][GO:0005634:nucleus][GO:0015031:protein transport]	-	Nascent polypeptide-associated complex subunit beta OS=Cryptococcus neoformans var. neoformans serotype D (strain JEC21 / ATCC MYA-565) OX=214684 GN=EGD1 PE=3 SV=1
mRNA_4234	scaffold_18	248528	249397	1044	-	mRNA_4234	543	470	430	393	656	378	660	871	926	57.0669	55.077	48.9883	44.531	87.6641	43.9476	82.6293	97.7123	118.096	hypothetical protein	[GO:0005829:cytosol][GO:0005634:nucleus][GO:0004145:diamine N-acetyltransferase activity][GO:0008080:N-acetyltransferase activity][GO:0006473:protein acetylation][GO:0009447:putrescine catabolic process]	-	-
mRNA_8940	scaffold_54	50103	51250	2196	-	mRNA_8940	11	7	3	8	10	20	56	68	48	0.549598	0.389977	0.162485	0.430951	0.63531	1.10546	3.33308	3.62667	2.91027			-	-
mRNA_4239	scaffold_18	258608	261501	4600	-	mRNA_4239	171	137	208	197	304	169	1061	1030	848	4.07871	3.64364	5.37812	5.06616	9.22007	4.45936	30.1473	26.2247	24.545	cytochrome P450	[GO:0016021:integral component of membrane][GO:0020037:heme binding][GO:0005506:iron ion binding][GO:0004497:monooxygenase activity][GO:0016705:oxidoreductase activity, acting on paired donors, with incorporation or reduction of molecular oxygen]	-	Copper-fist domain-containing protein OS=Fomitopsis rosea OX=34475 GN=EVJ58_g8706 PE=4 SV=1
mRNA_4238	scaffold_18	255651	258292	3774	+	mRNA_4238	171	135	131	171	159	225	874	577	373	4.9714	4.37628	4.12852	5.36	5.87778	7.23643	30.2691	17.9063	13.1593	MFS general substrate transporter	[GO:0016021:integral component of membrane][GO:0031224:intrinsic component of membrane][GO:0005886:plasma membrane][GO:0022857:transmembrane transporter activity]	-	Transcription factor OS=Ganoderma boninense OX=34458 GN=Q700F1 PE=4 SV=1
XLOC_004201	scaffold_22	445337	446592	1788	+	NA	0	0	0	0	0	0	0	0	0	0	0	0	0	0	0	0	0	0	-	-	-	-
mRNA_5014	scaffold_22	430228	431038	1422	+	mRNA_5014	0	0	0	0	0	0	0	0	0	0	0	0	0	0	0	0	0	0			-	-
mRNA_5015	scaffold_22	432137	433842	2492	+	mRNA_5015	68	39	48	71	82	30	47	25	35	2.99396	1.91465	2.29096	3.37039	4.59076	1.46122	2.46513	1.17496	1.87001	purine and uridine phosphorylase		[K00757:Pyrimidine metabolism]	-
mRNA_5540	scaffold_25	398443	399472	1806	+	mRNA_5540	373	286	306	831	295	668	118	295	343	22.6608	19.3741	20.1525	54.4319	22.7889	44.8954	8.53994	19.1309	25.2872	hypothetical protein	[GO:0005783:endoplasmic reticulum][GO:0030176:integral component of endoplasmic reticulum membrane][GO:0102343:3-hydroxy-arachidoyl-CoA dehydratase activity][GO:0102344:3-hydroxy-behenoyl-CoA dehydratase activity][GO:0102345:3-hydroxy-lignoceroyl-CoA dehydratase activity][GO:0018812:3-hydroxyacyl-CoA dehydratase activity][GO:0102158:very-long-chain 3-hydroxyacyl-CoA dehydratase activity][GO:00304…	[K10703:Fatty acid elongation][K10703:Biosynthesis of unsaturated fatty acids]	Very-long-chain (3R)-3-hydroxyacyl-CoA dehydratase OS=Fibroporia radiculosa OX=599839 GN=FIBRA_07274 PE=3 SV=1
mRNA_5017	scaffold_22	435362	436441	1614	+	mRNA_5017	6408	5872	5741	1380	2012	2969	891	2161	1716	435.616	445.098	423.067	101.145	173.917	223.28	72.1547	156.813	141.559			-	-
mRNA_5010	scaffold_22	421690	424217	4838	-	mRNA_5010	162	145	148	300	167	274	590	464	393	3.67396	3.6667	3.63848	7.33543	4.81581	6.8743	15.9396	11.2327	10.8156	hypothetical protein		-	Transcription factor OS=Ganoderma sinense ZZ0214-1 OX=1077348 GN=GSI_07919 PE=4 SV=1
mRNA_5547	scaffold_25	413064	414359	2004	+	mRNA_5547	70	91	71	86	99	117	362	440	311	3.83253	5.55542	4.21391	5.07658	6.89217	7.0865	23.6103	25.715	20.6627	hypothetical protein	[GO:0009277:fungal-type cell wall][GO:0016021:integral component of membrane][GO:0004553:hydrolase activity, hydrolyzing O-glycosyl compounds][GO:0071966:fungal-type cell wall polysaccharide metabolic process]	-	Glycoside hydrolase family 16 protein OS=Thanatephorus cucumeris (strain AG1-IA) OX=983506 GN=AG1IA_02785 PE=4 SV=1
mRNA_5012	scaffold_22	426865	427384	930	+	mRNA_5012	6	5	6	13	15	19	28	13	16	0.707869	0.657749	0.767349	1.6536	2.25023	2.47979	3.93519	1.63716	2.29067			-	-
mRNA_5545	scaffold_25	407724	409816	3832	-	mRNA_5545	1463	1284	1334	905	933	1508	1482	1705	1538	41.8894	40.9933	41.4052	27.9379	33.9684	47.7661	50.5491	52.1111	53.4387	hypothetical protein		-	-
XLOC_003920	scaffold_20	311798	313280	303	-	NA	5	4	6	6	3	5	20	19	9	0.905278	0.807534	1.17761	1.17125	0.690664	1.00148	4.31368	3.67208	1.9774	-	-	-	-
mRNA_3916	scaffold_16	385439	387023	2514	+	mRNA_3916	783	646	661	1433	1178	1315	1112	1057	796	34.1729	31.437	31.2724	67.4297	65.373	63.4898	57.8136	49.2426	42.1573	hypothetical protein		-	-
mRNA_3915	scaffold_16	380300	385135	7986	-	mRNA_3915	602	579	569	533	620	592	875	965	739	8.27089	8.86998	8.47437	7.89529	10.8313	8.99779	14.3209	14.1524	12.3208	hypothetical protein	[GO:0005524:ATP binding][GO:0003677:DNA binding][GO:0004386:helicase activity][GO:0046872:metal ion binding][GO:0004525:ribonuclease III activity][GO:0003723:RNA binding][GO:0051607:defense response to virus][GO:0050688:regulation of defense response to virus][GO:0006396:RNA processing]	-	ATP-dependent helicase dcl2 OS=Aspergillus arachidicola OX=656916 GN=AARAC_002695 PE=3 SV=1
mRNA_5549	scaffold_25	417242	418815	2570	-	mRNA_5549	1431	1296	1395	1268	1013	1314	2178	1922	1859	61.093	61.6943	64.5603	58.3655	54.9914	62.0591	110.768	87.5894	96.31	cysteine synthase-like	[GO:0005737:cytoplasm][GO:0005739:mitochondrion][GO:0004124:cysteine synthase activity][GO:0030170:pyridoxal phosphate binding][GO:0006535:cysteine biosynthetic process from serine]	[K01738:Cysteine and methionine metabolism][K01738:Sulfur metabolism]	PALP-domain-containing protein OS=Pseudomicrostroma glucosiphilum OX=1684307 GN=BCV69DRAFT_25660 PE=4 SV=1
mRNA_3913	scaffold_16	375277	376568	2256	+	mRNA_3913	3367	3033	3167	2326	2118	3535	2651	2596	2175	163.753	164.478	166.968	121.967	130.98	190.193	153.589	134.771	128.365	hypothetical protein		-	Uncharacterized protein OS=Phellinidium pouzarii OX=167371 GN=EW145_g2186 PE=4 SV=1
mRNA_5019	scaffold_22	438037	442726	7026	+	mRNA_5019	2033	1794	1940	2748	2004	2419	1938	2041	1540	31.7478	31.2383	32.8411	46.2678	39.7931	41.7899	36.0526	34.0225	29.1835	hypothetical protein	[GO:0005783:endoplasmic reticulum][GO:0016021:integral component of membrane][GO:0022857:transmembrane transporter activity][GO:0055085:transmembrane transport]	-	Zn(2)-C6 fungal-type domain-containing protein OS=Pochonia chlamydosporia 123 OX=1052797 GN=I1G_00009338 PE=4 SV=1
mRNA_3911	scaffold_16	369640	372161	4532	-	mRNA_3911	590	577	493	524	441	524	2077	1626	1091	14.2839	15.5761	12.9384	13.6777	13.5758	14.0341	59.9014	42.0206	32.0523	candidate tyrosine protein phosphatase	[GO:0005826:actomyosin contractile ring][GO:0120105:actomyosin contractile ring, intermediate layer][GO:0005623:cell][GO:0032153:cell division site][GO:0030428:cell septum][GO:0000778:condensed nuclear chromosome kinetochore][GO:0005737:cytoplasm][GO:0000776:kinetochore][GO:0072686:mitotic spindle][GO:1990023:mitotic spindle midzone][GO:0044732:mitotic spindle pole body][GO:0005730:nucleolus][GO:…	[K06639:Cell cycle]	Tyrosine-protein phosphatase CDC14 OS=Saccharomyces cerevisiae (strain ATCC 204508 / S288c) OX=559292 GN=CDC14 PE=1 SV=2
mRNA_3910	scaffold_16	368075	369639	2714	+	mRNA_3910	1415	1226	1228	927	1098	919	1799	1897	1296	57.2047	55.2655	53.8162	40.4055	56.4431	41.1007	86.6387	81.8632	63.5799	uroporphyrinogen decarboxylase	[GO:0005829:cytosol][GO:0005634:nucleus][GO:0004853:uroporphyrinogen decarboxylase activity][GO:0006783:heme biosynthetic process][GO:0006782:protoporphyrinogen IX biosynthetic process]	[K01599:Porphyrin and chlorophyll metabolism]	-
mRNA_9207	scaffold_57	25860	27033	1754	-	mRNA_9207	69	31	58	58	69	58	473	250	156	4.31623	2.16225	3.93299	3.91173	5.4883	4.01367	35.247	16.6933	11.8419	hypothetical protein		-	-
mRNA_2098	scaffold_8	45514	46905	2040	-	mRNA_2098	0	0	0	0	0	0	9	0	0	0	0	0	0	0	0	0.576638	0	0	hypothetical protein		-	-
XLOC_003370	scaffold_19	403308	403902	1073	+	NA	5	3	9	4	6	0	15	17	31	0.503302	0.336719	0.982066	0.434114	0.767968	0	1.79869	1.82664	3.78669	-	-	-	-
mRNA_5192	scaffold_24	6403	7387	1852	+	mRNA_5192	738	769	759	472	542	531	276	241	203	43.722	50.7994	48.7445	30.1489	40.8297	34.8014	19.4786	15.2408	14.5942	hypothetical protein		-	-
XLOC_001140	scaffold_111	79555	79954	400	.	NA	126	455	149	245	1964	204	24	10	10	17.2809	69.5816	22.1524	36.2282	342.507	30.9516	3.92114	1.464	1.66431	-	-	-	-
mRNA_8635	scaffold_51	17856	19160	1920	-	mRNA_8635	661	613	552	894	645	853	2178	1749	1447	37.7733	39.06	34.195	55.0816	46.868	53.9252	148.268	106.689	100.344	hypothetical protein		-	CN hydrolase domain-containing protein OS=Moniliophthora perniciosa (strain FA553 / isolate CP02) OX=554373 GN=MPER_12515 PE=4 SV=1
mRNA_12148	scaffold_109	5503	7468	3368	+	mRNA_12148	195	212	215	180	194	189	947	964	733	6.35254	7.70082	7.59261	6.32224	8.03615	6.81135	36.751	33.5225	28.9772	hypothetical protein		-	-
mRNA_2532	scaffold_9	582209	583415	1728	+	mRNA_2532	0	0	0	0	0	0	0	0	0	0	0	0	0	0	0	0	0	0	RnaseH-domain-containing protein		-	-
mRNA_9529	scaffold_60	152662	154331	2896	-	mRNA_9529	20	8	13	24	39	20	130	77	88	0.757733	0.33796	0.533912	0.980354	1.87882	0.838253	5.86726	3.11404	4.04584			-	-
mRNA_1238	scaffold_4	571234	574180	4792	-	mRNA_1238	848	679	699	1283	1061	1285	1696	1776	1194	19.4162	17.3351	17.3494	31.6723	30.8899	32.5484	46.2594	43.4068	33.1751	WD40 repeat-like protein	[GO:0005737:cytoplasm][GO:0043224:nuclear SCF ubiquitin ligase complex][GO:0005634:nucleus][GO:0019005:SCF ubiquitin ligase complex][GO:0042802:identical protein binding][GO:0043130:ubiquitin binding][GO:0019344:cysteine biosynthetic process][GO:0000082:G1/S transition of mitotic cell cycle][GO:0009086:methionine biosynthetic process][GO:0000209:protein polyubiquitination][GO:0000083:regulation o…	[K03362:Oocyte meiosis][K03362:Ubiquitin mediated proteolysis][K03362:Cellular senescence][K03362:Wnt signaling pathway][K03362:Hedgehog signaling pathway][K03362:Hippo signaling pathway]	F-box protein MET30 OS=Saccharomyces cerevisiae (strain ATCC 204508 / S288c) OX=559292 GN=MET30 PE=1 SV=1
XLOC_006652	scaffold_38	217904	219591	724	+	NA	22	13	24	5	14	7	14	19	9	1.66701	1.09837	1.97137	0.408481	1.34889	0.586777	1.26372	1.5368	0.827559	-	-	-	-
mRNA_541	scaffold_2	480521	481690	1590	-	mRNA_541	3615	3405	3216	1344	1454	1762	4111	4233	4057	249.457	261.995	240.571	99.9936	127.581	134.509	337.941	311.805	339.729	hypothetical protein	[GO:0005783:endoplasmic reticulum][GO:0005789:endoplasmic reticulum membrane][GO:0016021:integral component of membrane]	-	-
mRNA_12885	scaffold_141	24473	25347	1750	-	mRNA_12885	0	2	0	0	0	0	2	9	5	0	0.139819	0	0	0	0	0.149377	0.602332	0.380414			-	-
mRNA_12142	scaffold_108	84111	85823	2434	-	mRNA_12142	46	43	31	84	44	48	1373	519	737	2.07359	2.16133	1.51484	4.08253	2.52203	2.39367	73.7294	24.9734	40.3155	hypothetical protein	[GO:0005576:extracellular region][GO:0008126:acetylesterase activity]	-	Transcription factor, fungi OS=Penicillium expansum OX=27334 GN=PEX2_079060 PE=4 SV=1
XLOC_011848	scaffold_88	37810	38650	712	+	NA	0	0	0	3	1	2	49	62	41	0	0	0	0.249219	0.0979734	0.170476	4.49756	5.09933	3.83353	-	-	-	-
XLOC_005407	scaffold_3	287891	289091	1151	+	NA	45	52	40	31	41	52	308	237	245	2.14483	2.76358	2.06671	1.59304	2.48483	2.74184	17.4878	12.058	14.1705	-	-	-	-
mRNA_9924	scaffold_66	27763	27993	462	-	mRNA_9924	0	0	0	0	0	0	0	0	0	0	0	0	0	0	0	0	0	0			-	-
mRNA_5194	scaffold_24	10014	9962	5658	+	mRNA_5194	2249	2087	2138	3482	1769	2772	1315	1751	1514	43.6125	45.1266	44.9438	72.8008	43.6198	59.4667	30.3776	36.2455	35.6277	hypothetical protein	[GO:0005737:cytoplasm][GO:0005829:cytosol][GO:0031416:NatB complex][GO:0003779:actin binding][GO:1903475:mitotic actomyosin contractile ring assembly][GO:0017196:N-terminal peptidyl-methionine acetylation][GO:0051604:protein maturation][GO:0006479:protein methylation]	-	Transcription factor OS=Ganoderma sinense ZZ0214-1 OX=1077348 GN=GSI_13756 PE=4 SV=1
XLOC_002385	scaffold_145	23550	23966	267	+	NA	36	14	42	36	35	37	75	111	80	7.39684	3.20745	9.35476	7.97501	9.14419	8.41016	18.3574	24.3452	19.9468	-	-	-	-
mRNA_4499	scaffold_19	462155	463115	1680	+	mRNA_4499	843	744	770	1049	1018	954	1162	1136	654	55.0558	54.1797	54.5138	73.8646	84.5389	68.9259	90.404	79.1955	51.8315	hypothetical protein	[GO:0016020:membrane][GO:0042564:NLS-dependent protein nuclear import complex][GO:0005635:nuclear envelope][GO:0005634:nucleus][GO:0004105:choline-phosphate cytidylyltransferase activity][GO:0031210:phosphatidylcholine binding][GO:0006657:CDP-choline pathway][GO:0006656:phosphatidylcholine biosynthetic process]	[K00968:Phosphonate and phosphinate metabolism][K00968:Glycerophospholipid metabolism]	Transcription initiation factor TFIIE subunit beta OS=Rhodosporidium toruloides OX=5286 GN=Rt10032_c22g6550 PE=4 SV=1
mRNA_7765	scaffold_42	229837	231318	2790	-	mRNA_7765	1174	1075	1054	1999	1433	2196	1950	2339	2362	46.1688	47.1387	44.9326	84.7576	71.6573	95.537	91.3526	98.1878	112.72	MFS general substrate transporter	[GO:0071627:integral component of fungal-type vacuolar membrane][GO:0005886:plasma membrane][GO:0055085:transmembrane transport]	-	MFS domain-containing protein OS=Aspergillus thermomutatus OX=41047 GN=CDV56_106414 PE=4 SV=1
mRNA_4497	scaffold_19	460141	460982	1230	+	mRNA_4497	415	392	352	402	466	537	1064	1045	1098	37.0193	38.9901	34.0379	38.6626	52.8566	52.9923	113.065	99.5045	118.856	hypothetical protein		-	DnaJ domain containing protein/putative transcription factor/C2H2 finger domain protein OS=Blumeria graminis f. sp. hordei (strain DH14) OX=546991 GN=BGHDH14_bgh05340 PE=4 SV=1
mRNA_4496	scaffold_19	452906	455011	3460	-	mRNA_4496	933	831	911	1313	1134	1318	1589	1475	1150	29.5863	29.3831	31.316	44.891	45.7252	46.2363	60.0259	49.9284	44.2534	CMGC/CDK/CDK7 protein kinase	[GO:0019907:cyclin-dependent protein kinase activating kinase holoenzyme complex][GO:0005737:cytoplasm][GO:0005829:cytosol][GO:0000790:nuclear chromatin][GO:0005634:nucleus][GO:0070985:transcription factor TFIIK complex][GO:0005524:ATP binding][GO:0019912:cyclin-dependent protein kinase activating kinase activity][GO:0097472:cyclin-dependent protein kinase activity][GO:0004693:cyclin-dependent pr…	[K02202:Basal transcription factors][K02202:Nucleotide excision repair][K02202:Cell cycle]	Serine/threonine-protein kinase crk1 OS=Sparassis crispa OX=139825 GN=SCP_0902330 PE=3 SV=1
mRNA_4495	scaffold_19	452156	452512	534	-	mRNA_4495	355	418	354	412	644	299	591	527	468	72.941	95.7653	78.8473	91.2696	168.253	67.9632	144.656	115.585	116.689	hypothetical protein	[GO:0005759:mitochondrial matrix][GO:0005739:mitochondrion][GO:0005744:TIM23 mitochondrial import inner membrane translocase complex][GO:0051087:chaperone binding][GO:0051082:unfolded protein binding][GO:0008270:zinc ion binding][GO:0006457:protein folding][GO:0030150:protein import into mitochondrial matrix][GO:0050821:protein stabilization]	-	-
mRNA_4494	scaffold_19	451331	451962	942	+	mRNA_4494	3520	3055	3258	5392	5141	3915	2594	2509	2339	409.993	396.765	411.363	677.126	761.404	504.457	359.923	311.947	330.601	hypothetical protein	[GO:0005623:cell][GO:0005759:mitochondrial matrix][GO:0005739:mitochondrion][GO:0051537:2 iron, 2 sulfur cluster binding][GO:0009055:electron transfer activity][GO:0015038:glutathione disulfide oxidoreductase activity][GO:0036455:iron-sulfur transferase activity][GO:0046872:metal ion binding][GO:0015035:protein disulfide oxidoreductase activity][GO:0044571:[2Fe-2S] cluster assembly][GO:0044572:[4…	-	Uncharacterized protein OS=Sodiomyces alkalinus F11 OX=1314773 GN=SODALDRAFT_353155 PE=4 SV=1
mRNA_4493	scaffold_19	449777	450826	1686	-	mRNA_4493	900	856	794	858	1125	645	856	680	628	58.5693	62.114	56.0128	60.2005	93.0922	46.435	66.3601	47.2371	49.5938	hypothetical protein		-	-
mRNA_9926	scaffold_66	42239	43423	1392	-	mRNA_9926	0	0	0	0	0	0	0	0	0	0	0	0	0	0	0	0	0	0			-	-
mRNA_4491	scaffold_19	445214	446529	2186	-	mRNA_4491	482	338	406	380	436	472	920	720	624	24.1926	18.9165	22.0902	20.5638	27.8262	26.2081	55.0083	38.5757	38.0066	hypothetical protein	[GO:0005524:ATP binding][GO:0004639:phosphoribosylaminoimidazolesuccinocarboxamide synthase activity][GO:0006189:'de novo' IMP biosynthetic process]	[K01923:Purine metabolism]	-
mRNA_4490	scaffold_19	439675	444973	8670	-	mRNA_4490	347	332	319	497	423	603	1030	1426	977	4.39132	4.68481	4.37619	6.78122	6.80675	8.44193	15.5278	19.2634	15.0038	hypothetical protein	[GO:0005658:alpha DNA polymerase:primase complex][GO:0000790:nuclear chromatin][GO:0000784:nuclear chromosome, telomeric region][GO:0043596:nuclear replication fork][GO:0005634:nucleus][GO:0035861:site of double-strand break][GO:0051539:4 iron, 4 sulfur cluster binding][GO:0003682:chromatin binding][GO:0003688:DNA replication origin binding][GO:0003887:DNA-directed DNA polymerase activity][GO:004…	[K02320:Purine metabolism][K02320:Pyrimidine metabolism][K02320:DNA replication]	Uncharacterized protein OS=Fonsecaea nubica OX=856822 GN=AYO20_10563 PE=4 SV=1
XLOC_008744	scaffold_52	155640	156811	1066	-	NA	139	100	128	99	89	151	187	178	133	7.1534	5.73834	7.14081	5.49311	5.824	8.59673	11.4642	9.77832	8.30595	-	-	-	-
mRNA_9200	scaffold_57	10706	14429	6122	+	mRNA_9200	3025	2694	2781	3679	2543	4435	3691	3649	3008	54.2147	53.8366	54.0297	71.0897	57.9524	87.9314	78.8028	69.8091	65.4198	hypothetical protein	[GO:0005634:nucleus][GO:0006325:chromatin organization][GO:0006355:regulation of transcription, DNA-templated][GO:0006351:transcription, DNA-templated]	-	WD40 repeat-like protein OS=Wallemia mellicola OX=1708541 GN=E3Q10_01243 PE=4 SV=1
mRNA_11148	scaffold_85	106075	108130	2838	-	mRNA_11148	8068	7321	7361	6919	11687	6312	15024	12516	8945	311.916	315.596	308.496	288.404	574.525	269.959	691.933	516.517	419.655	hypothetical protein		-	DNA binding OS=Didymella rabiei OX=5454 GN=ST47_g7057 PE=4 SV=1
mRNA_11149	scaffold_85	108679	109692	1920	+	mRNA_11149	227	217	185	227	212	249	560	580	554	12.9721	13.8271	11.4603	13.986	15.4047	15.7413	38.1222	35.38	38.4179	hypothetical protein		-	Transcription factor OS=Ganoderma sinense ZZ0214-1 OX=1077348 GN=GSI_01299 PE=4 SV=1
mRNA_11142	scaffold_85	89182	91607	3216	+	mRNA_11142	184	140	190	155	215	184	232	308	215	6.2775	5.32581	7.02688	5.70146	9.32697	6.94457	9.42893	11.2167	8.90117	hypothetical protein	[GO:0005737:cytoplasm][GO:0016021:integral component of membrane][GO:0015171:amino acid transmembrane transporter activity][GO:0003333:amino acid transmembrane transport]	-	Zn(2)-C6 fungal-type domain-containing protein OS=Penicillium brasilianum OX=104259 GN=PEBR_38626 PE=4 SV=1
mRNA_11143	scaffold_85	92285	94203	3724	+	mRNA_11143	14	17	23	25	33	48	397	365	140	0.41248	0.558486	0.734586	0.794146	1.2363	1.5645	13.9339	11.4793	5.00545	hypothetical protein		-	-
mRNA_11140	scaffold_85	83830	85589	3174	-	mRNA_11140	356	346	363	395	401	341	306	560	417	12.3063	13.3365	13.6027	14.7218	17.6261	13.0404	12.601	20.6639	17.4926	hypothetical protein		-	-
mRNA_11141	scaffold_85	85867	86924	1686	-	mRNA_11141	181	189	161	211	206	148	88	77	81	11.7789	13.7144	11.3578	14.8045	17.0462	10.6549	6.82206	5.3489	6.39665			-	-
mRNA_11146	scaffold_85	100582	102781	3318	+	mRNA_11146	4022	3448	3517	4422	3861	5397	9530	8192	5804	133	127.135	126.073	157.657	162.346	197.433	375.411	289.165	232.903	glucose-6-phosphate isomerase	[GO:0005737:cytoplasm][GO:0004347:glucose-6-phosphate isomerase activity][GO:0006094:gluconeogenesis][GO:0006096:glycolytic process]	[K01810:Glycolysis / Gluconeogenesis][K01810:Pentose phosphate pathway][K01810:Starch and sucrose metabolism][K01810:Amino sugar and nucleotide sugar metabolism]	-
mRNA_11147	scaffold_85	103008	104825	2742	-	mRNA_11147	1191	964	963	1642	1549	1986	3264	3532	2589	47.6573	43.0113	41.7718	70.8396	78.8138	87.9135	155.587	150.864	125.716	hypothetical protein		-	-
mRNA_11144	scaffold_85	94541	98313	7170	+	mRNA_11144	307	272	310	357	258	372	641	618	547	4.6979	4.64112	5.14242	5.89005	5.02018	6.29749	11.685	10.0949	10.1576	hypothetical protein		-	Transcription factor C2H2 OS=Umbilicaria pustulata OX=136370 GN=FRX48_03443 PE=4 SV=1
mRNA_11145	scaffold_85	98788	99712	1564	-	mRNA_11145	20	12	14	32	26	36	98	71	79	1.40307	0.93868	1.06467	2.42038	2.31929	2.79389	8.18993	5.31683	6.72536	hypothetical protein		-	RRM domain-containing protein OS=Phlebia centrifuga OX=98765 GN=PHLCEN_2v4828 PE=4 SV=1
mRNA_5197	scaffold_24	16278	18178	3118	+	mRNA_5197	254	180	192	241	349	184	918	779	719	8.93804	7.06268	7.32402	9.14347	15.6159	7.16284	38.482	29.2612	30.7028	hypothetical protein	[GO:0000781:chromosome, telomeric region][GO:0005829:cytosol][GO:0005662:DNA replication factor A complex][GO:0005634:nucleus][GO:0035861:site of double-strand break][GO:0003697:single-stranded DNA binding][GO:0006310:DNA recombination][GO:0006281:DNA repair][GO:0006260:DNA replication][GO:0000724:double-strand break repair via homologous recombination][GO:0006289:nucleotide-excision repair][GO:1…	[K10739:DNA replication][K10739:Nucleotide excision repair][K10739:Mismatch repair][K10739:Homologous recombination][K10739:Fanconi anemia pathway]	Transcription factor OS=Ganoderma sinense ZZ0214-1 OX=1077348 GN=GSI_13756 PE=4 SV=1
mRNA_7762	scaffold_42	224709	226191	2538	+	mRNA_7762	1416	1238	1347	897	1096	919	338	335	344	61.2148	59.6764	63.1249	41.8091	60.2473	43.9509	17.4067	15.4591	18.0464	hypothetical protein		-	-
mRNA_10819	scaffold_80	17402	19038	3160	-	mRNA_10819	0	1	4	8	5	7	35	36	24	0	0.0387156	0.150556	0.299484	0.22075	0.268878	1.44768	1.33428	1.01123			-	-
mRNA_10818	scaffold_80	14401	15567	1722	-	mRNA_10818	14	3	10	43	9	34	187	207	119	0.89203	0.213138	0.690703	2.95397	0.729168	2.39657	14.1938	14.0789	9.20108			-	-
mRNA_10817	scaffold_80	11068	12453	2410	-	mRNA_10817	23	10	6	17	8	18	72	108	116	1.04712	0.50764	0.296114	0.834453	0.463118	0.906565	3.90487	5.24854	6.40864			-	-
mRNA_10816	scaffold_80	10131	9629	2346	+	mRNA_10816	2008	1737	1743	2383	1650	2552	2566	3145	2708	93.9119	90.5827	88.3678	120.162	98.1238	132.037	142.962	157.009	153.69	hypothetical protein		-	-
mRNA_10815	scaffold_80	6242	7438	2394	+	mRNA_10815	0	0	0	0	0	0	0	0	0	0	0	0	0	0	0	0	0	0	hypothetical protein		-	-
mRNA_10814	scaffold_80	5391	5931	966	+	mRNA_10814	0	0	0	0	0	0	0	0	0	0	0	0	0	0	0	0	0	0	hypothetical protein		-	-
mRNA_10813	scaffold_80	3013	3249	366	+	mRNA_10813	0	0	0	0	0	0	0	0	0	0	0	0	0	0	0	0	0	0	candidate G-protein alpha subunit		-	-
mRNA_10812	scaffold_79	159522	160818	962	+	mRNA_10812	0	0	0	0	0	0	0	0	0	0	0	0	0	0	0	0	0	0			-	-
mRNA_10811	scaffold_79	158475	158827	580	-	mRNA_10811	0	0	0	0	0	0	0	0	0	0	0	0	0	0	0	0	0	0			-	-
mRNA_10810	scaffold_79	157930	158220	582	-	mRNA_10810	0	0	0	0	0	0	0	0	0	0	0	0	0	0	0	0	0	0			-	-
mRNA_9450	scaffold_59	196796	197702	1814	-	mRNA_9450	20	25	25	17	6	8	1	1	9	1.2097	1.68607	1.63918	1.10862	0.461458	0.535299	0.0720532	0.0645646	0.660587			-	-
mRNA_6894	scaffold_35	199884	200876	1736	+	mRNA_6894	29	2	16	29	17	33	14	15	38	1.83288	0.140946	1.09621	1.97614	1.36621	2.30732	1.05407	1.01198	2.91446			-	-
mRNA_9452	scaffold_59	204483	206373	2612	+	mRNA_9452	24	59	65	68	70	56	364	525	612	1.00814	2.76345	2.95982	3.07968	3.73889	2.60231	18.2146	23.5406	31.1963			-	-
mRNA_9453	scaffold_59	206461	208081	3000	-	mRNA_9453	614	484	558	969	660	1259	849	890	892	22.456	19.7377	22.1227	38.2096	30.6931	50.9387	36.9894	34.7456	39.5885	HCP-like protein	[GO:0005935:cellular bud neck][GO:0000131:incipient cellular bud site][GO:0005886:plasma membrane][GO:0008047:enzyme activator activity][GO:0034221:fungal-type cell wall chitin biosynthetic process]	-	Zn(2)-C6 fungal-type domain-containing protein OS=Monascus purpureus OX=5098 GN=MPDQ_001456 PE=4 SV=1
mRNA_9454	scaffold_59	208194	210003	2824	+	mRNA_9454	938	936	884	1925	2672	1926	662	694	588	36.4437	40.5494	37.2316	80.6374	132.005	82.7819	30.6397	28.7824	27.7228	NAD P-binding protein	[GO:0005829:cytosol][GO:0004022:alcohol dehydrogenase (NAD) activity][GO:0006066:alcohol metabolic process][GO:0006091:generation of precursor metabolites and energy]	-	PKS_ER domain-containing protein OS=Fusarium sp. AF-3 OX=1325733 GN=CEP51_014148 PE=4 SV=1
mRNA_6890	scaffold_35	186344	186859	888	-	mRNA_6890	95	65	64	97	59	141	110	130	175	11.738	8.95517	8.57219	12.922	9.26952	19.273	16.1909	17.146	26.2392	S-adenosyl-L-methionine-dependent methyltransferase		-	-
mRNA_9456	scaffold_59	211906	213503	1684	-	mRNA_9456	18	25	13	19	30	46	199	156	89	1.17278	1.81623	0.918176	1.33469	2.48541	3.31558	15.4455	10.8496	7.03676			-	-
mRNA_6892	scaffold_35	189661	191282	1224	-	mRNA_6892	17	24	6	8	16	12	40	40	28	1.52389	2.39885	0.583035	0.773177	1.82371	1.18999	4.27139	3.82745	3.0458			-	-
mRNA_9458	scaffold_59	216637	219336	3292	-	mRNA_9458	1337	1071	1143	1790	1168	1824	1728	2252	2194	44.5611	39.8018	41.2963	64.3226	49.4996	67.2525	68.608	80.1198	88.7364	mitogen activated protein kinase	[GO:0005737:cytoplasm][GO:0005634:nucleus][GO:0005524:ATP binding][GO:0004707:MAP kinase activity][GO:0051403:stress-activated MAPK cascade]	[K04441:MAPK signaling pathway][K04441:Rap1 signaling pathway][K04441:FoxO signaling pathway][K04441:Sphingolipid signaling pathway][K04441:Cellular senescence][K04441:VEGF signaling pathway][K04441:Signaling pathways regulating pluripotency of stem cells][K04441:TNF signaling pathway]	Mitogen-activated protein kinase sty1 OS=Schizosaccharomyces pombe (strain 972 / ATCC 24843) OX=284812 GN=sty1 PE=1 SV=1
XLOC_009444	scaffold_6	275279	275857	511	+	NA	1	0	3	2	2	0	6	4	4	0.107358	0	0.349136	0.231499	0.273022	0	0.767346	0.458396	0.521116	-	-	-	-
XLOC_009446	scaffold_6	285645	286002	299	+	NA	10	7	7	4	7	5	6	9	8	1.83478	1.43209	1.39226	0.791278	1.63311	1.01487	1.31142	1.76268	1.7812	-	-	-	-
mRNA_6899	scaffold_35	210952	211631	912	+	mRNA_6899	7662	7022	6303	3125	2664	3681	7969	6598	5677	921.79	941.975	822.01	405.346	407.528	489.908	1142.09	847.323	828.799	40S ribosomal protein S14	[GO:0022627:cytosolic small ribosomal subunit][GO:0048027:mRNA 5'-UTR binding][GO:0070181:small ribosomal subunit rRNA binding][GO:0003735:structural constituent of ribosome][GO:0000462:maturation of SSU-rRNA from tricistronic rRNA transcript (SSU-rRNA, 5.8S rRNA, LSU-rRNA)][GO:0000028:ribosomal small subunit assembly][GO:0006412:translation]	[K02955:Ribosome]	Uncharacterized protein OS=Gonapodya prolifera (strain JEL478) OX=1344416 GN=M427DRAFT_46743 PE=3 SV=1
XLOC_009440	scaffold_6	245809	246130	264	+	NA	6	2	4	3	2	0	6	0	0	1.24682	0.463414	0.901054	0.672137	0.528463	0	1.48528	0	0	-	-	-	-
mRNA_5196	scaffold_24	13359	16277	4340	+	mRNA_5196	965	848	797	1221	1310	1236	1955	1892	1534	24.3962	23.9045	21.842	33.281	42.1114	34.5678	58.8773	51.0579	47.0609	hypothetical protein	[GO:0005743:mitochondrial inner membrane][GO:0005759:mitochondrial matrix][GO:0004458:D-lactate dehydrogenase (cytochrome) activity][GO:0071949:FAD binding][GO:1903457:lactate catabolic process]	[K00102:Pyruvate metabolism]	Glycolate oxidase, subunit GlcD OS=Exophiala oligosperma OX=215243 GN=PV06_01540 PE=4 SV=1
XLOC_009442	scaffold_6	262107	262841	1196	+	NA	94	95	77	70	70	89	13	13	21	8.50962	9.58946	7.55636	6.83228	8.05775	8.91314	1.40195	1.25624	2.30697	-	-	-	-
mRNA_1205	scaffold_4	496006	497122	1940	+	mRNA_1205	4	10	11	24	15	5	14	6	3	0.226226	0.630626	0.674397	1.46346	1.07872	0.312832	0.943229	0.362227	0.205894			-	-
mRNA_1204	scaffold_4	495145	495906	1402	+	mRNA_1204	1	0	0	1	0	4	3	0	0	0.0782594	0	0	0.0843766	0	0.346302	0.279682	0	0	hypothetical protein		-	-
mRNA_1207	scaffold_4	497960	500515	4380	-	mRNA_1207	122	89	87	174	194	189	403	581	450	3.05612	2.48593	2.36249	4.69943	6.17939	5.23759	12.026	15.5358	13.6793	Serine/threonine protein kinase	[GO:0005829:cytosol][GO:0035974:meiotic spindle pole body][GO:0005730:nucleolus][GO:0005634:nucleus][GO:0005628:prospore membrane][GO:0005816:spindle pole body][GO:0005524:ATP binding][GO:0004674:protein serine/threonine kinase activity][GO:0032120:ascospore-type prospore membrane assembly][GO:0035556:intracellular signal transduction][GO:0140043:lipid droplet localization to prospore membrane le…	-	Protein kinase domain-containing protein (Fragment) OS=Batrachochytrium dendrobatidis (strain JAM81 / FGSC 10211) OX=684364 GN=BATDEDRAFT_10265 PE=3 SV=1
mRNA_1206	scaffold_4	496925	497503	1038	+	mRNA_1206	272	196	204	171	169	103	393	437	572	28.7512	23.1011	23.3753	19.4881	22.7147	12.0444	49.4864	49.3078	73.3709			-	-
mRNA_1201	scaffold_4	485726	486338	606	+	mRNA_1201	1	1	2	0	1	5	0	0	0	0.181056	0.201883	0.392538	0	0.230221	1.00148	0	0	0			-	-
mRNA_1200	scaffold_4	484401	485631	2236	-	mRNA_1200	40	53	60	72	34	93	86	111	67	1.96279	2.89986	3.19157	3.80917	2.12141	5.04841	5.0271	5.8141	3.98959			-	-
mRNA_1203	scaffold_4	488809	491013	2658	-	mRNA_1203	180	191	194	200	160	268	276	297	190	7.43023	8.79127	8.68103	8.90113	8.39814	12.2384	13.572	13.0868	9.51751	hypothetical protein	[GO:0005758:mitochondrial intermembrane space][GO:0005634:nucleus][GO:0010181:FMN binding][GO:0004460:L-lactate dehydrogenase (cytochrome) activity][GO:0004459:L-lactate dehydrogenase activity][GO:0050040:lactate 2-monooxygenase activity][GO:1990748:cellular detoxification][GO:0006089:lactate metabolic process][GO:0019516:lactate oxidation]	-	Uncharacterized protein OS=Fusarium kuroshium OX=2010991 GN=CDV36_006478 PE=3 SV=1
mRNA_1202	scaffold_4	487034	488444	2700	+	mRNA_1202	501	508	479	390	351	466	640	683	463	20.3591	23.0183	21.1007	17.0872	18.1368	20.9491	30.9818	29.6271	22.8319	DHH phosphoesterase		[K01514:Purine metabolism]	-
mRNA_250	scaffold_1	664991	665853	1602	+	mRNA_250	0	0	0	0	0	0	0	0	0	0	0	0	0	0	0	0	0	0	reverse transcriptase-RNase H-integrase		-	-
mRNA_1209	scaffold_4	502485	503135	1194	+	mRNA_1209	1674	1354	1385	1300	1154	1285	1674	1676	1396	153.828	138.736	137.965	128.798	134.84	130.63	183.249	164.4	155.67	hypothetical protein	[GO:0016021:integral component of membrane][GO:0031966:mitochondrial membrane]	-	-
mRNA_1208	scaffold_4	501403	502214	1344	+	mRNA_1208	1244	1391	1225	2097	2626	2448	2296	2389	1926	101.556	126.62	108.408	184.574	272.592	221.083	223.287	208.184	190.802	hypothetical protein		-	-
mRNA_7769	scaffold_42	246628	247357	1338	-	mRNA_7769	69	75	95	432	210	387	2719	1255	1513	5.65819	6.8577	8.44485	38.1942	21.8968	35.1074	265.61	109.855	150.559	hypothetical protein		-	-
XLOC_000003	scaffold_1	7066	9191	5456	+	NA	153	89	126	118	99	95	275	324	340	4.31546	2.79907	3.85253	3.58841	3.55062	2.96427	9.24004	9.75499	11.6374	-	-	-	-
XLOC_011388	scaffold_8	6828	7042	215	.	NA	7	11	7	4	2	4	0	0	2	1.78614	3.12966	1.93622	1.10043	0.648903	1.12911	0	0	0.619279	-	-	-	-
XLOC_000007	scaffold_1	28176	28713	1195	+	NA	16	20	24	23	23	5	37	61	52	1.8173	2.53295	2.95501	2.81657	3.32177	0.628256	5.00628	7.39578	7.16723	-	-	-	-
mRNA_269	scaffold_1	732073	736539	6126	+	mRNA_269	169	144	138	189	118	205	566	761	805	3.02688	2.8758	2.67933	3.64968	2.68734	4.06182	12.0762	14.5492	17.4962	hypothetical protein	[GO:0000775:chromosome, centromeric region][GO:0000790:nuclear chromatin][GO:0043596:nuclear replication fork][GO:0005654:nucleoplasm][GO:0005634:nucleus][GO:0031298:replication fork protection complex][GO:0003682:chromatin binding][GO:0006974:cellular response to DNA damage stimulus][GO:0061641:CENP-A containing chromatin organization][GO:0030702:chromatin silencing at centromere][GO:0006281:DNA…	-	Minichromosome loss protein 1 OS=Schizosaccharomyces pombe (strain 972 / ATCC 24843) OX=284812 GN=mcl1 PE=1 SV=1
mRNA_268	scaffold_1	729502	731926	4518	-	mRNA_268	150	147	197	505	653	411	459	451	306	3.64275	3.98056	5.18615	13.2226	20.1644	11.0418	13.2787	11.6913	9.01779	hypothetical protein		-	Zn(2)-C6 fungal-type domain-containing protein OS=Aspergillus turcosus OX=1245748 GN=CFD26_100350 PE=4 SV=1
mRNA_267	scaffold_1	726745	729011	4534	-	mRNA_267	42	40	36	40	51	23	73	106	81	1.01637	1.07932	0.944378	1.04364	1.5693	0.615729	2.10442	2.73814	2.37864	hypothetical protein		-	-
mRNA_266	scaffold_1	726436	727234	1598	-	mRNA_266	2	4	8	5	1	4	2	1	0	0.137321	0.306236	0.59544	0.370138	0.0873055	0.303827	0.163585	0.0732917	0			-	-
mRNA_265	scaffold_1	722292	726056	6664	-	mRNA_265	1925	1688	1711	3763	2379	3228	2273	2406	2100	31.6943	30.9892	30.5379	66.7989	49.8056	58.7952	44.5815	42.2856	41.9575	hypothetical protein		-	-
mRNA_264	scaffold_1	718135	721471	5350	-	mRNA_264	1612	1215	1375	1802	1507	1954	1518	1659	1420	33.0595	27.7841	30.5685	39.8448	39.2987	44.3317	37.0859	36.3182	35.3394	hypothetical protein	[GO:0005847:mRNA cleavage and polyadenylation specificity factor complex][GO:0008409:5'-3' exonuclease activity][GO:0004521:endoribonuclease activity][GO:0046872:metal ion binding][GO:0003723:RNA binding][GO:0006398:mRNA 3'-end processing by stem-loop binding and cleavage][GO:0006378:mRNA polyadenylation]	[K14403:mRNA surveillance pathway]	Uncharacterized protein OS=Saitoella complicata (strain BCRC 22490 / CBS 7301 / JCM 7358 / NBRC 10748 / NRRL Y-17804) OX=698492 GN=G7K_5844-t1 PE=4 SV=1
mRNA_263	scaffold_1	715405	716352	1110	+	mRNA_263	1903	2005	1901	1264	1385	1456	2075	2673	2647	188.105	220.986	203.697	134.708	174.078	159.214	244.335	282.038	317.509	hypothetical protein		-	-
mRNA_262	scaffold_1	705569	714555	15612	+	mRNA_262	9617	8080	8758	6561	7015	6204	5271	6238	4695	67.5874	63.3178	66.7223	49.7143	62.6884	48.2344	44.1291	46.797	40.0407	hypothetical protein	[GO:0005938:cell cortex][GO:0051285:cell cortex of cell tip][GO:0032153:cell division site][GO:0005086:ARF guanyl-nucleotide exchange factor activity][GO:0005547:phosphatidylinositol-3,4,5-trisphosphate binding][GO:0051523:cell growth mode switching, monopolar to bipolar][GO:0006886:intracellular protein transport][GO:0032012:regulation of ARF protein signal transduction][GO:0023052:signaling][GO…	-	PH and SEC7 domain-containing protein OS=Sparassis crispa OX=139825 GN=SCP_0309300 PE=4 SV=1
mRNA_261	scaffold_1	700256	702002	2740	+	mRNA_261	96	103	91	33	92	27	80	91	87	3.8442	4.59896	3.95017	1.42473	4.68442	1.19607	3.81619	3.88976	4.2276	aspartic protease	[GO:0005576:extracellular region][GO:0004190:aspartic-type endopeptidase activity][GO:0006508:proteolysis]	[K01379:Sphingolipid signaling pathway][K01379:Autophagy - animal][K01379:Lysosome][K01379:Apoptosis]	Uncharacterized protein OS=Aureobasidium pullulans OX=5580 GN=D6D27_02305 PE=3 SV=1
mRNA_260	scaffold_1	692141	693685	2526	+	mRNA_260	1262	1181	1142	1209	1266	1643	1351	1552	1506	54.8164	57.1992	53.7722	56.6191	69.9228	78.9492	69.9057	71.9598	79.381	hypothetical protein	[GO:0005783:endoplasmic reticulum][GO:0000139:Golgi membrane][GO:0071458:integral component of cytoplasmic side of endoplasmic reticulum membrane][GO:0071556:integral component of lumenal side of endoplasmic reticulum membrane][GO:0016021:integral component of membrane][GO:1990578:perinuclear endoplasmic reticulum membrane][GO:0042500:aspartic endopeptidase activity, intramembrane cleaving][GO:00…	-	Sec7-like domain belongs to guanine nucleotide exchange factors OS=Mycena chlorophos OX=658473 GN=MCHLO_13050 PE=4 SV=1
mRNA_6099	scaffold_29	223846	225115	1902	-	mRNA_6099	772	735	714	512	657	528	535	1003	828	44.534	47.277	44.6491	31.8442	48.1918	33.6951	36.7649	61.7621	57.9622	exosome complex exonuclease rrp4	[GO:0000177:cytoplasmic exosome (RNase complex)][GO:0005829:cytosol][GO:0000178:exosome (RNase complex)][GO:0000790:nuclear chromatin][GO:0000176:nuclear exosome (RNase complex)][GO:0005634:nucleus][GO:0003723:RNA binding][GO:0071034:CUT catabolic process][GO:0043928:exonucleolytic catabolism of deadenylated mRNA][GO:0000467:exonucleolytic trimming to generate mature 3'-end of 5.8S rRNA from tric…	[K03679:RNA degradation]	Exosome complex component rrp4 OS=Schizosaccharomyces pombe (strain 972 / ATCC 24843) OX=284812 GN=rrp4 PE=3 SV=1
mRNA_6098	scaffold_29	223023	223773	1176	+	mRNA_6098	397	422	403	686	623	707	564	638	619	37.0397	43.9014	40.7589	69.006	73.9093	72.9719	62.6848	63.5397	70.0823	hypothetical protein		-	-
mRNA_5793	scaffold_27	225619	227404	3186	-	mRNA_5793	1105	898	963	1375	1349	1737	1239	1581	1290	38.0541	34.4829	35.9505	51.0537	59.0724	66.1756	50.8295	58.1189	53.9099	hypothetical protein	[GO:0005743:mitochondrial inner membrane][GO:0017087:mitochondrial processing peptidase complex][GO:0005739:mitochondrion][GO:0046872:metal ion binding][GO:0004222:metalloendopeptidase activity][GO:0006627:protein processing involved in protein targeting to mitochondrion]	-	Zn(2)-C6 fungal-type domain-containing protein OS=Exophiala mesophila OX=212818 GN=B0A52_01187 PE=4 SV=1
mRNA_8638	scaffold_51	24908	25890	1846	+	mRNA_8638	197	196	170	341	318	447	883	886	689	11.709	12.9897	10.9532	21.8521	24.0333	29.3913	62.5201	56.2126	49.695			-	-
mRNA_6094	scaffold_29	215934	216435	1004	+	mRNA_6094	47	72	69	64	79	27	20	14	34	5.13628	8.77348	8.1741	7.54078	10.9777	3.26418	2.60368	1.63315	4.50889			-	-
XLOC_009608	scaffold_6	541661	542014	229	-	NA	0	0	0	0	0	0	0	0	0	0	0	0	0	0	0	0	0	0	-	-	-	-
mRNA_6096	scaffold_29	218057	219496	2646	+	mRNA_6096	34	42	33	54	20	41	44	72	74	1.40985	1.94193	1.48337	2.4142	1.05453	1.88078	2.17347	3.18694	3.72363			-	-
mRNA_6091	scaffold_29	212633	214301	2850	+	mRNA_6091	1948	1642	1722	3820	2830	4512	716	850	783	74.9944	70.4858	71.8643	158.558	138.535	192.162	32.8366	34.9306	36.5798	hypothetical protein		-	-
mRNA_6090	scaffold_29	209654	212174	4012	-	mRNA_6090	1452	1389	1458	5610	3247	4351	818	1120	1068	39.7091	42.356	43.2236	165.414	112.912	131.635	26.6491	32.6955	35.4434	MBOAT-domain-containing protein	[GO:0005789:endoplasmic reticulum membrane][GO:0016021:integral component of membrane][GO:0034736:cholesterol O-acyltransferase activity][GO:0004772:sterol O-acyltransferase activity][GO:0008203:cholesterol metabolic process]	[K00637:Steroid biosynthesis]	-
mRNA_6093	scaffold_29	215420	216017	874	+	mRNA_6093	202	281	221	168	229	133	67	63	101	25.3586	39.334	30.075	22.7388	36.5546	18.4707	10.0197	8.4423	15.3863	hypothetical protein	[GO:0005737:cytoplasm][GO:0005789:endoplasmic reticulum membrane]	-	-
mRNA_6092	scaffold_29	214383	215559	1780	-	mRNA_6092	494	520	488	523	540	527	795	814	805	30.4503	35.7402	32.608	34.7578	42.3245	35.9364	58.3765	53.5594	60.2145	hypothetical protein		-	-
mRNA_4828	scaffold_21	372458	373285	1446	+	mRNA_4828	112	100	114	140	109	364	433	415	275	8.49835	8.46067	9.37694	11.4533	10.5166	30.5546	39.1391	33.6133	25.3215			-	-
mRNA_4829	scaffold_21	373788	374696	1588	+	mRNA_4829	26	25	30	16	15	25	61	89	43	1.79642	1.92603	2.24696	1.1919	1.31783	1.91088	5.02077	6.56404	3.60531			-	-
mRNA_4826	scaffold_21	365362	367011	2648	+	mRNA_4826	3067	2486	2692	1344	834	2140	608	610	400	127.081	114.857	120.915	60.0415	43.9406	98.0933	30.0107	26.9801	20.1125	hypothetical protein		-	BZIP domain-containing protein OS=Venustampulla echinocandica OX=2656787 GN=BP5553_05039 PE=4 SV=1
mRNA_4827	scaffold_21	368105	371833	5860	+	mRNA_4827	5801	5423	5383	6423	3791	6970	3240	3457	3066	108.615	113.218	109.258	129.661	90.2557	144.371	72.2667	69.0929	69.6626	glycosyltransferase family 2 protein	[GO:0030428:cell septum][GO:0030659:cytoplasmic vesicle membrane][GO:0016021:integral component of membrane][GO:0005886:plasma membrane][GO:0004100:chitin synthase activity][GO:0071555:cell wall organization][GO:0006031:chitin biosynthetic process]	[K00698:Amino sugar and nucleotide sugar metabolism]	Fungal_trans domain-containing protein OS=Aspergillus cristatus OX=573508 GN=SI65_07457 PE=4 SV=1
mRNA_4824	scaffold_21	359664	362369	3690	-	mRNA_4824	2340	1825	2023	1719	1554	2315	2096	2304	1860	69.5784	60.5076	65.207	55.1086	58.7547	76.1497	74.243	73.1287	67.1137	cleft lip and palate transmembrane 1		-	-
mRNA_4825	scaffold_21	362520	364022	2346	+	mRNA_4825	998	808	959	941	919	1475	779	708	543	46.6753	42.1363	48.62	47.4495	54.652	76.3146	43.401	35.3457	30.8175	hypothetical protein		-	BZIP domain-containing protein OS=Venustampulla echinocandica OX=2656787 GN=BP5553_05039 PE=4 SV=1
mRNA_4822	scaffold_21	353515	355975	3726	+	mRNA_4822	1830	1432	1687	2161	1354	2590	2746	3459	2719	53.8881	47.019	53.8514	68.6092	50.6984	84.3724	96.3271	108.727	97.1608	MAS20-domain-containing protein	[GO:0031307:integral component of mitochondrial outer membrane][GO:0005742:mitochondrial outer membrane translocase complex][GO:0005739:mitochondrion][GO:0030943:mitochondrion targeting sequence binding][GO:0015450:P-P-bond-hydrolysis-driven protein transmembrane transporter activity][GO:0070096:mitochondrial outer membrane translocase complex assembly][GO:0030150:protein import into mitochondria…	-	Transcription factor OS=Ganoderma sinense ZZ0214-1 OX=1077348 GN=GSI_00639 PE=4 SV=1
mRNA_4823	scaffold_21	356067	359508	6056	-	mRNA_4823	2515	2116	2315	4266	2967	4146	1846	2204	2273	45.5656	42.7467	45.4663	83.3307	68.3518	83.0973	39.8416	42.6243	49.9734	hypothetical protein		-	-
mRNA_4820	scaffold_21	346041	348829	5046	+	mRNA_4820	684	597	634	746	873	1076	2174	2419	1986	14.8728	14.4744	14.944	17.4889	24.1371	25.8826	56.3123	56.1462	52.4031	hypothetical protein	[GO:0005829:cytosol][GO:0005524:ATP binding][GO:0004819:glutamine-tRNA ligase activity][GO:0002181:cytoplasmic translation][GO:0006425:glutaminyl-tRNA aminoacylation]	[K01886:Aminoacyl-tRNA biosynthesis]	Zn(2)-C6 fungal-type domain-containing protein OS=Gibberella zeae OX=5518 GN=FGRA07_03611 PE=3 SV=1
mRNA_4821	scaffold_21	350704	353408	3790	-	mRNA_4821	702	604	693	670	653	985	2264	2291	2186	20.3228	19.4971	21.748	20.9125	24.0377	31.5457	78.0779	70.7974	76.7955	P-loop containing nucleoside triphosphate hydrolase protein	[GO:0036266:Cdc48p-Npl4p-Vms1p AAA ATPase complex][GO:0005623:cell][GO:0005737:cytoplasm][GO:0005829:cytosol][GO:0000836:Hrd1p ubiquitin ligase complex][GO:1990023:mitotic spindle midzone][GO:0000790:nuclear chromatin][GO:0005634:nucleus][GO:1990112:RQC complex][GO:0034098:VCP-NPL4-UFD1 AAA ATPase complex][GO:0005524:ATP binding][GO:0016887:ATPase activity][GO:0031593:polyubiquitin modification-d…	-	ATP-dependent zn protease OS=Fusarium longipes OX=694270 GN=FLONG3_9319 PE=4 SV=1
mRNA_171	scaffold_1	467547	469340	3042	-	mRNA_171	384	360	348	166	151	174	268	351	298	13.8502	14.4783	13.6064	6.45534	6.92526	6.94278	11.5151	13.5139	13.0431	hypothetical protein	[GO:0005576:extracellular region][GO:0000324:fungal-type vacuole][GO:0005775:vacuolar lumen][GO:0004190:aspartic-type endopeptidase activity][GO:0009405:pathogenesis][GO:0030163:protein catabolic process][GO:0006508:proteolysis]	-	Peptidase A1 domain-containing protein OS=Bondarzewia mesenterica OX=1095465 GN=EW146_g5492 PE=3 SV=1
mRNA_256	scaffold_1	684057	684937	1452	+	mRNA_256	1775	1867	1691	1287	1281	1723	1769	1970	1749	134.127	157.308	138.517	104.853	123.084	144.033	159.24	158.903	160.379	21 kDa subunit of NADH dehydrogenase	[GO:0005743:mitochondrial inner membrane][GO:0008137:NADH dehydrogenase (ubiquinone) activity]	-	-
mRNA_1236	scaffold_4	567925	568875	1134	+	mRNA_1236	292	856	480	534	1061	338	86	79	90	28.2524	92.3494	50.3446	55.7055	130.533	36.1782	9.91234	8.15916	10.5671			-	-
XLOC_009966	scaffold_64	38637	39484	797	-	NA	10	25	12	18	7	16	30	17	14	0.68833	1.91878	0.895401	1.33584	0.612672	1.21836	2.45993	1.24909	1.1694	-	-	-	-
XLOC_010838	scaffold_74	126827	127860	1860	+	NA	4	9	8	7	6	7	38	34	17	0.226928	0.569324	0.491992	0.428166	0.432826	0.439324	2.56813	2.05899	1.17035	-	-	-	-
mRNA_2503	scaffold_9	485287	485844	1116	-	mRNA_2503	14	19	27	19	39	30	20	24	18	1.37641	2.08287	2.87756	2.014	4.8755	3.26288	2.34238	2.51871	2.1475	hypothetical protein		-	-
mRNA_1674	scaffold_6	207447	210483	4294	-	mRNA_1674	57	29	47	78	49	63	147	121	102	1.45646	0.826246	1.30185	2.14883	1.59203	1.78083	4.47452	3.30031	3.16274	hypothetical protein	[GO:0016021:integral component of membrane][GO:0055085:transmembrane transport]	-	Histidinol phosphate phosphatase HisJ OS=Aspergillus oryzae OX=5062 GN=OAory_01043450 PE=4 SV=1
mRNA_1676	scaffold_6	212725	214388	2796	+	mRNA_1676	2407	2055	2154	1240	1644	1495	7222	5198	4144	94.4547	89.9183	91.6291	52.4632	82.0319	64.9004	337.607	217.736	197.337	hypothetical fungal pheromone GPCR	[GO:0016021:integral component of membrane][GO:0004934:mating-type alpha-factor pheromone receptor activity][GO:0019236:response to pheromone]	-	Pheromone B alpha 3 receptor [Schizophyllum commune H4-8] OS=Rhizoctonia solani OX=456999 GN=RSOLAG22IIIB_06631 PE=4 SV=1
mRNA_1677	scaffold_6	214968	217608	3824	+	mRNA_1677	7252	7170	7188	8657	5310	7511	867	820	1155	208.077	229.39	223.571	267.806	193.729	238.409	29.6341	25.1147	40.2151	hypothetical protein	[GO:0016021:integral component of membrane][GO:0022857:transmembrane transporter activity]	-	Putative MFS-type transporter PB1E7,08c OS=Talaromyces islandicus OX=28573 GN=PISL3812_05501 PE=4 SV=1
mRNA_1670	scaffold_6	197030	199375	4460	+	mRNA_1670	92	80	76	124	101	79	792	571	502	2.26328	2.19446	2.02677	3.28895	3.1594	2.14999	23.2103	14.9945	14.9863	STE3-domain-containing protein	[GO:0016021:integral component of membrane][GO:0004933:mating-type a-factor pheromone receptor activity][GO:0019236:response to pheromone]	-	-
mRNA_1671	scaffold_6	199617	202022	4372	-	mRNA_1671	1058	874	902	1484	1355	1494	1498	1688	1217	26.5516	24.4571	24.5387	40.1536	43.2392	41.4776	44.7839	45.2193	37.0626	WD40 repeat-like protein		[K03361:Ubiquitin mediated proteolysis]	Uncharacterized protein OS=Aspergillus mulundensis OX=1810919 GN=DSM5745_02203 PE=4 SV=1
mRNA_1672	scaffold_6	202741	205167	3844	+	mRNA_1672	741	643	816	472	381	469	633	685	602	21.1505	20.4645	25.2483	14.5254	13.828	14.8092	21.5234	20.8708	20.8515	high nitrogen upregulated cytochrome P450 monooxygenase 2	[GO:0016021:integral component of membrane][GO:0020037:heme binding][GO:0005506:iron ion binding][GO:0004497:monooxygenase activity][GO:0016705:oxidoreductase activity, acting on paired donors, with incorporation or reduction of molecular oxygen]	-	Zn(2)-C6 fungal-type domain-containing protein OS=Gibberella intermedia OX=948311 GN=FPRO05_07376 PE=4 SV=1
mRNA_1987	scaffold_7	408603	408983	648	+	mRNA_1987	1079	1007	1002	756	697	833	1123	908	810	182.697	190.12	183.915	138.012	150.064	156.032	226.514	164.113	166.431	hypothetical protein	[GO:0005763:mitochondrial small ribosomal subunit][GO:0005739:mitochondrion][GO:0003735:structural constituent of ribosome][GO:0032543:mitochondrial translation]	-	-
mRNA_1237	scaffold_4	569730	571008	2274	+	mRNA_1237	181	98	110	125	170	185	215	207	185	8.73319	5.27241	5.75343	6.50264	10.4298	9.87472	12.3577	10.6613	10.8319	hypothetical protein		-	-
mRNA_1678	scaffold_6	218510	220020	2442	+	mRNA_1678	201	248	187	526	281	530	54	63	43	9.03099	12.4245	9.10795	25.4806	16.0538	26.3435	2.89027	3.02153	2.34449	hypothetical protein	[GO:0016021:integral component of membrane][GO:0005886:plasma membrane][GO:0055085:transmembrane transport]	-	Uncharacterized protein OS=Talaromyces atroroseus OX=1441469 GN=UA08_04976 PE=4 SV=1
mRNA_1679	scaffold_6	220161	223369	6206	-	mRNA_1679	1227	961	1039	1511	1170	1744	1722	1673	1495	21.6929	18.9446	19.9126	28.802	26.3022	34.1097	36.267	31.573	32.0741	hypothetical protein	[GO:0000790:nuclear chromatin][GO:0000784:nuclear chromosome, telomeric region][GO:0005634:nucleus][GO:0001135:RNA polymerase II transcription regulator recruiting activity][GO:0043565:sequence-specific DNA binding][GO:0061586:positive regulation of transcription by transcription factor localization]	-	Transcription factor OS=Ganoderma sinense ZZ0214-1 OX=1077348 GN=GSI_11876 PE=4 SV=1
mRNA_5433	scaffold_25	136400	138095	2610	-	mRNA_5433	3426	2711	2801	5416	2905	6102	1209	1317	1320	144.023	127.076	127.643	245.476	155.283	283.776	60.5447	59.0985	67.3377	hypothetical protein		-	-
mRNA_889	scaffold_3	491842	493031	1840	-	mRNA_889	668	560	661	1172	852	1572	1230	1503	1347	39.833	37.2343	42.7276	75.3494	64.6011	103.7	87.3731	95.6693	97.4708	hypothetical protein	[GO:0005829:cytosol][GO:0072546:ER membrane protein complex][GO:1990456:mitochondrion-endoplasmic reticulum membrane tethering]	-	Zn(2)-C6 fungal-type domain-containing protein OS=Endocarpon pusillum (strain Z07020 / HMAS-L-300199) OX=1263415 GN=EPUS_03887 PE=4 SV=1
mRNA_888	scaffold_3	490703	491841	1748	+	mRNA_888	735	581	574	1543	1758	1422	1459	1692	1456	46.135	40.6638	39.0567	104.423	140.312	98.742	109.095	113.368	110.903	EF-hand	[GO:0005737:cytoplasm][GO:0005829:cytosol][GO:0005634:nucleus][GO:0005886:plasma membrane][GO:0098744:1-phosphatidylinositol 4-kinase activator activity][GO:0005509:calcium ion binding][GO:0035584:calcium-mediated signaling using intracellular calcium source][GO:1905949:negative regulation of calcium ion import across plasma membrane][GO:0030435:sporulation resulting in formation of a cellular sp…	-	-
mRNA_138	scaffold_1	379595	382431	3780	-	mRNA_138	574	553	521	820	589	1259	613	670	499	16.6611	17.8981	16.3935	25.6621	21.7391	40.4276	21.1963	20.7594	17.5766	P-loop containing nucleoside triphosphate hydrolase protein		-	Uncharacterized protein OS=Gibberella moniliformis OX=117187 GN=FVER53590_08959 PE=4 SV=1
mRNA_883	scaffold_3	480044	482608	4026	+	mRNA_883	6517	5807	5904	4588	4651	4949	10129	9492	7461	177.606	176.462	174.42	134.809	161.172	149.206	328.839	276.131	246.745	hypothetical protein		-	-
mRNA_882	scaffold_3	478120	479832	2232	-	mRNA_882	825	734	732	871	863	966	1025	1214	985	40.555	40.2323	39.0069	46.163	53.943	52.5323	60.0234	63.7024	58.758	developmentally regulated GTP binding protein 1	[GO:0005737:cytoplasm][GO:0005829:cytosol][GO:0005634:nucleus][GO:0005525:GTP binding][GO:0003924:GTPase activity][GO:0002181:cytoplasmic translation]	-	-
mRNA_881	scaffold_3	476562	477934	2412	+	mRNA_881	215	172	165	200	264	290	540	588	516	9.78016	8.72418	8.13638	9.80896	15.2702	14.5937	29.2622	28.5517	28.4838	ribonucleotide reductase small subunit	[GO:0005634:nucleus][GO:0005971:ribonucleoside-diphosphate reductase complex][GO:0051063:CDP reductase activity][GO:0008198:ferrous iron binding][GO:0046982:protein heterodimerization activity][GO:0008270:zinc ion binding][GO:0046704:CDP metabolic process][GO:0006240:dCDP biosynthetic process][GO:0006260:DNA replication]	[K10808:Purine metabolism][K10808:Pyrimidine metabolism][K10808:Glutathione metabolism]	-
mRNA_880	scaffold_3	474612	475606	1600	-	mRNA_880	8	21	15	10	27	7	47	35	35	0.548599	1.60573	1.11505	0.73935	2.3543	0.531033	3.83945	2.562	2.91255	hypothetical protein		-	-
mRNA_887	scaffold_3	488509	490614	3716	-	mRNA_887	469	465	459	828	753	1013	1148	1192	1015	13.8478	15.3091	14.6913	26.3588	28.2708	33.0885	40.3791	37.5692	36.3677	hypothetical protein		-	-
mRNA_886	scaffold_3	486614	488459	3304	-	mRNA_886	360	324	385	526	589	869	998	1163	813	11.9549	11.9972	13.8594	18.8328	24.871	31.9244	39.4804	41.226	32.7624	hypothetical protein	[GO:0030659:cytoplasmic vesicle membrane][GO:0005829:cytosol][GO:0019898:extrinsic component of membrane][GO:0034045:phagophore assembly site membrane][GO:0005774:vacuolar membrane][GO:0080025:phosphatidylinositol-3,5-bisphosphate binding][GO:0032266:phosphatidylinositol-3-phosphate binding][GO:0000045:autophagosome assembly][GO:0000422:autophagy of mitochondrion][GO:0006497:protein lipidation][G…	-	-
mRNA_885	scaffold_3	484310	486413	3136	-	mRNA_885	316	290	301	484	498	528	609	631	461	11.0559	11.3135	11.416	18.2574	22.155	20.4363	25.3824	23.5659	19.5727	hypothetical protein	[GO:0005737:cytoplasm][GO:0005829:cytosol][GO:0005634:nucleus][GO:0004057:arginyltransferase activity][GO:0016598:protein arginylation]	-	-
mRNA_884	scaffold_3	482289	483330	1500	-	mRNA_884	87	110	62	91	131	153	137	151	125	6.36375	8.9717	4.91615	7.17663	12.1842	12.3807	11.9377	11.7901	11.0954	LexA/Signal peptidase	[GO:0016021:integral component of membrane][GO:0042720:mitochondrial inner membrane peptidase complex][GO:0004175:endopeptidase activity][GO:0008236:serine-type peptidase activity][GO:0033108:mitochondrial respiratory chain complex assembly][GO:0006627:protein processing involved in protein targeting to mitochondrion][GO:0006465:signal peptide processing]	[K09648:Protein export]	-
mRNA_12767	scaffold_133	46200	47461	1944	+	mRNA_12767	29	21	16	30	14	21	38	30	37	1.63677	1.32159	0.978923	1.82556	1.00473	1.31119	2.55492	1.80741	2.53414	hypothetical protein	[GO:0005576:extracellular region][GO:0008810:cellulase activity][GO:0030248:cellulose binding][GO:0030245:cellulose catabolic process]	-	Zn(2)-C6 fungal-type domain-containing protein OS=Fomitopsis rosea OX=34475 GN=EVJ58_g308 PE=4 SV=1
mRNA_12766	scaffold_133	44397	45471	1794	-	mRNA_12766	218	187	170	179	239	230	386	268	249	13.3327	12.7524	11.2707	11.8032	18.5863	15.5614	28.1226	17.4962	18.48	DHS-like NAD/FAD-binding domain-containing protein	[GO:0005739:mitochondrion][GO:0070403:NAD+ binding][GO:0034979:NAD-dependent protein deacetylase activity][GO:0036054:protein-malonyllysine demalonylase activity][GO:0036055:protein-succinyllysine desuccinylase activity][GO:0016740:transferase activity][GO:0008270:zinc ion binding]	-	-
mRNA_12941	scaffold_147	4490	7851	5232	+	mRNA_12941	0	0	0	0	0	0	0	0	0	0	0	0	0	0	0	0	0	0	hypothetical protein		-	-
mRNA_12940	scaffold_147	1002	952	2510	-	mRNA_12940	0	0	0	0	0	0	0	0	0	0	0	0	0	0	0	0	0	0			-	-
mRNA_12763	scaffold_133	39372	40626	1860	-	mRNA_12763	1226	1243	1221	1011	2813	824	1262	1192	1077	72.3207	81.7582	78.0778	64.2996	210.996	53.7722	88.6823	75.0576	77.0953	NAD(P)-binding protein	[GO:0016491:oxidoreductase activity]	-	Zn(II)2Cys6 transcription factor OS=Aspergillus ustus OX=40382 GN=HK57_00295 PE=4 SV=1
mRNA_12946	scaffold_148	7657	8931	2226	+	mRNA_12946	3780	3317	3603	9234	7046	5278	2296	2456	2016	186.317	182.303	192.515	490.721	441.607	287.798	134.815	129.221	120.584	hypothetical protein		-	-
mRNA_12945	scaffold_148	2732	6936	6954	+	mRNA_12945	4050	3389	3709	16478	6956	8688	13306	16842	15659	63.9006	59.6225	63.4376	280.311	139.554	151.645	250.094	283.655	299.816	ATP-citrate synthase	[GO:0005829:cytosol][GO:0005524:ATP binding][GO:0003878:ATP citrate synthase activity][GO:0048037:cofactor binding][GO:0046872:metal ion binding][GO:0006085:acetyl-CoA biosynthetic process][GO:0006633:fatty acid biosynthetic process]	[K01648:Citrate cycle (TCA cycle)][K01648:Carbon fixation pathways in prokaryotes]	-
mRNA_12760	scaffold_133	32316	34052	3256	+	mRNA_12760	145	132	123	144	174	122	292	367	330	4.88617	4.95978	4.49309	5.23177	7.45561	4.54798	11.7217	13.2012	13.4944			-	-
mRNA_12949	scaffold_149	5833	7502	2112	+	mRNA_12949	0	0	0	0	0	0	0	0	0	0	0	0	0	0	0	0	0	0			-	-
mRNA_1981	scaffold_7	392923	394286	2226	-	mRNA_1981	189	127	155	330	250	382	582	518	453	9.31583	6.97994	8.28192	17.5371	15.6687	20.8296	34.1734	27.2544	27.0955	SAICAR synthase-like protein	[GO:0005634:nucleus][GO:0005524:ATP binding][GO:0000824:inositol tetrakisphosphate 3-kinase activity][GO:0000825:inositol tetrakisphosphate 6-kinase activity][GO:0000827:inositol-1,3,4,5,6-pentakisphosphate kinase activity][GO:0008440:inositol-1,4,5-trisphosphate 3-kinase activity][GO:0000823:inositol-1,4,5-trisphosphate 6-kinase activity][GO:0046872:metal ion binding][GO:0035004:phosphatidylinos…	[K00915:Inositol phosphate metabolism][K00915:Phosphatidylinositol signaling system]	Inositol polyphosphate multikinase OS=Saccharomyces cerevisiae (strain ATCC 204508 / S288c) OX=559292 GN=ARG82 PE=1 SV=1
mRNA_5430	scaffold_25	126798	127907	1866	-	mRNA_5430	3253	2731	2971	1194	931	1272	389	632	938	191.275	179.054	189.372	75.6943	69.6076	82.7407	27.2476	39.6677	66.9293	hypothetical protein	[GO:0005730:nucleolus][GO:0006364:rRNA processing]	-	-
mRNA_12769	scaffold_134	1	745	1052	-	mRNA_12769	340	329	383	305	378	385	399	377	303	35.4608	38.2607	43.302	34.2969	50.1296	44.421	49.5733	41.9718	38.3488	GTP-binding protein	[GO:0005737:cytoplasm][GO:0005829:cytosol][GO:0005874:microtubule][GO:0015630:microtubule cytoskeleton][GO:0005634:nucleus][GO:0005525:GTP binding][GO:0003924:GTPase activity][GO:0031116:positive regulation of microtubule polymerization][GO:0007021:tubulin complex assembly]	-	TAF domain-containing protein OS=Leptosphaeria maculans (strain JN3 / isolate v23.1.3 / race Av1-4-5-6-7-8) OX=985895 GN=LEMA_P013580.1 PE=3 SV=1
mRNA_12768	scaffold_133	47933	49935	3288	-	mRNA_12768	1677	1467	1565	3264	2226	2324	1573	1576	1845	55.9611	54.5848	56.6118	117.433	94.4521	85.7922	62.5299	56.1379	74.7118	Zinc/iron permease	[GO:0071944:cell periphery][GO:0005783:endoplasmic reticulum][GO:0005887:integral component of plasma membrane][GO:0005886:plasma membrane][GO:0000006:high-affinity zinc transmembrane transporter activity][GO:0005385:zinc ion transmembrane transporter activity][GO:0071578:zinc ion import across plasma membrane][GO:0071577:zinc ion transmembrane transport]	-	Zinc/iron permease OS=Aspergillus oryzae OX=5062 GN=OAory_01055090 PE=4 SV=1
mRNA_6059	scaffold_29	136573	138387	3018	-	mRNA_6059	568	441	487	380	382	483	652	637	541	20.6497	17.8769	19.1926	14.8948	17.6589	19.4255	28.237	24.7202	23.8673	actin-like ATPase domain-containing protein		-	Putative RNA polymerase II transcription factor OS=Cutaneotrichosporon oleaginosum OX=879819 GN=CC85DRAFT_282462 PE=3 SV=1
mRNA_6058	scaffold_29	135692	136706	1706	+	mRNA_6058	3245	2900	2797	1320	1739	1404	4186	4258	3919	208.699	207.966	195.002	91.5304	142.213	99.8922	320.709	292.32	305.859	60S ribosomal protein L30	[GO:0005829:cytosol][GO:0022625:cytosolic large ribosomal subunit][GO:0003723:RNA binding][GO:0003735:structural constituent of ribosome][GO:0002181:cytoplasmic translation][GO:0006364:rRNA processing]	[K02908:Ribosome]	-
mRNA_10727	scaffold_78	56712	57999	1968	-	mRNA_10727	2792	2348	2116	2334	2973	2488	999	953	650	155.659	145.964	127.884	140.296	210.76	153.451	66.3485	56.7152	43.9757	hypothetical protein		-	-
mRNA_9522	scaffold_60	146180	146549	606	-	mRNA_9522	0	0	0	0	0	0	0	0	0	0	0	0	0	0	0	0	0	0			-	-
XLOC_007338	scaffold_41	47598	48657	3513	-	NA	101	91	99	177	132	144	146	135	95	5.55752	5.58328	5.9052	10.5007	9.23564	8.76559	9.57014	7.9294	6.34342	-	-	-	-
mRNA_7858	scaffold_43	155520	158548	5058	+	mRNA_7858	263	215	245	142	166	132	670	812	675	5.70508	5.20035	5.76119	3.32108	4.57876	3.16766	17.3136	18.8022	17.7685	kinesin-domain-containing protein	[GO:0051285:cell cortex of cell tip][GO:0051286:cell tip][GO:1903754:cortical microtubule plus-end][GO:0005737:cytoplasm][GO:0005881:cytoplasmic microtubule][GO:1904511:cytoplasmic microtubule plus-end][GO:1990752:microtubule end][GO:0005524:ATP binding][GO:0008574:ATP-dependent microtubule motor activity, plus-end-directed][GO:0016887:ATPase activity][GO:0008017:microtubule binding][GO:0071963:e…	-	Fungal specific transcription factor domain family protein OS=Aspergillus niger OX=5061 GN=ATCC64974_40190 PE=3 SV=1
mRNA_7859	scaffold_43	159209	161501	3228	+	mRNA_7859	4842	4298	4390	2544	2232	2855	1181	1325	1334	164.58	162.894	161.754	93.2296	96.467	107.353	47.8197	48.0744	55.0234	MFS polyamine transporter	[GO:0016021:integral component of membrane][GO:0055085:transmembrane transport]	-	MFS domain-containing protein OS=Fonsecaea monophora OX=254056 GN=AYO21_04395 PE=4 SV=1
mRNA_7328	scaffold_39	4557	8859	5994	-	mRNA_7328	181	178	176	254	224	264	683	693	565	3.31319	3.63309	3.49237	5.01288	5.21374	5.34602	14.8934	13.5409	12.5504	hydantoinase/oxoprolinase		-	Zn(2)-C6 fungal-type domain-containing protein OS=Fonsecaea erecta OX=1367422 GN=AYL99_09239 PE=4 SV=1
mRNA_7329	scaffold_39	10206	9726	3990	-	mRNA_7329	1914	1613	1855	2412	2193	2373	2689	3113	2446	52.6325	49.4578	55.2963	71.5113	76.6803	72.1886	88.0863	91.3772	81.6222	amidase signature enzyme	[GO:0005829:cytosol][GO:0004040:amidase activity][GO:0017064:fatty acid amide hydrolase activity][GO:0043864:indoleacetamide hydrolase activity][GO:0009062:fatty acid catabolic process]	-	Zn(2)-C6 fungal-type domain-containing protein OS=Zymoseptoria brevis OX=1047168 GN=TI39_contig313g00005 PE=4 SV=1
mRNA_1231	scaffold_4	551024	552044	1602	-	mRNA_1231	33	19	34	35	45	50	82	83	76	2.26014	1.45099	2.5243	2.5845	3.91894	3.78836	6.69025	6.06802	6.31649	kinase-like protein	[GO:0005524:ATP binding][GO:0004674:protein serine/threonine kinase activity][GO:0035556:intracellular signal transduction][GO:0018105:peptidyl-serine phosphorylation]	-	Protein kinase domain-containing protein OS=Tuber melanosporum (strain Mel28) OX=656061 GN=GSTUM_00001636001 PE=4 SV=1
mRNA_7852	scaffold_43	142663	144147	2316	-	mRNA_7852	686	676	632	476	626	569	1147	1392	1300	32.499	35.7093	32.4566	24.313	37.7098	29.8207	64.7315	70.3934	74.736	cobW-domain-containing protein	[GO:0005737:cytoplasm][GO:0005524:ATP binding][GO:0003824:catalytic activity]	-	-
mRNA_7325	scaffold_38	333702	337865	8000	+	mRNA_7325	1487	1436	1450	2483	1253	1974	1489	1854	1383	20.3942	21.9603	21.5577	36.7161	21.8514	29.9503	24.3274	27.1426	23.0174	hypothetical protein		-	Transcription factor OS=Ganoderma sinense ZZ0214-1 OX=1077348 GN=GSI_12378 PE=4 SV=1
XLOC_007333	scaffold_41	23812	24893	1655	-	NA	19	22	9	9	5	10	25	19	38	1.0768	1.39024	0.552919	0.54993	0.360316	0.626958	1.68782	1.14942	2.61338	-	-	-	-
XLOC_007840	scaffold_46	97678	98422	607	+	NA	62	41	54	33	83	31	18	14	17	5.60348	4.13179	5.29054	3.21563	9.53845	3.09946	1.93796	1.35064	1.86447	-	-	-	-
mRNA_7856	scaffold_43	149050	152940	6912	-	mRNA_7856	479	332	436	383	374	466	862	556	341	7.60355	5.87635	7.50252	6.55489	7.54894	8.18325	16.3002	9.42112	6.56864	hypothetical protein		-	-
XLOC_007846	scaffold_46	122938	123217	223	+	NA	14	16	14	16	15	9	3	3	1	3.44412	4.38893	3.73351	4.2438	4.69218	2.44935	0.879179	0.787803	0.298531	-	-	-	-
mRNA_7854	scaffold_43	145481	147055	2742	-	mRNA_7854	795	718	695	1613	615	1700	582	563	545	31.8115	32.0354	30.1469	69.5884	31.2915	75.2532	27.7425	24.0476	26.4639	hypothetical protein	[GO:0005789:endoplasmic reticulum membrane][GO:0016021:integral component of membrane][GO:0008643:carbohydrate transport][GO:0055085:transmembrane transport]	-	-
mRNA_7323	scaffold_38	330176	331042	1268	-	mRNA_7323	25	26	28	10	31	27	35	62	50	2.16324	2.50858	2.62642	0.932934	3.41084	2.58457	3.60778	5.72669	5.2502			-	-
mRNA_10180	scaffold_69	126664	131458	7450	-	mRNA_10180	713	632	591	893	720	1071	1385	1558	1387	10.5007	10.3785	9.4353	14.1796	13.4832	17.4493	24.2988	24.493	24.7882	hypothetical protein		[K14300:RNA transport]	Wd domain-containing protein OS=Pseudozyma antarctica OX=84753 GN=PAN0_010c4124 PE=4 SV=1
XLOC_012224	scaffold_92	35129	35703	512	+	NA	91	102	97	36	60	84	22	19	38	9.75049	12.1863	11.2667	4.15885	8.17466	9.95687	2.80811	2.17313	4.94093	-	-	-	-
mRNA_3571	scaffold_15	24653	25841	2244	+	mRNA_3571	23	14	19	60	54	75	134	112	93	1.12458	0.76327	1.00706	3.163	3.35729	4.05678	7.80499	5.84557	5.51804	hypothetical protein		-	-
mRNA_1232	scaffold_4	552943	553425	856	-	mRNA_1232	10	4	3	20	4	25	18	67	20	1.28177	0.571689	0.416843	2.76393	0.651935	3.54495	2.74846	9.16711	3.11086			-	-
mRNA_5436	scaffold_25	146587	148882	4150	+	mRNA_5436	1442	1303	1316	750	1131	711	2158	1410	1266	38.1243	38.4122	37.7166	21.3788	38.0218	20.7953	67.9664	39.7926	40.6172	hypothetical protein		-	Related to molybdenum cofactor sulfurase OS=Serendipita indica (strain DSM 11827) OX=1109443 GN=PIIN_03721 PE=4 SV=1
mRNA_4449	scaffold_19	334904	338488	5408	-	mRNA_4449	2564	2022	2231	3537	3966	5058	3801	4750	3881	52.0195	45.7423	49.0668	77.3693	102.314	113.523	91.8654	102.87	95.5503	hypothetical protein	[GO:0005634:nucleus][GO:0000981:DNA-binding transcription factor activity, RNA polymerase II-specific][GO:0000978:RNA polymerase II proximal promoter sequence-specific DNA binding][GO:0008270:zinc ion binding]	-	Uncharacterized protein OS=Sparassis crispa OX=139825 GN=SCP_0901950 PE=4 SV=1
mRNA_6052	scaffold_29	119362	120566	1746	+	mRNA_6052	0	0	0	0	0	0	0	0	0	0	0	0	0	0	0	0	0	0			-	-
mRNA_8779	scaffold_52	150697	151360	1212	+	mRNA_8779	3	2	7	3	1	2	10	0	0	0.271584	0.201883	0.686942	0.292812	0.115111	0.200295	1.07842	0	0			-	-
mRNA_6055	scaffold_29	125723	128290	4144	+	mRNA_6055	608	530	497	560	576	889	1689	1888	1748	16.0979	15.6469	14.2647	15.986	19.3919	26.0391	53.2722	53.3597	56.1625	hypothetical protein		[K10415:Phagosome]	-
mRNA_8982	scaffold_54	187405	191221	5822	+	mRNA_8982	954	863	959	1042	943	1068	1540	1618	1419	17.9788	18.1348	19.5917	21.1722	22.5974	22.266	34.5732	32.549	32.4515	candidate dipeptidyl aminopeptidase	[GO:0016021:integral component of membrane][GO:0005774:vacuolar membrane][GO:0004177:aminopeptidase activity][GO:0008236:serine-type peptidase activity]	-	-
mRNA_6054	scaffold_29	124243	125653	2376	-	mRNA_6054	554	429	439	606	608	792	1124	1145	965	25.5828	22.0894	21.9757	30.1715	35.7006	40.4597	61.8316	56.4405	54.0762	hypothetical protein	[GO:0005737:cytoplasm][GO:0005741:mitochondrial outer membrane][GO:0000214:tRNA-intron endonuclease complex][GO:0016829:lyase activity][GO:0003676:nucleic acid binding][GO:0000213:tRNA-intron endonuclease activity][GO:0000379:tRNA-type intron splice site recognition and cleavage]	-	Zn(2)-C6 fungal-type domain-containing protein OS=Hericium alpestre OX=135208 GN=EWM64_g3551 PE=4 SV=1
mRNA_10889	scaffold_81	79414	82152	4002	+	mRNA_10889	312	290	335	239	363	221	303	328	275	8.55386	8.86532	9.95617	7.06466	12.6546	6.70284	9.89592	9.59905	9.14915	hypothetical protein	[GO:0016021:integral component of membrane][GO:0005886:plasma membrane][GO:0055085:transmembrane transport]	-	MFS general substrate transporter OS=Pyrrhoderma noxium OX=2282107 GN=PNOK_0654900 PE=4 SV=1
mRNA_3577	scaffold_15	35918	36559	1168	+	mRNA_3577	454	378	383	470	508	455	1052	952	825	42.6479	39.5933	39.0014	47.602	60.6791	47.2838	117.724	95.4609	94.0451	hypothetical protein		-	-
mRNA_5437	scaffold_25	149492	150531	1626	-	mRNA_5437	1178	1099	1129	1348	1131	1553	1399	1611	1400	79.4895	82.6895	82.5844	98.0708	97.0421	115.93	112.457	116.04	114.639	Cwf15/Cwc15 cell cycle control protein	[GO:0071013:catalytic step 2 spliceosome][GO:0005634:nucleus][GO:0003723:RNA binding][GO:0045292:mRNA cis splicing, via spliceosome][GO:0000398:mRNA splicing, via spliceosome]	[K12863:Spliceosome]	Pre-mRNA-splicing factor cwc15 OS=Aspergillus awamori OX=105351 GN=AAWM_11086 PE=4 SV=1
mRNA_5794	scaffold_27	227647	229053	1930	+	mRNA_5794	258	206	215	256	190	281	527	594	533	14.6672	13.0582	13.2497	15.6911	13.7346	17.6723	35.6898	36.0463	36.7701	alkaline phytoceramidase		[K04711:Sphingolipid metabolism]	-
mRNA_3576	scaffold_15	32711	35738	4488	+	mRNA_3576	827	717	789	1056	725	1474	1109	1281	903	20.218	19.5452	20.9097	27.8344	22.5374	39.8647	32.2975	33.4293	26.7892	hypothetical protein	[GO:0000329:fungal-type vacuole membrane][GO:0005794:Golgi apparatus][GO:0005887:integral component of plasma membrane][GO:0016020:membrane][GO:0005364:maltose:proton symporter activity][GO:0008506:sucrose:proton symporter activity][GO:0015755:fructose transmembrane transport][GO:0106081:maltose import across plasma membrane][GO:0015797:mannitol transport][GO:0015773:raffinose transport][GO:01060…	-	Transcription factor MBF1 OS=Pseudozyma antarctica (strain T-34) OX=1151754 GN=PANT_12d00075 PE=4 SV=1
mRNA_2327	scaffold_8	647809	649642	1824	-	mRNA_2327	0	0	0	0	0	0	2	0	0	0	0	0	0	0	0	0.143316	0	0			-	-
XLOC_012545	scaffold_99	69716	70326	611	.	NA	3	5	3	5	7	1	24	26	15	0.269361	0.500578	0.291995	0.484026	0.799181	0.0993282	2.56703	2.49192	1.63435	-	-	-	-
mRNA_2325	scaffold_8	642585	644688	2298	-	mRNA_2325	0	0	0	0	0	0	0	0	0	0	0	0	0	0	0	0	0	0			-	-
XLOC_002865	scaffold_162	5764	7321	811	-	NA	314	266	250	550	505	418	429	506	523	21.2404	20.0634	18.3322	40.1127	43.4369	31.2802	34.5698	36.5369	42.9315	-	-	-	-
mRNA_2323	scaffold_8	638962	640270	1668	+	mRNA_2323	0	0	0	0	0	0	0	0	0	0	0	0	0	0	0	0	0	0			-	-
mRNA_2321	scaffold_8	637015	637467	594	+	mRNA_2321	0	0	0	0	0	0	0	0	0	0	0	0	0	0	0	0	0	0	hypothetical protein		-	-
mRNA_2320	scaffold_8	633579	634586	1080	+	mRNA_2320	0	0	0	0	0	0	0	0	0	0	0	0	0	0	0	0	0	0			-	-
XLOC_002318	scaffold_14	456636	458326	13646	-	NA	299	286	340	205	309	211	287	238	227	11.399	12.1576	14.0512	8.42623	14.9791	8.89888	13.0341	9.6854	10.5017	-	-	-	-
mRNA_8881	scaffold_53	154245	155121	1446	-	mRNA_8881	89	107	119	77	89	49	419	478	539	6.75315	9.05292	9.78821	6.29931	8.58697	4.11312	37.8736	38.7161	49.6301	hypothetical protein		-	-
mRNA_2329	scaffold_9	3232	4957	2484	+	mRNA_2329	1232	974	1087	868	811	1010	1609	1689	1570	54.4182	47.9712	52.0478	41.3369	45.5499	49.353	84.6633	79.636	84.1537	3-ketoacyl-CoA reductase	[GO:0005789:endoplasmic reticulum membrane][GO:0016021:integral component of membrane][GO:0102339:3-oxo-arachidoyl-CoA reductase activity][GO:0102340:3-oxo-behenoyl-CoA reductase activity][GO:0102342:3-oxo-cerotoyl-CoA reductase activity][GO:0102341:3-oxo-lignoceroyl-CoA reductase activity][GO:0045703:ketoreductase activity][GO:0030497:fatty acid elongation]	[K10251:Fatty acid elongation][K10251:Steroid hormone biosynthesis][K10251:Biosynthesis of unsaturated fatty acids]	Fungal_trans domain-containing protein OS=Fusarium longipes OX=694270 GN=FLONG3_9708 PE=4 SV=1
mRNA_2328	scaffold_9	1223	909	3168	+	mRNA_2328	71	98	107	88	100	101	274	263	245	2.459	3.78455	4.0172	3.286	4.40386	3.86972	11.3046	9.72304	10.2969	hypothetical protein		-	-
XLOC_007757	scaffold_45	240571	241234	517	+	NA	0	1	0	0	3	0	5	11	1	0	0.118319	0	0	0.40478	0	0.632034	1.24596	0.128767	-	-	-	-
mRNA_8777	scaffold_52	146510	146662	306	-	mRNA_8777	0	0	0	0	0	0	0	0	0	0	0	0	0	0	0	0	0	0			-	-
XLOC_010499	scaffold_7	229901	230369	416	-	NA	21	25	32	11	10	1	22	11	35	2.76937	3.67612	4.57458	1.56401	1.67685	0.145888	3.45613	1.54846	5.60105	-	-	-	-
mRNA_9526	scaffold_60	150214	151172	1918	+	mRNA_9526	8	8	10	7	13	12	56	54	57	0.457642	0.510287	0.62012	0.431737	0.945612	0.75941	3.81619	3.29744	3.95686			-	-
mRNA_12327	scaffold_115	1160	946	1368	-	mRNA_12327	0	0	0	0	0	0	0	0	0	0	0	0	0	0	0	0	0	0			-	-
mRNA_179	scaffold_1	487843	490286	3378	-	mRNA_179	790	638	694	567	910	655	949	1043	805	25.6597	23.1065	24.4357	19.8561	37.5837	23.5356	36.7195	36.1623	31.7293	protein phosphatase 5	[GO:0005737:cytoplasm][GO:0005829:cytosol][GO:0005634:nucleus][GO:0046872:metal ion binding][GO:0004722:protein serine/threonine phosphatase activity][GO:0007165:signal transduction]	[K04460:MAPK signaling pathway]	Serine/threonine-protein phosphatase 4 catalytic subunit OS=Ashbya gossypii (strain ATCC 10895 / CBS 109.51 / FGSC 9923 / NRRL Y-1056) OX=284811 GN=PPH3 PE=3 SV=2
mRNA_6580	scaffold_32	308399	310123	3042	+	mRNA_6580	23	28	34	55	21	49	201	132	69	0.829571	1.12609	1.32937	2.13882	0.963116	1.95515	8.6363	5.08214	3.02005	hypothetical protein		-	-
mRNA_1156	scaffold_4	380047	382116	3172	-	mRNA_1156	156	152	105	182	89	351	265	246	162	5.39605	5.86251	3.93714	6.78748	3.91449	13.4313	10.9195	9.08309	6.79997	short chain dehydrogenase reductase	[GO:0016491:oxidoreductase activity]	[K06123:Glycerophospholipid metabolism][K06123:Ether lipid metabolism]	Zn(2)-C6 fungal-type domain-containing protein OS=Talaromyces cellulolyticus OX=1472165 GN=TCE0_023r07001 PE=4 SV=1
mRNA_12850	scaffold_139	5350	8111	4074	+	mRNA_12850	1226	1040	1164	1349	1804	1287	1919	2506	1896	33.0183	31.231	33.9826	39.1707	61.778	38.3443	61.5665	72.043	61.9644	hypothetical protein	[GO:0071949:FAD binding][GO:0018662:phenol 2-monooxygenase activity][GO:0019336:phenol-containing compound catabolic process]	[K03380:Toluene degradation][K03380:Aminobenzoate degradation]	Phenol 2-monooxygenase OS=Pochonia chlamydosporia 123 OX=1052797 GN=I1G_00010506 PE=4 SV=1
mRNA_8106	scaffold_45	228189	228638	900	-	mRNA_8106	99	69	88	113	81	164	107	109	126	12.0692	9.3795	11.6296	14.8527	12.5563	22.118	15.5393	14.1845	18.6403	hypothetical protein		-	-
mRNA_2491	scaffold_9	449093	452748	5456	-	mRNA_2491	234	224	213	192	218	284	664	832	645	4.70572	5.02281	4.64333	4.16291	5.57443	6.31812	15.9069	17.86	15.7402	MCM-domain-containing protein	[GO:0031261:DNA replication preinitiation complex][GO:0042555:MCM complex][GO:0000790:nuclear chromatin][GO:0000784:nuclear chromosome, telomeric region][GO:0005656:nuclear pre-replicative complex][GO:0043596:nuclear replication fork][GO:0005634:nucleus][GO:0005524:ATP binding][GO:0003678:DNA helicase activity][GO:0003688:DNA replication origin binding][GO:0046872:metal ion binding][GO:0003697:si…	[K02540:DNA replication][K02540:Cell cycle]	DNA helicase OS=Pyrenophora seminiperda CCB06 OX=1302712 GN=GMOD_00004211 PE=3 SV=1
mRNA_12325	scaffold_114	72278	74311	3258	+	mRNA_12325	28520	25246	26112	19014	13899	20717	16641	17855	17199	960.469	948.014	953.265	690.387	595.183	771.826	667.604	641.86	702.873	ATP synthase F1 beta subunit	[GO:0005753:mitochondrial proton-transporting ATP synthase complex][GO:0045261:proton-transporting ATP synthase complex, catalytic core F(1)][GO:0005524:ATP binding][GO:0046933:proton-transporting ATP synthase activity, rotational mechanism][GO:0042776:mitochondrial ATP synthesis coupled proton transport]	[K02133:Oxidative phosphorylation]	-
XLOC_011730	scaffold_86	45712	46601	761	+	NA	4	12	6	2	6	7	20	23	17	0.288357	0.964584	0.46888	0.155448	0.54999	0.558248	1.71754	1.76988	1.48717	-	-	-	-
mRNA_3063	scaffold_12	288497	288874	756	-	mRNA_3063	0	0	0	0	0	0	0	0	0	0	0	0	0	0	0	0	0	0	hypothetical protein		-	-
mRNA_12324	scaffold_114	69475	72240	4588	-	mRNA_12324	1332	1285	1245	1705	1244	1490	1059	1215	1053	31.8402	34.2502	32.2613	43.9422	37.8117	39.4019	30.156	31.0024	30.545	Amidophosphoribosyltransferase	[GO:0005737:cytoplasm][GO:0004044:amidophosphoribosyltransferase activity][GO:0046872:metal ion binding][GO:0006189:'de novo' IMP biosynthetic process][GO:0046083:adenine metabolic process][GO:0006541:glutamine metabolic process][GO:0009116:nucleoside metabolic process][GO:0009113:purine nucleobase biosynthetic process]	[K00764:Purine metabolism][K00764:Alanine, aspartate and glutamate metabolism]	-
mRNA_2802	scaffold_11	211440	213063	2902	+	mRNA_2802	420	390	362	259	624	85	307	555	706	15.8795	16.4415	14.8366	10.5578	29.9989	3.55521	13.8271	22.3989	32.3916	hypothetical protein		-	-
XLOC_000640	scaffold_102	62082	62481	561	-	NA	2	0	5	0	4	2	6	7	0	0.384982	0	1.04333	0	0.979047	0.425891	1.37584	1.43832	0	-	-	-	-
mRNA_12323	scaffold_114	68647	69324	1258	+	mRNA_12323	3	0	2	0	0	5	0	0	3	0.261653	0	0.189092	0	0	0.482428	0	0	0.317516			-	-
XLOC_000643	scaffold_102	70096	71406	1917	-	NA	10	6	16	26	15	21	12	17	17	0.418458	0.279957	0.725792	1.17303	0.798136	0.972143	0.59819	0.75936	0.863259	-	-	-	-
mRNA_12322	scaffold_114	68287	68571	570	+	mRNA_12322	1	3	0	3	0	0	4	2	4	0.192491	0.643902	0	0.622611	0	0	0.917225	0.410948	0.934351			-	-
XLOC_003991	scaffold_21	223175	223560	327	+	NA	2	9	0	11	2	2	9	4	10	0.335534	1.6836	0	1.98969	0.426649	0.37119	1.79869	0.716331	2.03586	-	-	-	-
mRNA_7000	scaffold_36	146194	147698	3010	-	mRNA_7000	1149	1004	1060	1262	860	960	577	1048	971	41.8831	40.8075	41.8855	49.5979	39.8612	38.7122	25.0553	40.778	42.9514			-	Protein priB OS=Sparassis crispa OX=139825 GN=SCP_0803200 PE=4 SV=1
mRNA_12321	scaffold_114	64949	67134	2532	-	mRNA_12321	2548	2301	2407	1222	995	1363	342	284	222	110.413	111.18	113.067	57.0923	54.8249	65.3395	17.6544	13.1367	11.6739	H+/Ca2+ exchanger Vxc1-like protein	[GO:0005623:cell][GO:0005783:endoplasmic reticulum][GO:0005789:endoplasmic reticulum membrane][GO:0000324:fungal-type vacuole][GO:0000329:fungal-type vacuole membrane][GO:0016021:integral component of membrane][GO:0015369:calcium:proton antiporter activity][GO:0046872:metal ion binding][GO:0140146:calcium ion import into vacuole][GO:0070588:calcium ion transmembrane transport][GO:0006874:cellular…	-	Fungal_trans domain-containing protein OS=Penicillium steckii OX=303698 GN=PENSTE_c002G04501 PE=3 SV=1
XLOC_003088	scaffold_170	4910	5845	936	.	NA	30	36	21	38	19	26	29	41	30	1.75833	2.35272	1.33425	2.40131	1.41601	1.68582	2.0248	2.56513	2.13373	-	-	-	-
mRNA_12856	scaffold_139	23307	24463	1602	-	mRNA_12856	112	132	88	83	106	106	173	185	100	7.67079	10.0806	6.53348	6.12895	9.23127	8.03132	14.1148	13.5251	8.31117			-	-
XLOC_006016	scaffold_32	312229	312953	558	-	NA	67	63	77	94	93	106	62	100	115	6.58712	6.90637	8.20637	9.964	11.6262	11.5288	7.26136	10.4946	13.7201	-	-	-	-
mRNA_1361	scaffold_5	104009	104952	1476	+	mRNA_1361	244	214	226	331	191	262	459	397	339	18.138	17.7378	18.2115	26.5284	18.0537	21.5456	40.6459	31.5018	30.5801	hypothetical protein	[GO:0005730:nucleolus][GO:0042273:ribosomal large subunit biogenesis][GO:0006364:rRNA processing]	-	-
mRNA_4679	scaffold_20	462466	462849	768	+	mRNA_4679	0	0	0	0	0	0	0	0	0	0	0	0	0	0	0	0	0	0			-	-
mRNA_9259	scaffold_57	151191	153485	2996	+	mRNA_9259	4212	3655	3719	2767	4442	3058	5295	8846	8684	154.252	149.252	147.642	109.254	206.85	123.891	231.002	345.809	385.925	hypothetical protein	[GO:0005829:cytosol][GO:0005634:nucleus][GO:0016614:oxidoreductase activity, acting on CH-OH group of donors]	-	BZIP domain-containing protein OS=Pseudogymnoascus sp. VKM F-4520 (FW-2644) OX=1420915 GN=V502_00859 PE=4 SV=1
mRNA_4131	scaffold_17	486603	489447	4070	+	mRNA_4131	36	36	41	7	41	28	170	171	131	0.970494	1.08213	1.19816	0.203458	1.40543	0.83504	5.4594	4.92077	4.2855			-	-
mRNA_1365	scaffold_5	114394	116584	3660	-	mRNA_1365	131	86	107	197	166	233	254	202	158	3.92713	2.87469	3.47718	6.3673	6.32769	7.72713	9.07075	6.46401	5.74779	hypothetical protein	[GO:0004190:aspartic-type endopeptidase activity]	-	Peptidase A1 domain-containing protein OS=Bondarzewia mesenterica OX=1095465 GN=EW146_g5492 PE=3 SV=1
mRNA_11447	scaffold_91	66036	67564	2724	-	mRNA_11447	693	512	520	914	1150	1067	3228	3022	2193	27.9133	22.9951	22.705	39.6926	58.8992	47.5446	154.888	129.933	107.191	NAD(P)-binding protein	[GO:0050662:coenzyme binding][GO:0016491:oxidoreductase activity]	-	Uncharacterized protein OS=Mycena chlorophos OX=658473 GN=MCHLO_10593 PE=4 SV=1
mRNA_6868	scaffold_35	131885	132327	792	+	mRNA_6868	0	0	0	0	0	0	2	0	0	0	0	0	0	0	0	0.330062	0	0			-	-
mRNA_11333	scaffold_89	32361	33017	1314	-	mRNA_11333	0	0	0	0	0	0	0	0	0	0	0	0	0	0	0	0	0	0			-	-
XLOC_011018	scaffold_77	4838	6147	1433	-	NA	65	41	87	70	55	76	14	30	13	3.10078	2.18087	4.499	3.60031	3.33621	4.01078	0.795593	1.52765	0.752559	-	-	-	-
mRNA_11335	scaffold_89	39440	40212	1404	-	mRNA_11335	0	0	0	0	0	0	0	0	0	0	0	0	0	0	0	0	0	0			-	-
mRNA_11442	scaffold_91	51530	53811	3420	-	mRNA_11442	1995	1835	2033	402	900	257	476	686	604	64.0032	65.6422	70.7027	13.905	36.7143	9.12117	18.1916	23.4925	23.5145	hypothetical protein	[GO:0005576:extracellular region][GO:0004190:aspartic-type endopeptidase activity][GO:0009405:pathogenesis]	-	Peptidase A1 domain-containing protein OS=Bondarzewia mesenterica OX=1095465 GN=EW146_g5492 PE=3 SV=1
mRNA_11441	scaffold_91	49102	50832	2700	-	mRNA_11441	195	130	163	115	90	123	274	316	291	7.9242	5.89051	7.1804	5.03854	4.65047	5.52949	13.2641	13.7074	14.3501	hypothetical protein	[GO:0005737:cytoplasm][GO:0005634:nucleus][GO:0003723:RNA binding][GO:0051391:tRNA acetylation][GO:0006400:tRNA modification]	-	-
mRNA_11440	scaffold_91	47926	49274	2236	+	mRNA_11440	11	21	19	13	24	15	22	46	37	0.539766	1.149	1.01066	0.687768	1.49747	0.81426	1.286	2.40945	2.2032			-	-
mRNA_11339	scaffold_89	48897	49842	1514	+	mRNA_11339	128	169	115	270	329	231	259	222	186	9.27617	13.6563	9.03434	21.0964	30.3171	18.5195	22.3596	17.1735	16.3573			-	-
mRNA_11338	scaffold_89	47160	48922	2988	+	mRNA_11338	66	57	86	138	139	169	457	404	318	2.42353	2.33382	3.42328	5.46347	6.49012	6.86514	19.9906	15.8355	14.1701	hypothetical protein		-	-
mRNA_8002	scaffold_44	256105	257182	2040	+	mRNA_8002	17	24	23	18	27	20	47	24	23	0.914331	1.43931	1.34098	1.04379	1.84651	1.18999	3.01133	1.37788	1.50114			-	-
XLOC_002730	scaffold_16	331275	331607	216	+	NA	7	1	5	6	10	10	19	10	13	1.77787	0.283198	1.37661	1.643	3.22949	2.8097	5.74858	2.71111	4.00668	-	-	-	-
mRNA_8004	scaffold_44	259208	265749	11198	+	mRNA_8004	264	208	242	277	295	346	645	719	496	2.58671	2.27246	2.57039	2.92624	3.67536	3.75041	7.52853	7.52004	5.89748	P-loop containing nucleoside triphosphate hydrolase protein	[GO:0005829:cytosol][GO:0005524:ATP binding][GO:0003676:nucleic acid binding][GO:0003724:RNA helicase activity]	-	Uncharacterized protein OS=Cercospora berteroae OX=357750 GN=CBER1_03004 PE=4 SV=1
mRNA_8005	scaffold_44	265806	267287	2862	-	mRNA_8005	0	0	0	0	0	0	0	0	0	0	0	0	0	0	0	0	0	0			-	-
mRNA_8006	scaffold_44	269070	271650	3450	-	mRNA_8006	0	0	0	0	0	0	0	0	0	0	0	0	0	0	0	0	0	0	hypothetical protein		-	-
mRNA_11448	scaffold_91	67610	69362	2674	-	mRNA_11448	9507	8070	8252	3238	3046	3658	10212	9959	8594	390.092	369.22	367.048	143.247	158.923	166.045	499.16	436.2	427.916	60S acidic ribosomal protein P0	[GO:0005840:ribosome][GO:0042254:ribosome biogenesis]	[K02941:Ribosome]	-
XLOC_008015	scaffold_47	263570	264047	413	-	NA	5	1	0	5	1	0	2	0	3	0.664163	0.148113	0	0.716078	0.168903	0	0.316476	0	0.483578	-	-	-	-
XLOC_008014	scaffold_47	261864	262571	440	-	NA	9	3	7	2	6	1	23	28	13	1.12213	0.417073	0.946107	0.268855	0.951233	0.137931	3.41614	3.72655	1.96691	-	-	-	-
mRNA_6534	scaffold_32	174384	177818	5640	+	mRNA_6534	0	0	0	0	0	0	0	0	0	0	0	0	0	0	0	0	0	0	AGABI1DRAFT_125790; hypothetical protein		-	-
mRNA_10189	scaffold_69	144103	145469	2254	-	mRNA_10189	1663	1495	1444	944	943	904	1545	1685	1373	80.9512	81.1448	76.197	49.5437	58.3682	48.6808	89.5912	87.5543	81.1039	hypothetical protein	[GO:0005759:mitochondrial matrix][GO:0004017:adenylate kinase activity][GO:0005524:ATP binding][GO:0005525:GTP binding][GO:0046899:nucleoside triphosphate adenylate kinase activity][GO:0006172:ADP biosynthetic process][GO:0046033:AMP metabolic process][GO:0046039:GTP metabolic process][GO:0046041:ITP metabolic process]	-	Adenylate kinase OS=Mycena chlorophos OX=658473 GN=ADK1 PE=3 SV=1
XLOC_008011	scaffold_47	240680	241128	386	-	NA	1	0	2	1	9	1	16	31	34	0.142124	0	0.308132	0.153233	1.62646	0.157227	2.7089	4.70301	5.8639	-	-	-	-
mRNA_6533	scaffold_32	173035	174113	1548	+	mRNA_6533	0	0	0	0	0	0	0	0	0	0	0	0	0	0	0	0	0	0			-	-
mRNA_6530	scaffold_32	153554	154427	1404	-	mRNA_6530	0	0	0	0	0	0	0	0	0	0	0	0	0	0	0	0	0	0	hypothetical protein		-	-
mRNA_6531	scaffold_32	155110	155610	876	-	mRNA_6531	0	0	0	0	0	0	0	0	0	0	0	0	0	0	0	0	0	0	hypothetical protein		-	-
mRNA_233	scaffold_1	617223	620362	4220	-	mRNA_233	464	339	375	591	441	651	881	1287	952	12.064	9.8279	10.5692	16.5671	14.5796	18.7246	27.2869	35.7189	30.0365	hypothetical protein	[GO:0016021:integral component of membrane][GO:0005886:plasma membrane]	-	Transcription factor TFIIB repeat family protein OS=Aspergillus niger OX=5061 GN=CAN33_006300 PE=3 SV=1
mRNA_10884	scaffold_81	65560	66822	1968	+	mRNA_10884	893	770	790	1437	1114	1168	2396	2618	1280	49.7865	47.8673	47.7449	86.3778	78.973	72.0379	159.13	155.803	86.5984	hypothetical protein		-	Fork-head domain-containing protein OS=Synchytrium microbalum OX=1806994 GN=SmJEL517_g06239 PE=4 SV=1
mRNA_6538	scaffold_32	201297	203802	4422	-	mRNA_6538	585	492	535	798	584	1221	798	908	770	14.5152	13.6119	14.39	21.3479	18.4252	33.5151	23.5871	24.0491	23.1845	hypothetical protein	[GO:0005730:nucleolus][GO:0005524:ATP binding][GO:0051731:polynucleotide 5'-hydroxyl-kinase activity][GO:0006364:rRNA processing]	-	Fungal_trans domain-containing protein OS=Mycena chlorophos OX=658473 GN=MCHLO_05693 PE=4 SV=1
XLOC_006528	scaffold_37	287644	289755	2049	+	NA	953	858	986	2028	1410	3256	30	65	156	25.5156	25.6147	28.6174	58.5418	48.0027	96.4397	0.956841	1.85769	5.06848	-	-	-	-
XLOC_003270	scaffold_18	407772	409674	2891	-	NA	149	176	153	67	100	100	171	140	131	5.12806	6.7541	5.70818	2.48615	4.37623	3.80737	7.01081	5.14329	5.47114	-	-	-	-
mRNA_4008	scaffold_17	145759	146493	1356	+	mRNA_4008	7	13	1	8	6	12	5	0	8	0.5664	1.17289	0.0877132	0.697912	0.617319	1.07415	0.481949	0	0.785516			-	-
mRNA_4009	scaffold_17	146759	147248	744	-	mRNA_4009	3	0	1	6	3	1	2	6	7	0.442418	0	0.159864	0.954	0.562557	0.163144	0.351356	0.944517	1.25271			-	-
mRNA_4558	scaffold_20	114696	117252	5004	-	mRNA_4558	895	776	850	1160	1253	1793	3126	3903	2999	19.6241	18.9722	20.2035	27.4227	34.9343	43.4917	81.6512	91.3509	79.7965	hypothetical protein	[GO:0005737:cytoplasm][GO:0000151:ubiquitin ligase complex][GO:0046872:metal ion binding][GO:0031624:ubiquitin conjugating enzyme binding][GO:0061630:ubiquitin protein ligase activity][GO:0004842:ubiquitin-protein transferase activity][GO:0036205:histone catabolic process][GO:0016574:histone ubiquitination][GO:0032436:positive regulation of proteasomal ubiquitin-dependent protein catabolic proces…	-	C3H1-type domain-containing protein OS=Grosmannia clavigera (strain kw1407 / UAMH 11150) OX=655863 GN=CMQ_5813 PE=4 SV=1
mRNA_4559	scaffold_20	125559	125735	354	-	mRNA_4559	6	13	29	17	17	28	117	76	66	1.85966	4.49276	9.7436	5.68088	6.69983	9.6006	43.199	25.1444	24.8236	hypothetical protein		-	-
mRNA_1076	scaffold_4	169255	172481	5538	-	mRNA_1076	1182	1087	1166	1719	898	1925	804	841	529	23.418	24.0132	25.0421	36.7192	22.6226	42.1911	18.9755	17.7858	12.7183	hypothetical protein		-	-
mRNA_4005	scaffold_17	136145	137083	1878	+	mRNA_4005	17	1	8	2	6	9	43	28	13	0.993203	0.0651445	0.506663	0.125981	0.445732	0.581689	2.9927	1.7462	0.921664			-	-
mRNA_1074	scaffold_4	165396	166035	1280	-	mRNA_1074	0	0	0	0	0	0	0	0	0	0	0	0	0	0	0	0	0	0			-	-
mRNA_4555	scaffold_20	106739	107415	1146	-	mRNA_4555	2	0	0	1	0	0	7	4	9	0.191483	0	0	0.103225	0	0	0.79837	0.408796	1.04564			-	-
mRNA_1072	scaffold_4	155653	162978	13736	-	mRNA_1072	1417	1383	1382	2184	1337	2902	2476	3499	3261	11.3186	12.3179	11.9666	18.8089	13.5797	25.6437	23.5603	29.8343	31.6093	hypothetical protein		-	Helicase-like transcription factor HLTF (Fragment) OS=Pseudozyma antarctica (strain T-34) OX=1151754 GN=PANT_18d00100 PE=4 SV=1
XLOC_004014	scaffold_21	323399	323824	372	+	NA	11	4	11	9	9	8	4	6	10	1.6222	0.657749	1.75851	1.431	1.68767	1.30515	0.702713	0.944517	1.78958	-	-	-	-
mRNA_1070	scaffold_4	152381	154346	2820	-	mRNA_1070	827	623	554	868	808	773	395	388	374	32.1767	27.0279	23.3661	36.4117	39.9743	33.2716	18.3079	16.1144	17.6582	hypothetical protein	[GO:0005759:mitochondrial matrix][GO:0070403:NAD+ binding][GO:0034979:NAD-dependent protein deacetylase activity][GO:0016740:transferase activity][GO:0008270:zinc ion binding][GO:0006471:protein ADP-ribosylation]	-	-
mRNA_4003	scaffold_17	129945	132172	3784	+	mRNA_4003	430	386	353	398	485	634	776	635	485	12.4682	12.4799	11.0955	12.4423	17.8817	20.3368	26.8041	19.6541	17.0654	hypothetical protein		-	-
mRNA_5715	scaffold_27	33130	34976	3496	-	mRNA_5715	245	232	154	709	549	888	628	518	482	7.68917	8.11876	5.23931	23.9908	21.9088	30.8308	23.479	17.3536	18.3569	hypothetical protein		-	-
mRNA_10888	scaffold_81	73955	78353	7552	+	mRNA_10888	904	829	796	1311	811	2094	971	1145	874	13.1338	13.4297	12.5365	20.5358	14.9823	33.6557	16.8054	17.7572	15.409	hypothetical protein	[GO:0005737:cytoplasm][GO:0032300:mismatch repair complex][GO:0032389:MutLalpha complex][GO:0005634:nucleus][GO:0005524:ATP binding][GO:0016887:ATPase activity][GO:0030983:mismatched DNA binding][GO:0000710:meiotic mismatch repair][GO:0006298:mismatch repair]	[K10858:Mismatch repair][K10858:Fanconi anemia pathway]	Zn(2)-C6 fungal-type domain-containing protein OS=Aspergillus rambellii OX=308745 GN=ARAM_005710 PE=4 SV=1
XLOC_011888	scaffold_88	114493	115656	1964	-	NA	39	27	70	46	55	52	63	93	54	2.14813	1.65824	4.17959	2.73174	3.85205	3.16853	4.13373	5.46796	3.60935	-	-	-	-
mRNA_10665	scaffold_77	36106	38865	4998	-	mRNA_10665	1419	1408	1354	1591	1769	1689	4235	5768	5080	31.1509	34.4651	32.2216	37.6569	49.3799	41.0182	110.751	135.164	135.329	hypothetical protein		-	-
mRNA_8770	scaffold_52	120369	121639	1134	+	mRNA_8770	0	0	0	0	0	0	0	0	0	0	0	0	0	0	0	0	0	0			-	-
mRNA_9933	scaffold_66	64491	65624	1422	+	mRNA_9933	0	0	0	0	0	0	0	0	0	0	0	0	0	0	0	0	0	0	hypothetical protein		-	-
mRNA_6862	scaffold_35	121564	121869	612	+	mRNA_6862	4	0	0	5	3	1	123	129	142	0.717123	0	0	0.966471	0.683893	0.198332	26.2691	24.6871	30.8931			-	-
mRNA_10667	scaffold_77	43208	44085	1410	+	mRNA_10667	1	10	14	11	15	15	558	772	406	0.0778154	0.867669	1.18096	0.922877	1.48419	1.29127	51.7256	64.1253	38.3382	hypothetical protein		-	-
mRNA_8268	scaffold_47	94174	97137	5808	+	mRNA_8268	584	623	512	899	788	1301	1062	1244	988	11.0324	13.123	10.485	18.3106	18.9286	27.1891	23.8995	25.0856	22.6493	hypothetical protein	[GO:0000178:exosome (RNase complex)][GO:0005739:mitochondrion][GO:0000175:3'-5'-exoribonuclease activity][GO:0003723:RNA binding][GO:0006397:mRNA processing]	-	Mitochondrial exoribonuclease Cyt-4, putative OS=Byssochlamys spectabilis (strain No. 5 / NBRC 109023) OX=1356009 GN=PVAR5_7101 PE=4 SV=1
mRNA_8269	scaffold_47	97511	99850	4488	-	mRNA_8269	1740	1535	1698	1142	1454	1771	3570	3386	2454	42.5384	41.8436	44.9997	30.1012	45.1991	47.8971	103.97	88.362	72.8026	hypothetical protein		-	-
mRNA_8264	scaffold_47	86089	86950	1410	-	mRNA_8264	443	376	360	419	500	936	1286	1373	869	34.4722	32.6244	30.3674	35.1532	49.4731	80.575	119.21	114.047	82.0589	hypothetical protein		-	-
mRNA_8265	scaffold_47	89387	89704	636	+	mRNA_8265	35	23	41	37	31	73	72	120	67	6.03804	4.42429	7.66746	6.882	6.80022	13.9319	14.7967	22.0981	14.0263	hypothetical protein		-	-
mRNA_8266	scaffold_47	90678	92453	2550	+	mRNA_8266	881	821	876	1021	794	1125	731	886	634	37.9071	39.3891	40.8591	47.3648	43.4409	53.5496	37.4686	40.6935	33.1035	Pkinase-domain-containing protein	[GO:0000329:fungal-type vacuole membrane][GO:0005524:ATP binding][GO:0004674:protein serine/threonine kinase activity][GO:0032889:regulation of vacuole fusion, non-autophagic][GO:0006624:vacuolar protein processing]	-	Serine/threonine protein kinase, putative OS=Byssochlamys spectabilis (strain No. 5 / NBRC 109023) OX=1356009 GN=PVAR5_2726 PE=4 SV=1
mRNA_8267	scaffold_47	92373	93748	2548	-	mRNA_8267	24	24	38	39	41	56	129	116	97	1.03347	1.15235	1.77382	1.81065	2.24493	2.66767	6.6173	5.332	5.06871	hypothetical protein		-	-
mRNA_8260	scaffold_47	77704	80282	3516	-	mRNA_8260	1118	1003	943	1901	1535	1932	851	927	674	34.8881	34.9	31.8998	63.9593	60.9085	66.6963	31.6353	30.8789	25.5232	kinase-like protein	[GO:0005737:cytoplasm][GO:0000329:fungal-type vacuole membrane][GO:0005634:nucleus][GO:0005524:ATP binding][GO:0004674:protein serine/threonine kinase activity][GO:0018105:peptidyl-serine phosphorylation][GO:0030100:regulation of endocytosis][GO:0023052:signaling]	[K02218:Hippo signaling pathway -multiple species]	Protein kinase domain-containing protein OS=Malassezia vespertilionis OX=2020962 GN=MVES_002094 PE=4 SV=1
mRNA_8261	scaffold_47	82162	83148	1428	+	mRNA_8261	3246	2845	2850	6125	4388	8058	2571	2444	1916	249.405	243.74	237.378	507.397	428.703	684.924	235.323	200.449	178.646	hypothetical protein		-	-
mRNA_8262	scaffold_47	83562	84589	1620	+	mRNA_8262	868	811	812	1329	947	1475	266	323	230	58.7881	61.2462	59.6164	97.0466	81.5555	110.515	21.4614	23.3517	18.9033	hypothetical protein		-	-
XLOC_008276	scaffold_5	388313	389098	734	+	NA	8	7	7	7	2	16	23	25	27	0.597928	0.583372	0.567148	0.564082	0.190074	1.32293	2.04782	1.99455	2.44885	-	-	-	-
mRNA_12266	scaffold_112	64677	66437	2806	-	mRNA_12266	26	32	48	107	181	149	2688	3651	3674	1.01665	1.3952	2.0346	4.51093	8.99931	6.44529	125.208	152.39	174.332	hypothetical protein		[K01054:Glycerolipid metabolism]	-
mRNA_10662	scaffold_77	25976	28714	3270	-	mRNA_10662	868	690	731	790	566	1016	1099	978	761	29.1244	25.8151	26.5885	28.5792	24.1483	37.7129	43.9279	35.0286	30.9857	amidase	[GO:0005829:cytosol][GO:0004040:amidase activity][GO:0017064:fatty acid amide hydrolase activity][GO:0043864:indoleacetamide hydrolase activity][GO:0009062:fatty acid catabolic process]	-	Uncharacterized protein (Fragment) OS=Chaetothyriales sp. CBS 132003 OX=2249419 GN=DV737_g5014 PE=4 SV=1
mRNA_8771	scaffold_52	123998	127450	6140	-	mRNA_8771	102	91	88	77	92	142	263	212	236	1.82271	1.8132	1.70466	1.48352	2.09044	2.80714	5.59858	4.04389	5.11763	TPR-like protein		-	Transcription factor OS=Moniliophthora roreri (strain MCA 2997) OX=1381753 GN=Moror_11361 PE=4 SV=1
mRNA_3772	scaffold_16	12170	13793	1746	+	mRNA_3772	437	412	407	475	451	554	562	733	577	27.4614	28.8686	27.7252	32.1825	36.0372	38.5132	42.071	49.169	44.0004	hypothetical protein	[GO:0005525:GTP binding][GO:0003924:GTPase activity]	-	GPN-loop GTPase 3 OS=Schizosaccharomyces pombe (strain 972 / ATCC 24843) OX=284812 GN=fet5 PE=2 SV=1
mRNA_6867	scaffold_35	130270	130743	804	+	mRNA_6867	13	4	14	14	14	2	107	127	63	1.77408	0.608663	2.07108	2.05988	2.42935	0.301938	17.3948	18.5003	10.433	hypothetical protein		-	-
mRNA_8531	scaffold_49	215401	219743	8370	-	mRNA_8531	8147	7198	7783	7283	5265	7100	2054	2755	2693	106.797	105.211	110.598	102.933	87.7589	102.962	32.0749	38.5503	42.8387	hypothetical protein		-	-
XLOC_010342	scaffold_7	57805	59576	1372	+	NA	3	3	1	18	8	15	77	47	26	0.119956	0.133755	0.0433452	0.775994	0.406747	0.663515	3.66773	2.00607	1.26158	-	-	-	-
mRNA_11704	scaffold_97	49087	53762	8366	+	mRNA_11704	1694	1519	1641	2609	1862	2852	2408	2837	2382	22.2167	22.2133	23.33	36.8915	31.0513	41.3785	37.6209	39.7167	37.9096	hypothetical protein		-	-
mRNA_8552	scaffold_50	25789	27544	2520	+	mRNA_8552	30	35	42	197	83	122	1315	985	755	1.30619	1.69919	1.98232	9.24775	4.59511	5.87629	68.2049	45.7791	39.8907	hypothetical protein	[GO:0016021:integral component of membrane][GO:0102985:Delta12-fatty-acid desaturase activity][GO:0006636:unsaturated fatty acid biosynthetic process]	-	Fungal_trans domain-containing protein OS=Gibberella intermedia OX=948311 GN=BFJ72_g553 PE=4 SV=1
XLOC_004327	scaffold_23	139281	140006	612	+	NA	4	4	0	3	0	7	14	6	7	0.358561	0.399808	0	0.289941	0	0.694161	1.49499	0.574118	0.76145	-	-	-	-
XLOC_009348	scaffold_59	200719	201099	270	+	NA	0	0	0	0	0	0	0	0	0	0	0	0	0	0	0	0	0	0	-	-	-	-
mRNA_4051	scaffold_17	273387	274305	1056	-	mRNA_4051	4	6	0	3	3	0	20	36	24	0.415605	0.695121	0	0.336068	0.396347	0	2.47546	3.99273	3.02602	hypothetical protein		-	-
mRNA_9949	scaffold_66	131180	131928	1398	-	mRNA_9949	0	0	0	0	0	0	0	0	0	0	0	0	0	0	0	0	0	0			-	-
mRNA_5268	scaffold_24	185087	188804	5770	+	mRNA_5268	562	481	555	997	609	1131	642	738	452	10.6867	10.1986	11.4404	20.4404	14.7252	23.792	14.5429	14.98	10.4301	ARM repeat-containing protein		[K12400:Lysosome]	-
mRNA_7669	scaffold_41	309149	310572	2742	-	mRNA_7669	89	70	77	39	31	18	136	102	155	3.56129	3.12323	3.34001	1.68255	1.57729	0.796799	6.48279	4.35677	7.52643	hypothetical protein		-	Uncharacterized protein OS=Phlebia centrifuga OX=98765 GN=PHLCEN_2v7696 PE=4 SV=1
mRNA_10315	scaffold_71	102537	103783	2028	+	mRNA_10315	183	194	165	244	226	270	736	507	454	9.90075	11.7033	9.677	14.2329	15.5474	16.1599	47.4352	29.28	29.8066			-	-
mRNA_10316	scaffold_71	103916	105518	2946	-	mRNA_10316	1212	891	1124	2317	2843	1185	591	734	533	45.1393	37.0014	45.3793	93.0387	134.636	48.8235	26.2208	29.1806	24.089	hypothetical protein	[GO:0005829:cytosol][GO:0005789:endoplasmic reticulum membrane][GO:0050660:flavin adenine dinucleotide binding][GO:0004499:N,N-dimethylaniline monooxygenase activity][GO:0050661:NADP binding][GO:0006457:protein folding]	-	Uncharacterized protein OS=Verticillium longisporum OX=100787 GN=BN1723_003603 PE=3 SV=1
mRNA_10317	scaffold_71	106077	107103	1418	-	mRNA_10317	28	20	34	53	29	24	58	76	54	2.16654	1.72555	2.85185	4.4215	2.85325	2.05437	5.34617	6.27724	5.0704	hypothetical protein		-	-
mRNA_10310	scaffold_71	91352	92770	2034	+	mRNA_10310	1540	1461	1365	1234	1292	1857	846	904	845	83.072	87.8765	79.819	71.7686	88.6196	110.817	54.3638	52.0534	55.3134	hypothetical protein		[K08498:SNARE interactions in vesicular transport]	-
mRNA_9208	scaffold_57	27672	28401	1146	-	mRNA_9208	37	30	36	21	18	21	210	152	63	3.54244	3.20265	3.73631	2.16773	2.19132	2.22422	23.9511	15.5343	7.31949			-	-
mRNA_10312	scaffold_71	96424	99126	3078	+	mRNA_10312	109	108	95	161	120	142	412	315	375	3.88546	4.29268	3.67096	6.18767	5.43915	5.59968	17.4952	11.986	16.2214	hypothetical protein		-	-
mRNA_10313	scaffold_71	100087	101331	2700	-	mRNA_10313	1449	1294	1270	1182	1123	1381	1896	2086	1915	58.8829	58.6332	55.9454	51.7874	58.0276	62.0831	91.7836	90.4861	94.4343	hypothetical protein		-	-
mRNA_7661	scaffold_41	290858	293016	4318	+	mRNA_7661	54	64	32	1394	1158	941	6296	14947	14142	1.37213	1.8133	0.881439	38.1901	37.4149	26.4515	190.578	405.418	436.067	hypothetical protein		-	-
mRNA_9204	scaffold_57	21433	22501	1918	+	mRNA_9204	329	285	288	597	364	533	537	740	486	18.8205	18.179	17.8595	36.821	26.4771	33.7305	36.5945	45.1871	33.7375	hypothetical protein		-	-
mRNA_7663	scaffold_41	296261	298601	3054	-	mRNA_7663	58	91	72	111	65	117	71	61	29	2.08374	3.6454	2.80407	4.29956	2.96936	4.65008	3.03865	2.33933	1.26431	hypothetical protein	[GO:0032153:cell division site][GO:0051286:cell tip][GO:0005783:endoplasmic reticulum][GO:0005794:Golgi apparatus][GO:0016021:integral component of membrane][GO:0031224:intrinsic component of membrane][GO:0071916:dipeptide transmembrane transporter activity][GO:0022857:transmembrane transporter activity][GO:0035442:dipeptide transmembrane transport]	-	Allantoate permease OS=Hyaloscypha variabilis F OX=1149755 GN=L207DRAFT_471083 PE=4 SV=1
mRNA_7662	scaffold_41	293573	295469	3000	-	mRNA_7662	21	9	13	11	9	4	10	12	9	0.768038	0.367024	0.515403	0.433752	0.418543	0.161839	0.435682	0.46848	0.399435	hypothetical protein	[GO:0016021:integral component of membrane][GO:0020037:heme binding][GO:0005506:iron ion binding][GO:0004497:monooxygenase activity][GO:0016705:oxidoreductase activity, acting on paired donors, with incorporation or reduction of molecular oxygen]	[K05917:Steroid biosynthesis]	-
mRNA_9201	scaffold_57	15320	16326	1786	-	mRNA_9201	0	2	1	9	0	3	27	26	19	0	0.137	0.0665952	0.596117	0	0.203884	1.97594	1.705	1.41644	hypothetical protein		-	-
mRNA_7664	scaffold_41	300186	303270	5490	-	mRNA_7664	4545	3541	4211	2604	1881	2529	1444	1483	1568	90.8336	78.9091	91.23	56.1098	47.8008	55.9139	34.3784	31.6374	38.0276	hypothetical protein		-	-
XLOC_009274	scaffold_58	67941	68856	865	-	NA	2	2	2	0	4	0	21	37	25	0.126844	0.141435	0.137502	0	0.322576	0	1.58659	2.50488	1.92406	-	-	-	-
mRNA_9202	scaffold_57	17156	18386	2102	+	mRNA_9202	84	62	120	329	256	386	780	770	619	4.38461	3.60855	6.79005	18.5154	16.9913	22.2894	48.5012	42.9032	39.2087	hypothetical protein		-	-
XLOC_007267	scaffold_40	82447	82960	514	.	NA	0	1	0	0	1	1	6	12	9	0	0.119009	0	0	0.135714	0.118073	0.762867	1.36716	1.16567	-	-	-	-
mRNA_8037	scaffold_45	49605	50486	1446	+	mRNA_8037	450	452	513	626	470	735	800	884	799	34.1452	38.2422	42.1962	51.2125	45.3469	61.6968	72.3123	71.6004	73.5704	hypothetical protein		-	-
mRNA_9769	scaffold_63	149848	150293	672	+	mRNA_9769	9	13	13	2	3	9	50	50	54	1.46946	2.36672	2.30091	0.352072	0.622831	1.62561	9.72504	8.71429	10.6992			-	-
mRNA_7091	scaffold_37	46554	47773	1170	-	mRNA_7091	18	14	22	14	26	26	73	60	19	1.688	1.46391	2.23646	1.41551	3.10031	2.69731	8.15507	6.00616	2.16218			-	-
XLOC_007265	scaffold_40	10242	10468	227	.	NA	55	61	63	32	26	14	0	0	0	13.292	16.4379	16.5048	8.33805	7.9898	3.74296	0	0	0	-	-	-	-
mRNA_2521	scaffold_9	551475	552801	2328	+	mRNA_2521	117	109	110	281	262	324	449	398	378	5.51427	5.72818	5.61998	14.2789	15.7013	16.893	25.2089	20.0231	21.6189	hypothetical protein		-	-
mRNA_5200	scaffold_24	21119	28479	13146	+	mRNA_5200	1975	1722	1756	2257	1438	2473	2332	2825	2117	16.4838	16.0255	15.8875	20.3099	15.261	22.8336	23.186	25.1684	21.4414	hypothetical protein	[GO:0005770:late endosome][GO:0030242:autophagy of peroxisome][GO:0015031:protein transport]	[K17906:Autophagy - other][K17906:Autophagy - animal]	Peripheral membrane protein required for vesicle formation OS=Komagataella phaffii (strain GS115 / ATCC 20864) OX=644223 GN=PAS_chr1-3_0168 PE=4 SV=1
mRNA_5203	scaffold_24	30504	31892	2232	+	mRNA_5203	648	583	598	664	793	606	859	956	779	31.8541	31.9556	31.8663	35.192	49.5675	32.9551	50.3025	50.1644	46.4695	mRNA transport regulator 3	[GO:0000177:cytoplasmic exosome (RNase complex)][GO:0005829:cytosol][GO:0000178:exosome (RNase complex)][GO:0000176:nuclear exosome (RNase complex)][GO:0005730:nucleolus][GO:0005634:nucleus][GO:0003723:RNA binding][GO:0000467:exonucleolytic trimming to generate mature 3'-end of 5.8S rRNA from tricistronic rRNA transcript (SSU-rRNA, 5.8S rRNA, LSU-rRNA)][GO:0070651:nonfunctional rRNA decay][GO:007…	[K12587:RNA degradation]	Activator of stress OS=Meyerozyma sp. JA9 OX=2028340 GN=JA9_003275 PE=4 SV=1
mRNA_5202	scaffold_24	29813	30352	1080	-	mRNA_5202	349	320	330	266	324	357	610	642	497	35.4557	36.2493	36.3425	29.1359	41.8543	40.1225	73.8239	69.6214	61.2714	hypothetical protein	[GO:0005737:cytoplasm][GO:0043723:2,5-diamino-6-ribitylamino-4(3H)-pyrimidinone 5'-phosphate deaminase activity][GO:0008835:diaminohydroxyphosphoribosylaminopyrimidine deaminase activity][GO:0046872:metal ion binding][GO:0009982:pseudouridine synthase activity][GO:0003723:RNA binding][GO:0106029:tRNA pseudouridine synthase activity][GO:0000455:enzyme-directed rRNA pseudouridine synthesis][GO:0009…	-	-
mRNA_2525	scaffold_9	564419	567745	2970	+	mRNA_2525	0	0	0	0	0	4	0	0	0	0	0	0	0	0	0.163473	0	0	0	hypothetical protein		-	-
mRNA_5204	scaffold_24	32721	35497	4150	+	mRNA_5204	445	409	467	484	506	685	736	860	588	11.7651	12.0573	13.3842	13.7965	17.0106	20.0348	23.1804	24.2707	18.8649	L-methionine transporter		-	Solute carrier family 7 protein OS=Stemphylium lycopersici OX=183478 GN=DDE83_005317 PE=4 SV=1
mRNA_5207	scaffold_24	40388	42816	3576	+	mRNA_5207	354	329	370	356	306	595	652	792	564	10.8615	11.2557	12.3063	11.7767	11.9383	20.1959	23.8309	25.9394	20.9994	N2-dimethylguanosine tRNA methyltransferase	[GO:0005739:mitochondrion][GO:0031965:nuclear membrane][GO:0005634:nucleus][GO:0004809:tRNA (guanine-N2-)-methyltransferase activity][GO:0000049:tRNA binding][GO:0002940:tRNA N2-guanine methylation]	-	-
mRNA_5206	scaffold_24	36874	40168	6238	+	mRNA_5206	1888	1643	1749	1527	1170	2179	2087	1958	1511	33.2079	32.223	33.3479	28.9577	26.1673	42.399	43.7288	36.762	32.2511	hypothetical protein		-	-
mRNA_5757	scaffold_27	132180	132453	426	-	mRNA_5757	0	0	0	0	0	0	0	0	0	0	0	0	0	0	0	0	0	0			-	-
mRNA_2528	scaffold_9	569299	570799	2262	-	mRNA_2528	0	0	0	0	0	0	0	0	0	0	0	0	0	0	0	0	0	0			-	-
mRNA_8910	scaffold_53	226377	227875	2868	-	mRNA_8910	701	513	627	648	629	809	2102	2606	1847	26.8178	21.8832	26.0024	26.728	30.5978	34.2384	95.7953	106.421	85.7458	hypothetical protein		-	-
mRNA_5754	scaffold_27	113142	114334	2386	+	mRNA_5754	313	299	219	174	131	283	216	223	195	14.3932	15.3311	10.9169	8.62679	7.65983	14.3966	11.8324	10.9463	10.8815	hypothetical protein		-	-
XLOC_005764	scaffold_30	294590	294887	239	-	NA	7	0	0	6	1	3	20	35	14	1.60677	0	0	1.48489	0.291871	0.761793	5.46881	8.57574	3.89964	-	-	-	-
mRNA_8917	scaffold_53	238154	240354	3972	-	mRNA_8917	6902	5468	5730	6847	4898	6262	3583	4232	3425	190.656	168.42	171.581	203.921	172.039	191.358	117.904	124.787	114.809	acetolactate synthase	[GO:0005739:mitochondrion][GO:0003984:acetolactate synthase activity][GO:0050660:flavin adenine dinucleotide binding][GO:0000287:magnesium ion binding][GO:0030976:thiamine pyrophosphate binding][GO:0009097:isoleucine biosynthetic process][GO:0009099:valine biosynthetic process]	[K01652:Valine, leucine and isoleucine biosynthesis][K01652:Butanoate metabolism][K01652:C5-Branched dibasic acid metabolism][K01652:Pantothenate and CoA biosynthesis]	-
mRNA_8914	scaffold_53	234578	235154	552	+	mRNA_8914	1	0	2	0	5	5	0	0	0	0.198768	0	0.430939	0	1.26372	1.09945	0	0	0	hypothetical protein		-	-
mRNA_8915	scaffold_53	235840	236040	402	+	mRNA_8915	173	210	191	216	332	170	56	42	49	47.2177	63.9097	56.5109	63.5621	115.221	51.3294	18.2076	12.2364	16.2291	hypothetical protein		-	-
mRNA_10178	scaffold_69	124951	125940	1728	+	mRNA_10178	4532	3522	4008	2287	2734	2347	1294	1284	1085	287.76	249.355	275.873	156.564	220.736	164.859	97.8771	87.0268	83.6009	hypothetical protein		-	-
mRNA_10179	scaffold_69	126090	126661	1050	+	mRNA_10179	89	130	102	200	223	271	411	526	410	9.30005	15.147	11.5541	22.5326	29.6302	31.3273	51.1615	58.6716	51.99	hypothetical protein		-	-
mRNA_8784	scaffold_52	165235	166680	2670	+	mRNA_8784	302	221	259	274	222	355	392	388	325	12.4102	10.1264	11.5375	12.1397	11.6001	16.1384	19.1896	17.0197	16.2068	hypothetical protein		-	-
mRNA_6950	scaffold_36	15507	17239	2804	-	mRNA_6950	529	489	509	611	462	533	949	817	799	20.6996	21.3356	21.5906	25.7771	22.987	23.0724	44.2363	34.1252	37.9397	NAD(P)-binding protein	[GO:0016491:oxidoreductase activity]	-	Zn(2)-C6 fungal-type domain-containing protein OS=Trichoderma parareesei OX=858221 GN=A9Z42_0062160 PE=4 SV=1
mRNA_5118	scaffold_23	251864	252449	636	-	mRNA_5118	0	0	0	0	0	0	0	0	0	0	0	0	0	0	0	0	0	0	hypothetical protein	[GO:0030686:90S preribosome][GO:0005730:nucleolus][GO:0030688:preribosome, small subunit precursor][GO:0005524:ATP binding][GO:1990883:rRNA cytidine N-acetyltransferase activity][GO:0030515:snoRNA binding][GO:0000049:tRNA binding][GO:0042274:ribosomal small subunit biogenesis][GO:1904812:rRNA acetylation involved in maturation of SSU-rRNA][GO:0051391:tRNA acetylation]	[K14521:Ribosome biogenesis in eukaryotes]	-
mRNA_10170	scaffold_69	108797	109212	522	-	mRNA_10170	1455	1498	1580	640	737	634	688	646	679	305.828	351.087	360.007	145.037	196.977	147.422	172.27	144.942	173.191	40S ribosomal protein S21	[GO:0005737:cytoplasm][GO:0005840:ribosome][GO:0003735:structural constituent of ribosome][GO:0006364:rRNA processing][GO:0006412:translation]	[K02971:Ribosome]	Uncharacterized protein OS=Hortaea werneckii EXF-2000 OX=1157616 GN=BTJ68_11881 PE=4 SV=1
mRNA_6543	scaffold_32	208473	208880	816	+	mRNA_6543	60	60	51	107	90	115	114	138	94	8.06763	8.99569	7.43369	15.5119	15.3876	17.1061	18.2602	19.8071	15.3378			-	-
mRNA_10172	scaffold_69	113310	115072	3022	-	mRNA_10172	108	104	104	156	175	198	432	485	372	3.92116	4.21029	4.09321	6.10661	8.07908	7.95269	18.6844	18.7966	16.3898	terpenoid synthase	[GO:0000287:magnesium ion binding][GO:0010333:terpene synthase activity]	-	-
mRNA_10173	scaffold_69	115915	117006	1934	+	mRNA_10173	181	154	170	179	238	192	770	685	559	10.2685	9.74176	10.4548	10.9488	17.1688	12.05	52.0385	41.4826	38.484	hypothetical protein	[GO:0005829:cytosol][GO:0005634:nucleus][GO:0033699:DNA 5'-adenosine monophosphate hydrolase activity][GO:0120108:DNA-3'-diphospho-5'-guanosine diphosphatase][GO:0003690:double-stranded DNA binding][GO:0003725:double-stranded RNA binding][GO:0019002:GMP binding][GO:1905108:guanosine binding][GO:0030983:mismatched DNA binding][GO:1990165:single-strand break-containing DNA binding][GO:0003697:singl…	-	Transcription factor OS=Termitomyces sp. J132 OX=1306850 GN=J132_07531 PE=4 SV=1
mRNA_10174	scaffold_69	117118	119000	2712	-	mRNA_10174	1023	745	826	941	954	1155	5352	4546	3437	41.3876	33.6078	36.2256	41.0459	49.0769	51.6935	257.939	196.323	168.739	hypothetical protein	[GO:0005829:cytosol][GO:0005634:nucleus][GO:0016491:oxidoreductase activity]	-	-
mRNA_10175	scaffold_69	119338	119922	888	-	mRNA_10175	300	323	294	452	612	564	671	704	588	37.0675	44.5003	39.3785	60.2138	96.1517	77.0921	98.7644	92.852	88.1636	hypothetical protein		-	-
mRNA_10176	scaffold_69	119993	122331	4388	+	mRNA_10176	62	65	64	73	74	192	172	152	127	1.55028	1.81226	1.73475	1.96801	2.35279	5.31102	5.12333	4.05703	3.85356	hypothetical protein		-	-
mRNA_10177	scaffold_69	122332	124855	4064	-	mRNA_10177	1657	1479	1548	2645	2850	2356	3674	4738	3815	44.7356	44.5233	45.3046	76.9914	97.8384	70.3664	118.162	136.544	124.987	hypothetical protein		-	-
mRNA_6954	scaffold_36	24565	25926	2724	+	mRNA_6954	0	0	1	0	1	2	17	15	4	0	0	0.0436634	0	0.0512167	0.0891182	0.815704	0.644935	0.195514			-	-
mRNA_6955	scaffold_36	28360	31746	3248	-	mRNA_6955	0	0	0	0	0	2	0	0	0	0	0	0	0	0	0.0747408	0	0	0	hypothetical protein	[GO:0050660:flavin adenine dinucleotide binding][GO:0004499:N,N-dimethylaniline monooxygenase activity][GO:0050661:NADP binding]	-	Uncharacterized protein OS=Mycena chlorophos OX=658473 GN=MCHLO_10593 PE=4 SV=1
mRNA_6956	scaffold_36	31783	35224	5736	-	mRNA_6956	0	0	0	0	0	0	0	0	0	0	0	0	0	0	0	0	0	0	hypothetical protein		-	Transcription factor OS=Ganoderma sinense ZZ0214-1 OX=1077348 GN=GSI_01455 PE=4 SV=1
mRNA_813	scaffold_3	318593	320844	3516	+	mRNA_813	317	236	220	152	138	145	716	599	393	9.89225	8.21176	7.44215	5.11405	5.47581	5.00568	26.6167	19.9531	14.8822	hypothetical DNA photolyase	[GO:0003904:deoxyribodipyrimidine photo-lyase activity][GO:0003677:DNA binding][GO:0000166:nucleotide binding][GO:0006281:DNA repair][GO:0018298:protein-chromophore linkage]	-	Photolyase/cryptochrome alpha/beta domain-containing protein (Fragment) OS=Chaetothyriales sp. CBS 135597 OX=2249420 GN=DV738_g3862 PE=4 SV=1
mRNA_854	scaffold_3	415358	416231	1076	+	mRNA_854	263	259	274	331	412	473	851	724	697	26.8181	29.4483	30.2875	36.3903	53.4199	53.3571	103.373	78.8057	86.2473	Adaptor protein complex sigma subunit	[GO:0030121:AP-1 adaptor complex][GO:0005829:cytosol][GO:0005768:endosome][GO:0005794:Golgi apparatus][GO:0043231:intracellular membrane-bounded organelle][GO:0005634:nucleus][GO:0030276:clathrin binding][GO:0016197:endosomal transport][GO:0006886:intracellular protein transport][GO:0016192:vesicle-mediated transport]	-	-
mRNA_6951	scaffold_36	17942	19718	3438	+	mRNA_6951	23	10	13	21	22	29	180	201	158	0.734018	0.35585	0.449741	0.722576	0.892761	1.02385	6.84317	6.84734	6.11894			-	-
mRNA_6952	scaffold_36	19785	21534	3032	-	mRNA_6952	693	629	651	664	593	1077	882	1063	929	25.0778	25.3802	25.5374	25.9065	27.2862	43.1152	38.0216	41.0616	40.7954	hypothetical protein	[GO:0005737:cytoplasm][GO:0005783:endoplasmic reticulum][GO:0005789:endoplasmic reticulum membrane][GO:0000329:fungal-type vacuole membrane][GO:0016021:integral component of membrane][GO:0050660:flavin adenine dinucleotide binding][GO:0004506:squalene monooxygenase activity][GO:0006696:ergosterol biosynthetic process][GO:0016126:sterol biosynthetic process]	[K00511:Steroid biosynthesis][K00511:Sesquiterpenoid and triterpenoid biosynthesis]	-
mRNA_6953	scaffold_36	22832	23717	1772	+	mRNA_6953	4	1	6	0	4	2	50	68	7	0.247674	0.0690414	0.402728	0	0.31493	0.136997	3.68805	4.49445	0.525968			-	-
XLOC_004265	scaffold_22	299866	300573	1135	-	NA	10	4	2	16	7	32	20	8	15	0.959089	0.427767	0.207936	1.65449	0.853671	3.39522	2.28504	0.819022	1.74578	-	-	-	-
mRNA_6958	scaffold_36	36335	38113	2932	+	mRNA_6958	4	0	0	19	0	0	13	4	0	0.149686	0	0	0.766584	0	0	0.579522	0.159782	0	hypothetical protein		-	-
mRNA_6959	scaffold_36	39974	41214	2096	+	mRNA_6959	51	69	51	56	34	39	132	151	118	2.66971	4.02746	2.89403	3.16058	2.26311	2.25848	8.23139	8.43757	7.49576			-	-
mRNA_748	scaffold_3	131749	133596	3276	+	mRNA_748	89	96	85	96	106	136	223	248	178	2.98079	3.58509	3.08603	3.46655	4.51419	5.03893	8.89717	8.86624	7.23437	FAD dependent oxidoreductase		-	-
mRNA_749	scaffold_3	133475	134127	858	-	mRNA_749	1474	1565	1566	896	1367	1028	859	939	1081	188.493	223.152	217.085	123.535	222.28	145.428	130.857	128.177	167.75	NDUFA12-domain-containing protein	[GO:0005747:mitochondrial respiratory chain complex I][GO:0009055:electron transfer activity][GO:0008137:NADH dehydrogenase (ubiquinone) activity][GO:0006979:response to oxidative stress]	-	-
mRNA_9629	scaffold_61	206070	206422	606	+	mRNA_9629	265	231	219	139	209	215	91	146	123	47.9798	46.6351	42.9829	27.1339	48.1163	43.0635	19.6272	28.2171	27.0245	hypothetical protein		-	-
mRNA_8800	scaffold_52	206266	209601	6066	-	mRNA_8800	0	0	0	0	0	3	1	9	3	0	0	0	0	0	0.0600292	0.0215471	0.173769	0.0658482	hypothetical protein		-	-
mRNA_740	scaffold_3	111016	116326	8916	-	mRNA_740	4103	3905	4113	5653	3113	5087	2046	2739	2078	50.4913	53.5827	54.8673	75.0031	48.711	69.2525	29.9934	35.9794	31.0313	hypothetical protein	[GO:0005634:nucleus][GO:0000347:THO complex][GO:0000445:THO complex part of transcription export complex][GO:0003677:DNA binding][GO:0003729:mRNA binding][GO:0031124:mRNA 3'-end processing][GO:0006406:mRNA export from nucleus][GO:0006368:transcription elongation from RNA polymerase II promoter]	[K12879:RNA transport][K12879:Spliceosome]	Transcription factor/nuclear export subunit protein 2-domain-containing protein OS=Dichomitus squalens OX=114155 GN=BD309DRAFT_909606 PE=4 SV=1
mRNA_741	scaffold_3	116499	117560	1920	+	mRNA_741	2868	2798	2644	2399	3806	2158	2231	1937	1868	163.894	178.287	163.789	147.808	276.558	136.425	151.876	118.157	129.539	hypothetical protein		-	-
mRNA_742	scaffold_3	117331	122126	8724	-	mRNA_742	252	202	219	291	189	402	884	1071	955	3.16935	2.83275	2.98575	3.94591	3.02249	5.59312	13.2442	14.3782	14.5751	hypothetical protein		-	-
mRNA_743	scaffold_3	122370	124051	2704	+	mRNA_743	5610	5350	5372	1964	2172	2761	6945	6543	4697	227.636	242.059	236.295	85.9221	112.065	123.938	335.704	283.401	231.28	60S ribosomal protein L3	[GO:0022625:cytosolic large ribosomal subunit][GO:0003735:structural constituent of ribosome][GO:0000027:ribosomal large subunit assembly][GO:0006412:translation]	[K02925:Ribosome]	-
mRNA_744	scaffold_3	124832	126139	2616	+	mRNA_744	621	592	567	1010	490	1462	851	988	803	26.0459	27.6858	25.7792	45.6724	26.1322	67.8349	42.5189	44.2334	40.8698	hypothetical protein		-	-
mRNA_745	scaffold_3	126251	127092	1476	-	mRNA_745	1312	1382	1297	828	1384	1056	1629	1480	1331	97.5287	114.55	104.515	66.3612	130.818	86.8403	144.253	117.438	120.065	hypothetical protein	[GO:0005737:cytoplasm][GO:0005634:nucleus]	-	-
mRNA_746	scaffold_3	127592	128967	2268	-	mRNA_746	431	379	417	527	465	1073	818	900	664	20.8506	20.4442	21.8684	27.4877	28.6041	57.4249	47.1412	46.4762	38.9807	hypothetical protein	[GO:0005886:plasma membrane][GO:0005525:GTP binding][GO:0003924:GTPase activity][GO:0006886:intracellular protein transport][GO:0032482:Rab protein signal transduction]	-	GTP-binding protein YPT31/YPT8 OS=Saccharomyces cerevisiae (strain ATCC 204508 / S288c) OX=559292 GN=YPT31 PE=1 SV=3
mRNA_747	scaffold_3	129285	131728	3444	-	mRNA_747	4639	4286	4156	1575	2363	1637	5892	5067	3630	147.79	152.252	143.528	54.0988	95.7236	57.6938	223.61	172.313	140.336	40S ribosomal protein S7	[GO:0005829:cytosol][GO:0022627:cytosolic small ribosomal subunit][GO:0005730:nucleolus][GO:0005634:nucleus][GO:0032040:small-subunit processome][GO:0003735:structural constituent of ribosome][GO:0002181:cytoplasmic translation][GO:0042274:ribosomal small subunit biogenesis][GO:0042254:ribosome biogenesis][GO:0006364:rRNA processing]	[K02993:Ribosome]	Zn(2)-C6 fungal-type domain-containing protein OS=Pseudogymnoascus sp. VKM F-4515 (FW-2607) OX=1420909 GN=V496_01671 PE=4 SV=1
XLOC_010367	scaffold_7	184571	184865	209	+	NA	0	0	2	0	4	2	6	4	7	0	0	0.569087	0	1.33506	0.580761	1.87614	1.12077	2.2297	-	-	-	-
mRNA_818	scaffold_3	328507	330808	3598	+	mRNA_818	1569	1167	1215	1232	1252	1497	2639	3234	3031	47.8461	39.681	40.1643	40.506	48.5469	50.5015	95.867	105.271	112.163	MFS general substrate transporter		-	-
mRNA_9251	scaffold_57	132780	133474	1284	+	mRNA_9251	12	18	9	3	2	26	10	15	12	1.02542	1.71507	0.833685	0.276393	0.217312	2.45783	1.01795	1.36823	1.24435			-	-
mRNA_5110	scaffold_23	218665	221574	4662	+	mRNA_5110	0	0	0	0	0	0	0	0	0	0	0	0	0	0	0	0	0	0	hypothetical protein		-	-
XLOC_009247	scaffold_58	132789	134299	8289	+	NA	139	94	109	120	160	131	14	27	28	6.07128	4.57806	5.16097	5.65108	8.88625	6.32988	0.728449	1.25885	1.4841	-	-	-	-
mRNA_2184	scaffold_8	270314	271012	1398	-	mRNA_2184	1	2	9	2	5	1	3	5	0	0.0784834	0.175023	0.765702	0.169236	0.498978	0.0868233	0.280482	0.418885	0			-	-
mRNA_3638	scaffold_15	191210	194012	3990	-	mRNA_3638	94	65	77	73	52	104	221	301	314	2.58488	1.99303	2.29532	2.16431	1.81823	3.16376	7.23952	8.83538	10.4781	S-adenosyl-L-methionine-dependent methyltransferase	[GO:0008171:O-methyltransferase activity][GO:0046274:lignin catabolic process][GO:0032259:methylation]	-	Zn(2)-C6 fungal-type domain-containing protein OS=Xylaria hypoxylon OX=37992 GN=E0Z10_g6921 PE=4 SV=1
mRNA_8615	scaffold_50	239121	240351	1590	-	mRNA_8615	1378	1363	1290	1484	1692	2066	2261	2361	2025	95.0904	104.875	96.4978	110.41	148.464	157.716	185.864	173.912	169.571	BAR-domain-containing protein	[GO:0030479:actin cortical patch][GO:0051285:cell cortex of cell tip][GO:0005937:mating projection][GO:0043332:mating projection tip][GO:0031097:medial cortex][GO:1990528:Rvs161p-Rvs167p complex][GO:0008092:cytoskeletal protein binding][GO:0043495:protein membrane anchor][GO:0051666:actin cortical patch localization][GO:0007015:actin filament organization][GO:0000917:division septum assembly][GO:…	-	Uncharacterized protein OS=Mycena chlorophos OX=658473 GN=MCHLO_16140 PE=4 SV=1
mRNA_9624	scaffold_61	196507	197830	2544	-	mRNA_9624	14	17	7	5	4	5	14	35	15	0.603804	0.817533	0.32727	0.2325	0.219362	0.238559	0.719286	1.61132	0.785053			-	-
mRNA_5115	scaffold_23	243591	244329	1478	-	mRNA_5115	0	0	0	0	0	0	0	0	0	0	0	0	0	0	0	0	0	0			-	-
mRNA_352	scaffold_2	25544	26292	1498	+	mRNA_352	30	43	53	15	10	23	17	18	28	2.19732	3.5118	4.20813	1.18454	0.931336	1.86363	1.4833	1.40732	2.48869			-	-
mRNA_5114	scaffold_23	238139	242134	5190	+	mRNA_5114	0	0	0	0	0	0	0	0	0	0	0	0	0	0	0	0	0	0	hypothetical protein		-	Fungal_trans domain-containing protein OS=Grifola frondosa OX=5627 GN=A0H81_13963 PE=4 SV=1
mRNA_3931	scaffold_16	426478	428607	3232	-	mRNA_3931	329	303	295	341	335	363	730	782	489	11.1689	11.4695	10.8561	12.4811	14.4608	13.6326	29.5218	28.3378	20.1448	hypothetical protein	[GO:0005829:cytosol][GO:0000790:nuclear chromatin][GO:0005634:nucleus][GO:0048188:Set1C/COMPASS complex][GO:0070869:heterochromatin assembly involved in chromatin silencing][GO:0051568:histone H3-K4 methylation]	-	WD_REPEATS_REGION domain-containing protein OS=Batrachochytrium dendrobatidis (strain JAM81 / FGSC 10211) OX=684364 GN=BATDEDRAFT_35007 PE=4 SV=1
mRNA_4677	scaffold_20	452853	453598	1152	-	mRNA_4677	0	0	0	0	0	0	0	0	0	0	0	0	0	0	0	0	0	0	hypothetical protein		-	-
mRNA_3167	scaffold_13	4796	6991	3392	+	mRNA_3167	1079	964	947	1298	1161	1280	1847	1749	1611	34.902	34.7692	33.2062	45.2678	47.7523	45.8034	71.1708	60.3901	63.236	hypothetical protein	[GO:0005794:Golgi apparatus][GO:0000139:Golgi membrane][GO:0016021:integral component of membrane][GO:0022857:transmembrane transporter activity][GO:0055085:transmembrane transport]	-	-
mRNA_2725	scaffold_10	541715	542671	1530	+	mRNA_2725	12	16	18	25	13	45	57	114	123	0.860547	1.27939	1.39928	1.93294	1.18541	3.56997	4.86938	8.7266	10.7038			-	-
mRNA_3930	scaffold_16	425067	426410	1980	+	mRNA_3930	870	883	814	1046	1049	987	1310	1223	1007	48.2102	54.5593	48.8972	62.4938	73.9143	60.5056	86.4762	72.3424	67.7157	phosphoribosyl pyrophosphokinase	[GO:0005737:cytoplasm][GO:0005829:cytosol][GO:0002189:ribose phosphate diphosphokinase complex][GO:0005524:ATP binding][GO:0016301:kinase activity][GO:0000287:magnesium ion binding][GO:0004749:ribose phosphate diphosphokinase activity][GO:0006015:5-phosphoribose 1-diphosphate biosynthetic process][GO:0031505:fungal-type cell wall organization][GO:0009116:nucleoside metabolic process][GO:0009165:n…	[K00948:Pentose phosphate pathway][K00948:Purine metabolism]	Ribose-phosphate pyrophosphokinase 1 OS=[Candida] duobushaemulonis OX=1231522 GN=CXQ87_000218 PE=4 SV=1
mRNA_3423	scaffold_14	128709	130052	2272	+	mRNA_3423	0	0	0	0	0	0	0	0	0	0	0	0	0	0	0	0	0	0			-	-
mRNA_2724	scaffold_10	535937	540649	8706	+	mRNA_2724	112	123	113	1019	697	1108	2330	3670	3018	1.41151	1.72846	1.54378	13.846	11.1695	15.4477	34.9807	49.3718	46.1557	hypothetical protein		-	-
mRNA_11241	scaffold_87	73650	80024	12122	+	mRNA_11241	1436	1087	1280	733	860	956	4122	5742	4065	12.9977	10.9706	12.5592	7.15319	9.89789	9.57254	44.4452	55.4779	44.6489	hypothetical protein		-	-
XLOC_002442	scaffold_15	106155	106911	661	+	NA	51	77	78	52	55	11	9	4	11	4.23276	7.12578	7.01759	4.6531	5.8043	1.00996	0.889819	0.354373	1.10786	-	-	-	-
mRNA_3932	scaffold_16	428609	430520	2926	+	mRNA_3932	329	333	328	395	302	489	955	975	688	12.3369	13.9233	13.3329	15.9696	14.3996	20.2851	42.6599	39.0267	31.3068	hypothetical protein		-	-
mRNA_3935	scaffold_16	432376	433281	1812	+	mRNA_3935	44	37	36	76	157	58	176	171	137	2.66428	2.49814	2.36303	4.96164	12.0881	3.8852	12.6954	11.0527	10.0667			-	-
mRNA_8987	scaffold_54	197883	199093	2422	-	mRNA_8987	16	1	9	13	13	3	30	63	49	0.724821	0.0505125	0.44197	0.63495	0.748837	0.150346	1.61897	3.04648	2.69369			-	-
mRNA_5033	scaffold_23	10191	9575	6312	+	mRNA_5033	3207	2877	3026	2521	1690	2547	4398	4981	4035	55.7464	55.763	57.0199	47.2472	37.3541	48.9785	91.0708	92.4232	85.1141	hypothetical protein		[K18551:Nicotinate and nicotinamide metabolism]	-
XLOC_006375	scaffold_36	83756	85146	991	+	NA	87	82	59	87	37	61	256	219	189	4.81615	5.06155	3.54057	5.19261	2.60445	3.73568	16.8821	12.9411	12.6965	-	-	-	-
mRNA_3937	scaffold_16	436201	438580	3360	+	mRNA_3937	328	277	289	322	395	326	817	717	557	10.7107	10.0859	10.2302	11.3367	16.4012	11.7767	31.7814	24.9926	22.072	hypothetical protein		-	Zn(2)-C6 fungal-type domain-containing protein OS=[Candida] inconspicua OX=52247 GN=CANINC_003691 PE=4 SV=1
mRNA_5031	scaffold_23	2384	2896	1026	-	mRNA_5031	0	0	0	0	0	0	0	0	0	0	0	0	0	0	0	0	0	0			-	-
mRNA_3690	scaffold_15	340619	341074	804	-	mRNA_3690	0	0	0	2	0	2	15	5	2	0	0	0	0.294269	0	0.301938	2.43852	0.728359	0.331207	hypothetical protein	[GO:0005737:cytoplasm][GO:0005634:nucleus][GO:0005886:plasma membrane][GO:0005524:ATP binding][GO:0004672:protein kinase activity][GO:0004674:protein serine/threonine kinase activity][GO:0032147:activation of protein kinase activity][GO:0010629:negative regulation of gene expression][GO:1990872:negative regulation of sterol import by negative regulation of transcription from RNA polymerase II pro…	-	Serine/threonine-protein kinase STE20 OS=Saccharomyces cerevisiae (strain ATCC 204508 / S288c) OX=559292 GN=STE20 PE=1 SV=1
mRNA_1007	scaffold_3	806023	807851	3218	+	mRNA_1007	859	728	819	1389	1410	1646	2225	2225	1810	29.2881	27.677	30.2707	51.0607	61.1296	62.0851	90.3722	80.9796	74.8889	hypothetical protein	[GO:0000329:fungal-type vacuole membrane][GO:0016021:integral component of membrane][GO:0016020:membrane]	-	-
mRNA_3692	scaffold_15	344012	345715	2994	+	mRNA_3692	279	194	214	350	467	574	770	803	645	10.2244	7.92726	8.50133	13.8289	21.7612	23.2704	33.6147	31.412	28.6835	hypothetical protein		[K14328:RNA transport][K14328:mRNA surveillance pathway]	-
mRNA_3693	scaffold_15	346127	348230	2994	-	mRNA_3693	1205	990	981	850	885	833	2310	2495	2210	44.1591	40.4536	38.971	33.5844	41.2392	33.7704	100.844	97.6001	98.2801	hypothetical protein		-	Aromatic-L-amino-acid decarboxylase OS=Talaromyces marneffei PM1 OX=1077442 GN=GQ26_0271000 PE=4 SV=1
mRNA_3694	scaffold_15	348572	349962	2400	+	mRNA_3694	478	406	379	271	323	401	499	682	681	21.8525	20.6961	18.7825	13.3576	18.7763	20.2804	27.1757	33.2816	37.7799	hypothetical protein		-	-
mRNA_3695	scaffold_15	350584	353344	4342	+	mRNA_3695	45	22	17	19	16	38	176	123	104	1.13712	0.619878	0.465676	0.517647	0.514101	1.06228	5.29802	3.31777	3.1891	hypothetical protein		-	Aspartic endopeptidase OS=Aspergillus niger OX=5061 GN=pepAb PE=2 SV=1
mRNA_3696	scaffold_15	353947	356448	3862	+	mRNA_3696	3204	2557	2656	2405	2510	2149	1131	1293	1107	91.0259	81.0013	81.7976	73.667	90.6734	67.541	38.2773	39.2119	38.1646	hypothetical protein	[GO:0005783:endoplasmic reticulum][GO:0005789:endoplasmic reticulum membrane][GO:0005794:Golgi apparatus][GO:0000139:Golgi membrane][GO:0031902:late endosome membrane][GO:0005886:plasma membrane][GO:0005524:ATP binding][GO:0017050:D-erythro-sphingosine kinase activity][GO:0004143:diacylglycerol kinase activity][GO:0003951:NAD+ kinase activity][GO:0008481:sphinganine kinase activity][GO:0019722:ca…	[K04718:Sphingolipid metabolism][K04718:Calcium signaling pathway][K04718:Sphingolipid signaling pathway][K04718:Phospholipase D signaling pathway][K04718:VEGF signaling pathway][K04718:Apelin signaling pathway]	-
mRNA_4034	scaffold_17	217652	221077	6470	+	mRNA_4034	1545	1474	1317	1592	1377	2003	1487	1730	1524	26.2005	27.8719	24.2106	29.1078	29.6926	37.5768	30.0398	31.3165	31.3621	hypothetical protein		-	-
mRNA_3698	scaffold_15	361160	366292	6962	+	mRNA_3698	3399	2768	3036	7703	5340	7535	614	948	889	53.5676	48.6413	51.8672	130.887	107.01	131.369	11.5272	15.948	17.0017	P-type ATPase	[GO:0005623:cell][GO:0032153:cell division site][GO:0051286:cell tip][GO:0016021:integral component of membrane][GO:0005886:plasma membrane][GO:0005524:ATP binding][GO:0046872:metal ion binding][GO:0008553:proton-exporting ATPase activity, phosphorylative mechanism][GO:0120029:proton export across plasma membrane][GO:1902600:proton transmembrane transport][GO:0051453:regulation of intracellular p…	[K01535:Oxidative phosphorylation]	Plasma membrane ATPase OS=Valsa mali var. pyri OX=694573 GN=PMA1 PE=2 SV=1
mRNA_3699	scaffold_15	366329	367193	1730	-	mRNA_3699	8	2	10	25	14	23	65	30	47	0.507375	0.141435	0.687509	1.70948	1.12902	1.61371	4.91086	2.03098	3.61723			-	-
mRNA_4525	scaffold_20	38003	39095	1958	+	mRNA_4525	515	418	465	143	309	68	84	67	44	28.8589	26.1178	28.2465	8.6396	22.0173	4.21541	5.60735	4.00769	2.99202			-	-
mRNA_4675	scaffold_20	448897	449151	510	-	mRNA_4675	0	0	0	0	0	0	0	0	0	0	0	0	0	0	0	0	0	0			-	-
mRNA_4036	scaffold_17	222520	223837	1932	-	mRNA_4036	1373	1283	1321	579	884	638	1486	1433	1068	77.9737	81.2443	81.3243	35.4521	63.8357	40.0827	100.532	86.8701	73.6019	hypothetical protein		-	-
mRNA_5905	scaffold_28	97170	98387	1710	+	mRNA_5905	0	0	0	0	0	0	0	0	0	0	0	0	0	0	0	0	0	0	hypothetical protein		-	-
mRNA_8804	scaffold_52	220080	221459	1992	+	mRNA_8804	460	434	351	192	192	217	968	823	639	25.3369	26.6547	20.9576	11.402	13.4471	13.2225	63.5151	48.3885	42.7107	flavonol synthase/flavanone 3-hydroxylase	[GO:0046872:metal ion binding][GO:0016491:oxidoreductase activity]	-	Fe2OG dioxygenase domain-containing protein OS=Phialemoniopsis curvata OX=1093900 GN=E0L32_003408 PE=3 SV=1
mRNA_4522	scaffold_20	32042	32848	1290	-	mRNA_4522	3080	2726	2633	2754	2504	3087	2518	2492	2453	261.967	258.529	242.765	252.548	270.809	290.463	255.127	226.251	253.182	candidate mitochondrial ribosomal protein L16	[GO:0005737:cytoplasm][GO:0005762:mitochondrial large ribosomal subunit][GO:0000048:peptidyltransferase activity][GO:0019843:rRNA binding][GO:0003735:structural constituent of ribosome][GO:0032543:mitochondrial translation]	-	Fungal_trans domain-containing protein OS=Rhodotorula diobovata OX=5288 GN=DMC30DRAFT_408713 PE=3 SV=1
XLOC_008933	scaffold_54	153693	154523	716	-	NA	26	23	31	0	8	1	7	8	21	1.99212	1.96498	2.5748	0	0.779409	0.0847619	0.638919	0.654302	1.95255	-	-	-	-
mRNA_12208	scaffold_110	65835	66665	1308	-	mRNA_12208	366	302	274	228	238	276	387	376	397	30.7014	28.247	24.9154	20.6204	25.3856	25.6121	38.6718	33.6676	40.4118	hypothetical protein		-	Uncharacterized protein OS=Mycena chlorophos OX=658473 GN=MCHLO_14974 PE=4 SV=1
mRNA_4033	scaffold_17	216367	217321	1152	-	mRNA_4033	47	31	41	34	55	25	47	60	57	4.47641	3.29217	4.23308	3.49138	6.66083	2.63409	5.33256	6.10001	6.5879			-	-
mRNA_12204	scaffold_110	53641	54676	1794	-	mRNA_12204	173	142	139	247	228	293	223	254	185	10.5806	9.68365	9.21546	16.2871	17.7309	19.8239	16.247	16.5822	13.7301	hypothetical protein		-	-
mRNA_12205	scaffold_110	56478	57554	2154	-	mRNA_12205	117	112	156	267	327	370	601	530	485	5.95971	6.3613	8.61397	14.6634	21.1797	20.8497	36.4686	28.8179	29.9793	hypothetical protein	[GO:0005737:cytoplasm][GO:0005634:nucleus][GO:0000994:RNA polymerase III core binding][GO:0001030:RNA polymerase III type 1 promoter DNA binding][GO:0001031:RNA polymerase III type 2 promoter DNA binding][GO:0001032:RNA polymerase III type 3 promoter DNA binding][GO:0016480:negative regulation of transcription by RNA polymerase III]	-	-
mRNA_12206	scaffold_110	57803	60400	4448	-	mRNA_12206	283	305	248	261	216	456	448	388	358	6.98082	8.38896	6.6315	6.94138	6.77497	12.4435	13.1645	10.2164	10.7163	hypothetical protein	[GO:0005783:endoplasmic reticulum][GO:0005788:endoplasmic reticulum lumen][GO:0005789:endoplasmic reticulum membrane][GO:0016021:integral component of membrane][GO:0000009:alpha-1,6-mannosyltransferase activity][GO:0052917:dol-P-Man:Man(7)GlcNAc(2)-PP-Dol alpha-1,6-mannosyltransferase activity][GO:0052824:dolichyl-pyrophosphate Man7GlcNAc2 alpha-1,6-mannosyltransferase activity][GO:0000030:mannos…	[K03847:N-Glycan biosynthesis][K03847:Various types of N-glycan biosynthesis]	Zn(2)-C6 fungal-type domain-containing protein OS=Verticillium longisporum OX=100787 GN=BN1708_001046 PE=4 SV=1
mRNA_4520	scaffold_20	28133	31060	5334	-	mRNA_4520	864	734	709	1009	664	1083	1252	1374	989	17.7724	16.8351	15.8095	22.3773	17.3673	24.6444	30.6791	30.1693	24.687	hypothetical protein		-	-
mRNA_12200	scaffold_110	42352	43263	1824	+	mRNA_12200	31	29	51	24	22	40	22	33	31	1.86475	1.94512	3.3256	1.55653	1.68274	2.66182	1.57648	2.11895	2.26288			-	-
mRNA_12201	scaffold_110	43608	45469	2754	-	mRNA_12201	42	30	37	56	37	91	58	71	46	1.67329	1.33269	1.59795	2.40544	1.87437	4.01071	2.75267	3.01944	2.22392			-	-
mRNA_12202	scaffold_110	45733	46733	2002	+	mRNA_12202	16	4	7	30	26	46	20	27	13	0.876881	0.244438	0.415871	1.77267	1.81187	2.78893	1.30574	1.57954	0.864578			-	-
mRNA_12203	scaffold_110	50852	53279	3714	+	mRNA_12203	486	344	365	347	436	336	998	1577	1516	14.3575	11.3316	11.689	11.0524	16.3781	10.981	35.122	49.7303	54.3478	phosphate transporter	[GO:0016021:integral component of membrane][GO:0005886:plasma membrane][GO:0005315:inorganic phosphate transmembrane transporter activity][GO:0015293:symporter activity][GO:0006817:phosphate ion transport]	-	Glycerophosphoinositol permease 1 OS=Candida albicans (strain SC5314 / ATCC MYA-2876) OX=237561 GN=GIT1 PE=1 SV=1
XLOC_000816	scaffold_107	61503	61839	213	-	NA	20	12	17	3	8	14	15	17	19	5.15116	3.44624	4.7464	0.833071	2.61998	3.98898	4.60227	4.67381	5.93839	-	-	-	-
XLOC_000812	scaffold_107	50548	50814	207	-	NA	5	1	1	0	0	2	0	0	0	1.32512	0.295511	0.287293	0	0	0.586372	0	0	0	-	-	-	-
mRNA_6885	scaffold_35	175824	176703	1412	+	mRNA_6885	29	60	26	29	53	57	105	81	65	2.25345	5.19864	2.1901	2.42959	5.23672	4.89986	9.71953	6.71865	6.1292	hypothetical protein		-	-
mRNA_3346	scaffold_13	488293	489031	1478	-	mRNA_3346	0	0	0	0	0	0	0	0	1	0	0	0	0	0	0	0	0	0.0900846			-	-
XLOC_003356	scaffold_19	320897	321451	946	+	NA	67	55	68	53	69	58	91	33	25	7.26405	6.64899	7.99196	6.19535	9.51233	6.9565	11.7531	3.81913	3.28916	-	-	-	-
mRNA_3344	scaffold_13	481417	481833	834	-	mRNA_3344	11	16	18	45	23	61	70	59	54	1.44714	2.34708	2.56703	6.38288	3.84751	8.87784	10.9704	8.28548	8.6209	kinase-like protein		-	-
mRNA_3345	scaffold_13	485324	486842	2922	-	mRNA_3345	111	113	82	121	79	94	204	283	208	4.168	4.7312	3.33778	4.89864	3.77194	3.90473	9.12516	11.3433	9.47781			-	-
XLOC_003353	scaffold_19	307499	307859	302	+	NA	2	3	2	0	0	3	1	7	7	0.36331	0.607656	0.393838	0	0	0.602876	0.216398	1.35735	1.54307	-	-	-	-
mRNA_3343	scaffold_13	478779	479834	1962	-	mRNA_3343	5	2	2	2	7	1	62	27	32	0.279612	0.124711	0.121243	0.120587	0.497757	0.0618649	4.13032	1.61174	2.17158			-	-
XLOC_003351	scaffold_19	302195	303631	1254	+	NA	5	9	13	16	10	12	22	23	34	0.21874	0.439024	0.616511	0.75468	0.556277	0.580761	1.14653	1.07407	1.805	-	-	-	-
XLOC_003350	scaffold_19	300770	302019	966	+	NA	264	279	229	547	412	625	322	353	256	14.9928	17.6673	14.0979	33.4927	29.7515	39.266	21.7841	21.3993	17.6424	-	-	-	-
mRNA_475	scaffold_2	334703	340162	7080	-	mRNA_475	1354	1178	1387	1669	1217	2534	2317	2361	1862	20.9831	20.3557	23.3006	27.8865	23.9815	43.4427	42.7744	39.0566	35.0164	hypothetical protein		-	Zn(2)-C6 fungal-type domain-containing protein OS=Hortaea werneckii OX=91943 GN=D0866_04399 PE=4 SV=1
XLOC_007782	scaffold_45	66823	67749	810	-	NA	100	107	144	153	76	113	122	113	98	6.77282	8.08057	10.5724	11.1724	6.54511	8.46656	9.84318	8.16949	8.05445	-	-	-	-
mRNA_3349	scaffold_13	493307	494264	1186	-	mRNA_3349	0	0	0	0	0	0	0	0	0	0	0	0	0	0	0	0	0	0			-	-
mRNA_4529	scaffold_20	45688	47802	3924	-	mRNA_4529	2040	1742	1883	1933	1599	2680	2025	2054	1702	57.0408	54.3116	57.075	58.2738	56.851	82.899	67.4507	61.306	57.7505	Mob1/phocein		-	-
mRNA_1008	scaffold_3	808066	809034	1470	+	mRNA_1008	4087	3479	3752	3661	3116	3474	1960	2503	2466	305.051	289.541	303.578	294.613	295.732	286.851	174.273	199.423	223.358	hypothetical protein		-	-
XLOC_005540	scaffold_3	208796	210470	2473	-	NA	16	34	19	6	21	21	42	40	40	0.589891	1.39772	0.759356	0.2385	0.984475	0.856505	1.84462	1.5742	1.78958	-	-	-	-
mRNA_1318	scaffold_5	2015	3762	3156	-	mRNA_1318	207	170	229	229	201	233	301	313	388	7.19645	6.59	8.63025	8.58359	8.88541	8.96112	12.4658	11.6155	16.3689	hypothetical protein		-	-
mRNA_3203	scaffold_13	90223	90942	1440	-	mRNA_3203	7	2	0	0	2	4	10	24	9	0.53336	0.169919	0	0	0.19377	0.337164	0.90767	1.952	0.832156			-	-
mRNA_6322	scaffold_31	5619	7405	2856	+	mRNA_6322	3341	2981	3112	6029	4228	5595	1242	1249	1162	128.352	127.696	129.6	249.722	206.536	237.786	56.84	51.2195	54.1717	hypothetical protein	[GO:0005737:cytoplasm][GO:0005739:mitochondrion][GO:0005524:ATP binding][GO:0031072:heat shock protein binding][GO:0046872:metal ion binding][GO:0051082:unfolded protein binding][GO:0051085:chaperone cofactor-dependent protein refolding][GO:0042026:protein refolding][GO:0009408:response to heat]	-	-
mRNA_3201	scaffold_13	85930	88279	3900	-	mRNA_3201	11536	10080	10823	8801	9160	8522	9204	9248	9576	324.545	316.205	330.071	266.955	327.679	265.229	308.463	277.725	326.922	squalene synthase	[GO:0005789:endoplasmic reticulum membrane][GO:0016021:integral component of membrane][GO:0004310:farnesyl-diphosphate farnesyltransferase activity][GO:0051996:squalene synthase activity][GO:0006696:ergosterol biosynthetic process][GO:0045338:farnesyl diphosphate metabolic process][GO:0008299:isoprenoid biosynthetic process]	[K00801:Steroid biosynthesis][K00801:Sesquiterpenoid and triterpenoid biosynthesis]	Uncharacterized protein OS=Pseudogymnoascus sp. VKM F-4519 (FW-2642) OX=1420914 GN=V501_04398 PE=4 SV=1
mRNA_3200	scaffold_13	83223	86219	4372	+	mRNA_3200	528	541	464	850	837	1196	994	1163	856	13.2507	15.1388	12.623	22.999	26.7094	33.2043	29.7164	31.1552	26.0686	RCC1/BLIP-II		-	Transcription factor OS=Ganoderma sinense ZZ0214-1 OX=1077348 GN=GSI_12754 PE=4 SV=1
XLOC_003238	scaffold_18	240967	241522	642	-	NA	6	1	13	2	2	0	27	12	8	0.859424	0.159715	2.01855	0.308867	0.364267	0	4.60708	1.83478	1.39055	-	-	-	-
mRNA_6326	scaffold_31	20973	28780	11496	-	mRNA_6326	15177	14444	15111	6575	4757	7103	3003	3456	2552	144.852	153.714	156.34	67.658	57.7304	74.9961	34.1428	35.2094	29.5569	ARM repeat-containing protein		[K06699:Proteasome]	-
mRNA_3205	scaffold_13	100588	102583	3348	+	mRNA_3205	377	311	327	518	693	470	898	765	657	12.3549	11.3644	11.6168	18.3027	28.8779	17.0395	35.0576	26.7613	26.1279	RCC1/BLIP-II		-	-
mRNA_3204	scaffold_13	100025	99970	14214	+	mRNA_3204	4269	4314	4452	5146	4680	5491	3675	3826	2766	32.953	37.131	37.2532	42.8276	45.9354	46.8898	33.7934	31.5254	25.9096	atypical/PIKK/FRAP protein kinase	[GO:0005737:cytoplasm][GO:0005829:cytosol][GO:0000790:nuclear chromatin][GO:0005634:nucleus][GO:0048471:perinuclear region of cytoplasm][GO:0034064:Tor2-Mei2-Ste11 complex][GO:0031931:TORC1 complex][GO:0031932:TORC2 complex][GO:0005524:ATP binding][GO:0004672:protein kinase activity][GO:0004674:protein serine/threonine kinase activity][GO:0044877:protein-containing complex binding][GO:0051321:mei…	[K07203:ErbB signaling pathway][K07203:HIF-1 signaling pathway][K07203:Phospholipase D signaling pathway][K07203:Autophagy - other][K07203:Autophagy - animal][K07203:mTOR signaling pathway][K07203:PI3K-Akt signaling pathway][K07203:AMPK signaling pathway][K07203:Cellular senescence][K07203:Apelin signaling pathway][K07203:Jak-STAT signaling pathway]	Serine/threonine-protein kinase tor2 OS=Schizosaccharomyces pombe (strain 972 / ATCC 24843) OX=284812 GN=tor2 PE=1 SV=2
mRNA_8807	scaffold_52	228390	232147	7398	-	mRNA_8807	1350	1154	1209	1607	706	1461	981	894	780	20.0219	19.0838	19.4373	25.6964	13.314	23.9706	17.3319	14.1532	14.038	hypothetical protein		-	-
mRNA_3209	scaffold_13	111745	113136	1830	+	mRNA_3209	2999	2805	2864	802	809	358	780	743	811	179.808	187.523	186.143	51.8434	61.6759	23.7452	55.7101	47.552	59.0058	hypothetical protein		-	-
mRNA_6328	scaffold_31	31992	33338	2244	+	mRNA_6328	85	64	96	212	130	238	476	401	336	4.15605	3.48924	5.0883	11.1759	8.08237	12.8735	27.7252	20.9292	19.9362	hypothetical protein	[GO:0016021:integral component of membrane][GO:0005744:TIM23 mitochondrial import inner membrane translocase complex][GO:0030150:protein import into mitochondrial matrix]	-	-
mRNA_8668	scaffold_51	98302	99481	2158	+	mRNA_8668	34	26	54	85	73	44	326	333	220	1.72867	1.47399	2.97623	4.65948	4.71943	2.47483	19.745	18.0728	13.5736			-	-
mRNA_6429	scaffold_31	259533	261107	2544	+	mRNA_6429	2311	2141	2234	2332	2713	2948	2931	2976	2682	99.6707	102.961	104.446	108.438	148.782	140.655	150.588	137.008	140.368	hypothetical protein	[GO:0005737:cytoplasm][GO:0005783:endoplasmic reticulum][GO:0005789:endoplasmic reticulum membrane][GO:0016021:integral component of membrane][GO:0016411:acylglycerol O-acyltransferase activity][GO:0016746:transferase activity, transferring acyl groups][GO:0036149:phosphatidylinositol acyl-chain remodeling][GO:0008654:phospholipid biosynthetic process]	-	-
XLOC_001854	scaffold_13	484755	485269	457	+	NA	6	13	18	10	13	6	26	32	37	0.720261	1.74008	2.34235	1.29427	1.98434	0.796799	3.71807	4.10049	5.3899	-	-	-	-
XLOC_001853	scaffold_13	483999	484673	622	+	NA	33	29	16	15	5	11	62	35	38	2.91057	2.85201	1.52976	1.4264	0.560748	1.07329	6.51421	3.29518	4.06713	-	-	-	-
mRNA_3635	scaffold_15	184311	185568	2170	+	mRNA_3635	9	9	3	8	11	13	171	354	438	0.455059	0.507407	0.164432	0.436114	0.707215	0.727155	10.2998	19.1062	26.8744			-	-
mRNA_7110	scaffold_37	86105	86965	1386	-	mRNA_7110	6	3	2	1	7	5	13	9	13	0.474977	0.264808	0.171629	0.0853507	0.704617	0.437875	1.22594	0.76052	1.24883	hypothetical protein		-	-
mRNA_7545	scaffold_40	260872	261021	300	-	mRNA_7545	0	0	0	0	0	0	0	0	0	0	0	0	0	0	0	0	0	0			-	-
mRNA_2737	scaffold_11	8613	9816	1794	-	mRNA_2737	85	58	58	117	108	155	78	120	79	5.19854	3.95529	3.8453	7.71496	8.39885	10.487	5.68281	7.83412	5.86313			-	-
mRNA_7117	scaffold_37	124287	124808	918	+	mRNA_7117	0	0	0	0	0	0	0	0	0	0	0	0	0	0	0	0	0	0			-	-
mRNA_10409	scaffold_73	26715	28646	3220	+	mRNA_10409	4861	4197	4536	3293	2777	1918	2928	4371	3680	165.636	159.462	167.549	120.978	120.32	72.2997	118.852	158.985	152.166	hypothetical protein		-	-
XLOC_003273	scaffold_18	419779	420467	548	-	NA	73	109	72	72	66	70	116	89	124	7.30798	12.1672	7.81352	7.77127	8.4014	7.75231	13.8337	9.51067	15.0639	-	-	-	-
mRNA_5639	scaffold_26	217378	221337	6676	-	mRNA_5639	1327	1129	1201	997	920	915	1682	1580	1242	21.8092	20.6895	21.3969	17.6664	19.226	16.636	32.9307	27.7187	24.7702	DUF300-domain-containing protein		-	-
mRNA_11246	scaffold_87	88660	89919	1968	-	mRNA_11246	17	21	18	122	178	125	84	102	69	0.947782	1.30547	1.08786	7.33339	12.6187	7.70954	5.57885	6.07025	4.66819			-	-
mRNA_3100	scaffold_12	389709	391481	2862	+	mRNA_3100	1321	939	1125	1111	1064	1349	2089	2164	1921	50.6428	40.1392	46.7528	45.9214	51.8669	57.2118	95.4024	88.5562	89.3681	DnaJ-domain-containing protein	[GO:0005829:cytosol][GO:0048471:perinuclear region of cytoplasm][GO:0072380:TRC complex][GO:0005524:ATP binding][GO:0001671:ATPase activator activity][GO:0031072:heat shock protein binding][GO:0046872:metal ion binding][GO:0051082:unfolded protein binding][GO:0006458:'de novo' protein folding][GO:0051131:chaperone-mediated protein complex assembly][GO:0042026:protein refolding][GO:0045047:protein…	-	Uncharacterized protein OS=Venustampulla echinocandica OX=2656787 GN=BP5553_07765 PE=3 SV=1
XLOC_008484	scaffold_50	112544	114440	3234	+	NA	13	14	12	107	47	107	381	440	329	0.419024	0.503167	0.419292	3.71847	1.92631	3.81538	14.6294	15.1389	12.8686	-	-	-	-
XLOC_008482	scaffold_50	107122	107683	504	+	NA	210	237	169	173	174	127	130	141	114	22.8583	28.7648	19.9412	20.3028	24.0828	15.2928	16.8567	16.3829	15.0581	-	-	-	-
mRNA_7542	scaffold_40	252766	254125	2154	-	mRNA_7542	122	123	144	79	76	41	313	267	178	6.2144	6.98607	7.95136	4.33862	4.92251	2.31037	18.9928	14.5177	11.0027	hypothetical protein		-	-
mRNA_2730	scaffold_10	557775	558686	1360	+	mRNA_2730	0	0	0	0	0	0	0	0	0	0	0	0	0	0	0	0	0	0	hypothetical protein	[GO:0016021:integral component of membrane][GO:0020037:heme binding][GO:0005506:iron ion binding][GO:0004497:monooxygenase activity][GO:0016705:oxidoreductase activity, acting on paired donors, with incorporation or reduction of molecular oxygen]	-	O-methylsterigmatocystin oxidoreductase OS=Aspergillus udagawae OX=91492 GN=AUD_5204 PE=4 SV=1
mRNA_8661	scaffold_51	84667	86461	3486	-	mRNA_8661	56	36	63	115	103	100	244	158	146	1.76257	1.26342	2.1495	3.90248	4.12219	3.4819	9.14857	5.30837	5.57635	LbTsp2-A; tetraspanin Tsp2 family		-	-
mRNA_7543	scaffold_40	255680	257159	2634	-	mRNA_7543	1999	1817	1815	1364	1617	688	535	646	494	83.2687	84.3942	81.9569	61.2588	85.6471	31.7042	26.5478	28.7242	24.971	hypothetical protein		-	-
mRNA_6422	scaffold_31	238033	240223	3184	+	mRNA_6422	8859	7756	7599	7065	7410	7787	7159	7254	6172	305.279	298.015	283.863	262.488	324.686	296.852	293.88	266.831	258.094	GTP binding protein	[GO:0120104:actomyosin contractile ring, proximal layer][GO:0032153:cell division site][GO:0005737:cytoplasm][GO:0005829:cytosol][GO:0036391:medial cortex septin ring][GO:0015630:microtubule cytoskeleton][GO:0032151:mitotic septin complex][GO:0031105:septin complex][GO:0005940:septin ring][GO:0005525:GTP binding][GO:0003924:GTPase activity][GO:0061640:cytoskeleton-dependent cytokinesis][GO:000028…	-	Fungal specific transcription factor domain family protein OS=Aspergillus niger OX=5061 GN=ATCC64974_45200 PE=3 SV=1
XLOC_008488	scaffold_50	125588	127402	7247	+	NA	10	13	8	15	13	26	126	140	115	0.344597	0.499509	0.298842	0.557299	0.569624	0.99116	5.17235	5.14975	4.80894	-	-	-	-
XLOC_008489	scaffold_50	133505	134417	849	+	NA	9	17	9	38	25	41	27	13	41	0.581553	1.22485	0.630419	2.64738	2.0541	2.93082	2.07834	0.896679	3.21493	-	-	-	-
mRNA_3903	scaffold_16	346525	350004	6608	+	mRNA_3903	1364	1126	1197	1883	1174	2350	1852	1916	1432	22.648	20.8469	21.5451	33.7094	24.7866	43.166	36.6321	33.9592	28.8535	hypothetical protein		-	-
mRNA_6423	scaffold_31	240934	243971	5754	+	mRNA_6423	765	859	724	1002	680	1155	1584	1549	1102	14.5873	18.264	14.9656	20.6	16.4876	24.3644	35.9812	31.5292	25.4998	hypothetical protein		-	-
mRNA_3884	scaffold_16	311119	311818	1188	-	mRNA_3884	23	15	13	8	9	9	143	197	161	2.1242	1.54471	1.30152	0.796606	1.05693	0.919538	15.733	19.4214	18.0441			-	Zn(2)-C6 fungal-type domain-containing protein OS=Sparassis crispa OX=139825 GN=SCP_0203660 PE=4 SV=1
mRNA_6424	scaffold_31	244508	246646	3282	-	mRNA_6424	739	609	608	548	652	544	1560	1364	1134	24.7053	22.7014	22.0338	19.7521	27.7158	20.1189	62.1265	48.6751	46.0044	hypothetical protein	[GO:0031011:Ino80 complex][GO:0042766:nucleosome mobilization]	-	Fungal specific transcription factor domain family protein OS=Aspergillus niger OX=5061 GN=ATCC64974_78080 PE=4 SV=1
XLOC_009437	scaffold_6	237529	237959	378	+	NA	12	10	15	18	14	16	53	50	41	1.74158	1.61827	2.3599	2.81657	2.5836	2.56887	9.16315	7.74604	7.22083	-	-	-	-
mRNA_6425	scaffold_31	248216	250765	4560	+	mRNA_6425	173	147	138	228	196	260	658	811	666	4.16261	3.9439	3.59947	5.9148	5.99666	6.92073	18.8604	20.8299	19.4462			-	-
mRNA_7149	scaffold_37	214461	215998	2622	-	mRNA_7149	5632	4602	4499	2271	2550	2444	5090	4870	3793	235.676	214.727	204.084	102.46	135.683	113.139	253.732	217.534	192.608	40S ribosomal protein S2	[GO:0022627:cytosolic small ribosomal subunit][GO:0003735:structural constituent of ribosome][GO:0000028:ribosomal small subunit assembly][GO:0006412:translation]	[K02998:Ribosome]	40S ribosomal protein S0 OS=Allomyces macrogynus (strain ATCC 38327) OX=578462 GN=AMAG_18886 PE=3 SV=1
mRNA_5988	scaffold_28	308058	310461	4488	+	mRNA_5988	20	13	12	22	16	29	137	120	103	0.488947	0.354376	0.318019	0.579883	0.497377	0.784312	3.98987	3.13155	3.05569	hypothetical protein		-	-
XLOC_005998	scaffold_32	146533	147611	843	-	NA	13	8	22	6	20	19	19	25	27	0.846	0.580505	1.55199	0.420982	1.65497	1.36785	1.47295	1.73666	2.13222	-	-	-	-
mRNA_11229	scaffold_87	40494	42384	3360	-	mRNA_11229	10	2	12	20	8	12	119	227	250	0.326547	0.0728222	0.424783	0.704143	0.332177	0.433496	4.62912	7.91258	9.90662			-	-
mRNA_6931	scaffold_35	318046	319840	2866	-	mRNA_6931	196	148	150	309	277	284	450	482	325	7.50351	6.3177	6.22501	12.7542	13.4841	12.0278	20.5223	19.6971	15.0984			-	-
mRNA_5983	scaffold_28	292753	294102	1596	-	mRNA_5983	83	101	102	103	65	101	228	316	219	5.70598	7.74215	7.60137	7.63439	5.68197	7.68125	18.6721	23.1892	18.2699			-	-
mRNA_5980	scaffold_28	286576	287130	996	-	mRNA_5980	0	1	1	8	9	9	17	5	5	0	0.122833	0.119417	0.950169	1.26067	1.0968	2.2309	0.587952	0.668399	hypothetical protein	[GO:0005737:cytoplasm][GO:0047724:inosine nucleosidase activity][GO:0070635:nicotinamide riboside hydrolase activity][GO:0004731:purine-nucleoside phosphorylase activity][GO:0046115:guanosine catabolic process][GO:0006148:inosine catabolic process][GO:0034356:NAD biosynthesis via nicotinamide riboside salvage pathway][GO:0019358:nicotinate nucleotide salvage]	[K03783:Purine metabolism][K03783:Pyrimidine metabolism][K03783:Nicotinate and nicotinamide metabolism]	-
mRNA_5981	scaffold_28	288418	288911	666	-	mRNA_5981	13	24	27	7	11	11	183	204	71	2.14168	4.4087	4.82186	1.24335	2.30429	2.00476	35.9143	35.8746	14.1941			-	-
mRNA_5986	scaffold_28	301886	303441	2310	+	mRNA_5986	78990	69713	70741	54551	64064	86422	8433	9286	5404	3751.85	3692.11	3642.37	2793.58	3869.19	4541.05	477.156	470.813	311.479	Aldo/keto reductase	[GO:0047681:aryl-alcohol dehydrogenase (NADP+) activity][GO:0019439:aromatic compound catabolic process][GO:0006081:cellular aldehyde metabolic process]	-	Fungal_trans domain-containing protein OS=Pseudogymnoascus sp. VKM F-4517 (FW-2822) OX=1420911 GN=V498_05803 PE=4 SV=1
mRNA_5987	scaffold_28	305259	306537	2328	-	mRNA_5987	67	68	74	107	62	140	645	539	369	3.15774	3.57354	3.78071	5.43715	3.71558	7.29942	36.2132	27.1167	21.1042	hypothetical protein	[GO:0030479:actin cortical patch][GO:0032153:cell division site][GO:0030428:cell septum][GO:0051286:cell tip][GO:0043332:mating projection tip][GO:0005634:nucleus][GO:0071933:Arp2/3 complex binding][GO:0000147:actin cortical patch assembly][GO:0044397:actin cortical patch internalization][GO:0051666:actin cortical patch localization][GO:0006897:endocytosis][GO:2000601:positive regulation of Arp2/…	-	-
mRNA_5984	scaffold_28	296174	297127	1452	+	mRNA_5984	195	142	146	166	352	109	789	1289	762	14.7351	11.9645	11.9594	13.5242	33.8216	9.11178	71.0233	103.972	69.8736			-	-
mRNA_5985	scaffold_28	297259	298834	2616	-	mRNA_5985	463	346	378	620	531	733	1067	823	744	19.4191	16.1812	17.1862	28.0365	28.3188	34.0102	53.3111	36.8463	37.8669	hypothetical protein	[GO:0005737:cytoplasm][GO:0005829:cytosol][GO:0005634:nucleus][GO:0004731:purine-nucleoside phosphorylase activity][GO:0034356:NAD biosynthesis via nicotinamide riboside salvage pathway][GO:0006152:purine nucleoside catabolic process]	[K03783:Purine metabolism][K03783:Pyrimidine metabolism][K03783:Nicotinate and nicotinamide metabolism]	-
mRNA_3887	scaffold_16	317595	318335	1056	-	mRNA_3887	983	954	847	1125	1084	847	797	857	815	102.135	110.524	95.3991	126.026	143.213	97.3561	98.6473	95.0492	102.759	hypothetical protein	[GO:0005634:nucleus][GO:0004721:phosphoprotein phosphatase activity][GO:0006397:mRNA processing]	[K15544:mRNA surveillance pathway]	Uncharacterized protein OS=Phanerochaete carnosa (strain HHB-10118-sp) OX=650164 GN=PHACADRAFT_250223 PE=4 SV=1
XLOC_003117	scaffold_18	50516	51078	710	+	NA	8	11	13	3	6	6	18	6	7	0.997452	1.52927	1.75706	0.403282	0.951233	0.827584	2.6735	0.798546	1.05911	-	-	-	-
XLOC_006436	scaffold_36	86084	89020	10810	-	NA	718	673	752	940	748	939	978	922	820	16.1631	16.8928	18.3509	22.8146	21.4109	23.3843	26.2267	22.1553	22.4003	-	-	-	-
mRNA_5539	scaffold_25	397465	398083	1116	+	mRNA_5539	794	679	716	877	619	927	552	702	551	78.0623	74.4353	76.3086	92.962	77.3829	100.823	64.6496	73.6723	65.7374	hypothetical protein		-	BZIP domain-containing protein OS=Sparassis crispa OX=139825 GN=SCP_0304240 PE=4 SV=1
mRNA_7052	scaffold_36	265540	266384	1296	+	mRNA_7052	906	761	761	868	681	1106	1943	2277	1946	76.7022	71.8378	69.84	79.2291	73.3095	103.584	195.956	205.774	199.923	hypothetical protein	[GO:0030134:COPII-coated ER to Golgi transport vesicle][GO:0005783:endoplasmic reticulum][GO:0005789:endoplasmic reticulum membrane][GO:0005793:endoplasmic reticulum-Golgi intermediate compartment][GO:0005794:Golgi apparatus][GO:0016021:integral component of membrane][GO:0006888:endoplasmic reticulum to Golgi vesicle-mediated transport][GO:0007030:Golgi organization][GO:0006886:intracellular prot…	-	Uncharacterized protein OS=Sclerotinia sclerotiorum (strain ATCC 18683 / 1980 / Ss-1) OX=665079 GN=SS1G_10046 PE=3 SV=1
XLOC_007042	scaffold_4	279759	280105	213	-	NA	2	0	0	1	0	0	0	0	0	0.515116	0	0	0.27769	0	0	0	0	0	-	-	-	-
mRNA_7050	scaffold_36	260301	262541	3126	-	mRNA_7050	5	4	1	4	6	13	75	128	110	0.175495	0.156547	0.0380483	0.15137	0.267782	0.504775	3.13591	4.79571	4.68521	hypothetical protein	[GO:0005634:nucleus][GO:0051321:meiotic cell cycle]	-	-
mRNA_7051	scaffold_36	263215	265428	3120	-	mRNA_7051	19	10	21	42	22	57	227	249	183	0.668165	0.39212	0.800552	1.59245	0.983754	2.2175	9.50959	9.34709	7.80947	hypothetical protein	[GO:0005634:nucleus][GO:0051321:meiotic cell cycle]	-	-
mRNA_7056	scaffold_36	271811	274127	4192	-	mRNA_7056	1557	1548	1550	2669	1525	3186	1923	2123	1975	40.7523	45.1776	43.978	75.3178	50.7536	92.2504	59.9582	59.3144	62.7293	hypothetical protein		-	-
mRNA_7057	scaffold_36	278692	280103	2358	+	mRNA_7057	0	0	0	0	0	0	0	0	0	0	0	0	0	0	0	0	0	0	hypothetical protein		-	-
mRNA_7054	scaffold_36	268969	270594	2616	-	mRNA_7054	1033	881	936	1216	1086	1606	2248	2392	2004	43.3259	41.2014	42.5562	54.9878	57.9176	74.5163	112.318	107.091	101.996	hypothetical protein		-	Bar domain OS=Trichoderma arundinaceum OX=490622 GN=TARUN_8678 PE=4 SV=1
XLOC_007044	scaffold_4	296963	297857	1437	-	NA	17	13	4	13	6	18	27	13	27	1.14572	0.976927	0.292234	0.944624	0.51418	1.34203	2.1677	0.935234	2.20818	-	-	-	-
mRNA_7058	scaffold_36	286956	288780	2460	-	mRNA_7058	0	0	0	0	0	0	0	0	0	0	0	0	0	0	0	0	0	0			-	-
mRNA_7059	scaffold_36	289218	294624	7914	+	mRNA_7059	0	0	0	0	0	0	0	0	0	0	0	0	0	0	0	0	0	0	hypothetical protein		-	-
XLOC_011727	scaffold_86	34219	34604	586	+	NA	8	6	9	15	19	17	13	5	14	1.29463	1.08267	1.57884	2.61717	3.90969	3.04343	2.50613	0.863718	2.74931	-	-	-	-
XLOC_004226	scaffold_22	118720	120252	3056	-	NA	61	34	37	52	110	58	124	127	84	2.38182	1.48029	1.5661	2.18911	5.46141	2.50533	5.76774	5.29333	3.98014	-	-	-	-
XLOC_004223	scaffold_22	104724	105436	1673	-	NA	27	32	24	12	31	18	9	24	16	2.59863	3.43414	2.50398	1.24522	3.79381	1.91651	1.03188	2.46569	1.8687	-	-	-	-
mRNA_3906	scaffold_16	358274	360468	4278	-	mRNA_3906	1015	745	839	1011	813	1461	1466	1589	1379	26.0322	21.3054	23.3263	27.9564	26.5136	41.4527	44.7903	43.5025	42.9189	hypothetical protein	[GO:0071521:Cdc42 GTPase complex][GO:0032153:cell division site][GO:0051286:cell tip][GO:0090726:cortical dynamic polarity patch][GO:0005829:cytosol][GO:0043332:mating projection tip][GO:0005634:nucleus][GO:0031520:plasma membrane of cell tip][GO:0030427:site of polarized growth][GO:0035091:phosphatidylinositol binding][GO:0032266:phosphatidylinositol-3-phosphate binding][GO:0030674:protein bindi…	-	-
mRNA_12640	scaffold_127	21754	24417	5102	-	mRNA_12640	457	396	436	584	363	839	995	1051	888	9.8279	9.49572	10.1641	13.5407	9.92623	19.9602	25.4902	24.1265	23.1738			-	-
mRNA_862	scaffold_3	436242	437989	2520	+	mRNA_862	448	498	379	443	356	307	358	496	430	19.5057	24.177	17.8881	20.7957	19.7091	14.787	18.5683	23.0522	22.7192	DnaJ-domain-containing protein	[GO:0005783:endoplasmic reticulum][GO:0005789:endoplasmic reticulum membrane][GO:0016021:integral component of membrane][GO:0030544:Hsp70 protein binding][GO:0034975:protein folding in endoplasmic reticulum]	-	Transcription factor OS=Candida orthopsilosis (strain 90-125) OX=1136231 GN=CORT_0A02330 PE=4 SV=1
mRNA_3975	scaffold_17	29425	30129	1092	+	mRNA_3975	0	0	0	0	0	0	0	0	0	0	0	0	0	0	0	0	0	0	hypothetical protein		-	-
mRNA_3974	scaffold_17	27212	28590	2136	-	mRNA_3974	0	0	0	0	0	0	0	0	0	0	0	0	0	0	0	0	0	0			-	-
mRNA_1312	scaffold_4	765835	768133	3660	-	mRNA_1312	8150	7014	7396	6118	5013	6045	10730	12336	10234	244.321	234.454	240.348	197.742	191.089	200.474	383.186	394.752	372.297	hypothetical protein	[GO:0005623:cell][GO:0005783:endoplasmic reticulum][GO:0005789:endoplasmic reticulum membrane][GO:0016021:integral component of membrane][GO:0005886:plasma membrane][GO:0052851:ferric-chelate reductase (NADPH) activity][GO:0000293:ferric-chelate reductase activity][GO:0050660:flavin adenine dinucleotide binding][GO:0005506:iron ion binding][GO:0006879:cellular iron ion homeostasis][GO:0015677:cop…	[K21421:HIF-1 signaling pathway][K21421:Phagosome][K21421:Ferroptosis][K21421:Necroptosis]	-
mRNA_3976	scaffold_17	33237	34636	2082	-	mRNA_3976	189	173	142	127	125	168	216	217	211	9.96015	10.1657	8.11208	7.21595	8.37621	9.79427	13.5601	12.207	13.4936	hypothetical protein		-	-
mRNA_3971	scaffold_17	14711	15217	780	+	mRNA_3971	24	15	7	49	4	40	14	18	7	3.37599	2.35272	1.0674	7.43142	0.715457	6.22456	2.34598	2.70277	1.19489	hypothetical protein		-	-
XLOC_005570	scaffold_3	404173	405839	1432	-	NA	66	90	77	149	137	248	19	49	68	3.96144	6.02337	5.01002	9.64229	10.4559	16.4672	1.35853	3.13943	4.95288	-	-	-	-
mRNA_3973	scaffold_17	21911	26315	7164	+	mRNA_3973	0	0	0	0	0	0	0	0	0	0	0	0	0	0	0	0	0	0	hypothetical protein		-	C2H2-type zinc finger transcription factor OS=Phycomyces blakesleeanus (strain ATCC 8743b / DSM 1359 / FGSC 10004 / NBRC 33097 / NRRL 1555) OX=763407 GN=PHYBLDRAFT_150870 PE=4 SV=1
mRNA_3972	scaffold_17	15904	16699	1260	-	mRNA_3972	7	0	8	9	10	4	24	33	25	0.609554	0	0.755169	0.844972	1.10726	0.38533	2.48961	3.06743	2.64177	hypothetical protein		-	-
mRNA_3979	scaffold_17	37857	39318	2344	-	mRNA_3979	117	92	79	46	68	49	103	137	114	5.47663	4.80179	4.00861	2.32151	4.04734	2.53736	5.74342	6.84533	6.47548			-	-
mRNA_3978	scaffold_17	36944	37880	1656	-	mRNA_3978	11	10	12	6	24	11	10	12	9	0.728815	0.738776	0.861878	0.428609	2.02194	0.806262	0.789279	0.848696	0.723614			-	-
mRNA_3829	scaffold_16	172477	173778	2202	+	mRNA_3829	37	43	19	26	36	51	170	182	105	1.84361	2.38905	1.02627	1.39677	2.28089	2.81123	10.0907	9.68023	6.34888	hypothetical protein		-	-
mRNA_7589	scaffold_41	96473	96930	666	+	mRNA_7589	173	142	153	301	309	194	448	260	177	28.5008	26.0848	27.3238	53.4641	64.7295	35.3566	87.9214	45.7226	35.3854	hypothetical protein		-	-
mRNA_10785	scaffold_79	80015	80605	1182	+	mRNA_10785	70	42	59	64	131	36	85	63	51	6.49779	4.34715	5.93689	6.4052	15.4622	3.69682	9.39923	6.24244	5.74484			-	-
mRNA_10783	scaffold_79	76545	77353	1168	+	mRNA_10783	107	80	102	44	89	38	64	62	26	10.0514	8.37954	10.3868	4.45636	10.6308	3.94897	7.16189	6.21699	2.96384			-	-
mRNA_10782	scaffold_79	71236	72405	2340	+	mRNA_10782	0	0	0	0	0	0	0	0	0	0	0	0	0	0	0	0	0	0	hypothetical protein		-	-
mRNA_10781	scaffold_79	68716	69237	1044	+	mRNA_10781	0	0	0	0	0	0	0	0	0	0	0	0	0	0	0	0	0	0	hypothetical protein		-	-
mRNA_10780	scaffold_79	65542	66357	1632	-	mRNA_10780	0	0	0	0	0	0	0	0	0	0	0	0	0	0	0	0	0	0	hypothetical protein		-	-
mRNA_7580	scaffold_41	58069	60146	2616	-	mRNA_7580	397	309	327	577	343	523	3208	3989	4219	16.6509	14.4509	14.8674	26.0921	18.2926	24.2665	160.283	178.59	214.732	hypothetical protein		-	-
mRNA_2680	scaffold_10	424742	426315	2954	+	mRNA_2680	28	61	53	88	104	127	316	332	170	1.04	2.52634	2.13398	3.52405	4.91181	5.21839	13.9819	13.1631	7.66237			-	-
XLOC_003274	scaffold_18	422478	422782	237	-	NA	324	281	333	450	350	414	1318	1375	1038	74.9983	72.5273	83.5585	112.306	103.017	106.015	363.436	339.747	291.571	-	-	-	-
mRNA_7583	scaffold_41	67883	68656	1548	+	mRNA_7583	2	15	7	2	0	1	262	287	262	0.141757	1.18548	0.537838	0.152837	0	0.0784102	22.1218	21.7141	22.5349			-	-
mRNA_7584	scaffold_41	68638	77392	16152	-	mRNA_7584	228	205	244	375	257	449	221	361	235	1.54879	1.55275	1.79675	2.74647	2.21986	3.37414	1.78837	2.61765	1.93716	hypothetical protein		-	-
mRNA_7585	scaffold_41	77873	78400	576	+	mRNA_7585	595	564	525	723	536	685	1066	1154	1074	113.339	119.793	108.408	148.486	129.826	144.348	241.894	234.647	248.26	hypothetical protein	[GO:0120115:Lsm2-8 complex][GO:0005634:nucleus][GO:0005681:spliceosomal complex][GO:0046540:U4/U6 x U5 tri-snRNP complex][GO:0005688:U6 snRNP][GO:0003723:RNA binding][GO:0045292:mRNA cis splicing, via spliceosome][GO:0000398:mRNA splicing, via spliceosome][GO:0016070:RNA metabolic process][GO:0006364:rRNA processing][GO:1905323:telomerase holoenzyme complex assembly]	[K12627:RNA degradation][K12627:Spliceosome]	-
mRNA_7586	scaffold_41	78909	79847	1464	-	mRNA_7586	1341	1104	1162	663	795	697	1340	1287	1114	100.501	92.2574	94.4039	53.5726	75.7608	57.7877	119.634	102.96	101.314	heme oxygenase-like protein		-	-
mRNA_10788	scaffold_79	96464	97887	2848	-	mRNA_10788	41	41	34	44	56	55	171	198	182	1.57953	1.76123	1.41992	1.82761	2.74326	2.34405	7.84778	8.14248	8.50856			-	-
mRNA_1311	scaffold_4	763817	764550	1350	-	mRNA_1311	43	28	21	26	17	23	12	24	35	3.49478	2.53745	1.85016	2.27829	1.75685	2.06794	1.16182	2.08214	3.45191			-	-
XLOC_007596	scaffold_43	190011	190777	629	-	NA	0	2	0	10	0	3	0	3	18	0	0.194501	0	0.94035	0	0.289457	0	0.279301	1.9051	-	-	-	-
mRNA_6364	scaffold_31	113611	113998	552	-	mRNA_6364	993	984	938	866	623	1110	1264	1365	1219	197.376	218.087	202.11	185.588	157.459	244.077	299.294	289.618	294.029	hypothetical protein		[K08504:SNARE interactions in vesicular transport]	-
mRNA_9071	scaffold_55	160884	162715	2954	-	mRNA_9071	1313	1246	1183	1327	1635	1962	1380	1636	1297	48.7685	51.6037	47.632	53.1411	77.2193	80.618	61.0603	64.8641	58.4594	PCI-domain-containing protein	[GO:0005829:cytosol][GO:0005634:nucleus][GO:0005838:proteasome regulatory particle][GO:0008541:proteasome regulatory particle, lid subcomplex][GO:0030234:enzyme regulator activity][GO:0045842:positive regulation of mitotic metaphase/anaphase transition][GO:0043161:proteasome-mediated ubiquitin-dependent protein catabolic process]	[K03037:Proteasome]	-
mRNA_11788	scaffold_99	59399	61906	3450	-	mRNA_11788	515	441	389	619	338	654	903	855	628	16.3785	15.6384	13.4108	21.2247	13.6683	23.0092	34.2105	29.0254	24.2363	hypothetical protein	[GO:0005779:integral component of peroxisomal membrane][GO:0030674:protein binding, bridging][GO:0045046:protein import into peroxisome membrane]	[K13336:Peroxisome]	Peroxisomal matrix protein importer Pex3-Penicillium chrysogenum OS=Mucor ambiguus OX=91626 GN=MAM1_0466c10635 PE=4 SV=1
mRNA_11789	scaffold_99	61991	62699	850	+	mRNA_11789	609	715	630	522	601	531	677	695	730	78.611	102.911	88.1549	72.6477	98.6447	75.8262	104.102	95.7629	114.348	hypothetical protein		-	-
mRNA_11838	scaffold_100	78995	79906	1062	-	mRNA_11838	17	11	14	15	19	27	3	2	10	1.75634	1.26719	1.56794	1.67085	2.49602	3.08591	0.369222	0.220565	1.25372			-	-
mRNA_11839	scaffold_100	81705	82261	1114	+	mRNA_11839	0	0	0	0	0	0	0	0	0	0	0	0	0	0	0	0	0	0			-	-
mRNA_11836	scaffold_100	75340	76271	1718	-	mRNA_11836	84	109	73	79	95	77	134	126	100	5.36464	7.76205	5.05387	5.43969	7.7147	5.44015	10.1946	8.58972	7.75			-	-
mRNA_11781	scaffold_99	41770	43937	4104	+	mRNA_11781	35	28	30	44	33	87	142	148	140	0.935719	0.834688	0.869438	1.26828	1.12182	2.57309	4.52243	4.22363	4.54198			-	-
mRNA_11834	scaffold_100	71284	73425	3840	-	mRNA_11834	70	67	66	108	73	112	71	68	70	2.0001	2.1346	2.04427	3.32708	2.65222	3.54022	2.41667	2.074	2.42712	hypothetical protein		-	-
mRNA_11783	scaffold_99	47725	50363	3186	+	mRNA_11783	457	371	491	3407	2602	1330	471	565	384	15.7382	14.2463	18.3299	126.502	113.941	50.6698	19.3226	20.7699	16.0476	glycoside hydrolase family 1 protein	[GO:0080079:cellobiose glucosidase activity][GO:0102483:scopolin beta-glucosidase activity][GO:0030245:cellulose catabolic process]	[K01188:Cyanoamino acid metabolism][K01188:Starch and sucrose metabolism][K01188:Phenylpropanoid biosynthesis]	Beta-glucosidase 1B OS=Sparassis crispa OX=139825 GN=SCP_1701810 PE=4 SV=1
mRNA_11832	scaffold_100	68740	69376	1152	-	mRNA_11832	385	333	349	176	164	199	95	150	153	36.6685	35.3643	36.0328	18.073	19.8614	20.9674	10.7786	15.25	17.6833			-	-
mRNA_11785	scaffold_99	54507	56213	3084	+	mRNA_11785	37	35	54	103	110	128	86	91	85	1.31635	1.38844	2.08259	3.95087	4.97619	5.03778	3.64481	3.45588	3.66969	hypothetical protein		-	-
mRNA_11786	scaffold_99	56876	57944	2026	-	mRNA_11786	9	8	9	9	10	13	47	54	40	0.487403	0.483085	0.528357	0.525501	0.688619	0.778839	3.03214	3.12166	2.62873			-	-
mRNA_11787	scaffold_99	57701	58702	1614	-	mRNA_11787	5	0	10	25	6	2	30	38	46	0.3399	0	0.736921	1.83234	0.51864	0.150408	2.42945	2.75747	3.79472	hypothetical protein		-	-
mRNA_8403	scaffold_48	177505	179513	3000	-	mRNA_8403	385	325	353	276	252	242	1581	1108	1116	14.0807	13.2536	13.9952	10.8832	11.7192	9.79124	68.8813	43.2564	49.5299	Clavaminate synthase-like protein		-	2og-fe oxygenase superfamily OS=Fusarium sporotrichioides OX=5514 GN=FSPOR_2851 PE=4 SV=1
mRNA_5550	scaffold_25	418817	420168	2260	-	mRNA_5550	8355	7665	7908	5098	6490	4300	8819	8844	8369	405.623	414.932	416.182	266.847	400.64	230.942	510.037	458.323	493.049	hypothetical protein	[GO:0005938:cell cortex][GO:0051285:cell cortex of cell tip][GO:0032153:cell division site][GO:0005737:cytoplasm][GO:0000935:division septum][GO:0000139:Golgi membrane][GO:0005886:plasma membrane][GO:0005525:GTP binding][GO:0003924:GTPase activity][GO:0051519:activation of bipolar cell growth][GO:0051523:cell growth mode switching, monopolar to bipolar][GO:0006888:endoplasmic reticulum to Golgi v…	[K07941:Ras signaling pathway][K07941:Phospholipase D signaling pathway][K07941:Endocytosis]	TAF domain-containing protein OS=Leptosphaeria maculans (strain JN3 / isolate v23.1.3 / race Av1-4-5-6-7-8) OX=985895 GN=LEMA_P013580.1 PE=3 SV=1
mRNA_9424	scaffold_59	123010	124101	1902	+	mRNA_9424	140	118	94	247	220	339	66	107	55	8.07611	7.59005	5.87817	15.3623	16.1373	21.6338	4.53549	6.58878	3.85014			-	-
XLOC_010147	scaffold_67	6309	7436	3523	-	NA	59	52	50	39	49	39	203	140	155	3.21104	3.15563	2.94988	2.28847	3.39097	2.34811	13.1612	8.13334	10.2368	-	-	-	-
mRNA_2459	scaffold_9	368028	368678	1080	-	mRNA_2459	104	155	142	90	185	49	97	147	134	10.5656	17.5582	15.6383	9.858	23.8983	5.50701	11.7392	15.9413	16.5198	hypothetical protein		-	-
mRNA_1317	scaffold_5	1216	1953	2574	+	mRNA_1317	0	0	2	1	0	0	0	0	0	0	0	0.0924158	0.0459581	0	0	0	0	0	hypothetical protein		-	C2H2-type zinc finger transcription factor OS=Phycomyces blakesleeanus (strain ATCC 8743b / DSM 1359 / FGSC 10004 / NBRC 33097 / NRRL 1555) OX=763407 GN=PHYBLDRAFT_176077 PE=4 SV=1
mRNA_1195	scaffold_4	475429	476873	2284	-	mRNA_1195	471	534	426	529	602	702	715	800	696	22.6261	28.6035	22.1839	27.3987	36.7721	37.3065	40.9167	41.0228	40.5731	hypothetical protein		-	-
mRNA_1194	scaffold_4	474677	475428	862	+	mRNA_1194	3310	3682	3468	2328	2821	2539	5278	4972	4155	421.314	522.576	478.516	319.482	456.577	357.519	800.3	675.547	641.784	hypothetical protein	[GO:0005829:cytosol][GO:0022627:cytosolic small ribosomal subunit][GO:0005634:nucleus][GO:0003735:structural constituent of ribosome][GO:0002181:cytoplasmic translation]	[K02983:Ribosome]	-
mRNA_1197	scaffold_4	480385	482334	2652	-	mRNA_1197	24	11	25	17	24	37	94	124	109	0.992939	0.507449	1.12122	0.758308	1.26257	1.69345	4.63282	5.4762	5.4724	AGABI1DRAFT_108647; hypothetical protein		-	-
mRNA_1196	scaffold_4	476890	480160	6118	+	mRNA_1196	214	206	208	228	211	328	581	637	499	3.83786	4.11937	4.0437	4.40855	4.81162	6.50741	12.4124	12.1944	10.8597	Dihydropteroate synthase	[GO:0003848:2-amino-4-hydroxy-6-hydroxymethyldihydropteridine diphosphokinase activity][GO:0005524:ATP binding][GO:0004150:dihydroneopterin aldolase activity][GO:0004156:dihydropteroate synthase activity][GO:0016301:kinase activity][GO:0046872:metal ion binding][GO:0046656:folic acid biosynthetic process][GO:0046654:tetrahydrofolate biosynthetic process]	[K13939:Folate biosynthesis]	Folic acid synthesis protein fol1 OS=Talaromyces marneffei PM1 OX=1077442 GN=GQ26_0042790 PE=4 SV=1
mRNA_1191	scaffold_4	468313	469047	1350	-	mRNA_1191	245	210	205	275	322	289	439	556	487	19.9121	19.0309	18.0611	24.0973	33.2767	25.9841	42.5032	48.2361	48.0308	hypothetical protein		-	-
mRNA_1190	scaffold_4	467052	467955	1284	-	mRNA_1190	3	3	0	3	1	1	8	1	0	0.256355	0.285844	0	0.276393	0.108656	0.0945319	0.814359	0.091215	0			-	-
mRNA_1193	scaffold_4	473118	474291	1428	-	mRNA_1193	113	115	89	77	62	86	234	321	245	8.68231	9.85242	7.41287	6.37871	6.05734	7.30994	21.418	26.3274	22.8435	hypothetical protein	[GO:0005737:cytoplasm][GO:0035241:protein-arginine omega-N monomethyltransferase activity][GO:0018216:peptidyl-arginine methylation]	-	-
mRNA_1192	scaffold_4	469577	472802	5502	+	mRNA_1192	1466	1423	1474	2048	1353	1781	1081	1478	1182	29.2347	31.6415	31.8641	44.0331	34.308	39.2904	25.68	31.4619	28.6037	hypothetical protein	[GO:0034045:phagophore assembly site membrane][GO:0005524:ATP binding][GO:0004674:protein serine/threonine kinase activity][GO:0006914:autophagy][GO:0015031:protein transport]	[K08269:Autophagy - other][K08269:Autophagy - animal][K08269:mTOR signaling pathway]	Pkinase-domain-containing protein OS=Fistulina hepatica ATCC 64428 OX=1128425 GN=FISHEDRAFT_67070 PE=3 SV=1
mRNA_9427	scaffold_59	131273	131962	1268	+	mRNA_9427	6	18	6	11	12	5	30	27	26	0.519179	1.73671	0.562803	1.02623	1.32032	0.478624	3.09238	2.49388	2.7301			-	-
mRNA_1199	scaffold_4	483393	484225	1666	+	mRNA_1199	17	7	14	21	29	20	53	31	23	1.11959	0.514039	0.999488	1.49113	2.42852	1.45713	4.15807	2.17931	1.83814			-	-
mRNA_11326	scaffold_89	10019	9971	4308	-	mRNA_11326	0	0	0	0	0	0	0	0	0	0	0	0	0	0	0	0	0	0	hypothetical protein		-	-
mRNA_5568	scaffold_26	22034	23769	3356	-	mRNA_5568	602	444	534	3182	1705	5224	2991	2946	2603	19.6816	16.1858	18.9254	112.163	70.8795	188.94	116.489	102.812	103.271	Nucleotidylyl transferase	[GO:0005634:nucleus][GO:0005524:ATP binding][GO:0000309:nicotinamide-nucleotide adenylyltransferase activity][GO:0004515:nicotinate-nucleotide adenylyltransferase activity][GO:0009435:NAD biosynthetic process]	[K06210:Nicotinate and nicotinamide metabolism]	-
mRNA_5569	scaffold_26	23781	26263	3752	-	mRNA_5569	826	609	653	1781	2394	1502	1817	1808	1403	24.1547	19.8576	20.7002	56.1528	89.0184	48.5904	63.2969	56.4374	49.7874	Metallo-dependent hydrolase		[K01443:Amino sugar and nucleotide sugar metabolism]	NDT80 domain-containing protein OS=Verticillium dahliae OX=27337 GN=VDGE_05574 PE=4 SV=1
mRNA_8929	scaffold_54	22096	22510	696	+	mRNA_8929	25	9	24	2	4	10	34	31	21	3.94108	1.582	4.10135	0.339931	0.801806	1.74395	6.38499	5.21656	4.01731	protein prenylyltransferase		-	-
mRNA_11168	scaffold_86	28427	29660	2100	-	mRNA_11168	13	26	24	42	29	26	64	48	78	0.679217	1.5147	1.3593	2.36592	1.92662	1.50279	3.98338	2.67703	4.94539	hypothetical protein		-	-
mRNA_11169	scaffold_86	30970	33452	4264	-	mRNA_11169	0	0	0	0	0	0	0	0	0	0	0	0	0	0	0	0	0	0	hypothetical protein		-	Transcription factor OS=Ganoderma sinense ZZ0214-1 OX=1077348 GN=GSI_01455 PE=4 SV=1
mRNA_11164	scaffold_86	18125	18847	1140	+	mRNA_11164	75	92	90	101	141	178	179	277	154	7.2184	9.87316	9.38993	10.4806	17.2557	18.9522	20.5229	28.4581	17.9863			-	-
mRNA_11165	scaffold_86	20637	21585	1898	-	mRNA_11165	19	6	4	19	16	13	91	54	36	1.09835	0.386748	0.250662	1.18421	1.17609	0.831363	6.26666	3.33218	2.52541			-	-
mRNA_5562	scaffold_26	2613	3141	926	-	mRNA_5562	28	13	20	14	26	23	176	163	134	3.31766	1.71754	2.56888	1.78849	3.91724	3.01481	24.8423	20.6162	19.2672	hypothetical protein		-	-
mRNA_11167	scaffold_86	25492	27428	3178	-	mRNA_11167	250	255	229	210	253	205	303	317	250	8.63119	9.81657	8.5705	7.81692	11.1067	7.82967	12.4618	11.6825	10.474	hypothetical protein		-	-
mRNA_11160	scaffold_86	8356	9412	1888	-	mRNA_11160	21	19	26	28	30	20	89	86	82	1.2204	1.23119	1.63793	1.75439	2.21686	1.28579	6.16139	5.33492	5.78278	hypothetical protein		-	-
mRNA_11161	scaffold_86	10337	9852	8596	-	mRNA_11161	869	920	948	1090	836	1318	929	957	719	11.092	13.0938	13.1171	15.0003	13.5684	18.6107	14.1257	13.0391	11.1367	hypothetical protein		[K20408:mTOR signaling pathway]	-
mRNA_11162	scaffold_86	15151	16693	2718	+	mRNA_11162	3	0	7	6	0	5	9	30	17	0.121103	0	0.306319	0.261139	0	0.223287	0.432796	1.29272	0.832769			-	-
mRNA_5567	scaffold_26	19744	22078	4424	+	mRNA_5567	910	854	904	1089	765	1410	2300	2517	2402	22.5689	23.6165	24.304	29.1194	24.1249	38.6854	67.9522	66.6346	72.2908	hypothetical protein		-	BZIP domain-containing protein OS=Sparassis crispa OX=139825 GN=SCP_0306050 PE=4 SV=1
mRNA_1079	scaffold_4	175618	177617	3872	+	mRNA_1079	55	68	74	104	62	68	69	43	62	1.55852	2.14856	2.27311	3.17737	2.23396	2.13166	2.32919	1.30066	2.13197	hypothetical protein		-	-
mRNA_2719	scaffold_10	521165	522007	1044	-	mRNA_2719	0	2	4	7	12	5	4	10	1	0	0.23437	0.455705	0.793173	1.60361	0.581317	0.500784	1.12184	0.127534			-	-
XLOC_009427	scaffold_6	174428	174987	940	+	NA	19	22	32	25	15	0	300	386	264	2.04781	2.64392	3.73875	2.90511	2.05571	0	38.518	44.409	34.5288	-	-	-	-
mRNA_9437	scaffold_59	162878	166353	5592	+	mRNA_9437	1	0	0	0	3	0	7	15	11	0.0196208	0	0	0	0.0748467	0	0.163614	0.314163	0.261909	hypothetical protein		-	C2H2-type zinc finger transcription factor OS=Phycomyces blakesleeanus (strain ATCC 8743b / DSM 1359 / FGSC 10004 / NBRC 33097 / NRRL 1555) OX=763407 GN=PHYBLDRAFT_139528 PE=4 SV=1
mRNA_9434	scaffold_59	152885	154313	2058	-	mRNA_9434	200	117	136	181	178	184	404	481	512	10.6628	6.95527	7.85992	10.4041	12.0668	10.8522	25.6582	27.3736	33.1245	hypothetical protein		-	-
XLOC_009424	scaffold_6	154909	156897	5140	+	NA	127	154	132	29	57	23	108	176	78	3.70202	5.00546	4.17108	0.91142	2.11273	0.741689	3.75029	5.47639	2.75912	-	-	-	-
mRNA_9432	scaffold_59	147372	149414	3420	-	mRNA_9432	2296	2180	2018	2698	2331	3504	2454	2795	2599	73.6598	77.9837	70.181	93.3224	95.0899	124.36	93.7862	95.7166	101.182	hypothetical protein	[GO:0005737:cytoplasm][GO:0005829:cytosol][GO:0005634:nucleus][GO:0035861:site of double-strand break][GO:0000151:ubiquitin ligase complex][GO:0031624:ubiquitin conjugating enzyme binding][GO:0061630:ubiquitin protein ligase activity][GO:0008270:zinc ion binding][GO:0036205:histone catabolic process][GO:0016574:histone ubiquitination][GO:0007127:meiosis I][GO:0032436:positive regulation of protea…	-	E3 ubiquitin-protein ligase dbl4 OS=Aspergillus awamori OX=105351 GN=AAWM_05997 PE=4 SV=1
mRNA_9433	scaffold_59	149549	152677	4344	+	mRNA_9433	2172	1695	1954	2182	1858	2208	3060	3213	2538	54.8599	47.7368	53.5007	59.4203	59.6725	61.6954	92.0709	86.6268	77.7905	lysyl-tRNA synthetase	[GO:0005737:cytoplasm][GO:0005829:cytosol][GO:0005524:ATP binding][GO:0004824:lysine-tRNA ligase activity][GO:0000049:tRNA binding][GO:0002181:cytoplasmic translation][GO:0006430:lysyl-tRNA aminoacylation]	[K04567:Aminoacyl-tRNA biosynthesis]	-
mRNA_9430	scaffold_59	140222	141127	1566	+	mRNA_9430	4393	3503	3617	6164	4097	7424	8886	9601	7983	307.79	273.667	274.714	465.63	365	575.426	741.661	718.053	678.733	hypothetical protein		-	-
mRNA_9431	scaffold_59	141820	143238	2360	-	mRNA_9431	54	34	47	70	61	103	382	397	383	2.51054	1.76254	2.3687	3.50878	3.60609	5.29747	21.1564	19.702	21.6079	hypothetical protein		-	-
mRNA_1223	scaffold_4	530384	532740	3570	-	mRNA_1223	1995	1783	1870	1851	1860	1923	1788	1969	1759	61.314	61.1021	62.3014	61.335	72.6881	65.3815	65.4621	64.5965	65.6028	glutamine synthetase/guanido kinase		-	-
mRNA_1222	scaffold_4	528721	530262	2418	+	mRNA_1222	752	739	713	692	543	821	753	750	657	34.1229	37.3905	35.0718	33.8548	31.3301	41.2126	40.7033	36.3276	36.1771	hypothetical protein	[GO:0005730:nucleolus]	-	-
mRNA_4613	scaffold_20	289971	291347	1598	+	mRNA_4613	16	27	41	20	32	38	61	50	32	1.09857	2.06709	3.05163	1.48055	2.79378	2.88636	4.98935	3.66458	2.66623			-	-
mRNA_4612	scaffold_20	285346	287069	2010	-	mRNA_4612	718	676	652	453	383	237	1188	1410	1320	39.1934	41.1456	38.5812	26.6608	26.584	14.3119	77.2522	82.1589	87.4385	hypothetical protein		-	-
mRNA_4615	scaffold_20	292073	292956	1768	+	mRNA_4615	23	16	16	11	5	5	13	10	13	1.42735	1.10716	1.07637	0.736005	0.394554	0.343266	0.961063	0.662444	0.979007			-	-
mRNA_4614	scaffold_20	291403	292206	1278	+	mRNA_4614	2	3	2	4	5	4	45	40	44	0.171705	0.287186	0.186133	0.370254	0.54583	0.379903	4.60227	3.66573	4.58402			-	-
mRNA_1225	scaffold_4	535585	538530	3474	-	mRNA_1225	2036	1743	1889	1974	1325	2527	3499	3101	2491	64.3032	61.382	64.6736	67.2183	53.2114	88.2915	131.645	104.545	95.4704	amp dependent CoA ligase	[GO:0005777:peroxisome][GO:0005524:ATP binding][GO:0016874:ligase activity][GO:0009405:pathogenesis]	-	Uncharacterized protein OS=Fusarium fasciculatum OX=2594813 GN=FIE12Z_5840 PE=4 SV=1
mRNA_9439	scaffold_59	167581	168015	870	+	mRNA_9439	0	0	0	0	0	0	0	0	0	0	0	0	0	0	0	0	0	0	hypothetical protein		-	Fungal_trans domain-containing protein OS=Grifola frondosa OX=5627 GN=A0H81_13963 PE=4 SV=1
XLOC_001210	scaffold_114	29108	29816	651	-	NA	105	150	134	143	102	113	34	79	65	8.84837	14.0946	12.241	12.9926	10.9297	10.5344	3.41318	7.10637	6.64702	-	-	-	-
mRNA_6939	scaffold_35	333648	334622	1722	+	mRNA_6939	661	527	513	139	510	125	146	242	195	42.1166	37.4413	35.4331	9.54887	41.3195	8.8109	11.0818	16.4594	15.0774	fungal hydrophobin	[GO:0005576:extracellular region][GO:0009277:fungal-type cell wall][GO:0005199:structural constituent of cell wall]	-	-
XLOC_000064	scaffold_1	349014	349661	592	+	NA	0	0	0	0	0	0	0	0	0	0	0	0	0	0	0	0	0	0	-	-	-	-
mRNA_244	scaffold_1	643421	644173	1176	-	mRNA_244	12	7	12	13	12	10	28	5	4	1.11959	0.728222	1.21366	1.30769	1.42361	1.03213	3.11201	0.49796	0.452874			-	-
mRNA_531	scaffold_2	450251	452817	4674	+	mRNA_531	31946	28362	28784	27315	28109	44680	8002	9583	8037	749.916	742.372	732.465	691.326	839.025	1160.29	223.769	240.129	228.944	ATP-dependent metallopeptidase Hfl	[GO:0005745:m-AAA complex][GO:0005743:mitochondrial inner membrane][GO:0005739:mitochondrion][GO:0005524:ATP binding][GO:0016887:ATPase activity][GO:0004222:metalloendopeptidase activity][GO:0008270:zinc ion binding][GO:0042407:cristae formation][GO:0008053:mitochondrial fusion][GO:0034982:mitochondrial protein processing][GO:0006465:signal peptide processing]	-	Zn(2)-C6 fungal-type domain-containing protein OS=Venustampulla echinocandica OX=2656787 GN=BP5553_09517 PE=3 SV=1
mRNA_530	scaffold_2	447724	450066	3914	+	mRNA_530	2700	2352	2293	385	337	176	4528	3113	1284	75.6881	73.5173	69.68	11.6362	12.0123	5.45802	151.209	93.1515	43.6786	hypothetical protein	[GO:0005576:extracellular region][GO:0016158:3-phytase activity]	-	3-phytase A OS=Byssochlamys spectabilis (strain No. 5 / NBRC 109023) OX=1356009 GN=PVAR5_7185 PE=3 SV=1
mRNA_537	scaffold_2	465929	470002	7380	-	mRNA_537	1009	927	888	1129	954	1641	1480	1489	1235	15.001	15.3673	14.3114	18.0971	18.0348	26.9896	26.2118	23.6303	22.281	hypothetical protein	[GO:0005829:cytosol][GO:0005730:nucleolus][GO:0005634:nucleus][GO:0030687:preribosome, large subunit precursor][GO:0003723:RNA binding][GO:1902626:assembly of large subunit precursor of preribosome][GO:0042273:ribosomal large subunit biogenesis][GO:0042255:ribosome assembly]	-	-
mRNA_536	scaffold_2	462691	465477	5454	+	mRNA_536	2037	1699	2017	2265	2132	2776	2893	3664	2948	40.9789	38.1111	43.9861	49.1273	54.5369	61.78	69.3304	78.6814	71.9676	hypothetical protein		-	-
mRNA_5698	scaffold_26	414781	417675	4156	+	mRNA_5698	597	529	532	367	346	467	404	512	394	15.761	15.5723	15.2251	10.4463	11.615	13.6391	12.7056	14.4287	12.6225	hypothetical protein	[GO:0005680:anaphase-promoting complex][GO:0044732:mitotic spindle pole body][GO:0005634:nucleus][GO:0007049:cell cycle][GO:0051301:cell division][GO:0045842:positive regulation of mitotic metaphase/anaphase transition][GO:0043161:proteasome-mediated ubiquitin-dependent protein catabolic process]	[K03355:Cell cycle][K03355:Oocyte meiosis][K03355:Ubiquitin mediated proteolysis]	Uncharacterized protein OS=Moniliophthora roreri OX=221103 GN=WG66_11765 PE=4 SV=1
mRNA_242	scaffold_1	642338	642784	540	+	mRNA_242	755	779	785	815	861	1078	1025	1043	1088	153.404	176.489	172.902	178.539	222.448	242.308	248.097	226.215	268.263	hypothetical protein		-	-
mRNA_5696	scaffold_26	412054	413338	2134	+	mRNA_5696	13138	12876	12905	15899	14094	13135	1999	2773	3470	675.491	738.176	719.264	881.344	921.421	747.101	122.436	152.19	216.501	splicing factor U2AF subunit	[GO:0000243:commitment complex][GO:0005829:cytosol][GO:0005634:nucleus][GO:0005681:spliceosomal complex][GO:0071004:U2-type prespliceosome][GO:0089701:U2AF][GO:0046872:metal ion binding][GO:0030628:pre-mRNA 3'-splice site binding][GO:0003723:RNA binding][GO:0045292:mRNA cis splicing, via spliceosome][GO:0000398:mRNA splicing, via spliceosome]	[K12836:Spliceosome]	Uncharacterized protein OS=Moniliophthora roreri OX=221103 GN=WG66_11770 PE=4 SV=1
mRNA_5697	scaffold_26	413575	414753	1876	-	mRNA_5697	552	629	642	246	358	219	406	460	430	32.2843	41.0196	40.703	15.5122	26.6237	14.1695	28.2868	28.7182	30.5183	glycosyltransferase family 1 protein	[GO:0005789:endoplasmic reticulum membrane][GO:0016021:integral component of membrane][GO:0031965:nuclear membrane][GO:0006488:dolichol-linked oligosaccharide biosynthetic process]	[K07441:N-Glycan biosynthesis][K07441:Various types of N-glycan biosynthesis]	-
mRNA_539	scaffold_2	474143	477592	6680	+	mRNA_539	6761	5697	6072	7314	3555	5050	3257	4205	3544	111.05	104.338	108.114	129.524	74.2474	91.7611	63.7282	73.7261	70.6386	hypothetical protein	[GO:1990334:Bfa1-Bub2 complex][GO:0005829:cytosol][GO:0044732:mitotic spindle pole body][GO:0005886:plasma membrane][GO:0005096:GTPase activator activity][GO:0031578:mitotic spindle orientation checkpoint][GO:0031030:negative regulation of septation initiation signaling][GO:0046578:regulation of Ras protein signal transduction]	-	-
mRNA_5695	scaffold_26	408560	410272	2772	+	mRNA_5695	853	723	836	649	588	587	744	659	537	33.763	31.9094	35.8705	27.6963	29.5939	25.7033	35.0809	27.8435	25.7932	hypothetical protein		-	Zn(2)-C6 fungal-type domain-containing protein OS=Sparassis crispa OX=139825 GN=SCP_0307220 PE=4 SV=1
mRNA_249	scaffold_1	658160	658779	1122	+	mRNA_249	0	0	0	0	0	0	0	0	0	0	0	0	0	0	0	0	0	0			-	-
mRNA_5693	scaffold_26	403832	405445	2500	+	mRNA_5693	5552	4816	4699	4966	4736	6201	4881	4958	4543	243.666	235.678	223.558	234.983	264.296	301.068	255.188	232.273	241.951	mitochondrial carrier		-	Zn(2)-C6 fungal-type domain-containing protein OS=Dentipellis fragilis OX=205917 GN=EVG20_g5228 PE=3 SV=1
mRNA_5690	scaffold_26	394182	396559	3666	-	mRNA_5690	121	75	119	197	183	219	508	457	467	3.62141	2.50289	3.86082	6.35688	6.96429	7.25096	18.1118	14.6001	16.9609	MFS general substrate transporter	[GO:0016021:integral component of membrane][GO:0005886:plasma membrane][GO:0055085:transmembrane transport]	-	MFS transporter, putative OS=Aspergillus clavatus (strain ATCC 1007 / CBS 513.65 / DSM 816 / NCTC 3887 / NRRL 1) OX=344612 GN=ACLA_062390 PE=4 SV=1
mRNA_5691	scaffold_26	397075	397842	1272	+	mRNA_5691	397	370	350	349	467	362	606	644	595	34.2443	35.5867	32.727	32.457	51.221	34.5434	62.2696	59.2967	62.2809	snare-like protein	[GO:0005801:cis-Golgi network][GO:0005829:cytosol][GO:0005783:endoplasmic reticulum][GO:0005634:nucleus][GO:0030008:TRAPP complex][GO:0017112:Rab guanyl-nucleotide exchange factor activity][GO:0006888:endoplasmic reticulum to Golgi vesicle-mediated transport][GO:0006886:intracellular protein transport]	-	Zn(2)-C6 fungal-type domain-containing protein OS=Absidia glauca OX=4829 GN=ABSGL_13984.1 scaffold 14344 PE=4 SV=1
mRNA_3593	scaffold_15	76947	78617	3126	-	mRNA_3593	76	39	103	141	104	166	293	295	265	2.66753	1.52633	3.91898	5.33581	4.64155	6.44559	12.2509	11.0526	11.2871	hypothetical protein		-	-
mRNA_3592	scaffold_15	75336	76394	2118	+	mRNA_3592	344	291	304	348	243	359	775	821	749	17.8204	16.8089	17.0715	19.4367	16.0066	20.5737	47.8263	45.3993	47.0848	hypothetical protein		-	-
mRNA_3591	scaffold_15	73076	73961	1644	-	mRNA_3591	1520	1169	1355	225	187	441	52	79	54	101.444	86.9933	98.0307	16.1902	15.8693	32.5597	4.13421	5.62803	4.37338	short-chain dehydrogenase reductase SDR	[GO:0005737:cytoplasm][GO:0005634:nucleus][GO:0016491:oxidoreductase activity]	-	Zn(2)-C6 fungal-type domain-containing protein OS=Hortaea werneckii OX=91943 GN=D0862_06464 PE=4 SV=1
mRNA_3590	scaffold_15	71891	73234	2450	+	mRNA_3590	1515	1143	1266	564	689	608	147	130	134	67.8471	57.076	61.46	27.2322	39.2348	30.1218	7.84227	6.21454	7.28222	hypothetical protein		-	-
mRNA_4012	scaffold_17	156364	157358	1770	+	mRNA_4012	158	136	138	103	99	153	103	122	127	9.79419	9.40024	9.27322	6.88389	7.80334	10.4921	7.60597	8.07269	9.55334	hypothetical protein		-	-
mRNA_3596	scaffold_15	86461	88123	2166	+	mRNA_3596	1317	1097	1167	2352	1850	2469	1815	2156	1830	66.7133	61.9614	64.0822	128.454	119.16	138.359	109.524	116.579	112.491	hypothetical protein		-	-
mRNA_3595	scaffold_15	83892	84985	2074	+	mRNA_3595	427	412	422	277	289	485	307	393	314	22.5894	24.3031	24.2007	15.7994	19.4405	28.3842	19.3473	22.193	20.1579			-	-
mRNA_3594	scaffold_15	80448	81029	954	-	mRNA_3594	13	11	16	14	19	34	19	33	30	1.49513	1.41064	1.99479	1.736	2.77858	4.32588	2.60313	4.05132	4.18695			-	-
mRNA_3599	scaffold_15	91902	94162	4390	+	mRNA_3599	31	19	42	43	61	94	178	191	126	0.774786	0.529496	1.13791	1.15871	1.93858	2.599	5.29964	5.09566	3.82147	hypothetical protein		-	-
XLOC_006087	scaffold_33	42952	43553	548	-	NA	4	3	3	3	10	2	9	7	5	0.400437	0.334876	0.325563	0.323803	1.27294	0.221495	1.0733	0.74803	0.607413	-	-	-	-
mRNA_8926	scaffold_54	10307	8331	4458	-	mRNA_8926	1411	1080	1196	915	832	1124	1304	1398	1166	34.7118	29.6253	31.8949	24.2693	26.026	30.5897	38.215	36.7116	34.8088	hypothetical protein		-	-
XLOC_006082	scaffold_33	344832	345394	259	+	NA	0	0	0	0	0	4	3	0	0	0	0	0	0	0	0.93729	0.756976	0	0	-	-	-	-
mRNA_4804	scaffold_21	300797	301531	1368	-	mRNA_4804	56	20	61	255	217	256	1057	741	547	4.49145	1.78862	5.30357	22.0508	22.1305	22.7142	100.99	63.4401	53.2385	hypothetical protein		-	-
mRNA_4805	scaffold_21	302726	303730	1500	+	mRNA_4805	14102	11648	12735	9773	12721	6658	702	905	710	1031.51	950.021	1009.79	770.738	1183.17	538.761	61.1697	70.6625	63.022	hypothetical protein		-	-
mRNA_4806	scaffold_21	304806	305974	1900	+	mRNA_4806	169	187	189	206	491	116	111	95	185	9.75928	12.041	11.8313	12.8258	36.0534	7.41051	7.6359	5.85601	12.9641	phosphatases II		-	-
mRNA_4807	scaffold_21	306228	309953	5514	+	mRNA_4807	35	45	37	29	35	70	58	101	87	0.696444	0.998433	0.798104	0.622159	0.885563	1.5409	1.37484	2.14529	2.10076	alpha/beta-hydrolase	[GO:0005739:mitochondrion][GO:0016787:hydrolase activity]	-	Zn(2)-C6 fungal-type domain-containing protein OS=Aspergillus turcosus OX=1245748 GN=CDV55_107162 PE=4 SV=1
mRNA_4800	scaffold_21	292897	294454	2644	-	mRNA_4800	728	608	626	549	724	689	2014	1807	1515	30.2103	28.133	28.1603	24.563	38.2028	31.6302	99.5609	80.0439	76.2915	nicotinate-nucleotide diphosphorylase	[GO:0005737:cytoplasm][GO:0005634:nucleus][GO:0004514:nicotinate-nucleotide diphosphorylase (carboxylating) activity][GO:0034354:'de novo' NAD biosynthetic process from tryptophan][GO:0009435:NAD biosynthetic process][GO:0034213:quinolinate catabolic process]	[K00767:Nicotinate and nicotinamide metabolism]	Zn(2)-C6 fungal-type domain-containing protein OS=Stagonospora sp. SRC1lsM3a OX=765868 GN=IQ06DRAFT_381534 PE=4 SV=1
mRNA_4801	scaffold_21	294670	295363	1182	-	mRNA_4801	5426	4461	4669	5452	5203	3404	5878	7735	7292	503.671	461.73	469.82	545.643	614.122	349.555	649.984	766.433	821.399	hypothetical protein		-	-
mRNA_4802	scaffold_21	297576	298875	2274	-	mRNA_4802	131	85	95	170	162	251	280	242	273	6.32071	4.57301	4.96887	8.84359	9.939	13.3976	16.0938	12.464	15.9844	hypothetical protein		-	-
mRNA_4803	scaffold_21	299032	300611	2738	+	mRNA_4803	273	245	254	247	276	389	437	516	385	10.9399	10.9473	11.0338	10.6717	14.0635	17.2449	20.8612	22.0723	18.722	hypothetical protein		-	-
mRNA_5476	scaffold_25	239003	240236	2350	+	mRNA_5476	562	434	450	415	274	554	857	775	768	26.2394	22.5941	22.7756	20.8906	16.2668	28.6145	47.6654	38.6247	43.5129	nucleotide-diphospho-sugar transferase		-	-
mRNA_4808	scaffold_21	310228	312253	3278	+	mRNA_4808	9741	9515	9258	9611	10789	10093	14291	14660	12682	326.046	355.118	335.918	346.841	459.188	373.727	569.829	523.789	515.114	hypothetical protein	[GO:0005737:cytoplasm][GO:0005874:microtubule][GO:0005525:GTP binding][GO:0003924:GTPase activity][GO:0005200:structural constituent of cytoskeleton][GO:0007017:microtubule-based process]	[K07374:Phagosome][K07374:Apoptosis][K07374:Tight junction][K07374:Gap junction]	C2H2-type domain-containing protein OS=Penicillium decumbens OX=69771 GN=PENDEC_c024G05668 PE=3 SV=1
mRNA_4809	scaffold_21	312946	313928	1152	-	mRNA_4809	27	15	26	60	68	40	43	80	90	2.57156	1.59299	2.68439	6.16125	8.23521	4.21455	4.87873	8.13334	10.402			-	-
XLOC_009774	scaffold_61	172215	172943	2235	-	NA	18	30	15	74	80	45	47	46	28	1.5825	2.9409	1.42956	7.01435	8.94322	4.37665	4.92237	4.31693	2.98723	-	-	-	-
mRNA_8614	scaffold_50	234235	237853	7074	+	mRNA_8614	485	397	370	579	504	1069	774	857	692	7.52249	6.86592	6.22102	9.68242	9.93994	18.3424	14.301	14.1889	13.0246	hypothetical protein		-	-
mRNA_8925	scaffold_54	3847	5127	1512	-	mRNA_8925	22	26	29	41	37	54	43	20	13	1.59645	2.10375	2.28124	3.20776	3.41404	4.33496	3.71713	1.54921	1.14477			-	-
mRNA_12001	scaffold_104	72307	74196	3234	+	mRNA_12001	185	118	154	122	133	181	476	387	378	6.27649	4.46391	5.66377	4.46262	5.7376	6.79332	19.2379	14.0153	15.5624	hypothetical protein	[GO:0080008:Cul4-RING E3 ubiquitin ligase complex][GO:0005634:nucleus][GO:0030674:protein binding, bridging][GO:0044877:protein-containing complex binding][GO:0051301:cell division][GO:0006279:premeiotic DNA replication][GO:0016567:protein ubiquitination][GO:0006511:ubiquitin-dependent protein catabolic process]	-	Transcription factor ScGATA-6 OS=Rhodosporidium toruloides OX=5286 GN=Rt10032_c09g3942 PE=4 SV=1
mRNA_9422	scaffold_59	118807	120978	3292	+	mRNA_9422	1132	850	961	1121	861	968	1054	1184	1130	37.7287	31.5887	34.7207	40.2825	36.489	35.691	41.8477	42.1234	45.7029	hypothetical protein		-	-
XLOC_010855	scaffold_74	35419	36791	2394	-	NA	13	16	0	26	56	14	26	24	47	0.536224	0.735888	0	1.15628	2.93714	0.638837	1.27756	1.05672	2.35256	-	-	-	-
XLOC_006010	scaffold_32	267385	268057	543	-	NA	159	132	147	186	181	234	74	83	74	16.0639	14.8702	16.0995	20.2606	23.2524	26.1535	8.9062	8.95117	9.0725	-	-	-	-
mRNA_6402	scaffold_31	196722	198343	3110	+	mRNA_6402	584	439	494	951	401	997	219	438	221	20.6033	17.2694	18.8926	36.1735	17.9888	38.9115	9.20395	16.4947	9.46143	putative oxalate decarboxylase/oxidase	[GO:0005576:extracellular region][GO:0046872:metal ion binding][GO:0045735:nutrient reservoir activity][GO:0046564:oxalate decarboxylase activity][GO:0033609:oxalate metabolic process]	-	Uncharacterized protein OS=Talaromyces marneffei (strain ATCC 18224 / CBS 334.59 / QM 7333) OX=441960 GN=PMAA_058830 PE=4 SV=1
XLOC_011009	scaffold_77	112824	113723	3272	+	NA	15	10	6	31	35	25	116	81	92	0.972693	0.723058	0.42177	2.16736	2.88593	1.79343	8.96083	5.60681	7.23956	-	-	-	-
mRNA_8924	scaffold_54	1549	3721	1668	+	mRNA_8924	11	2	11	4	3	9	1	2	2	0.723571	0.146692	0.784371	0.283684	0.250925	0.654923	0.07836	0.140432	0.159646			-	-
mRNA_5474	scaffold_25	234601	235441	1682	+	mRNA_5474	4	0	4	3	0	0	3	0	2	0.260927	0	0.282852	0.210992	0	0	0.233123	0	0.158317			-	-
mRNA_2946	scaffold_12	6236	8527	3654	-	mRNA_2946	826	641	719	3457	1366	3321	1101	1155	925	24.8025	21.4616	23.4037	111.918	52.1555	110.317	39.3831	37.0207	33.7053	hypothetical protein		-	-
mRNA_4017	scaffold_17	169510	169914	690	-	mRNA_4017	86	79	92	91	175	131	59	68	73	13.6752	14.0072	15.8585	15.6014	35.384	23.0444	11.1762	11.5423	14.0864	zf-CSL-domain-containing protein	[GO:0005829:cytosol][GO:0005634:nucleus][GO:0046872:metal ion binding][GO:0017183:peptidyl-diphthamide biosynthetic process from peptidyl-histidine][GO:0002098:tRNA wobble uridine modification]	-	-
XLOC_004207	scaffold_22	11383	11704	270	-	NA	81	61	67	83	83	122	24	53	27	16.458	13.82	14.7573	18.1825	21.4438	27.4227	5.80909	11.4951	6.65725	-	-	-	-
XLOC_004120	scaffold_21	461268	461567	251	-	NA	0	0	0	0	0	0	0	0	0	0	0	0	0	0	0	0	0	0	-	-	-	-
mRNA_2758	scaffold_11	66184	68299	3056	+	mRNA_2758	2686	2721	2608	2621	2219	2629	3532	4153	3311	96.4356	108.93	101.503	101.457	101.303	104.419	151.063	159.162	144.255	PCI-domain-containing protein	[GO:0008180:COP9 signalosome][GO:0005737:cytoplasm][GO:0003714:transcription corepressor activity][GO:0070791:cleistothecium development][GO:0045892:negative regulation of transcription, DNA-templated]	-	Transcription factor OS=Ganoderma sinense ZZ0214-1 OX=1077348 GN=GSI_06220 PE=4 SV=1
mRNA_2759	scaffold_11	68300	69179	1648	-	mRNA_2759	610	532	540	361	459	494	978	837	776	40.6123	39.4937	38.9728	25.9132	38.8574	36.3842	77.5662	59.4839	62.6945	hypothetical protein		-	-
mRNA_8616	scaffold_50	241234	244527	6474	+	mRNA_8616	492	424	510	946	458	1140	2434	2591	1821	8.33829	8.01247	9.36962	17.2858	9.86986	21.3735	49.1404	46.8734	37.4509	hypothetical protein		-	-
mRNA_2752	scaffold_11	45563	47400	3258	+	mRNA_2752	1202	899	1093	1223	1213	1836	1160	1067	1009	40.4798	33.7584	39.9019	44.4064	51.9431	68.4014	46.5369	38.357	41.2349	hypothetical protein	[GO:0005829:cytosol][GO:0034448:EGO complex][GO:0031902:late endosome membrane][GO:0005634:nucleus][GO:0030688:preribosome, small subunit precursor][GO:0042274:ribosomal small subunit biogenesis][GO:0000056:ribosomal small subunit export from nucleus]	-	-
mRNA_2753	scaffold_11	47609	55150	13702	-	mRNA_2753	3801	3250	3299	5033	2743	5634	3057	3708	2793	30.4368	29.0183	28.6367	43.4523	27.9293	49.9087	29.161	31.6947	27.1401	hypothetical protein	[GO:0010008:endosome membrane][GO:0000329:fungal-type vacuole membrane][GO:0005739:mitochondrion][GO:0070772:PAS complex][GO:0000285:1-phosphatidylinositol-3-phosphate 5-kinase activity][GO:0005524:ATP binding][GO:0046872:metal ion binding][GO:0032266:phosphatidylinositol-3-phosphate binding][GO:0046854:phosphatidylinositol phosphorylation]	[K00921:Inositol phosphate metabolism][K00921:Phosphatidylinositol signaling system][K00921:Phagosome][K00921:Regulation of actin cytoskeleton]	Uncharacterized protein OS=Mycena chlorophos OX=658473 GN=MCHLO_03763 PE=4 SV=1
mRNA_2750	scaffold_11	41762	42362	888	+	mRNA_2750	4	6	16	6	0	8	43	59	38	0.494233	0.826631	2.14305	0.799298	0	1.0935	6.32916	7.78163	5.69765	hypothetical protein		-	-
mRNA_2751	scaffold_11	43375	45355	3198	-	mRNA_2751	485	515	503	590	516	783	991	875	790	16.6398	19.7016	18.7074	21.8245	22.5107	29.7185	40.5029	32.0451	32.8907	hypothetical protein	[GO:0005634:nucleus][GO:0005681:spliceosomal complex][GO:0004843:thiol-dependent ubiquitin-specific protease activity][GO:0008270:zinc ion binding][GO:0045292:mRNA cis splicing, via spliceosome][GO:0016579:protein deubiquitination][GO:0000245:spliceosomal complex assembly]	[K12847:Spliceosome]	-
mRNA_2756	scaffold_11	62474	63774	2272	+	mRNA_2756	140	166	156	111	202	168	609	484	449	6.7609	8.93867	8.16659	5.77943	12.404	8.97521	35.0348	24.9499	26.3125	hypothetical protein		-	-
mRNA_2757	scaffold_11	63512	64875	2612	+	mRNA_2757	55	35	58	35	47	48	119	147	97	2.31033	1.63934	2.64107	1.58513	2.5104	2.23055	5.95476	6.59137	4.94451	hypothetical protein		-	-
mRNA_2754	scaffold_11	55298	57079	2472	-	mRNA_2754	1226	1368	1271	1310	1630	1171	1155	1346	1204	54.416	67.7035	61.1536	62.6892	91.9936	57.4979	61.0695	63.7717	64.8489	aryl-alcohol dehydrogenase	[GO:0102974:hydroxyversicolorone reductase activity][GO:0102975:versiconal hemiacetal acetate reductase activity][GO:0102976:versiconal reductase activity]	-	Fungal_trans domain-containing protein OS=Pseudogymnoascus sp. VKM F-4518 (FW-2643) OX=1420913 GN=V500_01667 PE=4 SV=1
XLOC_002744	scaffold_16	421817	422950	1936	+	NA	12	6	2	9	27	20	9	16	21	0.64541	0.359828	0.116607	0.521894	1.84651	1.18999	0.576638	0.918589	1.37061	-	-	-	-
mRNA_12925	scaffold_145	8257	8427	342	-	mRNA_12925	0	1	5	4	13	6	0	0	0	0	0.357723	1.73888	1.38358	5.30317	2.12946	0	0	0	hypothetical protein		-	-
mRNA_12924	scaffold_145	5747	8019	2796	+	mRNA_12924	107	93	104	393	189	307	1652	1032	529	4.19886	4.06929	4.42406	16.6274	9.43068	13.3274	77.226	43.2289	25.1909	glycoside hydrolase family 5 protein	[GO:0005576:extracellular region][GO:0046557:glucan endo-1,6-beta-glucosidase activity][GO:0071555:cell wall organization][GO:0000272:polysaccharide catabolic process]	-	-
mRNA_12927	scaffold_145	12398	14701	876	-	mRNA_12927	1	3	3	1	3	3	0	0	1	0.125251	0.418977	0.407326	0.135041	0.477788	0.415682	0	0	0.151992			-	-
mRNA_12926	scaffold_145	8530	9746	2326	+	mRNA_12926	118	97	99	72	63	83	308	257	271	5.56618	5.10194	5.06233	3.66179	3.77876	4.33124	17.3074	12.9406	15.5126			-	-
mRNA_12921	scaffold_145	1530	2503	1410	-	mRNA_12921	560	546	509	482	458	592	1196	1188	891	43.5766	47.3747	42.9362	40.4388	45.3174	50.962	110.867	98.6799	84.1363	hypothetical protein	[GO:0005737:cytoplasm][GO:0005829:cytosol][GO:0005874:microtubule][GO:0005634:nucleus][GO:0031122:cytoplasmic microtubule organization][GO:0007021:tubulin complex assembly]	-	-
mRNA_12920	scaffold_145	182	965	1218	-	mRNA_12920	232	216	193	43	96	47	232	190	90	20.899	21.696	18.8467	4.1763	10.9962	4.68375	24.8961	18.27	9.8383	alpha/beta-hydrolase		-	-
mRNA_12923	scaffold_145	4330	4995	1104	-	mRNA_12923	10	8	5	14	1	17	5	14	10	0.993838	0.886532	0.538673	1.50013	0.126372	1.86906	0.591959	1.48522	1.20602			-	-
mRNA_12922	scaffold_145	2709	4329	2584	-	mRNA_12922	615	578	571	1261	1010	1179	1512	1135	888	26.1136	27.3658	26.2826	57.7288	54.5315	55.3815	76.4804	51.444	45.7557	hypothetical protein		-	-
XLOC_007699	scaffold_44	181759	183742	7896	-	NA	282	269	269	213	257	170	276	235	208	8.9632	9.53355	9.26843	7.29926	10.3868	5.97753	10.4503	7.97312	8.02264	-	-	-	-
mRNA_12929	scaffold_145	24356	25243	1430	+	mRNA_12929	47	56	59	39	41	35	89	89	81	3.60617	4.79099	4.90728	3.22626	4.00006	2.97081	8.13476	7.28929	7.54178			-	-
mRNA_12928	scaffold_145	15080	21630	12078	-	mRNA_12928	5603	5306	5466	36633	21756	27073	30933	43410	39521	50.8991	53.7459	53.8269	358.796	251.306	272.073	334.748	420.946	435.67			-	-
mRNA_6400	scaffold_31	193990	195380	2304	-	mRNA_6400	536	375	388	217	173	585	234	193	132	25.5251	19.9123	20.0297	11.1416	10.4757	30.8189	13.2747	9.81084	7.6281	hypothetical protein		-	Zn(2)-C6 fungal-type domain-containing protein OS=Aspergillus oryzae (strain 3.042) OX=1160506 GN=Ao3042_01597 PE=4 SV=1
mRNA_4218	scaffold_18	215769	217918	3626	-	mRNA_4218	121	71	92	91	98	55	292	273	223	3.66136	2.39554	3.01776	2.96882	3.77065	1.8411	10.5256	8.81792	8.18846			-	-
mRNA_7722	scaffold_42	132045	132643	862	+	mRNA_7722	20	17	18	14	10	11	2	0	8	2.5457	2.41276	2.48365	1.92128	1.61849	1.54892	0.303259	0	1.23568			-	-
mRNA_7870	scaffold_43	181861	183043	2244	-	mRNA_7870	2049	1860	1815	1844	1587	1899	1606	1618	1269	100.185	101.406	96.2007	97.2094	98.6671	102.718	93.5434	84.4476	75.2946	hypothetical protein	[GO:0016021:integral component of membrane][GO:0005743:mitochondrial inner membrane]	-	C6 transcription factor OS=Trichophyton rubrum OX=5551 GN=A7C99_4069 PE=4 SV=1
mRNA_7871	scaffold_43	183370	185729	4398	-	mRNA_7871	13838	12344	12878	19939	18360	17864	6667	10692	11084	345.226	343.379	348.271	536.313	582.419	493.023	198.137	284.731	335.557	cytochrome P450 oxidoreductase	[GO:0005789:endoplasmic reticulum membrane][GO:0016021:integral component of membrane][GO:0005741:mitochondrial outer membrane][GO:0005886:plasma membrane][GO:0050660:flavin adenine dinucleotide binding][GO:0010181:FMN binding][GO:0050661:NADP binding][GO:0003958:NADPH-hemoprotein reductase activity][GO:0006696:ergosterol biosynthetic process]	-	Uncharacterized protein OS=Fusarium oxysporum f. sp. melonis 26406 OX=1089452 GN=FOMG_13278 PE=4 SV=1
mRNA_7872	scaffold_43	186907	187427	918	-	mRNA_7872	0	0	3	0	1	0	4	2	5	0	0	0.38869	0	0.151976	0	0.569519	0.255164	0.725191			-	-
mRNA_7873	scaffold_43	191254	191769	1032	+	mRNA_7873	0	0	0	0	0	0	0	0	0	0	0	0	0	0	0	0	0	0	hypothetical protein		-	-
mRNA_7874	scaffold_43	191749	192476	1348	-	mRNA_7874	0	1	2	0	0	0	0	0	0	0	0.0907577	0.176468	0	0	0	0	0	0	hypothetical protein		-	-
mRNA_7875	scaffold_43	193459	198182	8244	+	mRNA_7875	169	203	214	1949	2041	302	1922	4454	4993	2.24923	3.01253	3.08745	27.9669	34.5401	4.44644	30.4724	63.2767	80.6396	hypothetical protein		-	C6 transcription factor (Fragment) OS=Ganoderma boninense OX=34458 GN=G4MWV1 PE=4 SV=1
mRNA_7876	scaffold_43	198316	199130	1518	-	mRNA_7876	1107	1095	1171	2273	2694	3491	6200	5112	4817	80.013	88.2502	91.7508	177.132	247.596	279.14	533.839	394.412	422.503	hypothetical protein		-	Fungal_trans domain-containing protein OS=Gibberella moniliformis OX=117187 GN=FVER53590_08322 PE=4 SV=1
mRNA_7877	scaffold_43	199536	201669	3822	+	mRNA_7877	356	320	340	478	304	672	882	893	680	10.2198	10.2431	10.5807	14.7947	11.0969	21.3414	30.1626	27.3648	23.6888	hypothetical protein	[GO:0005730:nucleolus][GO:0003723:RNA binding][GO:0006364:rRNA processing]	-	-
mRNA_7878	scaffold_43	201732	203675	2796	-	mRNA_7878	186	136	152	172	177	264	439	652	536	7.29895	5.9508	6.46593	7.27715	8.83191	11.4607	20.5219	27.3113	25.5242	hypothetical protein	[GO:0005739:mitochondrion][GO:0005730:nucleolus][GO:0005654:nucleoplasm][GO:0008409:5'-3' exonuclease activity][GO:0017108:5'-flap endonuclease activity][GO:0003677:DNA binding][GO:0000287:magnesium ion binding][GO:0006284:base-excision repair][GO:0006260:DNA replication][GO:0043137:DNA replication, removal of RNA primer]	[K04799:DNA replication][K04799:Base excision repair][K04799:Non-homologous end-joining]	Uncharacterized protein OS=Candida auris OX=498019 GN=QG37_08314 PE=4 SV=1
mRNA_7879	scaffold_43	203767	207240	6034	+	mRNA_7879	300	243	232	490	361	702	534	656	566	5.45508	4.92691	4.57306	9.60641	8.3468	14.1213	11.5672	12.733	12.4892	hypothetical protein		-	-
mRNA_8921	scaffold_53	251301	251552	504	+	mRNA_8921	506	476	502	464	418	546	441	514	403	110.155	115.545	118.467	108.907	115.708	131.494	114.366	119.444	106.463	hypothetical protein		[K03514:RNA degradation]	-
mRNA_6406	scaffold_31	203494	205746	3082	-	mRNA_6406	940	867	884	1202	768	920	6966	5239	3051	33.4642	34.4159	34.1149	46.1362	34.7654	36.2325	295.421	199.089	131.806	candidate alpha-galactosidase from glycoside hydrolase family GH27	[GO:0005576:extracellular region][GO:0052692:raffinose alpha-galactosidase activity][GO:0005975:carbohydrate metabolic process]	[K07407:Galactose metabolism][K07407:Glycerolipid metabolism][K07407:Sphingolipid metabolism][K07407:Glycosphingolipid biosynthesis - globo and isoglobo series]	Alpha-galactosidase OS=Wallemia hederae OX=1540922 GN=E3P99_03267 PE=3 SV=1
XLOC_010707	scaffold_72	12788	14315	1036	+	NA	5	15	11	12	7	20	14	10	2	0.264768	0.885676	0.631433	0.685112	0.471332	1.17161	0.883139	0.565252	0.128518	-	-	-	-
XLOC_010700	scaffold_71	113328	115761	5369	-	NA	132	140	162	142	152	114	152	141	97	3.7022	4.37827	4.92539	4.29398	5.4208	3.53712	5.0785	4.22135	3.3014	-	-	-	-
mRNA_6368	scaffold_31	122118	122484	588	-	mRNA_6368	248	233	240	134	127	171	130	186	238	46.2764	48.4788	48.5466	26.9586	30.1332	35.299	28.8973	37.0482	53.892			-	-
mRNA_6833	scaffold_34	328815	330100	2008	+	mRNA_6833	312	261	253	259	313	360	515	481	401	17.0481	15.9019	14.9859	15.2583	21.747	21.7612	33.5223	28.0552	26.5892	mitochondrial carrier	[GO:0016021:integral component of membrane][GO:0005743:mitochondrial inner membrane][GO:0000095:S-adenosyl-L-methionine transmembrane transporter activity]	-	BZIP domain-containing protein OS=Phellinidium pouzarii OX=167371 GN=EW145_g3200 PE=3 SV=1
XLOC_002339	scaffold_140	17447	18301	616	-	NA	35	32	48	58	33	44	83	94	104	3.11704	3.1777	4.63399	5.56913	3.73699	4.33496	8.80558	8.93611	11.2395	-	-	-	-
mRNA_2349	scaffold_9	58043	59223	2246	-	mRNA_2349	18	12	6	20	17	2	7817	14924	12781	0.879321	0.653649	0.317736	1.05339	1.05598	0.108085	454.905	778.228	757.67			-	-
mRNA_2348	scaffold_9	52958	56260	5268	+	mRNA_2348	37	39	38	101	74	74	123	140	104	0.770621	0.905716	0.857951	2.26801	1.95977	1.70502	3.05176	3.11253	2.62853	hypothetical protein	[GO:0005737:cytoplasm][GO:0005829:cytosol][GO:0033620:Mei2 nuclear dot complex][GO:0000228:nuclear chromosome][GO:0005634:nucleus][GO:1990904:ribonucleoprotein complex][GO:0034064:Tor2-Mei2-Ste11 complex][GO:0003729:mRNA binding][GO:0003723:RNA binding][GO:0007127:meiosis I][GO:0006376:mRNA splice site selection][GO:1900237:positive regulation of induction of conjugation with cellular fusion][GO:…	-	-
mRNA_2345	scaffold_9	44345	45149	1298	-	mRNA_2345	161	165	147	179	196	219	192	218	178	13.6093	15.5519	13.47	16.3136	21.0669	20.4792	19.3338	19.6704	18.2587	hypothetical protein		[K02990:Ribosome]	-
mRNA_2344	scaffold_9	43272	44692	2312	+	mRNA_2344	2811	2310	2432	967	1726	822	249	245	273	133.401	122.236	125.112	49.4776	104.153	43.1546	14.0767	12.4111	15.7217	HAD hydrolase subfamily IA REG-2-like protein		-	-
mRNA_2347	scaffold_9	49839	50628	1374	-	mRNA_2347	0	0	0	0	0	0	0	0	0	0	0	0	0	0	0	0	0	0	hypothetical protein		-	-
mRNA_2346	scaffold_9	45289	48964	5418	+	mRNA_2346	524	404	490	756	408	753	566	550	494	10.6115	9.12254	10.7568	16.5064	10.5061	16.8694	13.6543	11.8893	12.1398	transcription factor	[GO:0005737:cytoplasm][GO:0005829:cytosol][GO:0005634:nucleus][GO:0016442:RISC complex][GO:0004518:nuclease activity][GO:0003723:RNA binding][GO:0031048:chromatin silencing by small RNA][GO:0006401:RNA catabolic process]	-	Transcription factor OS=Lentinus tigrinus ALCF2SS1-7 OX=1328758 GN=L226DRAFT_481011 PE=4 SV=1
mRNA_2341	scaffold_9	39491	40182	1272	-	mRNA_2341	0	0	0	0	0	0	0	0	0	0	0	0	0	0	0	0	0	0			-	-
mRNA_2340	scaffold_9	38503	39751	2364	+	mRNA_2340	0	0	0	0	0	0	0	0	0	0	0	0	0	0	0	0	0	0			-	-
mRNA_2343	scaffold_9	42191	42505	630	-	mRNA_2343	29	28	48	33	62	66	78	76	87	5.05059	5.43739	9.06203	6.19646	13.73	12.7159	16.1825	14.1288	18.3867	hypothetical protein		-	-
mRNA_2342	scaffold_9	41027	41437	822	-	mRNA_2342	68	54	63	87	93	101	218	161	199	9.07657	8.03702	9.11577	12.5204	15.7845	14.914	34.6637	22.9396	32.2334	hypothetical protein		-	-
mRNA_4215	scaffold_18	211629	212488	1720	+	mRNA_4215	9	8	19	9	35	30	78	84	42	0.574115	0.56903	1.31386	0.618991	2.83895	2.11708	5.9273	5.71982	3.25122			-	-
mRNA_5176	scaffold_23	418426	418865	880	+	mRNA_5176	0	1	2	0	0	2	0	1	1	0	0.139024	0.270316	0	0	0.275861	0	0.133091	0.151301			-	-
mRNA_6832	scaffold_34	327059	328569	2592	-	mRNA_6832	232	207	232	223	187	323	470	551	363	9.82059	9.77032	10.6458	10.1775	10.0653	15.1255	23.7003	24.8971	18.6465	hypothetical protein	[GO:0031966:mitochondrial membrane][GO:0005741:mitochondrial outer membrane][GO:0000214:tRNA-intron endonuclease complex][GO:0090502:RNA phosphodiester bond hydrolysis, endonucleolytic][GO:0000379:tRNA-type intron splice site recognition and cleavage]	-	-
mRNA_1077	scaffold_4	172741	174262	2400	-	mRNA_1077	42	29	67	27	62	74	181	277	201	1.9201	1.47829	3.32038	1.33083	3.60412	3.74252	9.8573	13.5176	11.1509	hypothetical protein	[GO:0031390:Ctf18 RFC-like complex][GO:0005829:cytosol][GO:0005663:DNA replication factor C complex][GO:0031391:Elg1 RFC-like complex][GO:0000790:nuclear chromatin][GO:0043599:nuclear DNA replication factor C complex][GO:0005634:nucleus][GO:0031389:Rad17 RFC-like complex][GO:0005524:ATP binding][GO:0061860:DNA clamp unloader activity][GO:0006271:DNA strand elongation involved in DNA replication][…	[K10756:DNA replication][K10756:Nucleotide excision repair][K10756:Mismatch repair]	AAA domain-containing protein OS=Tremella mesenterica (strain ATCC 24925 / CBS 8224 / DSM 1558 / NBRC 9311 / NRRL Y-6157 / RJB 2259-6) OX=578456 GN=TREMEDRAFT_74703 PE=4 SV=1
mRNA_6404	scaffold_31	199256	200333	1580	-	mRNA_6404	180	226	155	98	88	108	124	87	57	12.4997	17.4995	11.6681	7.33735	7.77041	8.29679	10.2578	6.44902	4.80333			-	-
mRNA_9703	scaffold_62	143346	145241	3390	-	mRNA_9703	1538	1359	1637	1818	1516	2286	1252	1452	1217	49.7785	49.0448	57.4346	63.4402	62.3904	81.8503	48.272	50.1647	47.7987	WD40 repeat-like protein	[GO:0034388:Pwp2p-containing subcomplex of 90S preribosome][GO:0032040:small-subunit processome][GO:0006364:rRNA processing]	[K14553:Ribosome biogenesis in eukaryotes]	-
mRNA_3458	scaffold_14	216011	223167	13018	+	mRNA_3458	7780	7518	7281	11785	6363	10081	5699	5862	3962	65.5723	70.6531	66.5229	107.092	68.1924	93.9946	57.2196	52.7391	40.5224	chitin synthase	[GO:0030428:cell septum][GO:0030659:cytoplasmic vesicle membrane][GO:0016021:integral component of membrane][GO:0016459:myosin complex][GO:0005886:plasma membrane][GO:0003779:actin binding][GO:0005524:ATP binding][GO:0004100:chitin synthase activity][GO:0003774:motor activity][GO:0071555:cell wall organization]	[K00698:Amino sugar and nucleotide sugar metabolism]	Chitin synthase 6-like protein OS=Valsa mali var. pyri OX=694573 PE=2 SV=1
mRNA_6139	scaffold_29	333334	336032	3978	-	mRNA_6139	299	255	279	346	382	348	609	788	561	8.24691	7.84239	8.34188	10.2892	13.3973	10.6184	20.0098	23.2003	18.7769	kinase-like protein	[GO:0005935:cellular bud neck][GO:0005934:cellular bud tip][GO:0005737:cytoplasm][GO:0005829:cytosol][GO:0043332:mating projection tip][GO:0005739:mitochondrion][GO:0005634:nucleus][GO:0005524:ATP binding][GO:0004707:MAP kinase activity][GO:0004672:protein kinase activity][GO:0004674:protein serine/threonine kinase activity][GO:0030242:autophagy of peroxisome][GO:0000196:cell wall integrity MAPK …	-	Mitogen-activated protein kinase SLT2/MPK1 OS=Saccharomyces cerevisiae (strain ATCC 204508 / S288c) OX=559292 GN=SLT2 PE=1 SV=2
mRNA_4217	scaffold_18	214927	215768	1326	-	mRNA_4217	8	14	5	4	16	7	30	62	27	0.661959	1.29169	0.448488	0.356851	1.68343	0.640764	2.95712	5.4762	2.7111			-	-
mRNA_5737	scaffold_27	79073	79464	570	-	mRNA_5737	2107	1865	1875	2841	2212	2989	4523	6397	5255	405.578	400.292	391.247	589.612	541.413	636.494	1037.15	1314.42	1227.5	hypothetical protein	[GO:0000786:nucleosome][GO:0005634:nucleus][GO:0003677:DNA binding][GO:0046982:protein heterodimerization activity]	-	Histone H4 OS=Saccharomyces cerevisiae (strain ATCC 204508 / S288c) OX=559292 GN=HHF1 PE=1 SV=2
mRNA_3823	scaffold_16	160155	160476	516	+	mRNA_3823	486	483	522	1002	1489	794	521	546	505	103.341	114.517	120.322	229.714	402.59	186.773	131.971	123.929	130.307	hypothetical protein	[GO:0031305:integral component of mitochondrial inner membrane][GO:0005758:mitochondrial intermembrane space][GO:0005739:mitochondrion][GO:0033617:mitochondrial respiratory chain complex IV assembly]	-	-
XLOC_000668	scaffold_103	1	631	1713	-	NA	18	43	18	31	38	35	7	17	32	1.56494	4.16852	1.69644	2.90585	4.2009	3.3663	0.724986	1.57769	3.3761	-	-	-	-
mRNA_9478	scaffold_60	39027	40805	3434	+	mRNA_9478	273	265	273	405	348	504	1397	1360	1109	8.72262	9.44102	9.45556	13.9516	14.1383	17.8145	53.1725	46.3842	42.9988			-	-
mRNA_6132	scaffold_29	313405	314166	1320	-	mRNA_6132	144	114	145	293	282	264	701	715	599	11.9694	10.5658	13.0653	26.2581	29.8053	24.2758	69.412	63.4401	60.4196	hypothetical protein		-	-
[truncated: 13,086 more rows]
