# Supplementary material for: Transcriptome Analysis Revealed the Mechanism of Inhibition of Saprophytic Growth of Sparassis latifolia by Excessive Oxalic Acid
Source: Cells. 2022 Nov 16;11(22):3636. doi: 10.3390/cells11223636 (PMC9688073; doi:10.3390/cells11223636)
Supplement: Supplementary file 1 [file cells-11-03636-s001.zip › Table S4.xlsx]

## Sheet: Sheet1
Table S4. Clustering analysis of significant DEGs in the OA VS CK comparison.
Gene id	chr	start	end	length	strand	name	OA1	OA2	OA3	CK1	CK2	CK3	OA1_FPKM	OA2_FPKM	OA3_FPKM	CK1_FPKM	CK2_FPKM	CK3_FPKM	baseMean	log2FC	Pvalue	Padj	trend	Description	GO	Pathway	TF
mRNA_4410	scaffold_19	239657	241768	3336	+	mRNA_4410	130.114	114.063	90.9476	11428.9	11296.7	10988.1	6.73896	5.61727	4.19072	313.405	311.758	305.227	5674.82	-6.64722	0	0	DOWN	hypothetical protein	[GO:0016021:integral component of membrane][GO:0055085:transmembrane transport]	-	Fungal specific transcription factor domain-containing protein OS=Pyrenophora tritici-repentis OX=45151 GN=Ptr86124_00001 PE=4 SV=1
mRNA_12437	scaffold_118	54103	54754	1190	+	mRNA_12437	43509.4	75497.5	88419.3	76.7605	67.7725	52.6238	6317.31	10423	11421.5	5.90089	5.2432	4.0979	34603.9	10.0374	0	0	UP		-	-	-
mRNA_1506	scaffold_5	522627	525820	5504	+	mRNA_1506	1399.48	1542.7	1488.08	18722.4	19349.7	18383.7	43.9323	46.048	41.5594	311.178	323.658	309.514	10147.7	-3.67159	0	0	DOWN	hypothetical protein	[GO:0050660:flavin adenine dinucleotide binding][GO:0016614:oxidoreductase activity, acting on CH-OH group of donors][GO:1900793:shamixanthone biosynthetic process]	-	Fungal specific transcription factor domain family protein OS=Aspergillus niger OX=5061 GN=ATCC64974_35660 PE=3 SV=1
mRNA_2299	scaffold_8	565687	567952	4066	-	mRNA_2299	2898.06	3112.49	2918.99	86018.5	78072.6	80407.9	123.15	125.762	110.354	1935.31	1767.75	1832.56	42238.1	-4.775	0	0	DOWN	isocitrate lyase	[GO:0009514:glyoxysome][GO:0004451:isocitrate lyase activity][GO:0046872:metal ion binding][GO:0046421:methylisocitrate lyase activity][GO:0006097:glyoxylate cycle][GO:0006099:tricarboxylic acid cycle]	[ko00630:Glyoxylate and dicarboxylate metabolism]	-
mRNA_11188	scaffold_86	81659	84144	4304	-	mRNA_11188	365.378	317.95	337.805	6030.5	6277.59	5842.53	14.6678	12.1365	12.0647	128.176	134.28	125.792	3195.29	-4.15208	0	0	DOWN	acid protease	[GO:0031225:anchored component of membrane][GO:0005886:plasma membrane][GO:0004190:aspartic-type endopeptidase activity][GO:0009405:pathogenesis][GO:0030163:protein catabolic process][GO:0006508:proteolysis]	-	Peptidase A1 domain-containing protein OS=Bondarzewia mesenterica OX=1095465 GN=EW146_g5492 PE=3 SV=1
mRNA_85	scaffold_1	235327	236586	2280	-	mRNA_85	262.497	290.86	193.155	12771	13577.1	13448.6	19.8923	20.9583	13.0225	512.41	548.229	546.598	6757.2	-5.73285	0	0	DOWN		-	-	-
mRNA_9539	scaffold_60	178827	180548	2546	-	mRNA_9539	168.694	134.024	133.39	15342.5	16188.3	15640.8	11.4482	8.6483	8.05355	551.271	585.374	569.282	7934.63	-6.75585	0	0	DOWN	NAD-binding protein	[GO:0050034:L-rhamnose 1-dehydrogenase activity][GO:0003954:NADH dehydrogenase activity][GO:0055114:oxidation-reduction process][GO:0019301:rhamnose catabolic process]	-	Catalytic activity (Fragment) OS=Colletotrichum incanum OX=1573173 GN=CI238_12304 PE=4 SV=1
mRNA_12433	scaffold_118	47392	48043	1190	+	mRNA_12433	107378	180571	244267	34.7821	59.7993	47.4898	15590.6	24929.3	31553	2.67384	4.62635	3.69811	88726.4	11.8759	0	0	UP		-	-	-
mRNA_2378	scaffold_9	136412	136892	852	+	mRNA_2378	70.3522	70.5764	45.0407	35279.8	39145.9	38007.2	14.267	13.609	8.12622	3788.04	4229.97	4133.83	18769.8	-9.22853	0	0	DOWN		-	-	-
mRNA_7415	scaffold_39	222071	223281	1548	+	mRNA_7415	29.5025	24.9512	32.0482	22153.8	22121.7	20510.5	3.29294	2.64806	3.18241	1309.19	1315.64	1227.81	10812.1	-9.55735	0	0	DOWN	NAD-binding protein	[GO:0050034:L-rhamnose 1-dehydrogenase activity][GO:0003954:NADH dehydrogenase activity][GO:0055114:oxidation-reduction process][GO:0019301:rhamnose catabolic process]	-	Catalytic activity (Fragment) OS=Colletotrichum incanum OX=1573173 GN=CI238_12304 PE=4 SV=1
mRNA_10163	scaffold_69	97325	99122	3022	-	mRNA_10163	341.927	369.278	424.422	11925.5	10464.9	11280.8	19.5495	20.0755	21.5887	361	318.808	345.915	5801.12	-4.89154	0	0	DOWN	hypothetical protein	[GO:0016491:oxidoreductase activity]	-	Fungal_trans domain-containing protein OS=Rachicladosporium antarcticum OX=1507870 GN=B0A48_02371 PE=4 SV=1
mRNA_8576	scaffold_50	123105	124122	1188	-	mRNA_8576	28095.5	28515	39201.9	71.963	53.1549	61.6084	4086.17	3943.34	5072.4	5.5414	4.11924	4.80562	15999.9	8.9992	0	0	UP		-	-	-
mRNA_6917	scaffold_35	256585	262215	8820	-	mRNA_6917	820.776	799.866	768.291	33164.1	33689.6	34570	16.0787	14.899	13.39	343.975	351.655	363.209	17302.1	-5.40748	0	0	DOWN	pleiotropic drug resistance ABC transporter	[GO:0016021:integral component of membrane][GO:0005886:plasma membrane][GO:0005524:ATP binding][GO:0016887:ATPase activity][GO:0042626:ATPase activity, coupled to transmembrane movement of substances][GO:0140115:export across plasma membrane][GO:0046677:response to antibiotic][GO:0055085:transmembrane transport][GO:1990961:xenobiotic detoxification by transmembrane export across the plasma membra…	[ko02010:ABC transporters]	ABC multidrug transporter SNQ2 OS=Candida glabrata (strain ATCC 2001 / CBS 138 / JCM 3761 / NBRC 0622 / NRRL Y-65) OX=284593 GN=SNQ2 PE=2 SV=1
mRNA_2354	scaffold_9	71705	72593	1564	+	mRNA_2354	1149.84	1039.4	1115.62	75095.8	89309.5	84153.2	127.027	109.182	109.649	4392.44	5257.16	4986.09	41977.2	-6.23303	0	0	DOWN		-	-	-
mRNA_8048	scaffold_45	77059	78847	3150	-	mRNA_8048	350.248	374.982	365.523	6482.66	6228.42	6684.51	19.2115	19.5572	17.8372	188.265	182.036	196.646	3414.39	-4.15222	0	0	DOWN	hypothetical protein	[GO:0016491:oxidoreductase activity]	-	Uncharacterized protein OS=Verticillium longisporum OX=100787 GN=BN1723_016069 PE=3 SV=1
mRNA_2016	scaffold_7	479673	480476	1488	-	mRNA_2016	595.346	665.842	569.072	18624	17701.9	17917.8	69.1294	73.5149	58.7878	1144.98	1095.23	1115.85	9345.66	-4.88826	0	0	DOWN	hypothetical protein	-	-	-
mRNA_5172	scaffold_23	403217	404666	2334	-	mRNA_5172	182.311	213.868	232.999	10379.5	9335.33	9702.04	13.4961	15.054	15.3453	406.819	368.23	385.202	5007.67	-5.54901	0	0	DOWN	NADH:flavin oxidoreductase/NADH oxidase	[GO:0010181:FMN binding][GO:0016491:oxidoreductase activity][GO:0035835:indole alkaloid biosynthetic process]	-	Flavin oxidoreductase hxnT OS=Emericella nidulans (strain FGSC A4 / ATCC 38163 / CBS 112.46 / NRRL 194 / M139) OX=227321 GN=hxnT PE=2 SV=1
mRNA_5386	scaffold_25	19393	20871	2414	-	mRNA_5386	782.196	667.981	750.101	13427.1	12844.9	12706.7	55.9853	45.4605	47.7645	508.829	489.872	487.778	6863.16	-4.14746	0	0	DOWN	mitochondrial carrier	[GO:0016021:integral component of membrane][GO:0005743:mitochondrial inner membrane][GO:0005739:mitochondrion][GO:0005469:succinate:fumarate antiporter activity][GO:0015741:fumarate transport][GO:0015744:succinate transport]	-	Uncharacterized protein OS=Verticillium longisporum OX=100787 GN=BN1723_012546 PE=3 SV=1
mRNA_4805	scaffold_21	302726	303730	1500	+	mRNA_4805	531.046	645.168	614.979	16913.7	15478.7	16345.5	61.1697	70.6625	63.022	1031.51	950.021	1009.79	8421.51	-4.76604	0	0	DOWN	hypothetical protein	-	-	-
mRNA_8572	scaffold_50	109608	110959	2058	-	mRNA_8572	142437	179789	215059	27.5858	25.2486	25.6702	11958.4	14352.4	16063.3	1.22622	1.12949	1.15587	89560.5	12.7389	0	0	UP		-	-	-
mRNA_1535	scaffold_5	604854	607093	3828	+	mRNA_1535	169.45	151.846	167.17	9493.11	9072.21	9626.31	7.64833	6.51687	6.7129	226.863	218.188	233.031	4780.02	-5.85243	0	0	DOWN	hypothetical protein	-	-	-
mRNA_12411	scaffold_117	59866	61452	2064	+	mRNA_12411	391.854	427.023	500.645	10307.5	10172.5	9876.6	32.8028	33.9898	37.2858	456.847	453.742	443.429	5279.36	-4.52555	0	0	DOWN	NAD P-binding protein	[GO:0005829:cytosol][GO:0005634:nucleus][GO:0016491:oxidoreductase activity]	-	Prostaglandin dehydrogenase OS=Aspergillus parasiticus (strain ATCC 56775 / NRRL 5862 / SRRC 143 / SU-1) OX=1403190 GN=P875_00033880 PE=4 SV=1
mRNA_6813	scaffold_34	266310	269274	4584	+	mRNA_6813	968.289	879.71	941.524	9878.12	9832.33	9720.01	36.4969	31.5284	31.5726	197.132	197.47	196.493	5370	-3.39953	1.37e-301	7.68e-299	DOWN	DAO-domain-containing protein	[GO:0009331:glycerol-3-phosphate dehydrogenase complex][GO:0031307:integral component of mitochondrial outer membrane][GO:0005743:mitochondrial inner membrane][GO:0005758:mitochondrial intermembrane space][GO:0005739:mitochondrion][GO:0004368:glycerol-3-phosphate dehydrogenase (quinone) activity][GO:0052591:sn-glycerol-3-phosphate:ubiquinone-8 oxidoreductase activity][GO:0019563:glycerol cataboli…	[ko00564:Glycerophospholipid metabolism]	-
mRNA_4818	scaffold_21	335861	337100	1376	-	mRNA_4818	39053.8	71685.7	86892.2	65.9661	55.8126	79.5775	4903.89	8558.96	9707.01	4.3856	3.73426	5.35917	32972.2	9.93815	2.67e-292	1.43e-289	UP		-	-	-
mRNA_5428	scaffold_25	120511	122083	2342	-	mRNA_5428	348.735	418.468	297.962	11034.3	11372.5	10601.8	25.7279	29.355	19.5567	431.008	447.053	419.486	5678.96	-4.95133	7.3e-287	3.76e-284	DOWN	Aldo/keto reductase	[GO:0005623:cell][GO:0008106:alcohol dehydrogenase (NADP+) activity]	[ko00040:Pentose and glucuronate interconversions]	Uncharacterized protein OS=Verticillium longisporum OX=100787 GN=BN1723_007861 PE=3 SV=1
mRNA_2548	scaffold_10	33564	36477	5010	+	mRNA_2548	460.694	521.125	641.83	16204.9	15698	15517.6	15.888	17.0888	19.6927	295.893	288.467	287.021	8174.02	-4.86961	6.47e-285	3.2e-282	DOWN	hypothetical protein	-	-	-
mRNA_2820	scaffold_11	248619	251399	5238	-	mRNA_2820	391.098	409.913	403.634	5314.47	4827.79	5112.21	12.9008	12.8568	11.8453	92.8156	84.8542	90.4419	2743.19	-3.66258	4.9e-282	2.34e-279	DOWN	hypothetical protein	[GO:0005737:cytoplasm][GO:0005634:nucleus][GO:0003677:DNA binding][GO:0046872:metal ion binding]	-	pH-response transcription factor pacC/RIM101 OS=Sparassis crispa OX=139825 GN=SCP_0102880 PE=4 SV=1
mRNA_9812	scaffold_64	78801	80255	2580	-	mRNA_9812	257.202	235.968	185.36	5951.34	6039.72	5916.97	17.2246	15.0259	11.0438	211.019	215.52	212.523	3097.76	-4.71894	1.57e-271	7.21e-269	DOWN	hypothetical protein	-	-	-
mRNA_6268	scaffold_30	261604	267003	8426	+	mRNA_6268	1496.31	1450.02	1556.5	13512.2	14148.5	14761.6	30.6828	28.2723	28.3956	146.701	154.589	162.345	7820.87	-3.23618	7.47e-271	3.32e-268	DOWN	kinase-like protein	[GO:0071958:new mitotic spindle pole body][GO:0005524:ATP binding][GO:0046872:metal ion binding][GO:0004674:protein serine/threonine kinase activity][GO:0140281:positive regulation of mitotic division septum assembly][GO:1902542:regulation of protein localization to mitotic spindle pole body][GO:0031028:septation initiation signaling]	-	Uncharacterized protein (Fragment) OS=Chaetothyriales sp. CBS 134920 OX=2249417 GN=DV735_g2205 PE=4 SV=1
mRNA_11741	scaffold_98	42001	43371	1926	-	mRNA_11741	319.989	238.106	240.795	8441.26	7755.3	7767.79	28.7061	20.3105	19.2182	400.939	370.708	373.738	4127.21	-4.90612	1.1e-270	4.72e-268	DOWN	hypothetical protein	-	-	-
mRNA_4940	scaffold_22	219047	219588	858	+	mRNA_4940	251.906	280.88	265.047	3504.6	3617.19	3682.38	50.728	53.7824	47.4853	373.661	388.127	397.711	1933.67	-3.75877	2.17e-267	9.01e-265	DOWN	hypothetical protein	-	-	-
mRNA_5431	scaffold_25	128191	133686	8532	+	mRNA_5431	666.455	669.406	769.157	8453.25	9141.31	9200.19	13.4963	12.8898	13.8576	90.6358	98.6388	99.9245	4816.63	-3.67098	6.8e-255	2.74e-252	DOWN	IkappaB kinase complex IKAP component	[GO:0005829:cytosol][GO:0033588:Elongator holoenzyme complex][GO:0015031:protein transport][GO:0140018:regulation of cytoplasmic translational fidelity][GO:0002926:tRNA wobble base 5-methoxycarbonylmethyl-2-thiouridinylation]	-	Elongator complex protein 1 OS=Dendrothele bispora CBS 962.96 OX=1314807 GN=K435DRAFT_773014 PE=3 SV=1
mRNA_5719	scaffold_27	39189	39875	1152	-	mRNA_5719	96.8289	80.5569	69.2934	2479.12	2708.24	2651.73	14.5227	11.4883	9.24618	196.867	216.434	213.306	1347.63	-4.98538	1.6e-249	6.25e-247	DOWN	hypothetical protein	-	-	-
mRNA_9518	scaffold_60	139191	141249	3682	+	mRNA_9518	323.015	413.478	273.709	12522.8	11437.6	11555.4	15.1578	18.4491	11.4269	311.131	285.984	290.823	6087.66	-5.13336	1.35e-245	5.1e-243	DOWN	GroES-like protein	[GO:0000166:nucleotide binding][GO:0016491:oxidoreductase activity]	-	Zn(2)-C6 fungal-type domain-containing protein OS=Psathyrella aberdarensis OX=2316362 GN=EST38_g9434 PE=4 SV=1
mRNA_12668	scaffold_129	19532	21009	2514	+	mRNA_12668	119.523	145.43	163.706	3611.34	3360.72	3343.54	8.21453	9.50378	10.0097	131.411	123.071	123.244	1790.71	-4.59196	1.58e-241	5.8e-239	DOWN	GroES-like protein	[GO:0000166:nucleotide binding][GO:0016491:oxidoreductase activity]	-	Zn(2)-C6 fungal-type domain-containing protein OS=Psathyrella aberdarensis OX=2316362 GN=EST38_g9434 PE=4 SV=1
mRNA_6383	scaffold_31	152879	153571	1152	-	mRNA_6383	73.3781	52.7541	89.2153	3455.42	3663.7	3347.39	11.0055	7.52334	11.9045	274.395	292.791	269.265	1780.31	-5.61281	3.07e-241	1.1e-238	DOWN	hypothetical protein	-	-	-
mRNA_7862	scaffold_43	164240	164759	714	-	mRNA_7862	2015.25	1894.87	2554.33	46513.3	54256.5	50367.4	487.671	436.002	549.922	5959.44	6995.9	6536.99	26266.9	-4.54759	6.19e-235	2.15e-232	DOWN	hypothetical protein	-	-	-
mRNA_10169	scaffold_69	106879	108830	2654	+	mRNA_10169	903.988	854.759	899.948	6837.68	6888.87	6647.29	58.8515	52.9115	52.1242	235.687	238.967	232.097	3838.76	-2.93821	1.31e-233	4.45e-231	DOWN	PAP2-domain-containing protein	[GO:0005783:endoplasmic reticulum][GO:0005789:endoplasmic reticulum membrane][GO:0000329:fungal-type vacuole membrane][GO:0016021:integral component of membrane][GO:0000810:diacylglycerol diphosphate phosphatase activity][GO:0008195:phosphatidate phosphatase activity][GO:0006644:phospholipid metabolic process]	[ko00561:Glycerolipid metabolism][ko00564:Glycerophospholipid metabolism]	Diacylglycerol pyrophosphate phosphatase 1 OS=Saccharomyces cerevisiae (strain ATCC 204508 / S288c) OX=559292 GN=DPP1 PE=1 SV=1
mRNA_6326	scaffold_31	20973	28780	11496	-	mRNA_6326	2271.7	2463.76	2210.46	18203	19194.2	19395.1	34.1428	35.2094	29.5569	144.852	153.714	156.34	10623	-3.03119	3.91e-230	1.29e-227	DOWN	ARM repeat-containing protein	-	[ko03050:Proteasome]	-
mRNA_11301	scaffold_88	78651	80288	2306	+	mRNA_11301	136.922	161.827	132.524	2363.98	2546.12	2446.37	10.2591	11.5292	8.83399	93.7804	101.65	98.3079	1297.96	-4.08902	1.34e-219	4.31e-217	DOWN	NAD-binding protein	[GO:0016491:oxidoreductase activity]	-	Catalytic activity (Fragment) OS=Colletotrichum incanum OX=1573173 GN=CI238_12304 PE=4 SV=1
mRNA_5964	scaffold_28	239925	240926	1662	+	mRNA_5964	9398.45	6252.78	6124.67	50.3741	57.1415	61.6084	977.06	618.087	566.467	2.7727	3.16527	3.43506	3657.51	7.01032	1.96e-219	6.15e-217	UP	hypothetical protein	-	-	-
mRNA_6573	scaffold_32	289055	292433	3912	+	mRNA_6573	22483.2	15382.8	14952.7	226.683	235.21	313.176	993.014	646.017	587.547	5.30088	5.53538	7.41849	8932.29	6.09099	4.21e-215	1.29e-212	UP	hypothetical protein	[GO:0005782:peroxisomal matrix][GO:0047639:alcohol oxidase activity][GO:0050660:flavin adenine dinucleotide binding][GO:0046188:methane catabolic process][GO:0015945:methanol metabolic process]	[ko00680:Methane metabolism]	Choline dehydrogenase OS=Didymella rabiei OX=5454 GN=p68 PE=4 SV=1
mRNA_2366	scaffold_9	100114	99931	3408	+	mRNA_2366	366.891	399.933	487.652	6853.27	6641.7	6597.23	18.6009	19.2795	21.9955	183.961	179.42	179.386	3557.78	-4.00331	1.6e-214	4.8e-212	DOWN	hypothetical protein	-	-	Zn(2)-C6 fungal-type domain-containing protein OS=Sparassis crispa OX=139825 GN=SCP_0311980 PE=4 SV=1
mRNA_5167	scaffold_23	388312	390202	2616	-	mRNA_5167	18.9119	16.3965	23.3865	1835.06	2233.83	2193.52	1.24909	1.02973	1.3742	64.171	78.6146	77.7014	1053.52	-6.75001	4.03e-213	1.18e-210	DOWN		-	-	-
mRNA_7237	scaffold_38	101724	102869	1968	-	mRNA_7237	354.031	337.198	331.742	3028.44	2962.06	2948.22	31.0822	28.1493	25.9119	140.774	138.567	138.823	1660.28	-3.12694	3.54e-206	1.01e-203	DOWN	Aldo/keto reductase	[GO:0016491:oxidoreductase activity][GO:0042843:D-xylose catabolic process]	[ko00040:Pentose and glucuronate interconversions]	Zn(2)-C6 fungal-type domain-containing protein OS=Verticillium longisporum OX=100787 GN=BN1708_007056 PE=4 SV=1
mRNA_4897	scaffold_22	83627	84289	1014	-	mRNA_4897	121.793	95.5276	84.8844	2481.52	2663.06	2875.06	20.7529	15.4774	12.8681	223.876	241.787	262.745	1386.97	-4.72662	1.66e-202	4.65e-200	DOWN		-	-	-
mRNA_5041	scaffold_23	29879	31273	2382	-	mRNA_5041	7999.73	5583.38	5676.86	47.9753	69.1014	82.1445	580.269	385.09	366.344	1.84248	2.67076	3.19568	3243.2	6.59939	2.15e-202	5.89e-200	UP	hypothetical protein	-	-	-
mRNA_353	scaffold_2	27647	28849	2298	+	mRNA_353	1053.77	1373.03	1410.12	19869	20127.1	20472	79.2304	98.1607	94.3255	790.956	806.346	825.535	10717.5	-3.97839	6.22e-202	1.67e-199	DOWN	hypothetical protein	-	-	Transcription factor OS=Ganoderma sinense ZZ0214-1 OX=1077348 GN=GSI_08284 PE=4 SV=1
mRNA_3591	scaffold_15	73076	73961	1644	-	mRNA_3591	39.3367	56.3185	46.7731	1823.06	1553.45	1739.15	4.13421	5.62803	4.37338	101.444	86.9933	98.0307	876.349	-5.16333	3.94e-195	1.04e-192	DOWN	short-chain dehydrogenase reductase SDR	[GO:0005737:cytoplasm][GO:0005634:nucleus][GO:0016491:oxidoreductase activity]	-	Zn(2)-C6 fungal-type domain-containing protein OS=Hortaea werneckii OX=91943 GN=D0862_06464 PE=4 SV=1
mRNA_620	scaffold_2	664150	665432	2466	+	mRNA_620	1419.9	1452.88	1376.34	8240.96	8152.63	8156.69	99.486	96.7927	85.7938	305.711	304.365	306.512	4799.9	-2.53025	7.34e-193	1.89e-190	DOWN	hypothetical protein	-	-	-
mRNA_10374	scaffold_72	111013	117769	9204	+	mRNA_10374	2609.08	2977.04	3074.03	22460.8	23238	22769.4	48.9787	53.1392	51.3398	223.242	232.441	229.246	12854.7	-2.98309	2.67e-190	6.73e-188	DOWN	hypothetical protein	[GO:0016021:integral component of membrane][GO:0016020:membrane][GO:0005524:ATP binding][GO:0016887:ATPase activity][GO:0042626:ATPase activity, coupled to transmembrane movement of substances][GO:0009405:pathogenesis][GO:0055085:transmembrane transport]	-	Multidrug resistance protein fer6 OS=Ustilago maydis (strain 521 / FGSC 9021) OX=237631 GN=fer6 PE=2 SV=1
mRNA_11155	scaffold_85	126757	127890	1794	+	mRNA_11155	2012.22	1363.76	1583.35	34674.2	33237.8	33153	193.798	124.889	135.668	1768.11	1705.69	1712.48	17670.7	-4.34905	3.57e-189	8.84e-187	DOWN	hypothetical protein	-	-	-
mRNA_2382	scaffold_9	143861	144834	1690	+	mRNA_2382	301.834	429.874	393.24	6886.86	6967.28	6551.03	30.8586	41.789	35.768	372.787	379.548	359.21	3588.35	-4.1809	5.71e-189	1.39e-186	DOWN		-	-	-
mRNA_12221	scaffold_111	12803	13526	1326	+	mRNA_12221	4796.81	3746.96	3773.03	56.371	34.5507	71.8765	625.036	464.241	437.39	3.88901	2.39885	5.02307	2079.93	6.23759	3.51e-187	8.37e-185	UP	hypothetical protein	-	-	-
mRNA_3405	scaffold_14	64153	65066	1828	+	mRNA_3405	58.2486	78.4182	129.925	7524.93	7496.17	7219.73	5.50561	7.04771	10.9255	376.576	377.531	365.992	3751.24	-6.3901	5.66e-186	1.32e-183	DOWN		-	-	-
mRNA_3589	scaffold_15	69221	70555	2420	-	mRNA_3589	520.455	866.878	667.815	21243.5	20814.1	21560.4	37.159	58.8504	42.4193	803.04	791.832	825.595	10945.5	-4.95166	1.18e-183	2.71e-181	DOWN	short-chain dehydrogenase reductase SDR	[GO:0005737:cytoplasm][GO:0005634:nucleus][GO:0016491:oxidoreductase activity]	-	Zn(2)-C6 fungal-type domain-containing protein OS=Hortaea werneckii OX=91943 GN=D0862_06464 PE=4 SV=1
mRNA_6616	scaffold_33	79712	80784	1806	-	mRNA_6616	493.222	504.015	441.746	3847.62	4146.08	4050.75	47.1868	45.8493	37.5991	194.895	211.354	207.847	2247.24	-3.06396	4.76e-180	1.06e-177	DOWN	NAD(P)-binding protein	-	-	-
mRNA_2344	scaffold_9	43272	44692	2312	+	mRNA_2344	188.362	174.659	236.464	3371.46	3069.7	3121.49	14.0767	12.4111	15.7217	133.401	122.236	125.112	1693.69	-3.99955	2.2e-179	4.79e-177	DOWN	HAD hydrolase subfamily IA REG-2-like protein	-	-	-
mRNA_8889	scaffold_53	175801	176615	1496	+	mRNA_8889	275.357	262.345	337.805	4086.3	3690.28	3724.74	31.8024	28.8103	34.7103	249.876	227.1	230.723	2062.8	-3.71821	3.25e-175	6.97e-173	DOWN	phosphotyrosine protein	[GO:0005829:cytosol][GO:0005634:nucleus][GO:0004725:protein tyrosine phosphatase activity][GO:0008138:protein tyrosine/serine/threonine phosphatase activity][GO:0006470:protein dephosphorylation][GO:0000027:ribosomal large subunit assembly][GO:0023052:signaling]	-	Uncharacterized protein OS=Mycena chlorophos OX=658473 GN=MCHLO_11519 PE=4 SV=1
mRNA_7017	scaffold_36	181778	183718	2970	-	mRNA_7017	601.398	916.78	780.417	15301.7	15622.2	15156.9	34.9866	50.7126	40.3918	471.315	484.258	472.913	8063.25	-4.3251	3.39e-175	7.15e-173	DOWN	FAD/NAD(P)-binding domain-containing protein	[GO:0016021:integral component of membrane][GO:0071949:FAD binding][GO:0004497:monooxygenase activity]	[ko00621:Dioxin degradation][ko00624:Polycyclic aromatic hydrocarbon degradation][ko00626:Naphthalene degradation]	Unplaced genomic scaffold supercont1.8, whole genome shotgun sequence OS=Fonsecaea pedrosoi CBS 271.37 OX=1442368 GN=Z517_11410 PE=4 SV=1
mRNA_812	scaffold_3	315140	317260	3120	-	mRNA_812	10126.2	8919.72	10168.8	630.875	831.874	739.301	560.773	469.682	501.001	18.4976	24.5467	21.958	5236.13	3.73061	3.48e-175	7.22e-173	UP	peptidase S28	-	-	Zn(2)-C6 fungal-type domain-containing protein OS=Penicillium brasilianum OX=104259 GN=PEBR_15335 PE=4 SV=1
mRNA_10578	scaffold_75	133010	134486	2718	+	mRNA_10578	111.958	115.489	105.672	1422.47	1512.26	1571.01	7.1171	6.98067	5.97634	47.8762	51.2231	53.562	806.476	-3.7556	6e-175	1.23e-172	DOWN	hypothetical protein	-	-	-
mRNA_9481	scaffold_60	46293	51040	8342	+	mRNA_9481	1244.4	1276.08	1436.11	9008.56	9283.5	9210.45	25.7743	25.1313	26.463	98.7899	102.455	102.314	5243.18	-2.79777	9.83e-173	1.98e-170	DOWN	hypothetical protein	[GO:0032153:cell division site][GO:0005829:cytosol][GO:0010008:endosome membrane][GO:0000329:fungal-type vacuole membrane][GO:0000139:Golgi membrane][GO:0005795:Golgi stack][GO:0004609:phosphatidylserine decarboxylase activity][GO:0005543:phospholipid binding][GO:0006656:phosphatidylcholine biosynthetic process][GO:0006646:phosphatidylethanolamine biosynthetic process][GO:0016540:protein autoproc…	[ko00564:Glycerophospholipid metabolism]	-
mRNA_6389	scaffold_31	163068	166183	5588	+	mRNA_6389	2866.29	3387.67	3553.02	28144.7	28362.1	29282	88.6255	99.5982	97.7382	460.752	467.275	485.59	15932.6	-3.12904	3.51e-172	6.95e-170	DOWN	Bromodomain-containing protein	[GO:0005634:nucleus][GO:0070577:lysine-acetylated histone binding][GO:0006281:DNA repair][GO:0030435:sporulation resulting in formation of a cellular spore]	-	Transcription factor OS=Lentinula edodes OX=5353 GN=LENED_011456 PE=4 SV=1
mRNA_12321	scaffold_114	64949	67134	2532	-	mRNA_12321	258.715	202.462	192.289	3056.03	3057.74	3089.4	17.6544	13.1367	11.6739	110.413	111.18	113.067	1642.77	-3.81456	4.15e-171	8.09e-169	DOWN	H+/Ca2+ exchanger Vxc1-like protein	[GO:0005623:cell][GO:0005783:endoplasmic reticulum][GO:0005789:endoplasmic reticulum membrane][GO:0000324:fungal-type vacuole][GO:0000329:fungal-type vacuole membrane][GO:0016021:integral component of membrane][GO:0015369:calcium:proton antiporter activity][GO:0046872:metal ion binding][GO:0140146:calcium ion import into vacuole][GO:0070588:calcium ion transmembrane transport][GO:0006874:cellular…	-	Fungal_trans domain-containing protein OS=Penicillium steckii OX=303698 GN=PENSTE_c002G04501 PE=3 SV=1
mRNA_418	scaffold_2	188170	190129	3218	-	mRNA_418	370.673	585.998	362.924	14492.1	14003.7	14066	19.9022	29.9169	17.3362	411.978	400.632	405.051	7313.56	-5.00988	2.5e-170	4.8e-168	DOWN	hypothetical protein	-	-	-
mRNA_9097	scaffold_55	212189	212723	900	-	mRNA_9097	220.134	195.333	271.111	3261.12	3501.58	3501.41	42.2611	35.6566	46.3049	331.476	358.188	360.518	1825.11	-3.90552	1.01e-169	1.91e-167	DOWN		-	-	-
mRNA_9507	scaffold_60	112276	113769	2526	-	mRNA_9507	325.284	439.855	514.504	9573.47	9752.59	9085.95	22.2498	28.6077	31.3096	346.707	355.449	333.321	4948.61	-4.4739	4.22e-169	7.87e-167	DOWN	GroES-like protein	[GO:0000166:nucleotide binding][GO:0016491:oxidoreductase activity]	-	Zn(2)-C6 fungal-type domain-containing protein OS=Psathyrella aberdarensis OX=2316362 GN=EST38_g9434 PE=4 SV=1
mRNA_5986	scaffold_28	301886	303441	2310	+	mRNA_5986	6379.36	6619.92	4680.77	94739.2	92639.7	90796.7	477.156	470.813	311.479	3751.85	3692.11	3642.37	49309.3	-3.97565	4.3e-169	7.91e-167	DOWN	Aldo/keto reductase	[GO:0047681:aryl-alcohol dehydrogenase (NADP+) activity][GO:0019439:aromatic compound catabolic process][GO:0006081:cellular aldehyde metabolic process]	-	Fungal_trans domain-containing protein OS=Pseudogymnoascus sp. VKM F-4517 (FW-2822) OX=1420911 GN=V498_05803 PE=4 SV=1
mRNA_9614	scaffold_61	177508	178518	1792	+	mRNA_9614	320.746	409.913	415.761	4491.69	4884.93	4823.42	30.9256	37.5804	35.6638	229.297	250.964	249.427	2557.74	-3.63124	7.89e-169	1.43e-166	DOWN		-	-	-
mRNA_7414	scaffold_39	219764	221608	2626	+	mRNA_7414	357.813	592.414	499.779	13536.2	13945.2	12452.6	23.5427	37.0628	29.2554	471.553	488.9	439.432	6897.34	-4.78321	1.54e-168	2.76e-166	DOWN	NAD-binding protein	[GO:0016491:oxidoreductase activity]	-	Zn(2)-C6 fungal-type domain-containing protein OS=Fusarium euwallaceae OX=1147111 GN=BHE90_013604 PE=4 SV=1
mRNA_1687	scaffold_6	243366	244687	2262	-	mRNA_1687	551.471	557.482	406.233	8779.48	7623.74	8115.62	42.1236	40.4898	27.6061	355.061	310.288	332.472	4339.01	-4.01481	1.69e-168	2.98e-166	DOWN	hypothetical protein	-	-	-
mRNA_2895	scaffold_11	425242	427066	3066	+	mRNA_2895	670.994	826.243	790.811	6717.74	6640.37	6549.74	37.8131	44.2734	39.6482	200.437	199.393	197.96	3699.32	-3.12118	2.24e-167	3.89e-165	DOWN		-	-	-
mRNA_11240	scaffold_87	66940	69316	2812	-	mRNA_11240	8149.51	5648.96	5584.18	231.481	215.277	227.181	500.74	330.035	305.258	7.53055	7.04811	7.48657	3342.77	4.84566	1.94e-166	3.33e-164	UP	hypothetical protein	-	-	-
mRNA_11397	scaffold_90	56734	57936	1986	+	mRNA_11397	6981.51	8129.83	5876.08	387.401	438.528	415.857	607.388	672.527	454.812	17.8447	20.3286	19.404	3704.87	4.0797	1.13e-165	1.92e-163	UP	hypothetical protein	-	-	-
mRNA_2349	scaffold_9	58043	59223	2246	-	mRNA_2349	5913.37	10639.2	11070.5	21.5889	15.9465	7.70105	454.905	778.228	757.67	0.879321	0.653649	0.317736	4611.38	9.24527	1.61e-164	2.69e-162	UP		-	-	-
mRNA_8470	scaffold_49	78058	79453	2260	-	mRNA_8470	239.046	210.303	233.865	2163.69	2120.88	2348.82	18.2755	15.2878	15.9067	87.5816	86.3968	96.3091	1219.43	-3.28046	6.59e-163	1.09e-160	DOWN	hypothetical protein	-	-	-
mRNA_177	scaffold_1	480324	484681	7470	+	mRNA_177	5031.32	4957.46	4815.03	21927.1	22262.6	22247	116.374	109.03	99.0834	268.527	274.375	275.98	13540.1	-2.16595	9.91e-163	1.62e-160	DOWN	hypothetical protein	[GO:0005737:cytoplasm][GO:0010494:cytoplasmic stress granule][GO:0005829:cytosol][GO:0005783:endoplasmic reticulum][GO:0005844:polysome][GO:0003723:RNA binding][GO:0008298:intracellular mRNA localization][GO:0043488:regulation of mRNA stability]	-	-
mRNA_6520	scaffold_32	126044	126772	1132	+	mRNA_6520	1551.53	1400.12	1789.5	15474.4	14319.9	14901.5	236.815	203.201	243.001	1250.53	1164.62	1219.86	8239.51	-3.23741	5.24e-162	8.43e-160	DOWN	hypothetical protein	-	-	-
mRNA_11120	scaffold_85	33297	34913	2608	+	mRNA_11120	16491.2	25776.8	26480.5	675.253	799.981	734.167	1092.55	1623.78	1560.78	23.6857	28.2398	26.0863	11826.3	4.95987	5.62e-160	8.93e-158	UP		-	-	-
mRNA_10440	scaffold_73	104831	106151	2284	+	mRNA_10440	813.968	865.452	744.038	5386.43	5465.65	5330.41	61.5753	62.2521	50.0751	215.741	220.311	216.267	3100.99	-2.7384	1.01e-158	1.58e-156	DOWN	hypothetical protein	-	-	-
mRNA_7252	scaffold_38	147504	150236	4506	-	mRNA_7252	1082.52	1102.85	1087.91	5561.54	5917.47	5873.33	41.5087	40.2097	37.1128	112.91	120.902	120.787	3437.6	-2.4062	3.33e-158	5.17e-156	DOWN	hypothetical protein	-	-	-
mRNA_354	scaffold_2	29202	32364	5438	+	mRNA_354	364.621	430.587	378.515	3215.55	3557.39	3441.09	11.5851	13.0086	10.6996	54.0932	60.2258	58.6384	1897.96	-3.12036	1.88e-157	2.87e-155	DOWN	candidate catalase	[GO:0005829:cytosol][GO:0004096:catalase activity][GO:0020037:heme binding][GO:0046872:metal ion binding][GO:0042744:hydrogen peroxide catabolic process][GO:0006979:response to oxidative stress]	[ko00380:Tryptophan metabolism][ko00630:Glyoxylate and dicarboxylate metabolism][ko04016:MAPK signaling pathway - plant][ko04068:FoxO signaling pathway][ko04146:Peroxisome]	Catalase OS=Epichloe festucae OX=35717 GN=catA PE=3 SV=1
mRNA_11392	scaffold_90	50999	51581	938	+	mRNA_11392	7718.32	9264.04	8274.5	1073.45	1122.9	1075.58	1421.73	1622.58	1356.01	104.69	110.212	106.259	4754.8	2.94863	6.31e-155	9.56e-153	UP		-	-	-
mRNA_6505	scaffold_32	86814	89304	3830	+	mRNA_6505	4293.75	4883.32	5056.69	364.612	427.897	323.444	193.702	209.471	202.951	8.70883	10.2856	7.82576	2558.29	3.67362	1.24e-153	1.85e-151	UP	cytochrome P450	[GO:0020037:heme binding][GO:0005506:iron ion binding][GO:0004497:monooxygenase activity][GO:0016705:oxidoreductase activity, acting on paired donors, with incorporation or reduction of molecular oxygen][GO:0019748:secondary metabolic process]	-	-
mRNA_3590	scaffold_15	71891	73234	2450	+	mRNA_3590	111.202	92.6761	116.066	1817.06	1518.9	1624.92	7.84227	6.21454	7.28222	67.8471	57.076	61.46	880.139	-3.9585	5.89e-152	8.72e-150	DOWN	hypothetical protein	-	-	-
mRNA_9615	scaffold_61	178524	180323	2724	-	mRNA_9615	409.253	612.375	588.128	9075.73	9064.24	9346.51	25.9586	36.9333	33.1885	304.791	306.347	317.957	4849.37	-4.09402	5.99e-152	8.76e-150	DOWN	hypothetical protein	[GO:0005829:cytosol][GO:0005634:nucleus][GO:0000981:DNA-binding transcription factor activity, RNA polymerase II-specific][GO:0000978:RNA polymerase II proximal promoter sequence-specific DNA binding][GO:0008270:zinc ion binding][GO:1901522:positive regulation of transcription from RNA polymerase II promoter involved in cellular response to chemical stimulus][GO:0006351:transcription, DNA-templat…	-	Zn(2)-C6 fungal-type domain-containing protein OS=Sparassis crispa OX=139825 GN=SCP_0507880 PE=4 SV=1
mRNA_7679	scaffold_42	15758	18112	3600	+	mRNA_7679	11249.5	10910.8	17019.3	491.747	502.314	492.867	539.919	497.923	726.713	12.4959	12.8458	12.6868	6777.77	4.71968	1.34e-151	1.93e-149	UP	hypothetical protein	[GO:0005623:cell][GO:0016021:integral component of membrane][GO:0005886:plasma membrane][GO:0052851:ferric-chelate reductase (NADPH) activity][GO:0000293:ferric-chelate reductase activity][GO:0046872:metal ion binding][GO:0015677:copper ion import][GO:0006826:iron ion transport][GO:0055114:oxidation-reduction process][GO:0033215:reductive iron assimilation]	-	Ferric/cupric reductase transmembrane component 7 OS=Saccharomyces cerevisiae (strain ATCC 204508 / S288c) OX=559292 GN=FRE7 PE=1 SV=2
mRNA_5338	scaffold_24	363023	363949	1622	+	mRNA_5338	1951.71	1976.14	2550.86	22181.4	22625.4	22232.9	207.902	200.158	241.746	1251.02	1284.21	1270.2	12253.1	-3.37167	1.36e-150	1.94e-148	DOWN	nuclear protein	-	-	-
mRNA_3168	scaffold_13	7019	7851	1452	-	mRNA_3168	817.75	1302.46	1118.22	24514.2	21535.7	21650.2	97.3083	147.368	118.382	1544.46	1365.47	1381.73	11823.1	-4.38569	1.95e-150	2.76e-148	DOWN		-	-	-
mRNA_6504	scaffold_32	83495	86619	4056	-	mRNA_6504	2163.52	2060.26	2118.65	82.7574	57.1415	39.7888	92.1635	83.451	80.2941	1.86653	1.29701	0.909051	1087.02	5.13417	3.28e-150	4.59e-148	UP	transporter	[GO:0016021:integral component of membrane][GO:0022857:transmembrane transporter activity]	-	Major facilitator superfamily transporter OS=Colletotrichum nymphaeae SA-01 OX=1460502 GN=CNYM01_03155 PE=4 SV=1
mRNA_531	scaffold_2	450251	452817	4674	+	mRNA_531	6053.32	6831.65	6961.39	38315.5	37689.5	36944.5	223.769	240.129	228.944	749.916	742.372	732.465	22132.6	-2.50878	5.21e-149	7.21e-147	DOWN	ATP-dependent metallopeptidase Hfl	[GO:0005745:m-AAA complex][GO:0005743:mitochondrial inner membrane][GO:0005739:mitochondrion][GO:0005524:ATP binding][GO:0016887:ATPase activity][GO:0004222:metalloendopeptidase activity][GO:0008270:zinc ion binding][GO:0042407:cristae formation][GO:0008053:mitochondrial fusion][GO:0034982:mitochondrial protein processing][GO:0006465:signal peptide processing]	-	Zn(2)-C6 fungal-type domain-containing protein OS=Venustampulla echinocandica OX=2656787 GN=BP5553_09517 PE=3 SV=1
mRNA_4383	scaffold_19	166370	167642	2426	-	mRNA_4383	150.539	138.301	134.256	1794.28	1514.91	1658.29	10.7214	9.36575	8.50679	67.659	57.4893	63.3427	898.43	-3.55283	6.45e-149	8.83e-147	DOWN	hypothetical protein	-	-	-
mRNA_9489	scaffold_60	64407	67294	5558	+	mRNA_9489	744.372	920.345	962.312	8393.28	7955.96	8073.27	23.1402	27.2044	26.6146	138.147	131.784	134.604	4508.26	-3.21714	1.87e-148	2.54e-146	DOWN	hypothetical protein	-	-	Zn(2)-C6 fungal-type domain-containing protein OS=Sparassis crispa OX=139825 GN=SCP_1203540 PE=4 SV=1
mRNA_2645	scaffold_10	332521	333619	1810	-	mRNA_2645	250.393	250.938	225.204	1898.62	2049.12	1948.37	23.9023	22.777	19.1258	95.9593	104.227	99.7511	1103.77	-3.01889	7.15e-148	9.58e-146	DOWN	hypothetical protein	-	-	-
mRNA_3645	scaffold_15	213665	215725	3368	+	mRNA_3645	1447.14	1365.9	1636.19	10398.6	9925.35	9862.48	74.2392	66.6277	74.6766	282.444	271.309	271.356	5772.62	-2.76286	9.97e-148	1.32e-145	DOWN	hypothetical protein	-	[ko00040:Pentose and glucuronate interconversions][ko00053:Ascorbate and aldarate metabolism][ko00520:Amino sugar and nucleotide sugar metabolism]	-
mRNA_10664	scaffold_77	32380	35951	6354	+	mRNA_10664	440.269	365.001	427.887	3523.79	3291.62	3294.77	11.972	9.43744	10.3515	50.7329	47.6927	48.0511	1890.55	-3.03648	8.42e-147	1.11e-144	DOWN	hypothetical protein	-	-	-
mRNA_8710	scaffold_51	211422	213344	3060	-	mRNA_8710	823.045	865.452	1051.53	8051.46	7945.33	7835.82	46.4727	46.4653	52.8229	240.702	239.045	237.295	4428.77	-3.12159	1.3e-146	1.69e-144	DOWN	hypothetical protein	-	-	-
mRNA_10420	scaffold_73	54587	64887	14398	+	mRNA_10420	3820.96	4218.19	3681.21	21919.9	23046.6	23793.7	45.8528	48.1317	39.3017	139.272	147.365	153.139	13413.4	-2.55238	1.33e-146	1.71e-144	DOWN	histidine kinase	[GO:0005737:cytoplasm][GO:0009365:protein histidine kinase complex][GO:0005524:ATP binding][GO:0000155:phosphorelay sensor kinase activity][GO:0034599:cellular response to oxidative stress][GO:0070994:detection of oxidative stress][GO:0000160:phosphorelay signal transduction system][GO:0032874:positive regulation of stress-activated MAPK cascade]	-	Similar to S.cerevisiae protein SKN7 (Nuclear response regulator and transcription factor) OS=Malassezia sympodialis (strain ATCC 42132) OX=1230383 GN=MSYG_2566 PE=4 SV=1
mRNA_5607	scaffold_26	134991	136324	2124	-	mRNA_5607	1053.77	1200.51	1301.85	8599.57	9255.6	8942.2	85.721	92.8579	94.217	370.382	401.181	390.136	5058.92	-2.91412	6.69e-146	8.53e-144	DOWN	candidate G-protein alpha subunit	[GO:0005834:heterotrimeric G-protein complex][GO:0001664:G protein-coupled receptor binding][GO:0031683:G-protein beta/gamma-subunit complex binding][GO:0005525:GTP binding][GO:0003924:GTPase activity][GO:0046872:metal ion binding][GO:0007188:adenylate cyclase-modulating G protein-coupled receptor signaling pathway][GO:0019236:response to pheromone]	[ko04015:Rap1 signaling pathway][ko04022:cGMP-PKG signaling pathway][ko04024:cAMP signaling pathway][ko04071:Sphingolipid signaling pathway][ko04371:Apelin signaling pathway][ko04540:Gap junction]	-
mRNA_9221	scaffold_57	55480	56646	2138	+	mRNA_9221	158.103	235.255	239.928	3827.23	3625.16	3858.23	12.777	18.0775	17.2503	163.759	156.103	167.227	1990.65	-4.15977	1.02e-145	1.28e-143	DOWN	hypothetical protein	-	-	-
mRNA_4409	scaffold_19	237349	238499	1488	-	mRNA_4409	220.891	217.432	175.832	2036.55	2239.15	2249.99	25.649	24.0065	18.1643	125.204	138.538	140.121	1189.97	-3.40643	2.96e-143	3.7e-141	DOWN	hypothetical protein	[GO:0030686:90S preribosome][GO:0005730:nucleolus][GO:0005634:nucleus][GO:0005524:ATP binding][GO:1990883:rRNA cytidine N-acetyltransferase activity][GO:0051392:tRNA N-acetyltransferase activity][GO:1904812:rRNA acetylation involved in maturation of SSU-rRNA][GO:0051391:tRNA acetylation]	[ko03008:Ribosome biogenesis in eukaryotes]	-
mRNA_4320	scaffold_18	478842	479155	510	-	mRNA_4320	93.803	91.9632	118.665	1319.32	1367.41	1434.96	31.7791	29.6245	35.7664	236.65	246.842	260.733	737.687	-3.7645	4.24e-143	5.25e-141	DOWN	hypothetical protein	-	-	Zn(2)-C6 fungal-type domain-containing protein OS=Sparassis crispa OX=139825 GN=SCP_1402320 PE=4 SV=1
mRNA_2897	scaffold_11	429139	437411	11376	+	mRNA_2897	2556.89	2634.85	2478.11	11243	11066.8	11171.7	38.8345	38.0517	33.4852	90.4108	89.5621	91.0026	6858.56	-2.12593	1.43e-142	1.76e-140	DOWN	hypothetical protein	[GO:0005829:cytosol][GO:0004034:aldose 1-epimerase activity][GO:0030246:carbohydrate binding][GO:0003978:UDP-glucose 4-epimerase activity][GO:0019388:galactose catabolic process][GO:0033499:galactose catabolic process via UDP-galactose][GO:0006012:galactose metabolic process][GO:0042125:protein galactosylation]	-	THO complex subunit 1 transcription elongation factor-domain-containing protein OS=Crucibulum laeve OX=68775 GN=BDQ12DRAFT_719996 PE=4 SV=1
mRNA_5447	scaffold_25	172246	173837	2838	+	mRNA_5447	767.823	1841.4	1316.57	95498.5	92474.9	92705.2	46.746	106.597	71.3109	3078.3	2999.86	3027.04	47434.1	-6.15964	2.62e-141	3.18e-139	DOWN	hypothetical protein	[GO:0016021:integral component of membrane][GO:0005216:ion channel activity]	-	Fungal_trans domain-containing protein OS=Penicillium antarcticum OX=416450 GN=PENANT_c046G00189 PE=4 SV=1
mRNA_1438	scaffold_5	341570	343488	2854	+	mRNA_1438	292.756	355.021	372.452	2932.49	3064.38	3070.15	17.7234	20.4365	20.0604	93.9961	98.8504	99.6855	1681.21	-3.15265	6.59e-140	7.93e-138	DOWN	hypothetical protein	-	-	-
mRNA_1730	scaffold_6	361547	364126	4074	+	mRNA_1730	6114.59	8146.23	10741.3	199475	203170	202233	259.324	328.506	405.285	4479.15	4591.22	4600	104980	-4.5966	2.69e-139	3.21e-137	DOWN	heat shock protein 70	[GO:0005788:endoplasmic reticulum lumen][GO:0005524:ATP binding][GO:0016787:hydrolase activity][GO:0006986:response to unfolded protein]	[ko03060:Protein export][ko04141:Protein processing in endoplasmic reticulum]	-
mRNA_561	scaffold_2	531591	533332	2608	+	mRNA_561	1218.68	1289.62	1700.29	16266	15893.3	15809	80.7381	81.2386	100.216	570.56	561.044	561.723	8696.15	-3.5113	7.46e-137	8.81e-135	DOWN	hypothetical protein	[GO:0005829:cytosol][GO:0005739:mitochondrion][GO:0042709:succinate-CoA ligase complex][GO:0048037:cofactor binding][GO:0004550:nucleoside diphosphate kinase activity][GO:0000166:nucleotide binding][GO:0004775:succinate-CoA ligase (ADP-forming) activity][GO:0009142:nucleoside triphosphate biosynthetic process][GO:0006105:succinate metabolic process][GO:0006104:succinyl-CoA metabolic process][GO:0…	[ko00020:Citrate cycle (TCA cycle)][ko00640:Propanoate metabolism]	-
mRNA_12379	scaffold_116	65055	67342	3342	-	mRNA_12379	6087.36	5984.74	5828.44	23775.4	23919.7	23281.6	314.716	294.202	268.083	650.8	658.93	645.553	14812.9	-1.98729	8.57e-137	1e-134	DOWN	PLP-dependent transferase	[GO:0032541:cortical endoplasmic reticulum][GO:0005783:endoplasmic reticulum][GO:0097038:perinuclear endoplasmic reticulum][GO:0016831:carboxy-lyase activity][GO:0042802:identical protein binding][GO:0030170:pyridoxal phosphate binding][GO:0008117:sphinganine-1-phosphate aldolase activity][GO:0001667:ameboidal-type cell migration][GO:0019722:calcium-mediated signaling][GO:0019752:carboxylic acid …	[ko00600:Sphingolipid metabolism][ko04071:Sphingolipid signaling pathway]	Uncharacterized protein OS=Malassezia vespertilionis OX=2020962 GN=MVES_002491 PE=4 SV=1
mRNA_2641	scaffold_10	325683	327958	3822	-	mRNA_2641	955.428	1223.32	1372.88	14273.9	13861.5	13369	43.192	52.5845	55.2158	341.647	333.894	324.142	7509.33	-3.54715	1.1e-135	1.28e-133	DOWN	LETM1-domain-containing protein	[GO:0016021:integral component of membrane][GO:0099617:matrix side of mitochondrial inner membrane][GO:0005739:mitochondrion][GO:0043022:ribosome binding][GO:0032543:mitochondrial translation]	-	-
mRNA_11944	scaffold_103	10052	9985	3870	-	mRNA_11944	527.263	523.263	558.678	2842.54	2912.89	2871.21	23.5403	22.2135	22.1908	67.1927	69.2952	68.7511	1705.97	-2.42308	1.03e-134	1.18e-132	DOWN	hypothetical protein	-	-	-
mRNA_11391	scaffold_90	47872	48533	1206	+	mRNA_11391	1351.82	1534.15	1352.95	99.5488	94.3499	82.1445	193.672	208.99	172.448	7.55119	7.20252	6.31186	752.494	3.93973	1.07e-134	1.22e-132	UP	hypothetical protein	-	-	-
mRNA_7359	scaffold_39	104375	105509	2160	+	mRNA_7359	4116.74	7262.24	6047.58	161.917	128.901	163.006	329.303	552.362	430.379	6.85748	5.49403	6.99318	2980.06	5.26195	5.34e-134	6.04e-132	UP	hypothetical protein	-	-	Transcription factor OS=Ganoderma sinense ZZ0214-1 OX=1077348 GN=GSI_10736 PE=4 SV=1
mRNA_1788	scaffold_6	556767	557794	2056	+	mRNA_1788	766.31	946.009	1033.34	9116.51	8358.61	9239.98	64.3987	75.5926	77.2578	405.632	374.284	416.46	4910.12	-3.28295	2.87e-133	3.22e-131	DOWN		-	-	-
mRNA_11418	scaffold_90	115359	121236	9082	-	mRNA_11418	2053.07	2335.44	2113.45	10859.2	11049.6	11228.1	39.0588	42.2468	35.7712	109.381	112.009	114.565	6606.48	-2.34928	1.01e-132	1.12e-130	DOWN	hypothetical protein	[GO:0005634:nucleus][GO:0003723:RNA binding][GO:0006397:mRNA processing]	[ko03015:mRNA surveillance pathway]	Protein CFT1 OS=Cryptococcus neoformans var. neoformans serotype D (strain JEC21 / ATCC MYA-565) OX=214684 GN=CFT1 PE=3 SV=1
mRNA_11991	scaffold_104	49781	50651	1430	-	mRNA_11991	733.781	831.233	931.13	6185.22	6677.58	6257.1	88.6597	95.4979	100.092	395.682	429.906	405.474	3602.67	-2.93797	1.42e-132	1.56e-130	DOWN	hypothetical protein	-	-	Zn(2)-C6 fungal-type domain-containing protein OS=Penicillium nalgiovense OX=60175 GN=PENNAL_c0104G01135 PE=4 SV=1
mRNA_3724	scaffold_15	440325	441741	2478	+	mRNA_3724	16788.5	10957.9	12815	873.151	752.142	820.162	1170.59	726.494	794.948	32.2341	27.944	30.6707	7167.79	4.05165	1.93e-130	2.11e-128	UP	glutathione S-transferase-like protein	[GO:0004364:glutathione transferase activity]	[ko00480:Glutathione metabolism][ko00980:Metabolism of xenobiotics by cytochrome P450]	Uncharacterized protein OS=Fusarium oxysporum f. sp. cubense OX=61366 GN=FocTR4_00004230 PE=3 SV=1
mRNA_8574	scaffold_50	119123	119650	966	-	mRNA_8574	3128.03	3335.63	4593.29	130.733	124.914	169.423	559.486	567.293	730.919	12.3804	11.9049	16.2525	1913.67	4.70107	3.24e-130	3.51e-128	UP		-	-	-
mRNA_7899	scaffold_43	254007	255035	1818	-	mRNA_7899	419.844	461.955	323.081	4668	4414.51	4464.04	39.9016	41.7458	27.3174	234.89	223.552	227.541	2458.57	-3.48888	6.93e-130	7.43e-128	DOWN	hypothetical protein	-	-	-
mRNA_2105	scaffold_8	59865	63968	6708	+	mRNA_2105	1433.52	1470.7	1479.41	6100.06	6268.29	6421.39	36.9238	36.0195	33.9016	83.1894	86.0292	88.7079	3862.23	-2.09978	1.22e-128	1.29e-126	DOWN	HECT-domain-containing protein	[GO:0005829:cytosol][GO:0005635:nuclear envelope][GO:0005634:nucleus][GO:0061631:ubiquitin conjugating enzyme activity][GO:0061630:ubiquitin protein ligase activity][GO:0008270:zinc ion binding][GO:0000209:protein polyubiquitination][GO:0030433:ubiquitin-dependent ERAD pathway][GO:0006511:ubiquitin-dependent protein catabolic process]	[ko04120:Ubiquitin mediated proteolysis]	Uncharacterized protein OS=Cochliobolus sativus (strain ND90Pr / ATCC 201652) OX=665912 GN=COCSADRAFT_22570 PE=4 SV=1
mRNA_3289	scaffold_13	331821	334231	2274	+	mRNA_3289	6414.16	4603.86	5928.05	437.775	376.071	440.243	487.354	332.613	400.723	17.6111	15.2254	17.9402	3033.36	3.75565	1.63e-128	1.72e-126	UP	hypothetical protein	-	-	-
mRNA_10031	scaffold_67	152952	153515	870	-	mRNA_10031	2075.77	3472.5	2819.38	67.1654	51.826	68.0259	412.245	655.738	498.146	7.06242	5.48427	7.24572	1425.78	5.48134	2.07e-128	2.17e-126	UP		-	-	-
mRNA_5070	scaffold_23	105552	108188	4942	-	mRNA_5070	2391.22	2821.63	2527.48	236.278	287.036	277.238	83.6012	93.8004	78.6154	4.37369	5.34717	5.19847	1423.48	3.27495	7.13e-128	7.41e-126	UP		-	-	-
mRNA_1863	scaffold_7	111452	112390	1524	+	mRNA_1863	232.238	218.145	299.694	3036.84	2785.32	2709.49	26.3296	23.5162	30.2285	182.29	168.26	164.751	1546.95	-3.51093	8.59e-128	8.85e-126	DOWN	putative short-chain dehydrogenase reductase sdr protein	[GO:0016491:oxidoreductase activity][GO:0009405:pathogenesis]	-	Fungal_trans domain-containing protein OS=Gibberella intermedia OX=948311 GN=FPRO05_08093 PE=4 SV=1
mRNA_6480	scaffold_32	29127	30336	2046	-	mRNA_6480	2002.39	2165.06	2199.2	9643.04	9571.87	9342.66	169.098	173.848	165.227	431.157	430.706	423.147	5820.7	-2.16539	2.29e-127	2.34e-125	DOWN	hypothetical protein	[GO:0005829:cytosol][GO:0005634:nucleus][GO:0008540:proteasome regulatory particle, base subcomplex][GO:0008541:proteasome regulatory particle, lid subcomplex][GO:0036435:K48-linked polyubiquitin modification-dependent protein binding][GO:0031593:polyubiquitin modification-dependent protein binding][GO:0043130:ubiquitin binding][GO:0045842:positive regulation of mitotic metaphase/anaphase transit…	[ko03050:Proteasome]	-
mRNA_7243	scaffold_38	117992	120709	3834	+	mRNA_7243	1984.99	2058.83	2584.64	146.325	160.794	156.588	89.4545	88.2219	103.627	3.49134	3.86106	3.78471	1182.03	3.83795	7.61e-127	7.71e-125	UP	efflux transporter	[GO:0016021:integral component of membrane][GO:0055085:transmembrane transport]	-	-
mRNA_798	scaffold_3	275719	279864	6426	-	mRNA_798	897.936	984.505	931.996	4504.88	4548.73	4752.83	24.1435	25.1701	22.2944	64.1312	65.1688	68.539	2770.15	-2.29419	2.21e-126	2.23e-124	DOWN	hypothetical protein	[GO:0090443:FAR/SIN/STRIPAK complex][GO:0000324:fungal-type vacuole][GO:0044732:mitotic spindle pole body][GO:0005635:nuclear envelope][GO:0071957:old mitotic spindle pole body][GO:0061509:asymmetric protein localization to old mitotic spindle pole body][GO:0031030:negative regulation of septation initiation signaling]	-	Factor arrest protein 11 OS=Steccherinum ochraceum OX=92696 GN=FAR11 PE=4 SV=1
mRNA_1474	scaffold_5	435636	440475	8624	-	mRNA_1474	882.05	1047.24	977.903	5532.75	5787.24	5913.12	17.6718	19.9501	17.4305	58.6894	61.7807	63.5381	3356.72	-2.5673	2.98e-126	2.98e-124	DOWN	hypothetical protein	-	-	-
mRNA_3434	scaffold_14	156294	157959	2964	+	mRNA_3434	112.715	136.163	225.204	5514.76	5185.26	5190.51	6.57051	7.54721	11.6794	170.206	161.058	162.277	2727.43	-5.07149	3.34e-126	3.3e-124	DOWN	NAD(P)-binding protein	[GO:0016491:oxidoreductase activity][GO:0009405:pathogenesis]	-	Fungal_trans domain-containing protein OS=Pseudogymnoascus sp. VKM F-4516 (FW-969) OX=1420910 GN=V497_00942 PE=4 SV=1
mRNA_11428	scaffold_91	10237	17620	9534	+	mRNA_11428	1630.96	1541.27	1407.52	7998.68	8692.15	8611.06	29.5573	26.559	22.6936	76.7486	83.9348	83.6965	4980.28	-2.4655	1.13e-125	1.11e-123	DOWN	hypothetical protein	[GO:0016021:integral component of membrane][GO:0016020:membrane][GO:0005524:ATP binding][GO:0016887:ATPase activity][GO:0042626:ATPase activity, coupled to transmembrane movement of substances][GO:0009405:pathogenesis][GO:0055085:transmembrane transport]	-	Multidrug resistance protein fer6 OS=Ustilago maydis (strain 521 / FGSC 9021) OX=237631 GN=fer6 PE=2 SV=1
mRNA_12266	scaffold_112	64677	66437	2806	-	mRNA_12266	2033.41	2602.77	3182.3	31.184	42.5239	61.6084	125.208	152.39	174.332	1.01665	1.3952	2.0346	1325.63	5.8568	2.23e-125	2.17e-123	UP	hypothetical protein	-	[ko00561:Glycerolipid metabolism]	-
mRNA_11997	scaffold_104	63578	65129	2556	+	mRNA_11997	1369.22	1573.35	1671.7	9549.49	9116.06	9387.58	92.5568	101.128	100.536	341.78	328.35	340.345	5444.57	-2.6043	1.26e-124	1.22e-122	DOWN	alpha/beta-hydrolase	[GO:0005737:cytoplasm][GO:0005783:endoplasmic reticulum][GO:0005794:Golgi apparatus][GO:0005743:mitochondrial inner membrane][GO:0052689:carboxylic ester hydrolase activity][GO:0004623:phospholipase A2 activity][GO:0035965:cardiolipin acyl-chain remodeling][GO:0032048:cardiolipin metabolic process][GO:0055088:lipid homeostasis][GO:0007006:mitochondrial membrane organization]	[ko00564:Glycerophospholipid metabolism]	-
mRNA_5471	scaffold_25	227338	227782	768	-	mRNA_5471	65.0569	103.369	165.438	6389.11	6188.56	6050.46	14.6362	22.1125	33.1129	761.038	741.854	730.051	3160.33	-5.80727	5.57e-124	5.35e-122	DOWN		-	-	-
mRNA_1490	scaffold_5	480766	482998	3036	-	mRNA_1490	274.601	295.138	293.631	2399.96	2187.32	2004.84	15.6277	15.9709	14.867	72.3153	66.3287	61.1933	1242.58	-2.93301	2.2e-123	2.1e-121	DOWN	hypothetical protein	-	-	-
mRNA_3002	scaffold_12	139644	140765	1866	-	mRNA_3002	397.15	536.808	512.771	4648.81	4350.73	4452.49	36.7738	47.2623	42.2411	227.907	214.655	221.115	2483.13	-3.21713	2.91e-123	2.76e-121	DOWN	hypothetical protein	-	-	-
mRNA_9172	scaffold_56	185226	186935	1926	+	mRNA_9172	1537.16	1427.92	1508	6854.47	6983.22	6488.13	137.898	121.802	120.356	325.57	333.803	312.169	4133.15	-2.18413	1.35e-122	1.27e-120	DOWN	hypothetical protein	[GO:0005576:extracellular region][GO:0005777:peroxisome][GO:0004846:urate oxidase activity][GO:0006145:purine nucleobase catabolic process][GO:0019628:urate catabolic process]	[ko00230:Purine metabolism][ko00232:Caffeine metabolism]	Uricase OS=Hypsizygus marmoreus OX=39966 GN=uaZ_3 PE=4 SV=1
mRNA_8643	scaffold_51	41104	41654	750	-	mRNA_8643	373.699	372.13	446.943	2707.01	2923.52	2823.72	86.0907	81.5156	91.6038	330.183	358.868	348.888	1607.84	-2.82703	2.69e-122	2.51e-120	DOWN	YjgF-like protein	[GO:0005737:cytoplasm][GO:0005829:cytosol][GO:0005758:mitochondrial intermembrane space][GO:0005739:mitochondrion][GO:0005634:nucleus][GO:0019239:deaminase activity][GO:1901565:organonitrogen compound catabolic process]	-	Zn(2)-C6 fungal-type domain-containing protein OS=Aureobasidium pullulans OX=5580 GN=D6D04_04487 PE=4 SV=1
mRNA_9425	scaffold_59	125363	128255	4620	+	mRNA_9425	1327.61	1311.72	1589.42	8954.59	8531.36	9003.81	49.6508	46.6452	52.8834	177.309	170.007	180.597	5119.75	-2.64776	6.41e-121	5.94e-119	DOWN	Creatinase/aminopeptidase	[GO:0046872:metal ion binding][GO:0070006:metalloaminopeptidase activity]	-	-
mRNA_12242	scaffold_111	65617	68606	4354	+	mRNA_12242	10029.4	17347.5	19599.6	308.241	427.897	391.47	397.997	654.571	691.963	6.47634	9.04775	8.33175	8017.36	5.38127	3.32e-120	3.05e-118	UP	hypothetical protein	-	-	Regulatory protein CAT8 OS=Talaromyces islandicus OX=28573 GN=PISL3812_08306 PE=4 SV=1
mRNA_8329	scaffold_47	251956	252666	984	+	mRNA_8329	2815.6	2137.25	2227.78	18596.4	18972.3	19046	494.393	356.835	348.017	1728.87	1775.07	1793.64	10632.6	-2.97894	2.41e-119	2.2e-117	DOWN	hypothetical protein	[GO:0005737:cytoplasm][GO:0031314:extrinsic component of mitochondrial inner membrane][GO:0031315:extrinsic component of mitochondrial outer membrane][GO:0005634:nucleus][GO:0004602:glutathione peroxidase activity][GO:0004601:peroxidase activity][GO:0051920:peroxiredoxin activity][GO:0047066:phospholipid-hydroperoxide glutathione peroxidase activity][GO:0034599:cellular response to oxidative stre…	[ko00480:Glutathione metabolism][ko00590:Arachidonic acid metabolism]	Glutathione peroxidase-like peroxiredoxin 2 OS=Saccharomyces cerevisiae (strain ATCC 204508 / S288c) OX=559292 GN=GPX2 PE=1 SV=1
mRNA_5089	scaffold_23	154941	155777	1674	+	mRNA_5089	1433.52	2154.36	1989.59	58.7698	61.1281	66.7424	147.96	211.432	182.697	3.21163	3.36183	3.69464	960.685	4.902	3.71e-119	3.36e-117	UP	hypothetical protein	-	-	-
mRNA_9676	scaffold_62	83842	84449	1074	+	mRNA_9676	9663.97	17684.7	17901.1	492.946	399.991	405.589	1554.7	2705.21	2562.11	41.9877	34.2875	34.9951	7758.05	5.1225	3.7e-118	3.33e-116	UP	hypothetical protein	-	-	Zn(2)-C6 fungal-type domain-containing protein (Fragment) OS=Chaetothyriales sp. CBS 135597 OX=2249420 GN=DV738_g2078 PE=4 SV=1
mRNA_3406	scaffold_14	66180	69193	4080	+	mRNA_3406	249.637	295.138	229.534	2064.14	2263.07	2255.12	10.5717	11.8842	8.6479	46.2813	51.0655	51.2196	1226.11	-3.08507	3.81e-118	3.41e-116	DOWN	hypothetical protein	[GO:0005829:cytosol][GO:0005847:mRNA cleavage and polyadenylation specificity factor complex][GO:0005634:nucleus][GO:0003723:RNA binding][GO:0006379:mRNA cleavage][GO:0006378:mRNA polyadenylation]	[ko03015:mRNA surveillance pathway]	Protein cft1 OS=Schizosaccharomyces pombe (strain 972 / ATCC 24843) OX=284812 GN=cft1 PE=3 SV=1
mRNA_8711	scaffold_51	213325	213917	978	+	mRNA_8711	1731.57	1653.2	1783.44	7622.08	8288.18	7617.62	305.913	277.711	280.312	712.954	780.208	721.783	4782.68	-2.18682	3.86e-118	3.43e-116	DOWN	hypothetical protein	[GO:0005829:cytosol][GO:0022627:cytosolic small ribosomal subunit][GO:0005730:nucleolus][GO:0005634:nucleus][GO:0003735:structural constituent of ribosome][GO:0002181:cytoplasmic translation][GO:0000028:ribosomal small subunit assembly][GO:0042254:ribosome biogenesis]	[ko03010:Ribosome]	-
mRNA_9829	scaffold_64	121692	122509	1530	-	mRNA_9829	549.958	587.424	586.396	2790.96	3011.22	2950.79	62.106	63.0765	58.9145	166.874	181.193	178.72	1746.13	-2.34421	7.78e-118	6.86e-116	DOWN		-	-	-
mRNA_12389	scaffold_117	18008	19094	1728	+	mRNA_12389	51.4403	97.6663	70.1596	1901.02	1682.35	1953.5	5.14347	9.28556	6.24117	100.64	89.632	104.76	959.357	-4.65467	7.93e-118	6.94e-116	DOWN	hypothetical protein	-	-	-
mRNA_2453	scaffold_9	347785	348534	1338	-	mRNA_2453	323.015	310.821	291.899	2196.07	1910.92	2099.82	41.7121	38.1647	33.535	150.147	131.485	145.429	1188.76	-2.74454	2.58e-117	2.24e-115	DOWN	hypothetical protein	-	-	-
mRNA_152	scaffold_1	421130	425129	4524	-	mRNA_152	1140.76	1212.63	1241.22	5350.45	5443.06	5149.43	43.5682	44.0365	42.1744	108.192	110.767	105.478	3256.26	-2.14921	6.4e-117	5.53e-115	DOWN	hypothetical protein	[GO:0005887:integral component of plasma membrane][GO:0022857:transmembrane transporter activity][GO:0055085:transmembrane transport]	-	Efflux pump dotC OS=Dothistroma septosporum (strain NZE10 / CBS 128990) OX=675120 GN=dotC PE=2 SV=1
mRNA_10178	scaffold_69	124951	125940	1728	+	mRNA_10178	978.879	915.354	939.792	5435.6	4680.29	5144.3	97.8771	87.0268	83.6009	287.76	249.355	275.873	3015.7	-2.42901	8.59e-117	7.37e-115	DOWN	hypothetical protein	-	-	-
mRNA_11388	scaffold_90	43306	44242	1770	-	mRNA_11388	14982	20709.5	14059.6	1243.76	1378.04	1236.02	1462.49	1922.23	1221.02	64.2821	71.6768	64.7109	8934.83	3.68903	3.36e-116	2.87e-114	UP	proline iminopeptidase	-	-	-
mRNA_6968	scaffold_36	61255	63922	4146	-	mRNA_6968	3062.97	3260.77	3499.32	14421.4	14948.5	14630.7	127.647	129.211	129.741	318.203	331.939	327.011	8970.61	-2.16344	4.53e-116	3.84e-114	DOWN	ADP/ATP carrier receptor	[GO:0016021:integral component of membrane][GO:0005742:mitochondrial outer membrane translocase complex][GO:0005739:mitochondrion][GO:0030943:mitochondrion targeting sequence binding][GO:0030150:protein import into mitochondrial matrix]	-	-
mRNA_7543	scaffold_40	255680	257159	2634	-	mRNA_7543	404.714	460.529	427.887	2397.57	2414.56	2329.57	26.5478	28.7242	24.971	83.2687	84.3942	81.9569	1405.8	-2.46492	1.01e-115	8.5e-114	DOWN	hypothetical protein	-	-	-
mRNA_9613	scaffold_61	173870	177589	6884	-	mRNA_9613	187.606	233.829	249.456	2041.35	2054.44	2297.48	4.70871	5.58039	5.57027	27.1271	27.4753	30.9269	1177.36	-3.25377	1.14e-115	9.54e-114	DOWN	hypothetical protein	-	-	-
mRNA_9483	scaffold_60	53292	54750	2790	+	mRNA_9483	534.072	511.857	629.704	3542.98	3541.44	3683.67	33.0743	30.1406	34.6941	116.169	116.86	122.35	2073.95	-2.68542	1.3e-115	1.08e-113	DOWN	hypothetical protein	-	-	-
mRNA_2412	scaffold_9	228834	230855	3018	+	mRNA_2412	825.315	1134.21	1213.5	12821.4	11404.4	11750.5	47.2494	61.7422	61.8079	388.636	347.89	360.798	6524.89	-3.50347	1.69e-114	1.4e-112	DOWN	kinase-like protein	[GO:0005737:cytoplasm][GO:0005829:cytosol][GO:1990315:Mcs4 RR-MAPKKK complex][GO:0005634:nucleus][GO:0005524:ATP binding][GO:0004708:MAP kinase kinase activity][GO:0004672:protein kinase activity][GO:0004674:protein serine/threonine kinase activity][GO:0000187:activation of MAPK activity][GO:0032147:activation of protein kinase activity][GO:0007049:cell cycle][GO:0051301:cell division][GO:0034605…	-	Putative map kinase kinase ste7 OS=Phaeomoniella chlamydospora OX=158046 GN=UCRPC4_g01130 PE=4 SV=1
mRNA_8376	scaffold_48	104297	105985	2284	+	mRNA_8376	118.01	82.6956	64.9626	1791.88	1811.25	1698.08	8.92728	5.94831	4.3721	71.7694	73.0084	68.8951	927.813	-4.31403	3.39e-114	2.78e-112	DOWN	hypothetical protein	-	-	-
mRNA_4826	scaffold_21	365362	367011	2648	+	mRNA_4826	459.937	434.865	346.467	3678.51	3303.58	3455.2	30.0107	26.9801	20.1125	127.081	114.857	120.915	1946.43	-3.07028	3.44e-114	2.8e-112	DOWN	hypothetical protein	-	-	BZIP domain-containing protein OS=Venustampulla echinocandica OX=2656787 GN=BP5553_05039 PE=4 SV=1
mRNA_274	scaffold_1	749693	751186	2662	+	mRNA_274	443.295	478.351	634.035	5116.57	5354.03	5270.08	28.7727	29.522	36.6124	175.832	185.167	183.458	2882.73	-3.34044	4.81e-114	3.89e-112	DOWN	hypothetical protein	-	-	-
mRNA_1561	scaffold_5	677913	680682	4738	+	mRNA_1561	559.792	580.295	488.519	3184.36	3156.07	3398.73	20.414	20.1215	15.8493	61.4829	61.3256	66.4734	1894.63	-2.5789	5.72e-114	4.6e-112	DOWN	hypothetical protein	-	-	Uncharacterized protein OS=Rachicladosporium antarcticum OX=1507870 GN=B0A48_12291 PE=4 SV=1
mRNA_118	scaffold_1	324676	337037	22254	-	mRNA_118	4845.23	5037.3	4828.89	18782.3	20273.3	20679.9	37.6185	37.1875	33.3551	77.2091	83.8699	86.1125	12407.8	-2.02158	9.81e-114	7.85e-112	DOWN	hypothetical protein	[GO:0005737:cytoplasm][GO:0005634:nucleus][GO:0061630:ubiquitin protein ligase activity][GO:0051028:mRNA transport][GO:0016567:protein ubiquitination][GO:0006364:rRNA processing][GO:0006511:ubiquitin-dependent protein catabolic process]	[ko04120:Ubiquitin mediated proteolysis]	E3 ubiquitin-protein ligase TOM1 OS=Saccharomyces cerevisiae (strain ATCC 204508 / S288c) OX=559292 GN=TOM1 PE=1 SV=1
mRNA_7850	scaffold_43	132763	137589	8586	-	mRNA_7850	1953.98	2154.36	2478.97	13224.4	13702	13788.7	39.321	41.2226	44.3817	140.9	146.921	148.819	7883.74	-2.62813	3.08e-113	2.45e-111	DOWN	ras GEF	[GO:0005623:cell][GO:0005088:Ras guanyl-nucleotide exchange factor activity][GO:0019933:cAMP-mediated signaling][GO:0007049:cell cycle][GO:0051301:cell division][GO:0071333:cellular response to glucose stimulus][GO:0009267:cellular response to starvation][GO:0030447:filamentous growth][GO:0036180:filamentous growth of a population of unicellular organisms in response to biotic stimulus][GO:003617…	[ko04010:MAPK signaling pathway][ko04012:ErbB signaling pathway][ko04014:Ras signaling pathway][ko04068:FoxO signaling pathway][ko04072:Phospholipase D signaling pathway][ko04150:mTOR signaling pathway][ko04151:PI3K-Akt signaling pathway][ko04510:Focal adhesion][ko04540:Gap junction][ko04630:Jak-STAT signaling pathway][ko04810:Regulation of actin cytoskeleton]	Cell division control protein Cdc25 OS=Drechmeria coniospora OX=98403 GN=DCS_06537 PE=4 SV=1
mRNA_176	scaffold_1	477506	480140	3938	-	mRNA_176	2252.78	2176.46	2307.47	8461.65	8874.21	8605.92	98.8416	90.7993	90.0707	196.565	207.465	202.511	5446.42	-1.9453	1.08e-112	8.5e-111	DOWN	endoplasmic oxidoreductin	[GO:0005789:endoplasmic reticulum membrane][GO:0016671:oxidoreductase activity, acting on a sulfur group of donors, disulfide as acceptor][GO:0003756:protein disulfide isomerase activity][GO:0015035:protein disulfide oxidoreductase activity][GO:0034975:protein folding in endoplasmic reticulum]	-	-
mRNA_8978	scaffold_54	176155	179934	5144	+	mRNA_8978	1063.6	1142.77	1141.61	4652.41	4698.89	4627.05	35.7252	36.4976	34.1145	82.7377	84.0978	83.3545	2887.72	-2.06192	1.87e-112	1.47e-110	DOWN	dynamin protein dnm1	[GO:0005737:cytoplasm][GO:0005829:cytosol][GO:0016020:membrane][GO:0005741:mitochondrial outer membrane][GO:0005739:mitochondrion][GO:0005777:peroxisome][GO:0005525:GTP binding][GO:0003924:GTPase activity][GO:0042802:identical protein binding][GO:0008017:microtubule binding][GO:0042803:protein homodimerization activity][GO:0001300:chronological cell aging][GO:0016236:macroautophagy][GO:0061024:me…	[ko04217:Necroptosis][ko04668:TNF signaling pathway]	RNA polymerase III transcription factor (TF)IIIC subunit family protein OS=Aspergillus niger OX=5061 GN=ATCC64974_54260 PE=3 SV=1
mRNA_9474	scaffold_60	29538	31032	2534	+	mRNA_9474	1411.58	2234.21	2518.82	40551.1	41256.2	38551.5	96.2489	144.852	152.796	1463.94	1498.9	1409.81	21087.2	-4.28737	2.76e-112	2.16e-110	DOWN	GroES-like protein	[GO:0000166:nucleotide binding][GO:0016491:oxidoreductase activity]	-	Zn(2)-C6 fungal-type domain-containing protein OS=Psathyrella aberdarensis OX=2316362 GN=EST38_g9434 PE=4 SV=1
mRNA_115	scaffold_1	319812	321179	2170	-	mRNA_115	2152.17	2403.87	2825.44	16441.1	16815.6	17138.7	171.361	181.995	200.147	693.105	713.414	731.887	9629.48	-2.77161	3.01e-112	2.33e-110	DOWN	hypothetical protein	-	-	-
mRNA_4137	scaffold_17	503302	504594	2078	+	mRNA_4137	60.518	57.0314	58.8994	726.826	741.511	693.094	5.03194	4.50896	4.35701	31.9972	32.852	30.9081	389.647	-3.61515	1.51e-111	1.16e-109	DOWN		-	-	-
mRNA_12686	scaffold_130	11946	12568	1008	-	mRNA_12686	102.124	61.3088	70.1596	1399.68	1383.36	1310.46	17.5051	9.99239	10.6992	127.027	126.347	120.473	721.182	-4.1311	2.23e-111	1.7e-109	DOWN	hypothetical protein	-	-	-
mRNA_11393	scaffold_90	51773	52455	1248	+	mRNA_11393	881.294	1030.13	1006.49	59.9691	55.8126	52.6238	122.012	135.608	123.97	4.39582	4.11726	3.90745	514.386	4.11339	3.47e-110	2.63e-108	UP	hypothetical protein	-	-	-
mRNA_4524	scaffold_20	37488	37979	762	+	mRNA_4524	59.7616	39.922	32.0482	965.503	968.748	981.884	13.5507	8.60725	6.46505	115.911	117.043	119.407	507.978	-4.46124	3.68e-110	2.77e-108	DOWN	hypothetical protein	-	-	-
mRNA_4576	scaffold_20	172089	172632	636	-	mRNA_4576	133.896	119.053	164.572	1446.46	1678.37	1745.57	36.3753	30.7532	39.776	208.053	242.951	254.335	881.319	-3.54827	1.55e-109	1.16e-107	DOWN	hypothetical protein	[GO:0016021:integral component of membrane][GO:0005886:plasma membrane]	-	-
mRNA_2937	scaffold_11	552700	556888	7108	+	mRNA_2937	827.584	849.768	784.748	3492.6	3542.77	3656.71	20.1169	19.6409	16.9709	44.9499	45.8866	47.6727	2192.37	-2.11802	2.36e-108	1.76e-106	DOWN	hypothetical histidine kinase	[GO:0005737:cytoplasm][GO:0016021:integral component of membrane][GO:0005524:ATP binding][GO:0000156:phosphorelay response regulator activity][GO:0000155:phosphorelay sensor kinase activity][GO:0004673:protein histidine kinase activity][GO:0071555:cell wall organization][GO:0097308:cellular response to farnesol][GO:0030447:filamentous growth][GO:0036180:filamentous growth of a population of unice…	-	C2H2-type zinc finger transcription factor OS=Phycomyces blakesleeanus (strain ATCC 8743b / DSM 1359 / FGSC 10004 / NBRC 33097 / NRRL 1555) OX=763407 GN=PHYBLDRAFT_183795 PE=4 SV=1
mRNA_7238	scaffold_38	105211	108183	4716	+	mRNA_7238	3776.33	4188.96	4127.29	16953.3	16242.8	16101.6	138.354	145.928	134.528	328.857	317.086	316.389	10231.7	-2.02743	2.81e-108	2.08e-106	DOWN	aconitate hydratase	[GO:0005829:cytosol][GO:0042645:mitochondrial nucleoid][GO:0005739:mitochondrion][GO:0051539:4 iron, 4 sulfur cluster binding][GO:0003994:aconitate hydratase activity][GO:0047780:citrate dehydratase activity][GO:0003690:double-stranded DNA binding][GO:0046872:metal ion binding][GO:0003697:single-stranded DNA binding][GO:0019878:lysine biosynthetic process via aminoadipic acid][GO:0000002:mitochon…	[ko00020:Citrate cycle (TCA cycle)][ko00630:Glyoxylate and dicarboxylate metabolism][ko00720:Carbon fixation pathways in prokaryotes]	MFS domain-containing protein OS=Penicillium nalgiovense OX=60175 GN=PENNAL_c0020G04260 PE=3 SV=1
mRNA_8972	scaffold_54	150819	151602	1266	+	mRNA_8972	402.445	380.685	381.98	2651.84	2357.42	2226.89	54.9248	49.4014	46.3799	191.62	171.433	163.001	1400.21	-2.63485	1.32e-107	9.7e-106	DOWN	hypothetical protein	-	-	Uncharacterized protein OS=Dentipellis fragilis OX=205917 GN=EVG20_g8132 PE=4 SV=1
mRNA_1292	scaffold_4	711127	711660	1068	-	mRNA_1292	4960.21	4277.36	4528.32	825.175	734.866	696.945	802.462	657.978	651.762	70.6809	63.3472	60.4719	2670.48	2.60808	1.05e-105	7.58e-104	UP	hypothetical protein	-	-	-
mRNA_837	scaffold_3	377260	378911	3076	-	mRNA_837	596.859	723.586	744.038	4133.07	4152.73	4340.82	33.526	38.6466	37.1819	122.918	124.29	130.771	2448.52	-2.61303	2.3e-105	1.65e-103	DOWN	hypothetical protein	-	-	-
mRNA_6253	scaffold_30	231637	233235	2226	+	mRNA_6253	2547.05	3009.12	3090.49	17478.6	16532.5	15463.7	197.701	222.086	213.415	718.305	683.76	643.746	9686.91	-2.5166	3.67e-105	2.63e-103	DOWN	hypothetical protein	[GO:0016021:integral component of membrane][GO:0005743:mitochondrial inner membrane][GO:0005739:mitochondrion][GO:0000001:mitochondrion inheritance][GO:0045861:negative regulation of proteolysis][GO:0006457:protein folding][GO:0001302:replicative cell aging]	-	Prohibitin-1 OS=Pichia kudriavzevii OX=4909 GN=BOH78_4481 PE=4 SV=1
mRNA_6628	scaffold_33	128152	130609	3174	-	mRNA_6628	3818.69	4828.42	4137.68	620.081	647.161	610.95	207.875	249.923	200.389	17.8718	18.7713	17.8371	2443.83	2.76725	2.29e-104	1.63e-102	UP	cytochrome P450	[GO:0016020:membrane][GO:0070330:aromatase activity][GO:0010181:FMN binding][GO:0020037:heme binding][GO:0005506:iron ion binding][GO:0003958:NADPH-hemoprotein reductase activity]	-	Cytochrome p450 OS=Trichoderma arundinaceum OX=490622 GN=TARUN_3793 PE=3 SV=1
mRNA_6412	scaffold_31	216455	217864	1904	+	mRNA_6412	5867.98	5365.94	6196.56	25970.2	26496.4	28995.7	532.497	463.006	500.273	1247.77	1281.18	1411.22	16482.1	-2.22463	1.45e-102	1.03e-100	DOWN	prohibitin	[GO:0005737:cytoplasm][GO:0005743:mitochondrial inner membrane][GO:0007007:inner mitochondrial membrane organization][GO:0000001:mitochondrion inheritance][GO:0006457:protein folding]	-	Prohibitin-1 OS=Pichia kudriavzevii OX=4909 GN=BOH78_4481 PE=4 SV=1
mRNA_879	scaffold_3	472126	474181	3558	-	mRNA_879	2195.29	2796.68	2876.54	202.696	265.774	227.181	106.606	129.135	124.276	5.21153	6.87697	5.91687	1427.36	3.50121	4.55e-102	3.2e-100	UP	hypothetical protein	[GO:0005634:nucleus][GO:0005971:ribonucleoside-diphosphate reductase complex][GO:0051063:CDP reductase activity][GO:0008198:ferrous iron binding][GO:0046982:protein heterodimerization activity][GO:0008270:zinc ion binding][GO:0046704:CDP metabolic process][GO:0006240:dCDP biosynthetic process][GO:0006260:DNA replication]	[ko00230:Purine metabolism][ko00240:Pyrimidine metabolism][ko00480:Glutathione metabolism]	-
mRNA_8109	scaffold_45	234672	236132	2028	-	mRNA_8109	27572.8	26720.6	23475.7	115230	113545	120356	2349.14	2164.64	1779.4	5197.84	5154.56	5499.53	71150	-2.16647	6.27e-102	4.39e-100	DOWN	glyceraldehyde-3-phosphate dehydrogenase	[GO:0005737:cytoplasm][GO:0004365:glyceraldehyde-3-phosphate dehydrogenase (NAD+) (phosphorylating) activity][GO:0051287:NAD binding][GO:0050661:NADP binding][GO:0006006:glucose metabolic process][GO:0006096:glycolytic process]	[ko00010:Glycolysis / Gluconeogenesis][ko00710:Carbon fixation in photosynthetic organisms][ko04066:HIF-1 signaling pathway]	Glyceraldehyde-3-phosphate dehydrogenase OS=Monascus pilosus OX=89488 GN=GAPDH PE=3 SV=1
mRNA_10431	scaffold_73	89589	90079	666	+	mRNA_10431	31.0155	50.6154	32.9144	764.007	733.538	743.151	8.04638	12.4858	7.59686	104.942	101.4	103.402	392.54	-4.28042	2.77e-101	1.93e-99	DOWN	hypothetical protein	-	-	-
mRNA_1440	scaffold_5	346084	349654	5976	-	mRNA_1440	1999.36	2433.1	2339.52	11168.7	11811	11737.7	57.8066	66.8894	60.1782	170.969	181.956	182.011	6914.89	-2.358	4.65e-101	3.22e-99	DOWN	hypothetical protein	[GO:0005623:cell][GO:0005794:Golgi apparatus][GO:0000139:Golgi membrane][GO:0016021:integral component of membrane][GO:0005524:ATP binding][GO:0005509:calcium ion binding][GO:0005388:calcium-transporting ATPase activity][GO:0015410:manganese-transporting ATPase activity][GO:0008553:proton-exporting ATPase activity, phosphorylative mechanism][GO:0070588:calcium ion transmembrane transport][GO:0006…	[ko04020:Calcium signaling pathway][ko04022:cGMP-PKG signaling pathway]	Na+/K+ ATPase 1 OS=Valsa mali var. pyri OX=694573 GN=PMR1 PE=2 SV=1
mRNA_12861	scaffold_140	3911	5982	3732	-	mRNA_12861	2271.7	2451.64	3222.14	24197.5	22467.2	22078.9	105.173	107.925	132.717	593.139	554.24	548.229	12781.5	-3.11335	5.26e-101	3.62e-99	DOWN	acid protease	[GO:0005783:endoplasmic reticulum][GO:0000324:fungal-type vacuole][GO:0005739:mitochondrion][GO:0032991:protein-containing complex][GO:0004190:aspartic-type endopeptidase activity][GO:0097718:disordered domain specific binding][GO:0070492:oligosaccharide binding][GO:0008233:peptidase activity][GO:0006914:autophagy][GO:0009267:cellular response to starvation][GO:0032258:protein localization by the…	-	Peptidase A1 domain-containing protein OS=Bondarzewia mesenterica OX=1095465 GN=EW146_g5492 PE=3 SV=1
mRNA_9768	scaffold_63	141699	143131	2030	+	mRNA_9768	34.0414	50.6154	30.3159	844.365	1138.84	1142.32	2.89739	4.09632	2.2956	38.0506	51.6485	52.1457	540.084	-4.75434	1.57e-100	1.07e-98	DOWN	NAD(P)-binding protein	[GO:0016491:oxidoreductase activity]	-	Uncharacterized protein OS=Aspergillus ustus OX=40382 GN=HK57_00181 PE=4 SV=1
mRNA_9325	scaffold_58	108696	113392	8602	-	mRNA_9325	648.299	759.231	1170.19	15918.2	14751.8	16024.6	13.0218	14.5005	20.9113	169.286	157.883	172.629	8212.06	-4.17998	2.06e-100	1.4e-98	DOWN	calcium-translocating P-type ATPase	[GO:0005623:cell][GO:0071627:integral component of fungal-type vacuolar membrane][GO:0005524:ATP binding][GO:0005509:calcium ion binding][GO:0005388:calcium-transporting ATPase activity][GO:0070588:calcium ion transmembrane transport][GO:0006874:cellular calcium ion homeostasis]	-	Calcium-transporting ATPase OS=Valsa mali var. pyri OX=694573 GN=PMC2 PE=2 SV=1
mRNA_12514	scaffold_121	43384	47176	5048	+	mRNA_12514	1228.52	1519.17	1570.36	8548	8639	8518.64	42.0492	49.442	47.8193	154.907	157.556	156.379	5003.95	-2.57386	3.25e-100	2.2e-98	DOWN	hypothetical protein	[GO:0031942:i-AAA complex][GO:0005743:mitochondrial inner membrane][GO:0005739:mitochondrion][GO:0005524:ATP binding][GO:0004176:ATP-dependent peptidase activity][GO:0046872:metal ion binding][GO:0004222:metalloendopeptidase activity][GO:0007005:mitochondrion organization][GO:0006457:protein folding][GO:0045041:protein import into mitochondrial intermembrane space][GO:0030150:protein import into …	-	Zn(2)-C6 fungal-type domain-containing protein OS=Diplocarpon rosae OX=946125 GN=BUE80_DR004930 PE=3 SV=1
mRNA_6246	scaffold_30	214352	220079	9244	+	mRNA_6246	9225.22	13636.9	14747.4	150615	147701	149275	172.43	242.362	245.232	1490.51	1471.01	1496.41	80866.7	-3.57304	3.7e-100	2.49e-98	DOWN	P-loop containing nucleoside triphosphate hydrolase protein	[GO:0016021:integral component of membrane][GO:0005886:plasma membrane][GO:0005524:ATP binding][GO:0016887:ATPase activity][GO:0042626:ATPase activity, coupled to transmembrane movement of substances][GO:0035690:cellular response to drug][GO:0055085:transmembrane transport]	[ko02010:ABC transporters]	ABC transporter fmpD OS=Neosartorya fumigata (strain ATCC MYA-4609 / Af293 / CBS 101355 / FGSC A1100) OX=330879 GN=fmpD PE=2 SV=1
mRNA_7030	scaffold_36	215188	216194	1902	+	mRNA_7030	5040.4	4298.74	6795.09	412.588	409.293	395.321	457.878	371.311	549.171	19.8442	19.8113	19.2604	2891.9	3.72827	7.74e-100	5.19e-98	UP	hypothetical protein	-	-	-
mRNA_6322	scaffold_31	5619	7405	2856	+	mRNA_6322	939.542	890.403	1006.49	4007.14	3961.37	3994.28	56.84	51.2195	54.1717	128.352	127.696	129.6	2466.54	-2.07709	3.2e-99	2.13e-97	DOWN	hypothetical protein	[GO:0005737:cytoplasm][GO:0005739:mitochondrion][GO:0005524:ATP binding][GO:0031072:heat shock protein binding][GO:0046872:metal ion binding][GO:0051082:unfolded protein binding][GO:0051085:chaperone cofactor-dependent protein refolding][GO:0042026:protein refolding][GO:0009408:response to heat]	-	-
mRNA_782	scaffold_3	244786	246129	2082	+	mRNA_782	1712.66	1727.34	2172.35	12158.1	11438.9	11337.2	142.13	136.303	160.388	534.212	505.819	504.606	6757.78	-2.63846	4.69e-99	3.11e-97	DOWN	hypothetical protein	-	-	Zn(2)-C6 fungal-type domain-containing protein OS=Verticillium longisporum OX=100787 GN=BN1708_001242 PE=4 SV=1
mRNA_10236	scaffold_70	70419	72767	4134	-	mRNA_10236	3135.59	2876.52	2472.04	15907.4	15077.4	16037.4	131.052	114.315	91.9197	352.011	335.773	359.493	9251.06	-2.47026	4.81e-99	3.18e-97	DOWN	malate synthase	[GO:0005737:cytoplasm][GO:0009514:glyoxysome][GO:0005782:peroxisomal matrix][GO:0005777:peroxisome][GO:0004474:malate synthase activity][GO:0045733:acetate catabolic process][GO:0015976:carbon utilization][GO:0009062:fatty acid catabolic process][GO:0006097:glyoxylate cycle][GO:0006099:tricarboxylic acid cycle]	[ko00620:Pyruvate metabolism][ko00630:Glyoxylate and dicarboxylate metabolism]	Malate synthase OS=Colletotrichum simmondsii OX=703756 GN=CSIM01_07985 PE=3 SV=1
mRNA_10972	scaffold_82	114750	116174	1848	+	mRNA_10972	947.107	1750.86	1446.5	23157.7	24092.5	23974.6	88.5509	155.653	120.32	1146.36	1200.24	1202.2	12561.5	-4.10303	5.29e-99	3.47e-97	DOWN	NAD(P)-binding protein	[GO:0016491:oxidoreductase activity]	-	Short-chain dehydrogenase/reductase SDR OS=Penicillium sp. 'occitanis' OX=290292 GN=PENO1_073890 PE=4 SV=1
mRNA_6163	scaffold_29	383865	384983	1590	-	mRNA_6163	509.108	594.553	672.146	3981.95	3824.49	3745.28	55.3234	61.4328	64.9815	229.1	221.446	218.279	2221.25	-2.70255	2.05e-98	1.34e-96	DOWN	hypothetical protein	-	-	Uncharacterized protein OS=Nectria haematococca (strain 77-13-4 / ATCC MYA-4622 / FGSC 9596 / MPVI) OX=660122 GN=NECHADRAFT_81641 PE=4 SV=1
mRNA_8567	scaffold_50	83150	86025	3946	-	mRNA_8567	1355.6	1244.71	1381.54	5266.49	5586.58	5379.18	59.357	51.8225	53.8181	122.093	130.34	126.324	3369.02	-2.02768	4e-98	2.6e-96	DOWN	cytochrome P450 52E1-like	[GO:0016020:membrane][GO:0020037:heme binding][GO:0005506:iron ion binding][GO:0016712:oxidoreductase activity, acting on paired donors, with incorporation or reduction of molecular oxygen, reduced flavin or flavoprotein as one donor, and incorporation of one atom of oxygen]	-	Fungal_trans domain-containing protein OS=Aspergillus nomius NRRL 13137 OX=1509407 GN=ANOM_000197 PE=3 SV=1
mRNA_4595	scaffold_20	240109	240793	1248	-	mRNA_4595	1186.91	1288.2	1088.77	129.533	124.914	139.902	164.323	169.58	134.105	9.49498	9.21481	10.3881	659.705	3.17617	4.41e-98	2.86e-96	UP	hypothetical protein	-	-	-
mRNA_4744	scaffold_21	134788	139681	7776	-	mRNA_4744	1282.23	1388	1190.11	5781.02	5544.06	5756.53	28.4908	29.3252	23.5264	68.0104	65.6389	68.6011	3490.33	-2.14511	5.91e-98	3.81e-96	DOWN	hypothetical protein	[GO:0005576:extracellular region][GO:0004180:carboxypeptidase activity][GO:0046872:metal ion binding][GO:0008237:metallopeptidase activity]	-	Putative glutamate carboxypeptidase protein OS=Botryosphaeria parva (strain UCR-NP2) OX=1287680 GN=UCRNP2_9074 PE=4 SV=1
mRNA_7762	scaffold_42	224709	226191	2538	+	mRNA_7762	255.689	238.819	297.962	1698.33	1645.14	1728.89	17.4067	15.4591	18.0464	61.2148	59.6764	63.1249	977.471	-2.68083	8.29e-98	5.31e-96	DOWN	hypothetical protein	-	-	-
mRNA_8989	scaffold_54	202737	204270	3068	+	mRNA_8989	636.952	685.803	674.745	3619.74	3124.18	3654.15	35.8713	36.7241	33.807	107.932	93.7498	110.371	2065.93	-2.38018	1.85e-97	1.18e-95	DOWN		-	-	-
mRNA_6078	scaffold_29	185187	188964	5978	+	mRNA_6078	1792.85	1818.59	1702.89	6247.58	6462.31	6305.88	51.8183	49.9788	43.7877	95.6056	99.5226	97.7497	4055.01	-1.83895	3.39e-97	2.15e-95	DOWN	hypothetical protein	[GO:0016021:integral component of membrane][GO:0031965:nuclear membrane][GO:0005634:nucleus][GO:0000981:DNA-binding transcription factor activity, RNA polymerase II-specific][GO:0000978:RNA polymerase II proximal promoter sequence-specific DNA binding][GO:0008270:zinc ion binding][GO:0006357:regulation of transcription by RNA polymerase II][GO:0006351:transcription, DNA-templated]	-	GTP-binding protein OS=Sparassis crispa OX=139825 GN=SCP_0903930 PE=4 SV=1
mRNA_5627	scaffold_26	188343	190391	3634	+	mRNA_5627	195.927	201.036	224.337	1226.97	1246.48	1221.9	9.31549	9.08857	9.48942	30.887	31.5785	31.1585	719.442	-2.57424	9.86e-97	6.23e-95	DOWN	hypothetical protein	-	-	Zn(2)-C6 fungal-type domain-containing protein OS=[Candida] inconspicua OX=52247 GN=CANINC_001760 PE=4 SV=1
mRNA_8504	scaffold_49	158435	159981	2412	-	mRNA_8504	183.824	172.52	132.524	1671.94	1421.89	1556.9	13.168	11.7509	8.44577	63.4118	54.2725	59.8147	856.599	-3.24672	1.96e-96	1.23e-94	DOWN	hypothetical protein	-	-	-
mRNA_7210	scaffold_38	31455	33259	3486	+	mRNA_7210	773.874	734.993	729.313	56.371	51.826	55.1909	38.3565	34.6388	32.1595	1.4793	1.36871	1.46712	400.261	3.77474	3.19e-96	2e-94	UP	hypothetical protein	-	-	-
mRNA_5304	scaffold_24	262720	264872	3132	+	mRNA_5304	3496.43	3279.31	3927.2	16042.9	16266.7	15651.1	192.885	172.015	192.746	468.586	478.155	463.073	9777.28	-2.16409	5.49e-96	3.41e-94	DOWN	3-oxoacid CoA-transferase	-	[ko00072:Synthesis and degradation of ketone bodies][ko00280:Valine, leucine and isoleucine degradation][ko00650:Butanoate metabolism]	Succinyl-CoA:3-ketoacid coenzyme A transferase 1, mitochondrial OS=Aspergillus awamori OX=105351 GN=AAWM_09956 PE=4 SV=1
mRNA_964	scaffold_3	681859	683908	4022	-	mRNA_964	5254.48	6152.98	6164.52	26903.4	25470.5	27067.9	225.727	251.334	235.602	611.915	583.023	623.647	16169	-2.17666	6.85e-96	4.24e-94	DOWN	hypothetical protein	-	-	GATA-type domain-containing protein OS=Grifola frondosa OX=5627 GN=A0H81_09676 PE=4 SV=1
mRNA_11682	scaffold_96	102377	105151	4026	+	mRNA_11682	341.17	283.731	343.002	1890.23	1920.22	1854.67	14.6418	11.5782	13.0962	42.9504	43.9104	42.6893	1105.5	-2.5507	1.65e-95	1.01e-93	DOWN	hypothetical protein	[GO:0016021:integral component of membrane][GO:0020037:heme binding][GO:0005506:iron ion binding][GO:0004497:monooxygenase activity][GO:0016705:oxidoreductase activity, acting on paired donors, with incorporation or reduction of molecular oxygen]	-	Uncharacterized protein OS=Pseudogymnoascus sp. VKM F-3557 OX=1437433 GN=V490_06917 PE=4 SV=1
mRNA_5960	scaffold_28	234113	235609	2558	+	mRNA_5960	914.579	1444.32	1753.12	27577.4	24682.5	24728.1	61.7755	92.7621	105.35	986.234	888.338	895.81	13516.7	-4.22704	1.98e-95	1.21e-93	DOWN	GroES-like protein	[GO:0004022:alcohol dehydrogenase (NAD) activity][GO:0046872:metal ion binding]	-	Alcohol dehydrogenase patD OS=Penicillium expansum OX=27334 GN=patD PE=1 SV=1
mRNA_2724	scaffold_10	535937	540649	8706	+	mRNA_2724	1762.59	2616.32	2614.09	134.331	163.451	145.036	34.9807	49.3718	46.1557	1.41151	1.72846	1.54378	1239.3	3.98237	3.05e-95	1.86e-93	UP	hypothetical protein	-	-	-
mRNA_1822	scaffold_7	5701	8462	5304	-	mRNA_1822	302.59	253.077	406.233	3968.76	3517.53	3687.52	9.85705	7.83892	11.7732	68.4507	61.0553	64.4254	2022.62	-3.54074	6.47e-95	3.93e-93	DOWN	hypothetical protein	[GO:0005634:nucleus][GO:0003700:DNA-binding transcription factor activity][GO:0046872:metal ion binding][GO:0003676:nucleic acid binding][GO:0052036:negative regulation by symbiont of host inflammatory response][GO:0009405:pathogenesis][GO:0006355:regulation of transcription, DNA-templated]	-	Transcription factor OS=Ganoderma sinense ZZ0214-1 OX=1077348 GN=GSI_04808 PE=4 SV=1
mRNA_7524	scaffold_40	202858	205719	5178	-	mRNA_7524	2684.73	2537.9	2446.06	564.909	552.811	571.161	89.5849	80.5229	72.6152	9.9803	9.82889	10.2217	1559.59	2.18292	6.9e-95	4.17e-93	UP	hypothetical protein	-	-	BZIP domain-containing protein OS=Ceriporiopsis subvermispora (strain B) OX=914234 GN=CERSUDRAFT_119761 PE=4 SV=1
mRNA_6372	scaffold_31	127686	128590	1212	+	mRNA_6372	427.409	537.521	545.686	3054.83	3177.33	3287.06	60.9307	72.8619	69.209	230.574	241.352	251.323	1838.31	-2.65613	2.16e-94	1.3e-92	DOWN	hypothetical protein	-	[ko04146:Peroxisome]	-
mRNA_8215	scaffold_46	223351	226430	5610	-	mRNA_8215	1791.33	2259.16	2211.33	11869.1	11360.5	11258.9	55.1708	66.1593	60.5917	193.545	186.434	185.978	6791.73	-2.46154	8.92e-94	5.34e-92	DOWN	hypothetical protein	[GO:0005737:cytoplasm][GO:0031314:extrinsic component of mitochondrial inner membrane][GO:0000329:fungal-type vacuole membrane][GO:0016021:integral component of membrane][GO:0016020:membrane][GO:0005525:GTP binding][GO:0003924:GTPase activity][GO:0008017:microtubule binding][GO:0000266:mitochondrial fission][GO:0008053:mitochondrial fusion][GO:1990627:mitochondrial inner membrane fusion][GO:00070…	-	RNA polymerase III transcription factor (TF)IIIC subunit family protein OS=Aspergillus niger OX=5061 GN=ATCC64974_54260 PE=3 SV=1
mRNA_4180	scaffold_18	107718	108799	1416	-	mRNA_4180	270.062	270.899	278.906	1387.69	1330.2	1343.83	32.9531	31.4305	30.2773	89.651	86.4857	87.9444	813.598	-2.30921	1.48e-93	8.83e-92	DOWN	hypothetical protein	[GO:0005737:cytoplasm][GO:0005829:cytosol][GO:0005634:nucleus][GO:0004719:protein-L-isoaspartate (D-aspartate) O-methyltransferase activity][GO:1990748:cellular detoxification][GO:0030091:protein repair]	-	Protein-L-isoaspartate(D-aspartate) O-methyltransferase OS=Wallemia ichthyophaga (strain EXF-994 / CBS 113033) OX=1299270 GN=J056_003711 PE=4 SV=1
mRNA_215	scaffold_1	571884	572860	1954	-	mRNA_215	441.025	332.921	275.441	3670.11	3784.63	3763.25	38.9973	27.9913	21.6684	171.823	178.315	178.47	2044.56	-3.41681	2.55e-93	1.51e-91	DOWN		-	-	-
mRNA_5722	scaffold_27	42393	43088	1392	-	mRNA_5722	200.466	233.116	228.668	1478.84	1859.09	1669.84	24.8827	27.5131	25.2516	97.1871	122.957	111.164	945.004	-2.91859	3.42e-93	2.02e-91	DOWN	hypothetical protein	-	-	Zn(2)-C6 fungal-type domain-containing protein OS=Exophiala mesophila OX=212818 GN=B0A52_00164 PE=4 SV=1
mRNA_1791	scaffold_6	567578	575496	12402	+	mRNA_1791	1311.73	1472.84	1409.25	5332.46	5373.96	5393.3	18.2746	19.5106	17.4671	39.3335	39.8926	40.2985	3382.26	-1.94061	4.04e-93	2.38e-91	DOWN	hypothetical protein	[GO:0030686:90S preribosome][GO:0032040:small-subunit processome][GO:0034455:t-UTP complex][GO:0000462:maturation of SSU-rRNA from tricistronic rRNA transcript (SSU-rRNA, 5.8S rRNA, LSU-rRNA)][GO:0045943:positive regulation of transcription by RNA polymerase I]	[ko03008:Ribosome biogenesis in eukaryotes]	Uncharacterized protein OS=Venturia effusa OX=50376 GN=FKW77_003509 PE=4 SV=1
mRNA_8619	scaffold_50	248379	249453	1684	-	mRNA_8619	867.677	709.328	800.339	3917.18	3894.92	4068.72	89.025	69.201	73.0558	212.794	212.935	223.894	2376.36	-2.32157	4.19e-93	2.45e-91	DOWN	hypothetical protein	-	-	-
mRNA_21	scaffold_1	56362	58251	3450	-	mRNA_21	898.693	1112.83	1223.9	6967.21	6976.58	7179.94	45.0078	52.9926	54.5316	184.743	186.172	192.854	4059.86	-2.7073	5.15e-93	3e-91	DOWN	hypothetical protein	[GO:0005737:cytoplasm][GO:0005634:nucleus][GO:0003677:DNA binding][GO:0046872:metal ion binding][GO:0060963:positive regulation of ribosomal protein gene transcription by RNA polymerase II][GO:0045944:positive regulation of transcription by RNA polymerase II][GO:0008361:regulation of cell size]	-	Transcription factor SFP1 OS=Phialophora attae OX=1664694 GN=AB675_7845 PE=4 SV=1
mRNA_10329	scaffold_71	134308	137833	5934	-	mRNA_10329	1428.23	1194.1	1152.87	6784.91	6389.22	6634.45	41.5858	33.0597	29.8645	104.598	99.1266	103.606	3930.63	-2.39127	1.29e-92	7.48e-91	DOWN	hypothetical protein	[GO:0071944:cell periphery][GO:0005783:endoplasmic reticulum][GO:0000329:fungal-type vacuole membrane][GO:0016021:integral component of membrane][GO:0016020:membrane][GO:0005886:plasma membrane][GO:0005227:calcium activated cation channel activity][GO:0006893:Golgi to plasma membrane transport]	-	Uncharacterized protein OS=Mycena chlorophos OX=658473 GN=MCHLO_14974 PE=4 SV=1
mRNA_4686	scaffold_21	112	803	6030	+	mRNA_4686	208.031	328.644	262.449	2860.53	2664.39	2819.87	5.96082	8.95396	6.69037	43.3966	40.679	43.3349	1523.98	-3.3834	1.53e-92	8.84e-91	DOWN	hypothetical protein	-	-	-
mRNA_6042	scaffold_29	77745	82085	7410	+	mRNA_6042	734.538	846.917	834.986	3505.8	3578.65	3543.77	17.1274	18.7772	17.3214	43.2808	44.4622	44.3173	2174.11	-2.13704	1.7e-92	9.76e-91	DOWN	hypothetical protein	[GO:0032545:CURI complex][GO:0005730:nucleolus][GO:0005634:nucleus][GO:0032040:small-subunit processome][GO:0034456:UTP-C complex][GO:0030515:snoRNA binding][GO:0030490:maturation of SSU-rRNA][GO:0006364:rRNA processing][GO:0006409:tRNA export from nucleus]	[ko03008:Ribosome biogenesis in eukaryotes]	U3 small nucleolar RNA-associated protein 22 OS=Verticillium dahliae OX=27337 GN=VDGD_09472 PE=3 SV=1
mRNA_8746	scaffold_52	40403	41696	2076	+	mRNA_8746	85.4817	72.7151	90.0814	754.412	785.364	867.652	7.11446	5.75446	6.67008	33.2436	34.8284	38.7297	442.618	-3.28115	1.73e-92	9.92e-91	DOWN	hypothetical protein	-	-	-
mRNA_5043	scaffold_23	36137	36835	1254	-	mRNA_5043	3116.68	2297.65	2497.16	262.665	288.365	309.325	429.428	301.019	306.106	19.1616	21.1707	22.8583	1461.97	3.20157	3.23e-92	1.84e-90	UP		-	-	-
mRNA_2215	scaffold_8	341662	343421	3306	+	mRNA_2215	464.476	425.597	338.672	3069.22	2814.55	2919.98	24.2602	21.1369	15.7375	84.8769	78.331	81.7976	1672.08	-2.83938	4.73e-92	2.68e-90	DOWN	hypothetical protein	-	-	Transcription factor OS=Ganoderma sinense ZZ0214-1 OX=1077348 GN=GSI_15491 PE=4 SV=1
mRNA_1518	scaffold_5	556034	563707	13620	+	mRNA_1518	2813.33	2897.2	2905.99	9363.58	10015.7	10099.9	35.6894	34.9469	32.7975	62.8915	67.7009	68.7175	6349.29	-1.7745	1.85e-91	1.05e-89	DOWN	Not1-domain-containing protein	[GO:0030014:CCR4-NOT complex][GO:0030015:CCR4-NOT core complex][GO:0005829:cytosol][GO:0005634:nucleus][GO:0000932:P-body][GO:0006354:DNA-templated transcription, elongation][GO:0017148:negative regulation of translation][GO:0000288:nuclear-transcribed mRNA catabolic process, deadenylation-dependent decay][GO:0000289:nuclear-transcribed mRNA poly(A) tail shortening][GO:0006366:transcription by RN…	[ko03018:RNA degradation]	Transcription factor OS=Ganoderma sinense ZZ0214-1 OX=1077348 GN=GSI_13479 PE=4 SV=1
mRNA_5800	scaffold_27	238907	241273	3984	-	mRNA_5800	656.621	662.277	823.726	4290.19	4544.74	4061.02	28.4768	27.3104	31.7824	98.5109	105.022	94.4587	2506.43	-2.59054	6.17e-91	3.47e-89	DOWN	hypothetical protein	[GO:0072686:mitotic spindle][GO:0000790:nuclear chromatin][GO:0005634:nucleus][GO:0016514:SWI/SNF complex][GO:0005524:ATP binding][GO:0003677:DNA binding][GO:0003678:DNA helicase activity][GO:0008094:DNA-dependent ATPase activity][GO:0042393:histone binding][GO:0043044:ATP-dependent chromatin remodeling][GO:0006338:chromatin remodeling][GO:0045944:positive regulation of transcription by RNA polym…	-	Chromatin structure-remodeling complex protein rsc1 OS=Pyrenophora tritici-repentis OX=45151 GN=A1F97_04408 PE=4 SV=1
mRNA_7859	scaffold_43	159209	161501	3228	+	mRNA_7859	893.397	944.583	1155.47	5807.41	5711.49	5634.6	47.8197	48.0744	55.0234	164.58	162.894	161.754	3357.83	-2.51946	7.65e-91	4.28e-89	DOWN	MFS polyamine transporter	[GO:0016021:integral component of membrane][GO:0055085:transmembrane transport]	-	MFS domain-containing protein OS=Fonsecaea monophora OX=254056 GN=AYO21_04395 PE=4 SV=1
mRNA_10837	scaffold_80	72266	74663	2772	+	mRNA_10837	409.253	479.064	459.069	2150.49	2333.5	2217.9	25.5091	28.3928	25.457	70.9695	77.5005	74.1439	1341.55	-2.31422	6.4e-90	3.57e-88	DOWN	calcium/proton exchanger	[GO:0005623:cell][GO:0000324:fungal-type vacuole][GO:0000329:fungal-type vacuole membrane][GO:0016021:integral component of membrane][GO:0015369:calcium:proton antiporter activity][GO:0046872:metal ion binding][GO:0015386:potassium:proton antiporter activity][GO:0070588:calcium ion transmembrane transport][GO:0006816:calcium ion transport][GO:0006874:cellular calcium ion homeostasis][GO:0055085:t…	-	Fungal_trans domain-containing protein OS=Penicillium steckii OX=303698 GN=PENSTE_c002G04501 PE=3 SV=1
mRNA_3282	scaffold_13	316162	317342	2098	-	mRNA_3282	37.0673	14.2579	19.9219	847.964	777.39	818.878	3.05268	1.11649	1.45965	36.9742	34.1133	36.1693	419.247	-5.10102	8.67e-90	4.81e-88	DOWN	HSP20-like chaperone	-	[ko04141:Protein processing in endoplasmic reticulum]	-
mRNA_3209	scaffold_13	111745	113136	1830	+	mRNA_3209	590.051	529.679	702.462	3596.95	3727.49	3675.97	55.7101	47.552	59.0058	179.808	187.523	186.143	2137.1	-2.59522	1.83e-89	1.01e-87	DOWN	hypothetical protein	-	-	-
mRNA_5071	scaffold_23	111275	113223	2028	+	mRNA_5071	1466.05	1665.32	1769.58	139.128	199.331	166.856	124.904	134.908	134.13	6.27588	9.04892	7.6243	901.044	3.28054	1.83e-89	1.01e-87	UP	hypothetical protein	-	[ko00361:Chlorocyclohexane and chlorobenzene degradation][ko00625:Chloroalkane and chloroalkene degradation]	-
mRNA_436	scaffold_2	224735	227834	5596	+	mRNA_436	1004.6	1128.51	1358.15	7100.35	7114.78	7541.89	31.0178	33.131	37.3073	116.072	117.051	124.89	4208.05	-2.64029	5.89e-89	3.22e-87	DOWN	hypothetical pyrophosphatase DCP2	[GO:0005737:cytoplasm][GO:0010494:cytoplasmic stress granule][GO:0005829:cytosol][GO:0098745:Dcp1-Dcp2 complex][GO:0005845:mRNA cap binding complex][GO:0005634:nucleus][GO:0000932:P-body][GO:0005524:ATP binding][GO:0050072:m7G(5')pppN diphosphatase activity][GO:0000287:magnesium ion binding][GO:0030145:manganese ion binding][GO:0003727:single-stranded RNA binding][GO:0000290:deadenylation-depende…	[ko03018:RNA degradation]	-
mRNA_11705	scaffold_97	57330	58716	2640	+	mRNA_11705	4785.46	5071.52	4532.66	1170.6	1233.19	1134.62	313.196	315.603	263.92	40.5631	43.0048	39.8266	2988.01	2.02412	4.73e-88	2.58e-86	UP	cyclin	[GO:0000307:cyclin-dependent protein kinase holoenzyme complex][GO:0005737:cytoplasm][GO:0005634:nucleus][GO:0016538:cyclin-dependent protein serine/threonine kinase regulator activity][GO:0019901:protein kinase binding][GO:0051301:cell division][GO:0035690:cellular response to drug][GO:0036244:cellular response to neutral pH][GO:0030447:filamentous growth][GO:0036180:filamentous growth of a popu…	-	Cyclin OS=Pyrenophora tritici-repentis OX=45151 GN=A1F97_04764 PE=3 SV=1
mRNA_4933	scaffold_22	201560	203431	2712	-	mRNA_4933	594.59	759.944	789.079	4364.55	4370.66	4357.51	37.8812	46.0362	44.7253	147.224	148.37	148.893	2539.39	-2.6111	5.89e-88	3.2e-86	DOWN	TPR-like protein	[GO:0005737:cytoplasm][GO:0000790:nuclear chromatin][GO:0090568:nuclear transcriptional repressor complex][GO:0005634:nucleus][GO:0017053:transcriptional repressor complex][GO:0003682:chromatin binding][GO:0031490:chromatin DNA binding][GO:0071558:histone demethylase activity (H3-K27 specific)][GO:0000978:RNA polymerase II proximal promoter sequence-specific DNA binding][GO:0043565:sequence-speci…	-	Transcription factor OS=Fusarium langsethiae OX=179993 GN=FLAG1_00311 PE=4 SV=1
mRNA_2030	scaffold_7	510377	512539	4218	+	mRNA_2030	241.316	208.165	190.557	1477.64	1372.73	1597.97	9.88496	8.10789	6.9445	32.0471	29.9617	35.1065	848.062	-2.79562	1.05e-87	5.69e-86	DOWN	hypothetical protein	[GO:0000164:protein phosphatase type 1 complex][GO:0031072:heat shock protein binding][GO:0019888:protein phosphatase regulator activity][GO:0005978:glycogen biosynthetic process][GO:0005977:glycogen metabolic process][GO:0051321:meiotic cell cycle][GO:0007094:mitotic spindle assembly checkpoint][GO:0009408:response to heat]	-	-
mRNA_7926	scaffold_44	61640	63604	3364	-	mRNA_7926	26.4766	43.4865	32.0482	573.305	689.685	664.857	1.35989	2.12376	1.46444	15.5904	18.8749	18.3146	338.31	-4.23363	1.57e-87	8.46e-86	DOWN	hypothetical protein	-	-	-
mRNA_8013	scaffold_44	288558	290293	3366	-	mRNA_8013	204.248	141.153	181.895	1526.81	1429.87	1553.04	10.4843	6.88942	8.30673	41.4953	39.1085	42.7559	839.504	-3.0982	2.39e-87	1.28e-85	DOWN	hypothetical protein	-	-	-
mRNA_6607	scaffold_33	44726	46811	3242	-	mRNA_6607	308.642	370.704	294.497	2017.36	1873.71	1916.28	16.4489	18.7855	13.9634	56.9243	53.2083	54.7736	1130.2	-2.57438	2.41e-87	1.29e-85	DOWN	NAD P-binding protein	[GO:0005829:cytosol][GO:0004022:alcohol dehydrogenase (NAD) activity][GO:0006066:alcohol metabolic process][GO:0006091:generation of precursor metabolites and energy]	-	PKS_ER domain-containing protein OS=Fusarium sp. AF-3 OX=1325733 GN=CEP51_014148 PE=4 SV=1
mRNA_10542	scaffold_75	21648	22651	1494	-	mRNA_10542	1081.76	1082.17	1132.08	131.932	168.767	151.454	125.105	119.002	116.48	8.07843	10.3998	9.39412	624.694	2.86837	4.97e-87	2.64e-85	UP	hypothetical protein	-	[ko04144:Endocytosis][ko04217:Necroptosis]	-
mRNA_12862	scaffold_140	6745	8440	3080	+	mRNA_12862	524.994	437.003	621.908	3790.05	3744.76	3624.63	29.451	23.3099	31.0384	112.57	111.934	109.053	2123.89	-2.81833	1.09e-86	5.79e-85	DOWN	acid protease	[GO:0005783:endoplasmic reticulum][GO:0000324:fungal-type vacuole][GO:0005739:mitochondrion][GO:0032991:protein-containing complex][GO:0004190:aspartic-type endopeptidase activity][GO:0097718:disordered domain specific binding][GO:0070492:oligosaccharide binding][GO:0008233:peptidase activity][GO:0006914:autophagy][GO:0009267:cellular response to starvation][GO:0032258:protein localization by the…	-	Peptidase A1 domain-containing protein OS=Bondarzewia mesenterica OX=1095465 GN=EW146_g5492 PE=3 SV=1
mRNA_10686	scaffold_77	88474	89353	1650	+	mRNA_10686	232.994	203.887	192.289	1326.52	1437.84	1256.55	24.3982	20.3008	17.9141	73.5455	80.2263	70.5705	775.014	-2.67467	1.13e-86	5.94e-85	DOWN		-	-	-
mRNA_5965	scaffold_28	241921	244271	4362	+	mRNA_5965	1682.4	1263.96	1096.57	75.5611	61.1281	77.0105	66.6407	47.6052	38.6432	1.58467	1.29017	1.63603	709.438	4.24015	1.3e-86	6.81e-85	UP	hypothetical protein	-	-	-
mRNA_6405	scaffold_31	201351	203081	2608	-	mRNA_6405	164.912	155.411	193.155	1218.57	1476.38	1533.79	10.9255	9.78995	11.3847	42.7436	52.117	54.4986	790.37	-3.0442	2.91e-86	1.52e-84	DOWN	hypothetical protein	-	-	-
mRNA_50	scaffold_1	125454	128204	4446	+	mRNA_50	1814.78	2739.65	1680.37	116.34	119.599	103.964	70.5264	101.235	58.0975	2.3938	2.47655	2.16691	1095.78	4.19746	3.47e-86	1.81e-84	UP	hypothetical protein	-	-	-
mRNA_2108	scaffold_8	66435	68331	2868	-	mRNA_2108	748.154	630.197	701.596	3034.44	3055.08	3048.33	45.0721	36.0998	37.6037	96.789	98.0693	98.4939	1869.63	-2.13571	1.31e-85	6.8e-84	DOWN	CNDP dipeptidase	[GO:0005829:cytosol][GO:0005634:nucleus][GO:0046872:metal ion binding][GO:0070573:metallodipeptidase activity][GO:0006751:glutathione catabolic process]	[ko00480:Glutathione metabolism]	-
mRNA_6065	scaffold_29	153271	154952	2790	-	mRNA_6065	657.377	733.567	757.897	3965.16	3420.52	3426.97	40.7105	43.1959	41.7569	130.012	112.87	113.823	2160.25	-2.33157	2.39e-85	1.24e-83	DOWN	hypothetical protein	[GO:0005730:nucleolus][GO:0000462:maturation of SSU-rRNA from tricistronic rRNA transcript (SSU-rRNA, 5.8S rRNA, LSU-rRNA)]	-	Apoptosis-antagonizing transcription factor OS=Crucibulum laeve OX=68775 GN=BDQ12DRAFT_681735 PE=4 SV=1
mRNA_130	scaffold_1	361812	362729	1264	+	mRNA_130	231.481	262.345	245.125	1392.48	1271.73	1282.22	31.6421	34.0983	29.8102	100.779	92.6271	94.0033	780.898	-2.41668	5.74e-85	2.96e-83	DOWN	hypothetical protein	-	-	-
mRNA_11189	scaffold_86	84750	85329	858	-	mRNA_11189	883.563	1135.64	1294.92	59.9691	61.1281	42.3558	177.929	217.45	231.995	6.39392	6.55909	4.57458	579.596	4.34075	6.32e-85	3.24e-83	UP	histone 3	[GO:0000786:nucleosome][GO:0005634:nucleus][GO:0003677:DNA binding][GO:0046982:protein heterodimerization activity]	-	Histone H3 OS=Saccharomyces cerevisiae (strain ATCC 204508 / S288c) OX=559292 GN=HHT1 PE=1 SV=2
mRNA_10398	scaffold_73	1	8374	15164	-	mRNA_10398	857.843	1080.03	1032.47	4964.25	5380.6	5544.76	9.7744	11.7012	10.4662	29.9479	32.6669	33.884	3143.33	-2.41936	7.48e-85	3.82e-83	DOWN	dynein heavy chain protein 1	[GO:0005623:cell][GO:0005938:cell cortex][GO:0030428:cell septum][GO:0005868:cytoplasmic dynein complex][GO:0005881:cytoplasmic microtubule][GO:0030286:dynein complex][GO:0001411:hyphal tip][GO:0005524:ATP binding][GO:0008569:ATP-dependent microtubule motor activity, minus-end-directed][GO:0016887:ATPase activity][GO:0045505:dynein intermediate chain binding][GO:0051959:dynein light intermediate …	[ko04145:Phagosome]	-
mRNA_8604	scaffold_50	202794	206305	1530	-	mRNA_8604	3617.47	5581.95	5958.37	405.391	380.057	345.264	408.516	599.379	598.63	24.2387	22.869	20.9115	2714.75	3.74442	8.12e-85	4.13e-83	UP		-	-	-
mRNA_12129	scaffold_108	55658	56513	1476	+	mRNA_12129	408.497	542.511	763.96	8408.87	8104.79	8003.96	47.8187	60.3851	79.5623	521.169	505.528	502.51	4372.1	-3.83872	1.18e-84	5.99e-83	DOWN	hypothetical protein	-	-	Fungal_trans domain-containing protein OS=Fomitopsis rosea OX=34475 GN=EVJ58_g3704 PE=4 SV=1
mRNA_2472	scaffold_9	393477	394467	1648	-	mRNA_2472	229.212	265.909	221.739	1343.31	1315.58	1311.75	24.0312	26.5084	20.6827	74.5668	73.4939	73.7596	781.25	-2.46764	1.4e-84	7.07e-83	DOWN	hypothetical protein	-	-	-
mRNA_12678	scaffold_129	49493	50494	1802	-	mRNA_12678	217.108	149.707	205.282	1543.61	1707.6	1673.69	20.817	13.6488	17.5113	78.3626	87.2412	86.0691	916.166	-3.10789	2.33e-84	1.17e-82	DOWN	CurK protein	-	-	-
mRNA_8562	scaffold_50	70236	71671	2394	+	mRNA_8562	3147.69	2674.77	2173.21	281.855	217.935	216.913	227.177	183.557	139.541	10.7703	8.38094	8.39629	1452.06	3.47845	4.92e-84	2.46e-82	UP	hypothetical protein	-	-	-
mRNA_8964	scaffold_54	124941	126289	2112	-	mRNA_8964	149.026	152.559	310.954	5711.46	5061.67	5241.85	12.1917	11.8673	22.6321	247.389	220.643	229.994	2771.25	-4.71211	1.55e-83	7.75e-82	DOWN	hypothetical protein	[GO:0000166:nucleotide binding][GO:0016491:oxidoreductase activity]	-	Trans-enoyl reductase FSL5 OS=Gibberella zeae (strain PH-1 / ATCC MYA-4620 / FGSC 9075 / NRRL 31084) OX=229533 GN=FSL5 PE=2 SV=1
mRNA_5616	scaffold_26	151015	152494	2550	-	mRNA_5616	648.299	685.803	673.879	2482.72	2576.68	2436.1	43.927	44.1841	40.6223	89.0666	93.0274	88.528	1583.91	-1.90019	3.66e-83	1.82e-81	DOWN	PLP-dependent transferase	[GO:0016740:transferase activity]	-	BZIP domain-containing protein OS=Fusarium kuroshium OX=2010991 GN=CDV36_015801 PE=4 SV=1
mRNA_11488	scaffold_92	56264	59584	6320	-	mRNA_11488	729.242	691.506	805.536	3205.95	3045.78	3079.14	19.9366	17.9757	19.5925	46.4052	44.3681	45.1479	1926.19	-2.06837	5.78e-83	2.86e-81	DOWN	hypothetical protein	-	-	-
mRNA_6506	scaffold_32	89305	91717	4408	+	mRNA_6506	633.17	582.433	586.396	20.3895	29.2352	24.3867	24.8184	21.7076	20.449	0.423148	0.610597	0.512669	312.668	4.61259	1.42e-82	7.03e-81	UP	cholesterol 7-alpha-monooxygenase	-	[ko00120:Primary bile acid biosynthesis][ko00140:Steroid hormone biosynthesis]	-
mRNA_1677	scaffold_6	214968	217608	3824	+	mRNA_1677	655.864	584.572	1000.42	8697.92	9528.01	9225.86	29.6341	25.1147	40.2151	208.077	229.39	223.571	4948.78	-3.61592	2.07e-82	1.02e-80	DOWN	hypothetical protein	[GO:0016021:integral component of membrane][GO:0022857:transmembrane transporter activity]	-	Putative MFS-type transporter PB1E7,08c OS=Talaromyces islandicus OX=28573 GN=PISL3812_05501 PE=4 SV=1
mRNA_11854	scaffold_101	11984	13857	3512	-	mRNA_11854	1764.86	1650.35	1423.98	224.285	241.855	254.135	86.8262	77.2019	62.3264	5.84214	6.34001	6.70556	926.576	2.74917	2.85e-82	1.4e-80	UP	hypothetical protein	-	-	-
mRNA_12412	scaffold_117	61632	63156	2940	-	mRNA_12412	457.668	509.005	862.703	9946.48	9950.6	10004.9	26.8967	28.4435	45.1063	309.492	311.596	315.35	5288.57	-4.0321	5.49e-82	2.68e-80	DOWN	Indoleamine 2,3-dioxygenase	-	[ko00380:Tryptophan metabolism]	-
mRNA_8979	scaffold_54	180513	183239	3390	-	mRNA_8979	3389.77	3858.89	4073.59	835.97	792.008	780.373	172.769	187.012	184.714	22.5589	21.509	21.3319	2288.43	2.2327	1.89e-81	9.17e-80	UP	P-loop containing nucleoside triphosphate hydrolase protein	[GO:0005829:cytosol][GO:0016021:integral component of membrane][GO:0005743:mitochondrial inner membrane][GO:0005758:mitochondrial intermembrane space][GO:0005739:mitochondrion][GO:0005524:ATP binding][GO:0042626:ATPase activity, coupled to transmembrane movement of substances][GO:0008320:protein transmembrane transporter activity][GO:0051131:chaperone-mediated protein complex assembly][GO:0034551…	-	Transcription initiation factor IIF subunit alpha OS=Exidia glandulosa HHB12029 OX=1314781 GN=EXIGLDRAFT_746447 PE=3 SV=1
mRNA_12551	scaffold_123	33516	35173	2870	+	mRNA_12551	1000.06	1030.13	1178.85	4472.5	4333.45	4380.61	60.2061	58.9681	63.1395	142.559	139.009	141.442	2732.6	-2.03956	2.59e-81	1.25e-79	DOWN	FMN-linked oxidoreductase	[GO:0010181:FMN binding][GO:0003959:NADPH dehydrogenase activity][GO:0018548:pentaerythritol trinitrate reductase activity][GO:0052690:trichloro-p-hydroquinone reductive dehalogenase activity]	-	Fungal_trans domain-containing protein OS=Fusarium sp. AF-6 OX=1325737 GN=CEP53_012902 PE=4 SV=1
mRNA_10522	scaffold_74	144830	145750	1656	-	mRNA_10522	132.383	228.839	282.371	3978.35	3863.03	4036.63	13.8124	22.7026	26.2109	219.771	214.762	225.884	2086.94	-4.20793	4.99e-81	2.41e-79	DOWN	hypothetical protein	-	-	-
mRNA_11119	scaffold_85	30411	32193	2618	-	mRNA_11119	23818.4	42496.3	48864	1949	2128.85	2085.7	1571.95	2666.79	2869.08	68.1034	74.8628	73.8258	20223.7	4.224	5.08e-81	2.44e-79	UP		-	-	-
mRNA_1180	scaffold_4	442436	444750	3312	+	mRNA_1180	1075.71	1576.92	1872.65	17537.4	16322.5	16937.2	56.1177	78.2215	86.9141	484.397	453.719	473.889	9220.39	-3.48899	5.61e-81	2.68e-79	DOWN	general amino acid permease 1	[GO:0071944:cell periphery][GO:0000324:fungal-type vacuole][GO:0000329:fungal-type vacuole membrane][GO:0016021:integral component of membrane][GO:0005886:plasma membrane][GO:0015171:amino acid transmembrane transporter activity][GO:0005310:dicarboxylic acid transmembrane transporter activity][GO:0003333:amino acid transmembrane transport][GO:0006865:amino acid transport]	-	Fungal_trans domain-containing protein OS=Coleophoma crateriformis OX=565419 GN=BP5796_09385 PE=4 SV=1
mRNA_11387	scaffold_90	40837	42322	2518	-	mRNA_11387	3509.29	4304.45	2271.96	177.509	174.082	134.768	240.802	280.846	138.697	6.44898	6.36486	4.95973	1762.01	4.37401	1.01e-80	4.83e-79	UP	hypothetical protein	-	-	-
mRNA_12414	scaffold_117	65306	66770	2484	+	mRNA_12414	3258.9	3889.54	2801.19	404.192	466.434	453.078	226.681	257.249	173.346	14.8855	17.2874	16.9024	1878.89	2.91087	1.18e-80	5.58e-79	UP	hypothetical protein	-	-	-
mRNA_5276	scaffold_24	202351	203574	2028	-	mRNA_5276	2936.64	3663.56	5392.76	55146.4	55633.2	50332.8	250.195	296.785	408.758	2487.58	2525.55	2299.9	28850.9	-3.74799	2.43e-80	1.15e-78	DOWN		-	-	-
mRNA_3154	scaffold_12	532598	535977	4662	+	mRNA_3154	711.843	670.119	698.997	2581.07	2560.74	2446.37	26.382	23.615	23.0476	50.6471	50.5688	48.6268	1611.52	-1.86676	2.57e-80	1.21e-78	DOWN	NCS1 nucleoside transporter family	[GO:0005794:Golgi apparatus][GO:0000139:Golgi membrane][GO:0016021:integral component of membrane][GO:0005886:plasma membrane][GO:0015205:nucleobase transmembrane transporter activity][GO:0022857:transmembrane transporter activity][GO:0015837:amine transport]	-	Krueppel c2h2-type zinc finger protein, putative OS=Byssochlamys spectabilis (strain No. 5 / NBRC 109023) OX=1356009 GN=PVAR5_7113 PE=4 SV=1
mRNA_4932	scaffold_22	199622	201563	3658	-	mRNA_4932	1186.91	1244	1292.32	5076.99	4479.63	4706.62	56.0622	55.8706	54.3063	126.967	112.743	119.232	2997.75	-1.93801	3.95e-80	1.86e-78	DOWN	TPR-like protein	-	-	-
mRNA_1036	scaffold_4	24646	30093	10032	-	mRNA_1036	1220.19	1585.47	1463.82	7171.11	7017.77	7417.39	21.0154	25.9644	22.4297	65.3922	64.4024	68.5157	4312.63	-2.33926	6e-80	2.81e-78	DOWN	hypothetical protein	[GO:0070971:endoplasmic reticulum exit site][GO:0005789:endoplasmic reticulum membrane][GO:0012507:ER to Golgi transport vesicle membrane][GO:0000139:Golgi membrane][GO:0006914:autophagy][GO:0048208:COPII vesicle coating][GO:0007029:endoplasmic reticulum organization][GO:0007030:Golgi organization][GO:0070863:positive regulation of protein exit from endoplasmic reticulum][GO:0070973:protein local…	-	-
mRNA_379	scaffold_2	107818	109211	2676	+	mRNA_379	2651.45	3469.65	4129.89	280.656	292.352	351.681	171.196	213.013	237.233	9.59433	10.058	12.1784	1862.61	3.47082	9.68e-80	4.51e-78	UP	hypothetical protein	[GO:0005737:cytoplasm][GO:0005829:cytosol][GO:0061759:alpha-ketoglutarate reductase activity][GO:0030267:glyoxylate reductase (NADP) activity][GO:0016618:hydroxypyruvate reductase activity][GO:0042802:identical protein binding][GO:0051287:NAD binding][GO:0004617:phosphoglycerate dehydrogenase activity][GO:0006564:L-serine biosynthetic process][GO:0009070:serine family amino acid biosynthetic proc…	[ko00260:Glycine, serine and threonine metabolism][ko00680:Methane metabolism]	Zn(2)-C6 fungal-type domain-containing protein OS=Aureobasidium pullulans OX=5580 GN=D6D01_04267 PE=4 SV=1
mRNA_5311	scaffold_24	287591	288176	922	+	mRNA_5311	98.3418	82.6956	86.6168	686.047	745.497	666.141	18.4291	14.7353	14.4409	68.0691	74.4398	66.9516	394.223	-2.9702	9.71e-80	4.51e-78	DOWN	hypothetical protein	-	-	-
mRNA_3836	scaffold_16	192798	196448	6954	-	mRNA_3836	10023.3	9798.71	9611	32286.2	29512.9	30046.9	249.042	231.495	212.45	424.726	390.722	400.398	20213.2	-1.64178	1.5e-79	6.93e-78	DOWN	hypothetical protein	-	-	-
mRNA_2826	scaffold_11	265963	267959	3650	-	mRNA_2826	626.362	819.827	870.499	5025.41	4704.21	5066.01	29.6502	36.9009	36.6605	125.952	118.654	128.617	2852.05	-2.67553	1.82e-79	8.38e-78	DOWN	hypothetical protein	[GO:0005829:cytosol][GO:0005730:nucleolus][GO:0005634:nucleus][GO:0042254:ribosome biogenesis][GO:0006364:rRNA processing]	-	Uncharacterized protein (Fragment) OS=Chaetothyriales sp. CBS 135597 OX=2249420 GN=DV738_g4932 PE=4 SV=1
mRNA_3630	scaffold_15	171739	176193	6534	-	mRNA_3630	584.756	713.606	612.381	3120.79	2910.23	2954.64	15.4629	17.9426	14.4067	43.6931	41.0051	41.9036	1816.07	-2.23289	3.57e-79	1.64e-77	DOWN	hypothetical protein	[GO:0005634:nucleus][GO:0003677:DNA binding][GO:0000981:DNA-binding transcription factor activity, RNA polymerase II-specific][GO:0008270:zinc ion binding][GO:0006351:transcription, DNA-templated]	-	Zn(2)-C6 fungal-type domain-containing protein OS=Sparassis crispa OX=139825 GN=SCP_0506890 PE=4 SV=1
mRNA_603	scaffold_2	629501	631762	3840	-	mRNA_603	939.542	1153.46	900.814	5868.58	5118.82	5510.1	42.2748	49.349	36.0601	139.807	122.724	132.97	3248.55	-2.46159	6.07e-79	2.78e-77	DOWN	hypothetical protein	-	-	-
mRNA_3179	scaffold_13	34275	35336	1536	+	mRNA_3179	5040.4	5683.89	5938.45	20947.2	21877.2	20495.1	566.982	607.942	594.298	1247.56	1311.27	1236.47	13330.4	-1.92609	6.54e-79	2.99e-77	DOWN	dienelactone hydrolase endo-1,3,1,4-beta-D-glucanase	[GO:0016787:hydrolase activity]	-	Protein AIM2 OS=Aspergillus awamori OX=105351 GN=AAWM_06122 PE=4 SV=1
mRNA_8720	scaffold_51	231913	232626	1278	+	mRNA_8720	192.901	158.975	304.891	3135.19	3336.8	3392.31	26.0795	20.4365	36.6722	224.419	240.375	245.975	1753.51	-3.91241	1.08e-78	4.91e-77	DOWN		-	-	-
mRNA_3404	scaffold_14	62747	63787	1624	-	mRNA_3404	10.5907	9.26761	10.394	404.192	458.461	536.506	1.12676	0.937538	0.98383	22.7682	25.99	30.6136	238.235	-5.53429	1.58e-78	7.16e-77	DOWN	glutathione S-transferase C-terminal-like protein	-	[ko00480:Glutathione metabolism][ko00980:Metabolism of xenobiotics by cytochrome P450]	-
mRNA_1286	scaffold_4	701054	702303	1908	+	mRNA_1286	188.362	107.647	92.6799	2263.24	2534.16	2486.16	17.0574	9.26894	7.46673	108.512	122.277	120.747	1278.71	-4.22571	1.66e-78	7.48e-77	DOWN	hypothetical protein	[GO:0005623:cell][GO:0000324:fungal-type vacuole][GO:0000329:fungal-type vacuole membrane][GO:0005794:Golgi apparatus][GO:0000139:Golgi membrane][GO:0016021:integral component of membrane][GO:0005774:vacuolar membrane][GO:0015093:ferrous iron transmembrane transporter activity][GO:0005381:iron ion transmembrane transporter activity][GO:0005384:manganese ion transmembrane transporter activity][GO:…	-	Protein CCC1 OS=Saccharomyces cerevisiae (strain ATCC 204508 / S288c) OX=559292 GN=CCC1 PE=1 SV=1
mRNA_1731	scaffold_6	364946	367301	3210	+	mRNA_1731	508.351	532.531	619.31	2656.63	2765.38	2513.11	27.3624	27.2551	29.6569	75.71	79.3123	72.5492	1599.22	-2.25803	3.85e-78	1.73e-76	DOWN	APC amino acid permease	[GO:0005737:cytoplasm][GO:0016021:integral component of membrane][GO:0015171:amino acid transmembrane transporter activity][GO:0003333:amino acid transmembrane transport]	-	Zn(2)-C6 fungal-type domain-containing protein OS=Penicillium brasilianum OX=104259 GN=PEBR_38626 PE=4 SV=1
mRNA_5088	scaffold_23	152494	154606	4012	-	mRNA_5088	1521.27	2435.24	1324.37	67.1654	78.4035	66.7424	65.5152	99.7214	50.7425	1.53148	1.79914	1.54158	915.533	4.63803	6.05e-78	2.72e-76	UP	hypothetical protein	-	-	Ankyrin repeat protein/transcription factor OS=Trichoderma guizhouense OX=1491466 GN=A0O28_0076390 PE=4 SV=1
mRNA_12390	scaffold_117	22409	26431	6446	+	mRNA_12390	1618.86	2041.01	1967.07	8910.21	8484.85	9046.17	43.3924	52.0191	46.9085	126.452	121.184	130.047	5344.69	-2.23242	6.28e-78	2.81e-76	DOWN	hypothetical protein	[GO:0016021:integral component of membrane][GO:0005634:nucleus][GO:0003677:DNA binding][GO:0000981:DNA-binding transcription factor activity, RNA polymerase II-specific][GO:0008270:zinc ion binding][GO:0006351:transcription, DNA-templated]	-	Zn(2)-C6 fungal-type domain-containing protein OS=Sparassis crispa OX=139825 GN=SCP_1202980 PE=4 SV=1
mRNA_780	scaffold_3	235581	241890	12088	+	mRNA_780	5512.44	6155.12	4480.69	29098.2	30255.8	30805.5	78.7925	83.6545	56.9788	220.211	230.432	236.156	17718	-2.48093	8.3e-78	3.7e-76	DOWN	hypothetical protein	[GO:0005737:cytoplasm][GO:0005829:cytosol][GO:0005634:nucleus][GO:0005524:ATP binding][GO:0004674:protein serine/threonine kinase activity][GO:0035556:intracellular signal transduction][GO:0018105:peptidyl-serine phosphorylation][GO:0045842:positive regulation of mitotic metaphase/anaphase transition][GO:0023052:signaling]	-	Serine/threonine-protein kinase RIM15 OS=Saccharomyces cerevisiae (strain ATCC 204508 / S288c) OX=559292 GN=RIM15 PE=1 SV=1
mRNA_1558	scaffold_5	673989	675095	1654	+	mRNA_1558	373.699	314.386	380.248	1818.26	2122.21	1921.41	39.0375	31.2273	35.339	100.565	118.125	107.649	1155.04	-2.45708	1.31e-77	5.81e-76	DOWN	hypothetical protein	[GO:0005829:cytosol][GO:0005634:nucleus]	-	-
mRNA_6036	scaffold_29	64434	65804	2118	+	mRNA_6036	529.533	489.757	441.746	2162.49	2107.59	2235.87	43.1979	37.9894	32.0604	93.4017	91.6116	97.8243	1327.83	-2.15379	2.02e-77	8.93e-76	DOWN	YIF1-domain-containing protein	[GO:0030134:COPII-coated ER to Golgi transport vesicle][GO:0005789:endoplasmic reticulum membrane][GO:0005793:endoplasmic reticulum-Golgi intermediate compartment][GO:0030173:integral component of Golgi membrane][GO:0006888:endoplasmic reticulum to Golgi vesicle-mediated transport][GO:0006886:intracellular protein transport]	-	-
mRNA_168	scaffold_1	459820	464773	8238	-	mRNA_168	2205.88	2654.1	3014.26	13868.5	14638.9	14933.6	46.2654	52.9301	56.2448	154.005	163.597	167.985	8552.53	-2.46406	6e-77	2.64e-75	DOWN	hypothetical protein	[GO:0000775:chromosome, centromeric region][GO:0031934:mating-type region heterochromatin][GO:0000790:nuclear chromatin][GO:0005634:nucleus][GO:0005524:ATP binding][GO:0003677:DNA binding][GO:0008094:DNA-dependent ATPase activity][GO:0004386:helicase activity][GO:0070615:nucleosome-dependent ATPase activity][GO:0006338:chromatin remodeling][GO:0030466:chromatin silencing at silent mating-type cas…	-	Chromodomain helicase hrp3 OS=Schizosaccharomyces pombe (strain 972 / ATCC 24843) OX=284812 GN=hrp3 PE=1 SV=1
mRNA_8880	scaffold_53	150932	153127	3940	-	mRNA_8880	93.803	92.6761	187.092	2486.32	2635.15	2549.05	4.11354	3.86437	7.29932	57.7282	61.5743	59.9526	1340.68	-4.36583	6.43e-77	2.83e-75	DOWN	hypothetical protein	[GO:0004838:L-tyrosine:2-oxoglutarate aminotransferase activity][GO:0030170:pyridoxal phosphate binding][GO:0009058:biosynthetic process]	[ko00130:Ubiquinone and other terpenoid-quinone biosynthesis][ko00270:Cysteine and methionine metabolism][ko00300:Lysine biosynthesis][ko00350:Tyrosine metabolism][ko00360:Phenylalanine metabolism][ko00380:Tryptophan metabolism][ko00400:Phenylalanine, tyrosine and tryptophan biosynthesis][ko00401:Novobiocin biosynthesis][ko00950:Isoquinoline alkaloid biosynthesis][ko00960:Tropane, piperidine and …	Putative poxc laccase transcription factor OS=Pleurotus ostreatus OX=5322 PE=2 SV=2
mRNA_9756	scaffold_63	108705	110350	2516	-	mRNA_9756	2364.74	2474.45	3433.49	21121.1	19535.8	19549.1	162.394	161.575	209.772	767.951	714.841	720.017	11413.1	-2.8638	7.09e-77	3.11e-75	DOWN	hypothetical protein	[GO:0005759:mitochondrial matrix][GO:0005739:mitochondrion][GO:0097177:mitochondrial ribosome binding][GO:0003729:mRNA binding][GO:0008494:translation activator activity][GO:0009060:aerobic respiration][GO:0070131:positive regulation of mitochondrial translation]	-	Zn(2)-C6 fungal-type domain-containing protein OS=Hericium alpestre OX=135208 GN=EWM64_g1565 PE=4 SV=1
mRNA_5281	scaffold_24	212521	213738	2226	+	mRNA_5281	820.019	772.063	848.844	2913.3	3017.87	2845.54	63.6495	56.9816	58.6173	119.726	124.815	118.458	1869.61	-1.84676	8.02e-77	3.5e-75	DOWN	hypothetical protein	-	-	-
mRNA_5893	scaffold_28	64161	66334	3384	-	mRNA_5893	1647.6	1598.31	1862.26	6290.76	6261.65	6457.33	84.1237	77.5955	84.5927	170.059	170.352	176.827	4019.65	-1.89634	9.47e-77	4.12e-75	DOWN	high nitrogen upregulated cytochrome P450 monooxygenase 2	[GO:0016021:integral component of membrane][GO:0020037:heme binding][GO:0005506:iron ion binding][GO:0004497:monooxygenase activity][GO:0016705:oxidoreductase activity, acting on paired donors, with incorporation or reduction of molecular oxygen]	-	Unplaced genomic scaffold supercont1.4, whole genome shotgun sequence OS=Cladophialophora bantiana CBS 173.52 OX=1442370 GN=Z519_03356 PE=4 SV=1
mRNA_9141	scaffold_56	87850	90018	3354	-	mRNA_9141	1596.92	1569.79	1636.19	5029.01	4960.68	4806.74	82.2651	76.8928	74.9884	137.166	136.166	132.805	3266.56	-1.62347	1.23e-76	5.34e-75	DOWN	hypothetical protein	[GO:0030134:COPII-coated ER to Golgi transport vesicle][GO:0005783:endoplasmic reticulum][GO:0012507:ER to Golgi transport vesicle membrane][GO:0030176:integral component of endoplasmic reticulum membrane][GO:0030173:integral component of Golgi membrane][GO:0042802:identical protein binding][GO:0006888:endoplasmic reticulum to Golgi vesicle-mediated transport][GO:0015031:protein transport][GO:000…	-	Transcription initiation factor TFIID subunit 1 OS=Pichia kudriavzevii OX=4909 GN=BOH78_1495 PE=4 SV=1
mRNA_4075	scaffold_17	333365	334977	2982	-	mRNA_4075	241.316	387.101	416.627	4016.73	3796.59	3768.38	13.9821	21.3267	21.4764	123.223	117.213	117.104	2104.46	-3.4711	1.47e-76	6.35e-75	DOWN	hypothetical protein	-	-	-
mRNA_11398	scaffold_90	59124	60410	1742	-	mRNA_11398	6433.07	5868.53	6070.97	18404.5	18435.4	18323.4	638.066	553.463	535.714	966.504	974.306	974.727	12256	-1.58617	2.15e-76	9.24e-75	DOWN	60S ribosomal protein L14	[GO:0005829:cytosol][GO:0022625:cytosolic large ribosomal subunit][GO:0005634:nucleus][GO:0003723:RNA binding][GO:0003735:structural constituent of ribosome][GO:0002181:cytoplasmic translation][GO:0042273:ribosomal large subunit biogenesis]	[ko03010:Ribosome]	-
mRNA_7251	scaffold_38	145030	145804	1050	+	mRNA_7251	960.724	1825.72	2269.36	10.7944	11.9599	19.2526	158.09	285.662	332.229	0.940455	1.04864	1.69913	849.635	6.91416	3.44e-76	1.48e-74	UP	peptide methionine sulfoxide reductase	[GO:0005737:cytoplasm][GO:0005829:cytosol][GO:0005634:nucleus][GO:0036456:L-methionine-(S)-S-oxide reductase activity][GO:0008113:peptide-methionine (S)-S-oxide reductase activity][GO:0034599:cellular response to oxidative stress][GO:1990355:L-methionine salvage from methionine sulphoxide][GO:0030091:protein repair]	-	-
mRNA_3852	scaffold_16	224098	225602	2364	+	mRNA_3852	427.409	614.514	611.514	4081.5	3942.76	3847.96	31.2386	42.7062	39.7633	157.943	153.548	150.837	2254.28	-2.84441	5.29e-76	2.26e-74	DOWN	cytochrome b5	-	-	-
mRNA_9196	scaffold_57	1070	855	2028	-	mRNA_9196	3100.79	3498.88	3033.32	11843.9	12102	11273.1	264.18	283.445	229.918	534.262	549.39	515.11	7475.33	-1.87009	5.29e-76	2.26e-74	DOWN	Zn-dependent oxidoreductase	-	-	-
mRNA_7898	scaffold_43	252777	253337	498	+	mRNA_7898	1829.16	1591.18	1217.83	10531.8	11690.1	10877.7	634.626	524.924	375.907	1934.64	2161.12	2024.11	6289.63	-2.83473	3.06e-75	1.3e-73	DOWN	hypothetical protein	-	-	-
mRNA_1511	scaffold_5	534073	537574	5838	+	mRNA_1511	1310.97	1311.01	1391.93	4159.46	4251.06	4317.72	38.7994	36.8934	36.6502	65.1778	67.0384	68.5357	2790.36	-1.66523	3.38e-75	1.43e-73	DOWN	EF-hand	[GO:0030479:actin cortical patch][GO:0005935:cellular bud neck][GO:0005934:cellular bud tip][GO:0005737:cytoplasm][GO:0043332:mating projection tip][GO:0005509:calcium ion binding][GO:0043130:ubiquitin binding][GO:0044396:actin cortical patch organization][GO:0006897:endocytosis][GO:0030968:endoplasmic reticulum unfolded protein response][GO:0032467:positive regulation of cytokinesis][GO:0032880:…	-	Uncharacterized protein OS=Serendipita vermifera MAFF 305830 OX=933852 GN=M408DRAFT_8613 PE=4 SV=1
mRNA_12253	scaffold_112	23244	32205	15600	+	mRNA_12253	240.559	248.8	252.921	1153.81	1344.82	1354.1	2.66436	2.62019	2.4922	6.76605	7.9365	8.04364	765.834	-2.3758	4.56e-75	1.92e-73	DOWN	pks2; putative polyketide synthase	[GO:0016491:oxidoreductase activity][GO:0031177:phosphopantetheine binding][GO:0016740:transferase activity]	-	Reducing polyketide synthase FUB1 OS=Gibberella moniliformis (strain M3125 / FGSC 7600) OX=334819 GN=FUB1 PE=1 SV=1
mRNA_12737	scaffold_132	24060	25605	2604	+	mRNA_12737	1256.51	1416.52	1790.37	9057.74	9062.91	8990.97	83.3718	89.3693	105.688	318.204	320.418	319.957	5262.5	-2.60323	6.16e-75	2.59e-73	DOWN	hypothetical protein	-	-	-
mRNA_7358	scaffold_39	101573	102446	1082	+	mRNA_7358	7814.39	6749.67	5995.61	33763.8	36781.9	32177.6	1247.85	1024.86	851.784	2854.64	3129.65	2755.83	20547.2	-2.32079	2.27e-74	9.53e-73	DOWN	hypothetical protein	-	-	-
mRNA_481	scaffold_2	348260	350944	4640	-	mRNA_481	3488.11	3508.86	4198.32	825.175	754.799	741.868	129.888	124.238	139.085	16.2688	14.9763	14.8161	2252.85	2.269	2.44e-74	1.02e-72	UP	hypothetical protein	-	-	-
mRNA_2454	scaffold_9	348913	350427	2490	+	mRNA_2454	1377.54	1464.28	1568.63	5380.43	5057.69	5096.81	95.5875	96.6123	96.8376	197.672	187	189.682	3324.23	-1.81691	4.83e-74	2.01e-72	DOWN	hypothetical protein	-	-	-
mRNA_8251	scaffold_47	51332	52667	2296	+	mRNA_8251	810.185	827.669	681.674	46.7759	67.7725	38.5052	60.9689	59.2232	45.6381	1.86371	2.71751	1.55408	412.097	3.92668	4.93e-74	2.05e-72	UP		-	-	-
mRNA_2546	scaffold_10	24236	25116	1476	-	mRNA_2546	584.756	692.219	705.927	2897.71	2776.01	2926.4	68.4516	77.0485	73.5184	179.595	173.151	183.727	1763.84	-2.11717	5.59e-74	2.32e-72	DOWN	hypothetical protein	[GO:0016021:integral component of membrane][GO:0005743:mitochondrial inner membrane][GO:0005758:mitochondrial intermembrane space][GO:0015035:protein disulfide oxidoreductase activity][GO:0045041:protein import into mitochondrial intermembrane space][GO:0022417:protein maturation by protein folding]	-	-
mRNA_10116	scaffold_68	172626	177362	5850	+	mRNA_10116	794.299	845.491	782.149	2709.41	2884.98	2854.52	23.4598	23.7444	20.5521	42.3687	45.4022	45.2172	1811.81	-1.80205	9.84e-74	4.06e-72	DOWN	aspartyl-tRNA synthetase, cytoplasmic	[GO:0017101:aminoacyl-tRNA synthetase multienzyme complex][GO:0005737:cytoplasm][GO:0005829:cytosol][GO:0005634:nucleus][GO:0004815:aspartate-tRNA ligase activity][GO:0005524:ATP binding][GO:0003723:RNA binding][GO:0006422:aspartyl-tRNA aminoacylation]	[ko00970:Aminoacyl-tRNA biosynthesis]	Uncharacterized protein (Fragment) OS=Bifiguratus adelaidae OX=1938954 GN=BZG36_05103 PE=3 SV=1
mRNA_4599	scaffold_20	247696	249192	2294	+	mRNA_4599	3417	2561.42	1488.08	65.9661	87.7056	62.8919	257.364	183.441	99.7137	2.6306	3.51985	2.54055	1280.51	5.10947	9.91e-74	4.08e-72	UP	hypothetical protein	-	-	-
mRNA_2155	scaffold_8	200060	201969	3574	-	mRNA_2155	574.165	729.289	601.12	43.1778	37.2084	35.9382	27.7573	33.5237	25.8541	1.10518	0.958466	0.931812	336.817	4.03092	1.05e-73	4.29e-72	UP		-	-	-
mRNA_9050	scaffold_55	102552	107504	8538	+	mRNA_9050	2707.43	3250.08	3204.82	11852.3	11708.7	12195.9	54.7894	62.5381	57.6993	126.991	126.253	132.368	7486.54	-1.96448	1.75e-73	7.16e-72	DOWN	phospholipid-translocating P-type ATPase	[GO:0071944:cell periphery][GO:0005935:cellular bud neck][GO:0005783:endoplasmic reticulum][GO:0010008:endosome membrane][GO:0005794:Golgi apparatus][GO:0016021:integral component of membrane][GO:0070867:mating projection tip membrane][GO:0005739:mitochondrion][GO:1990531:phospholipid-translocating ATPase complex][GO:0005886:plasma membrane][GO:0005524:ATP binding][GO:0042802:identical protein bi…	-	P-type phospholipid transporter OS=Lentinula edodes OX=5353 GN=LENED_000120 PE=3 SV=1
mRNA_2720	scaffold_10	526448	527895	2628	+	mRNA_2720	365.378	459.816	355.129	2259.64	2081.01	2179.4	24.0222	28.7452	20.7722	78.6575	72.902	76.8488	1283.4	-2.46423	2.34e-73	9.55e-72	DOWN	hypothetical protein	-	-	-
mRNA_8262	scaffold_47	83562	84589	1620	+	mRNA_8262	201.222	230.264	199.219	1041.06	1077.72	1042.21	21.4614	23.3517	18.9033	58.7881	61.2462	59.6164	631.949	-2.32353	2.56e-73	1.04e-71	DOWN	hypothetical protein	-	-	-
mRNA_4175	scaffold_18	100285	99756	2014	+	mRNA_4175	3019.85	3070.43	2577.72	663.259	612.61	618.651	259.073	250.465	196.743	30.1266	28.0037	28.4651	1760.42	2.19374	2.94e-73	1.19e-71	UP		-	-	-
mRNA_10321	scaffold_71	116174	119291	4794	-	mRNA_10321	546.175	609.523	593.325	2120.51	2189.98	2216.62	19.6847	20.8881	19.0247	40.464	42.0564	42.8469	1379.36	-1.89981	3.38e-73	1.36e-71	DOWN	hypothetical protein	-	-	-
mRNA_11091	scaffold_84	100007	99956	9078	-	mRNA_11091	5870.25	6778.9	8354.19	40310.1	40106.7	40148.1	111.728	122.681	141.461	406.21	406.74	409.828	23594.7	-2.52123	6.04e-73	2.42e-71	DOWN	hypothetical protein	[GO:0005783:endoplasmic reticulum][GO:0005789:endoplasmic reticulum membrane][GO:0016021:integral component of membrane][GO:0031520:plasma membrane of cell tip][GO:0005543:phospholipid binding][GO:0061817:endoplasmic reticulum-plasma membrane tethering][GO:0006869:lipid transport]	-	-
mRNA_7851	scaffold_43	137598	141697	7080	-	mRNA_7851	573.408	575.305	584.663	2030.56	1942.81	1995.86	13.9935	13.3497	12.6939	26.2367	25.2631	26.1229	1283.77	-1.78422	1.45e-72	5.78e-71	DOWN	hypothetical protein	[GO:0005829:cytosol][GO:1990904:ribonucleoprotein complex][GO:0005525:GTP binding][GO:0003924:GTPase activity][GO:0043022:ribosome binding][GO:0042256:mature ribosome assembly][GO:0042254:ribosome biogenesis]	[ko03008:Ribosome biogenesis in eukaryotes]	Elongation factor G, mitochondrial OS=Microbotryum saponariae OX=289078 GN=MEF1 PE=3 SV=1
mRNA_5760	scaffold_27	142336	142796	810	+	mRNA_5760	1938.85	1774.39	2509.29	17217.1	13853.5	13985.1	413.575	359.891	476.199	1944.48	1574.58	1599.95	8546.38	-2.85654	1.79e-72	7.14e-71	DOWN	hypothetical protein	[GO:0005751:mitochondrial respiratory chain complex IV][GO:0005739:mitochondrion][GO:0004129:cytochrome-c oxidase activity][GO:0046872:metal ion binding][GO:0006123:mitochondrial electron transport, cytochrome c to oxygen]	[ko00190:Oxidative phosphorylation]	Transcription factor tau subunit sfc1 OS=Pyrenophora seminiperda CCB06 OX=1302712 GN=GMOD_00004396 PE=4 SV=1
mRNA_9669	scaffold_62	63524	66227	5310	-	mRNA_9669	1895.73	2198.56	2839.3	15648.3	15129.2	15495.8	61.6847	68.0223	82.1939	269.588	262.308	270.424	8867.82	-2.73885	2.28e-72	9.05e-71	DOWN	hypothetical protein	-	-	-
mRNA_3989	scaffold_17	93777	95218	1854	+	mRNA_3989	141.461	100.518	135.988	919.927	974.063	943.379	13.1833	8.90719	11.275	45.3911	48.369	47.1522	535.889	-2.91127	2.34e-72	9.27e-71	DOWN	NAD P-binding protein	[GO:0016491:oxidoreductase activity]	-	Zn(II)2Cys6 transcription factor OS=Aspergillus ustus OX=40382 GN=HK57_00295 PE=4 SV=1
mRNA_4384	scaffold_19	169198	171444	3504	-	mRNA_4384	1072.68	2242.76	3008.2	67140.2	63428.4	63296.2	52.8936	105.154	131.967	1752.85	1666.52	1673.94	33364.8	-4.93834	2.55e-72	1.01e-70	DOWN	hypothetical monooxygenase	[GO:0071949:FAD binding][GO:0004497:monooxygenase activity]	-	Uncharacterized protein OS=Aspergillus violaceofuscus CBS 115571 OX=1450538 GN=BO99DRAFT_414676 PE=4 SV=1
mRNA_6711	scaffold_33	337147	338025	1758	-	mRNA_6711	1202.04	1107.12	1330.43	4985.83	4645.74	4716.89	118.14	103.463	116.331	259.445	243.291	248.636	2998.01	-1.97974	3.62e-72	1.42e-70	DOWN	hypothetical protein	-	-	-
mRNA_8451	scaffold_49	34570	39865	8466	-	mRNA_8451	935.76	1070.05	1064.52	3695.3	3973.33	4048.18	19.0977	20.7651	19.3285	39.9299	43.2082	44.3106	2464.52	-1.93216	1.04e-71	4.07e-70	DOWN	hypothetical protein	-	-	ER-golgi trafficking TRAPP I complex 85 kDa subunit-domain-containing protein OS=Coniella lustricola OX=2025994 GN=BD289DRAFT_365797 PE=4 SV=1
mRNA_12115	scaffold_108	19505	21121	2238	-	mRNA_12115	977.366	1070.05	1112.16	3786.45	3593.27	3745.28	75.4559	78.5511	76.3888	154.774	147.815	155.078	2380.76	-1.81638	1.29e-71	5.05e-70	DOWN	hypothetical protein	-	-	-
mRNA_11985	scaffold_104	35498	37654	2364	-	mRNA_11985	68.0828	67.0119	90.9476	636.872	620.583	663.574	4.97606	4.65706	5.9138	24.6452	24.1681	26.0116	357.845	-3.09398	1.57e-71	6.11e-70	DOWN	hypothetical protein	[GO:0016021:integral component of membrane][GO:0020037:heme binding][GO:0005506:iron ion binding][GO:0004497:monooxygenase activity][GO:0016705:oxidoreductase activity, acting on paired donors, with incorporation or reduction of molecular oxygen]	-	Uncharacterized protein OS=Pseudogymnoascus sp. VKM F-3808 OX=1391699 GN=O988_05333 PE=4 SV=1
mRNA_8486	scaffold_49	122508	123424	1620	-	mRNA_8486	821.532	754.954	1048.06	5613.11	4912.84	5262.38	87.6205	76.5619	99.4478	316.968	279.195	301.019	3068.81	-2.58975	2.82e-71	1.1e-69	DOWN	hypothetical protein	-	-	-
mRNA_3696	scaffold_15	353947	356448	3862	+	mRNA_3696	855.574	921.77	958.848	3842.82	3397.93	3409	38.2773	39.2119	38.1646	91.0259	81.0013	81.7976	2230.99	-1.96102	3.6e-71	1.4e-69	DOWN	hypothetical protein	[GO:0005783:endoplasmic reticulum][GO:0005789:endoplasmic reticulum membrane][GO:0005794:Golgi apparatus][GO:0000139:Golgi membrane][GO:0031902:late endosome membrane][GO:0005886:plasma membrane][GO:0005524:ATP binding][GO:0017050:D-erythro-sphingosine kinase activity][GO:0004143:diacylglycerol kinase activity][GO:0003951:NAD+ kinase activity][GO:0008481:sphinganine kinase activity][GO:0019722:ca…	[ko00600:Sphingolipid metabolism][ko04020:Calcium signaling pathway][ko04071:Sphingolipid signaling pathway][ko04072:Phospholipase D signaling pathway][ko04370:VEGF signaling pathway][ko04371:Apelin signaling pathway]	-
mRNA_5538	scaffold_25	394618	395713	2072	+	mRNA_5538	434.217	488.332	612.381	3834.43	3174.68	3334.55	36.2087	38.7197	45.4312	169.292	141.059	149.133	1979.76	-2.75385	3.89e-71	1.5e-69	DOWN		-	-	-
mRNA_8242	scaffold_47	23684	24274	942	-	mRNA_8242	166.425	261.632	275.441	2161.29	2284.33	2187.1	30.5255	45.6296	44.947	209.889	223.253	215.151	1222.7	-3.23808	5.65e-71	2.18e-69	DOWN	DUF1857-domain-containing protein	-	-	-
mRNA_11390	scaffold_90	45507	46544	1536	+	mRNA_11390	1158.16	1132.79	969.242	145.125	138.203	174.557	130.279	121.161	96.9982	8.64329	8.28353	10.5311	619.68	2.83232	5.94e-71	2.28e-69	UP	hypothetical protein	-	-	-
mRNA_2032	scaffold_7	515965	518049	2946	+	mRNA_2032	3348.16	4270.23	5949.71	45677.3	44437.5	46323.1	196.367	238.136	310.446	1418.39	1388.69	1457.11	25001	-3.33011	8.79e-71	3.37e-69	DOWN	hypothetical protein	[GO:0020037:heme binding][GO:0005506:iron ion binding][GO:0004497:monooxygenase activity][GO:0016705:oxidoreductase activity, acting on paired donors, with incorporation or reduction of molecular oxygen][GO:0016114:terpenoid biosynthetic process]	-	3-hydroxyisobutyrate dehydrogenase OS=Colletotrichum nymphaeae SA-01 OX=1460502 GN=CNYM01_02920 PE=4 SV=1
mRNA_12637	scaffold_127	12365	15940	6166	-	mRNA_12637	1798.14	2100.9	2047.62	6962.42	7070.93	6900.14	50.3867	55.9768	51.0468	103.296	105.575	103.7	4480.02	-1.81569	1e-70	3.82e-69	DOWN	hypothetical protein	-	-	Transcription factor OS=Ganoderma sinense ZZ0214-1 OX=1077348 GN=GSI_00580 PE=4 SV=1
mRNA_12267	scaffold_112	67191	76285	15474	-	mRNA_12267	937.273	1135.64	1053.26	4076.7	4402.55	4550.04	10.4655	12.0572	10.463	24.1009	26.1934	27.2482	2692.58	-2.05909	1.5e-70	5.72e-69	DOWN	pks2; putative polyketide synthase	[GO:0016491:oxidoreductase activity][GO:0016746:transferase activity, transferring acyl groups]	-	Reducing polyketide synthase FUB1 OS=Gibberella moniliformis (strain M3125 / FGSC 7600) OX=334819 GN=FUB1 PE=1 SV=1
mRNA_4525	scaffold_20	38003	39095	1958	+	mRNA_4525	63.5439	47.7638	38.1114	617.682	555.469	596.831	5.60735	4.00769	2.99202	28.8589	26.1178	28.2465	319.9	-3.56037	1.6e-70	6.07e-69	DOWN		-	-	-
mRNA_5087	scaffold_23	149209	151238	3744	+	mRNA_5087	1074.2	1551.97	1282.79	55.1716	71.7591	103.964	49.5728	68.1011	52.6677	1.34805	1.76454	2.5732	689.975	4.08448	1.73e-70	6.56e-69	UP	hypothetical protein	-	-	Fungal_trans domain-containing protein OS=Talaromyces cellulolyticus OX=1472165 GN=TCE0_011r00569 PE=4 SV=1
mRNA_65	scaffold_1	168282	170155	3636	+	mRNA_65	338.901	458.39	356.861	2310.01	2144.8	2343.69	16.1044	20.7118	15.0868	58.1189	54.3066	59.7312	1325.44	-2.55714	1.81e-70	6.82e-69	DOWN	hypothetical protein	-	-	-
mRNA_6388	scaffold_31	160685	163140	4054	+	mRNA_6388	531.802	573.166	504.11	1992.17	1982.68	1998.42	22.6653	23.2276	19.1146	44.9542	45.0255	45.6804	1263.73	-1.89131	4.64e-70	1.75e-68	DOWN	transcription factor	-	-	Transcription factor OS=Dichomitus squalens OX=114155 GN=BD310DRAFT_913524 PE=4 SV=1
mRNA_6410	scaffold_31	211217	213161	2952	+	mRNA_6410	20659.3	18947.3	18974.3	57854.6	60387.9	56503.9	1209.19	1054.48	988.033	1792.87	1883.32	1773.73	38887.9	-1.57675	7.1e-70	2.67e-68	DOWN	6-phosphogluconate dehydrogenase	[GO:0005829:cytosol][GO:0005739:mitochondrion][GO:0050661:NADP binding][GO:0004616:phosphogluconate dehydrogenase (decarboxylating) activity][GO:0046177:D-gluconate catabolic process][GO:0061688:glycolytic process via Entner-Doudoroff Pathway][GO:0009051:pentose-phosphate shunt, oxidative branch]	[ko00030:Pentose phosphate pathway][ko00480:Glutathione metabolism]	Zn(2)-C6 fungal-type domain-containing protein OS=Tilletia controversa OX=13291 GN=A4X06_g6105 PE=4 SV=1
mRNA_2150	scaffold_8	192274	194086	3078	+	mRNA_2150	369.916	362.862	384.578	1585.58	1544.15	1415.71	20.765	19.3678	19.2061	47.1246	46.186	42.6218	943.8	-2.02504	7.64e-70	2.86e-68	DOWN	acid protease	[GO:0005576:extracellular region][GO:0004190:aspartic-type endopeptidase activity][GO:0006508:proteolysis]	[ko04071:Sphingolipid signaling pathway][ko04140:Autophagy - animal][ko04142:Lysosome][ko04210:Apoptosis]	Uncharacterized protein OS=Aureobasidium pullulans OX=5580 GN=D6D27_02305 PE=3 SV=1
mRNA_1918	scaffold_7	237896	238978	1824	+	mRNA_1918	877.512	688.654	664.351	62.3679	46.5105	43.6393	83.1235	62.0274	55.9881	3.12798	2.34756	2.21707	397.172	3.86585	8.99e-70	3.36e-68	UP	hypothetical protein	[GO:0016491:oxidoreductase activity][GO:0009405:pathogenesis]	-	-
mRNA_5375	scaffold_24	441567	445490	6582	+	mRNA_5375	800.351	825.53	841.049	2635.04	2676.35	2565.73	21.0096	20.6055	19.642	36.6233	37.4347	36.1226	1724.01	-1.67514	1.37e-69	5.1e-68	DOWN	kinase-like protein	[GO:0005737:cytoplasm][GO:0016020:membrane][GO:0005634:nucleus][GO:0005802:trans-Golgi network][GO:0004430:1-phosphatidylinositol 4-kinase activity][GO:0005524:ATP binding][GO:0006897:endocytosis][GO:0046854:phosphatidylinositol phosphorylation][GO:0048015:phosphatidylinositol-mediated signaling][GO:0042998:positive regulation of Golgi to plasma membrane protein transport][GO:0050714:positive reg…	[ko00562:Inositol phosphate metabolism][ko04070:Phosphatidylinositol signaling system]	Phosphatidylinositol 4-kinase PIK1a OS=Metarhizium rileyi RCEF 4871 OX=1081105 GN=NOR_06601 PE=3 SV=1
mRNA_12770	scaffold_134	1018	953	7920	+	mRNA_12770	1368.46	1466.42	1378.94	4346.56	4507.53	4748.98	29.8541	30.4187	26.7635	50.2051	52.3967	55.565	2969.48	-1.69048	1.58e-69	5.86e-68	DOWN	hypothetical protein	[GO:0005829:cytosol][GO:0033290:eukaryotic 48S preinitiation complex][GO:0005525:GTP binding][GO:0003924:GTPase activity][GO:0046872:metal ion binding][GO:0003743:translation initiation factor activity][GO:0002183:cytoplasmic translational initiation]	[ko03013:RNA transport]	Uncharacterized protein (Fragment) OS=Chaetothyriales sp. CBS 135597 OX=2249420 GN=DV738_g613 PE=3 SV=1
mRNA_1289	scaffold_4	706272	707270	1660	-	mRNA_1289	52.1968	52.0412	45.9069	452.167	489.025	444.094	5.4329	5.15046	4.25102	24.9183	27.1215	24.7909	255.905	-3.20216	1.97e-69	7.3e-68	DOWN		-	-	-
mRNA_7917	scaffold_44	39041	39936	1536	-	mRNA_7917	926.682	857.61	893.885	157.119	122.256	141.186	104.24	91.7288	89.4568	9.35761	7.32774	8.51777	516.456	2.66813	2.24e-69	8.27e-68	UP	expressed protein	-	-	-
mRNA_5537	scaffold_25	393999	394899	1296	-	mRNA_5537	383.533	364.288	336.939	1423.67	1480.36	1459.35	51.1321	46.1793	39.9641	100.492	105.161	104.347	908.023	-2.00695	3.29e-69	1.21e-67	DOWN	NIF-domain-containing protein	[GO:0005886:plasma membrane][GO:0004721:phosphoprotein phosphatase activity][GO:0006357:regulation of transcription by RNA polymerase II][GO:0023052:signaling]	-	-
mRNA_6798	scaffold_34	225482	226817	2430	+	mRNA_6798	289.73	264.483	369.854	2077.33	1845.8	1891.89	20.6008	17.8813	23.3963	78.2035	69.9309	72.1466	1123.18	-2.65636	5.93e-69	2.18e-67	DOWN	hypothetical protein	-	-	-
mRNA_2681	scaffold_10	427052	433789	11670	-	mRNA_2681	1364.68	1883.46	1941.08	10011.2	10520.7	10544	20.2049	26.5151	25.5679	78.4774	82.9971	83.7262	6044.2	-2.58236	6.41e-69	2.34e-67	DOWN	SNF2 chromatin remodeling protein	[GO:0005634:nucleus][GO:0005524:ATP binding][GO:0016887:ATPase activity][GO:0003677:DNA binding][GO:0008094:DNA-dependent ATPase activity][GO:0004386:helicase activity][GO:0016251:RNA polymerase II general transcription initiation factor activity][GO:0060633:negative regulation of transcription initiation from RNA polymerase II promoter]	-	Tbp associated factor OS=Moniliophthora roreri (strain MCA 2997) OX=1381753 GN=Moror_8286 PE=4 SV=1
mRNA_9765	scaffold_63	134951	136319	1884	-	mRNA_9765	7053.38	8844.15	5831.04	50292.5	45715.9	47159.9	646.863	771.227	475.76	2442.02	2233.96	2319.63	27482.8	-2.71993	9.12e-69	3.32e-67	DOWN	NAD(P)-binding protein	[GO:0016491:oxidoreductase activity]	-	Bile acid 7-dehydroxylase 1/3 OS=Pyrenophora tritici-repentis OX=45151 GN=A1F97_10030 PE=4 SV=1
mRNA_12360	scaffold_116	20363	21519	2238	-	mRNA_12360	2261.11	2562.14	2634.88	8990.57	8371.9	8785.61	174.565	188.083	180.977	367.497	344.393	363.779	5601.03	-1.80998	1.14e-68	4.14e-67	DOWN	hypothetical protein	-	-	BZIP domain-containing protein OS=Sparassis crispa OX=139825 GN=SCP_0303160 PE=4 SV=1
mRNA_7697	scaffold_42	66578	69600	5162	-	mRNA_7697	905.501	764.934	663.484	4147.47	3912.2	3944.22	30.3087	24.3452	19.7577	73.5008	69.7739	70.8059	2389.63	-2.36201	1.61e-68	5.84e-67	DOWN	incomplete iron reductase	-	-	Uncharacterized protein OS=Talaromyces islandicus OX=28573 GN=PISL3812_08505 PE=4 SV=1
mRNA_1133	scaffold_4	316860	321376	6528	+	mRNA_1133	1053.01	1112.83	974.439	3614.94	3533.47	3783.78	27.8708	28.0062	22.9455	50.658	49.8324	53.7121	2345.41	-1.79903	2.03e-68	7.36e-67	DOWN	hypothetical protein	-	-	HisKA OS=Saitozyma podzolica OX=1890683 GN=CNHHK7_1 PE=4 SV=1
mRNA_9327	scaffold_58	119515	122415	2762	-	mRNA_9327	744.372	690.08	675.611	2354.39	2502.27	2481.02	46.5653	41.0472	37.6007	77.9797	83.4065	83.2402	1574.62	-1.79763	2.35e-68	8.48e-67	DOWN	hypothetical protein	-	-	-
mRNA_8551	scaffold_50	22501	24214	2508	-	mRNA_8551	5063.09	4124.09	3260.26	508.538	465.105	550.625	348.806	270.151	199.824	18.5491	17.0732	20.3448	2328.62	3.02963	2.61e-68	9.38e-67	UP	hypothetical protein	[GO:0016021:integral component of membrane][GO:0102985:Delta12-fatty-acid desaturase activity][GO:0016491:oxidoreductase activity][GO:0006633:fatty acid biosynthetic process][GO:0006636:unsaturated fatty acid biosynthetic process]	-	Fungal_trans domain-containing protein OS=Gibberella intermedia OX=948311 GN=BFJ72_g553 PE=4 SV=1
mRNA_3008	scaffold_12	155985	158891	4382	+	mRNA_3008	680.828	887.552	853.175	3834.43	3821.84	4129.05	26.8448	33.2758	29.9288	80.0488	80.2952	87.3179	2367.81	-2.28306	3.31e-68	1.19e-66	DOWN	cytochrome P450	[GO:0020037:heme binding][GO:0005506:iron ion binding][GO:0004497:monooxygenase activity][GO:0016705:oxidoreductase activity, acting on paired donors, with incorporation or reduction of molecular oxygen]	-	Fungal_trans domain-containing protein OS=Aspergillus lentulus OX=293939 GN=ALT_7079 PE=4 SV=1
mRNA_4092	scaffold_17	369949	371295	2160	+	mRNA_4092	42.3626	65.5861	38.9775	611.685	590.019	601.965	3.38864	4.98845	2.77385	25.9061	25.1479	25.8252	325.099	-3.60829	5.17e-68	1.85e-66	DOWN	GroES-like protein	[GO:0005737:cytoplasm][GO:0004022:alcohol dehydrogenase (NAD) activity][GO:0008270:zinc ion binding]	[ko00010:Glycolysis / Gluconeogenesis][ko00071:Fatty acid degradation][ko00350:Tyrosine metabolism][ko00625:Chloroalkane and chloroalkene degradation][ko00626:Naphthalene degradation][ko00830:Retinol metabolism][ko00980:Metabolism of xenobiotics by cytochrome P450]	Fungal specific transcription factor domain family protein OS=Aspergillus niger OX=5061 GN=ATCC64974_61230 PE=4 SV=1
mRNA_10992	scaffold_83	10260	12708	3834	+	mRNA_10992	851.791	799.866	1150.27	5617.91	5646.38	5769.37	38.3864	34.2746	46.118	134.045	135.584	139.445	3305.93	-2.60488	1.24e-67	4.44e-66	DOWN	hypothetical protein	[GO:0005634:nucleus][GO:0005681:spliceosomal complex][GO:0045292:mRNA cis splicing, via spliceosome]	[ko03040:Spliceosome]	-
mRNA_2992	scaffold_12	114190	117403	5352	+	mRNA_2992	987.2	1054.37	1110.43	3461.42	3375.34	3477.02	31.8702	32.3656	31.8931	59.165	58.0619	60.2029	2244.3	-1.71065	1.38e-67	4.9e-66	DOWN	SART-1 protein	[GO:0005634:nucleus][GO:0005681:spliceosomal complex][GO:0046540:U4/U6 x U5 tri-snRNP complex][GO:0000481:maturation of 5S rRNA][GO:0045292:mRNA cis splicing, via spliceosome]	[ko03040:Spliceosome]	Transcription factor OS=Ganoderma sinense ZZ0214-1 OX=1077348 GN=GSI_02317 PE=4 SV=1
mRNA_10090	scaffold_68	111614	112787	1980	+	mRNA_10090	394.88	283.731	352.53	2054.54	2023.87	1886.76	34.4585	23.5423	27.3687	94.9242	94.104	88.3033	1166.05	-2.53327	1.43e-67	5.09e-66	DOWN	hypothetical protein	-	-	Zn(2)-C6 fungal-type domain-containing protein OS=Talaromyces atroroseus OX=1441469 GN=UA08_08191 PE=4 SV=1
mRNA_6347	scaffold_31	80561	81619	1926	+	mRNA_6347	5246.91	5670.35	5126.85	1688.73	1722.22	1722.47	470.699	483.683	409.182	80.2105	82.3232	82.8745	3529.59	1.64421	2.52e-67	8.93e-66	UP	hypothetical protein	-	-	-
mRNA_6043	scaffold_29	81983	83580	2570	-	mRNA_6043	744.372	833.372	863.569	2902.51	2888.97	2871.21	50.0441	53.2737	51.652	103.316	103.49	103.528	1850.67	-1.82756	2.93e-67	1.03e-65	DOWN	P-loop containing nucleoside triphosphate hydrolase protein	[GO:0005743:mitochondrial inner membrane][GO:0005739:mitochondrion][GO:0051539:4 iron, 4 sulfur cluster binding][GO:0005524:ATP binding][GO:0046872:metal ion binding][GO:0016226:iron-sulfur cluster assembly][GO:0032981:mitochondrial respiratory chain complex I assembly]	-	Runt domain-containing protein OS=Chytriomyces confervae OX=246404 GN=CcCBS67573_g10392 PE=3 SV=1
mRNA_8337	scaffold_47	276120	277516	2232	+	mRNA_8337	3061.46	2937.83	2821.11	8586.38	8273.56	8697.05	236.99	216.242	194.289	351.919	341.262	361.08	5729.56	-1.5347	2.96e-67	1.04e-65	DOWN	60S ribosomal protein L4/L1/L2	[GO:0005829:cytosol][GO:0022625:cytosolic large ribosomal subunit][GO:0003735:structural constituent of ribosome][GO:0002181:cytoplasmic translation]	[ko03010:Ribosome]	-
mRNA_5705	scaffold_27	11137	12442	2052	+	mRNA_5705	2641.61	3640.74	4012.09	23336.4	22265.3	21908.2	222.427	291.488	300.55	1040.36	998.942	989.362	12967.4	-2.71336	2.97e-67	1.04e-65	DOWN	hypothetical protein	-	-	-
mRNA_2189	scaffold_8	284685	285940	2400	-	mRNA_2189	1678.62	1777.95	1740.13	454.566	425.239	474.898	120.847	121.707	111.453	17.3266	16.3122	18.3364	1091.9	1.93931	3.27e-67	1.15e-65	UP	hypothetical protein	[GO:0005737:cytoplasm][GO:0005829:cytosol][GO:0031965:nuclear membrane][GO:0005634:nucleus][GO:0048471:perinuclear region of cytoplasm][GO:0005096:GTPase activator activity][GO:0046827:positive regulation of protein export from nucleus]	[ko03013:RNA transport]	-
mRNA_5324	scaffold_24	332536	334297	3312	+	mRNA_5324	1258.78	1450.74	1464.69	5081.78	4818.49	4891.45	65.668	71.9624	67.9795	140.363	133.94	136.859	3160.99	-1.82543	6.18e-67	2.16e-65	DOWN	hypothetical protein	[GO:0005783:endoplasmic reticulum][GO:0031314:extrinsic component of mitochondrial inner membrane][GO:0005759:mitochondrial matrix][GO:0045182:translation regulator activity][GO:0006397:mRNA processing][GO:0070131:positive regulation of mitochondrial translation][GO:0008380:RNA splicing]	-	-
mRNA_5709	scaffold_27	22607	23852	1828	-	mRNA_5709	2189.24	2506.53	3673.42	200.297	264.446	216.913	206.925	225.27	308.899	10.0236	13.3183	10.996	1508.47	3.61882	7.26e-67	2.53e-65	UP		-	-	-
mRNA_12455	scaffold_119	24436	26700	3396	-	mRNA_12455	5311.97	5048.71	5295.75	14847.2	14137.9	14086.5	270.261	244.242	239.708	399.947	383.271	384.381	9787.99	-1.46006	7.29e-67	2.53e-65	DOWN	acid protease	[GO:0005783:endoplasmic reticulum][GO:0000324:fungal-type vacuole][GO:0005739:mitochondrion][GO:0032991:protein-containing complex][GO:0004190:aspartic-type endopeptidase activity][GO:0097718:disordered domain specific binding][GO:0070492:oligosaccharide binding][GO:0008233:peptidase activity][GO:0006914:autophagy][GO:0009267:cellular response to starvation][GO:0032258:protein localization by the…	-	-
mRNA_7340	scaffold_39	39802	41534	2786	+	mRNA_7340	5342.23	4680.14	4499.74	1280.94	1138.84	1148.74	331.312	275.985	248.273	42.0605	37.6334	38.2091	3015.11	2.02459	1e-66	3.48e-65	UP	NAD(P)-binding protein	[GO:0005737:cytoplasm][GO:0005634:nucleus][GO:0032440:2-alkenal reductase [NAD(P)] activity][GO:0035925:mRNA 3'-UTR AU-rich region binding][GO:0003960:NADPH:quinone reductase activity][GO:0008270:zinc ion binding][GO:0034599:cellular response to oxidative stress]	-	Transcription factor protein OS=Ceratobasidium theobromae OX=1582974 GN=CTheo_558 PE=4 SV=1
mRNA_6212	scaffold_30	114560	115410	1260	-	mRNA_6212	1002.33	990.208	1076.65	3203.55	3203.91	3148.45	137.447	129.111	131.349	232.588	234.099	231.554	2104.18	-1.63904	1.23e-66	4.23e-65	DOWN	hypothetical protein	-	[ko04141:Protein processing in endoplasmic reticulum]	-
mRNA_9642	scaffold_62	4255	5737	2628	-	mRNA_9642	68.0828	65.5861	129.925	1444.06	1441.83	1306.61	4.47618	4.1001	7.5996	50.2673	50.51	46.0731	742.681	-3.99952	2.15e-66	7.41e-65	DOWN		-	-	-
mRNA_12147	scaffold_109	2953	4833	3332	+	mRNA_12147	536.341	498.312	567.34	55.1716	51.826	51.3403	27.812	24.5699	26.1735	1.51474	1.43197	1.42784	293.389	3.33712	3.07e-66	1.05e-64	UP	hypothetical protein	-	-	-
mRNA_636	scaffold_2	703258	705937	5118	+	mRNA_636	1659.71	1870.63	1683.83	5543.55	5457.68	5683.37	56.0308	60.0475	50.5733	99.0865	98.1743	102.904	3649.79	-1.67775	3.5e-66	1.2e-64	DOWN	hypothetical protein	-	-	-
mRNA_9571	scaffold_61	18574	19462	1068	-	mRNA_9571	459.181	394.23	355.129	1853.05	1901.62	1974.04	74.2862	60.6437	51.1137	158.724	163.924	171.281	1156.21	-2.2438	3.58e-66	1.22e-64	DOWN		-	-	-
mRNA_965	scaffold_3	684607	686479	2332	-	mRNA_965	722.434	854.759	891.287	3292.31	3261.05	3311.45	53.5261	60.2174	58.7505	129.151	128.742	131.588	2055.55	-1.9991	4.53e-66	1.54e-64	DOWN	hypothetical protein	[GO:0005829:cytosol][GO:0032777:Piccolo NuA4 histone acetyltransferase complex][GO:0004402:histone acetyltransferase activity][GO:0046872:metal ion binding][GO:0035064:methylated histone binding][GO:0006281:DNA repair][GO:0051321:meiotic cell cycle]	-	Cg-14 GATA transcription factor AreB OS=Ganoderma boninense OX=34458 GN=A0A077D1S9 PE=4 SV=1
mRNA_12259	scaffold_112	46839	47770	1746	-	mRNA_12259	1275.42	1440.04	1339.96	286.652	227.237	234.882	126.213	135.5	117.97	15.0189	11.9819	12.4661	800.699	2.43546	5.68e-66	1.93e-64	UP	hypothetical protein	-	-	-
mRNA_12166	scaffold_109	49856	53675	6744	+	mRNA_12166	570.382	714.319	640.098	58.7698	55.8126	70.5929	14.6132	17.4013	14.5899	0.797193	0.761912	0.969996	351.662	3.37794	7.59e-66	2.57e-64	UP	hypothetical protein	-	-	-
mRNA_5098	scaffold_23	178339	182653	8152	+	mRNA_5098	841.201	981.653	959.714	155.92	142.189	164.289	17.8292	19.7834	18.0967	1.7497	1.60581	1.86754	540.828	2.58847	8.75e-66	2.96e-64	UP	hypothetical protein	-	-	-
mRNA_5839	scaffold_27	342537	343696	1760	-	mRNA_5839	11071.8	10426.8	12423.4	38598.5	37370.5	37771.1	1086.93	973.295	1085.06	2006.25	1954.82	1988.72	24610.4	-1.74553	9.1e-66	3.07e-64	DOWN	hypothetical protein	-	-	-
mRNA_7341	scaffold_39	41535	45504	7166	-	mRNA_7341	944.838	1211.92	1585.09	9734.19	9862.89	10137.1	22.7812	27.7846	34.0016	124.265	126.712	131.089	5579.35	-2.99084	1.18e-65	3.97e-64	DOWN	hypothetical protein	[GO:0005829:cytosol][GO:0005794:Golgi apparatus][GO:0005634:nucleus][GO:0000981:DNA-binding transcription factor activity, RNA polymerase II-specific][GO:0000977:RNA polymerase II regulatory region sequence-specific DNA binding][GO:0003714:transcription corepressor activity][GO:0061630:ubiquitin protein ligase activity][GO:0008270:zinc ion binding][GO:0000122:negative regulation of transcription …	-	FKBP12-associated protein 1 homolog OS=Sparassis crispa OX=139825 GN=SCP_1500240 PE=4 SV=1
mRNA_12190	scaffold_110	18991	22732	5404	+	mRNA_12190	884.32	1184.83	1359.88	7532.12	7424.41	7272.36	28.2742	36.0203	38.682	127.506	126.484	124.706	4276.32	-2.69701	1.24e-65	4.16e-64	DOWN	hypothetical protein	[GO:0005829:cytosol][GO:0005634:nucleus][GO:0032991:protein-containing complex]	-	-
mRNA_9576	scaffold_61	29747	32119	4746	+	mRNA_9576	8016.37	8611.75	7943.62	2609.86	2672.36	2826.29	291.841	298.106	257.285	50.3056	51.8391	55.1841	5446.71	1.59961	1.71e-65	5.72e-64	UP	hypothetical protein	-	-	-
mRNA_5057	scaffold_23	81680	83335	3150	+	mRNA_5057	1958.51	2245.61	2009.51	508.538	427.897	451.795	107.427	117.12	98.0624	14.7686	12.506	13.291	1266.98	2.16138	1.77e-65	5.9e-64	UP	hypothetical protein	-	-	Transcription factor OS=Ganoderma sinense ZZ0214-1 OX=1077348 GN=GSI_06418 PE=4 SV=1
mRNA_4109	scaffold_17	414344	420431	10728	-	mRNA_4109	2163.52	2306.21	2272.82	6431.09	6195.2	6502.25	34.8448	35.3173	32.5664	54.8394	53.1651	56.1657	4311.85	-1.50439	2.25e-65	7.49e-64	DOWN	hypothetical protein	-	-	Fungal_trans domain-containing protein OS=Pyrenophora tritici-repentis OX=45151 GN=PtrARCrB10_01614 PE=4 SV=1
mRNA_9301	scaffold_58	42255	44289	3726	+	mRNA_9301	750.424	726.438	543.953	39.5796	51.826	48.7733	34.7984	32.0304	22.441	0.971753	1.28055	1.21301	360.166	3.85406	3.24e-65	1.07e-63	UP	hypothetical protein	-	-	-
mRNA_12250	scaffold_112	12736	14438	2982	-	mRNA_12250	3889.8	2984.88	2623.62	461.762	376.071	401.738	225.38	164.447	135.244	14.1657	11.6105	12.4842	1789.65	2.93724	4.46e-65	1.48e-63	UP	hypothetical protein	-	-	-
mRNA_2494	scaffold_9	457266	459937	4376	+	mRNA_2494	7778.08	6784.6	6681.62	23817.3	23566.2	22689.9	307.108	254.715	234.708	497.901	495.796	480.486	15219.6	-1.72176	5.67e-65	1.87e-63	DOWN	ATP-utilizing phosphoenolpyruvate carboxykinase	[GO:0009986:cell surface][GO:0005829:cytosol][GO:0005524:ATP binding][GO:0004612:phosphoenolpyruvate carboxykinase (ATP) activity][GO:0006094:gluconeogenesis]	[ko00010:Glycolysis / Gluconeogenesis][ko00020:Citrate cycle (TCA cycle)][ko00620:Pyruvate metabolism][ko00710:Carbon fixation in photosynthetic organisms]	-
mRNA_4765	scaffold_21	194224	196128	3486	+	mRNA_4765	1385.11	993.773	1028.14	127.135	95.6788	92.4126	68.6518	46.8346	45.3365	3.33629	2.52684	2.45657	620.374	3.43128	7.09e-65	2.33e-63	UP	hypothetical protein	-	-	-
mRNA_6303	scaffold_30	346581	347905	2290	+	mRNA_6303	971.314	921.058	926.799	203.895	200.66	187.392	73.2859	66.0782	62.2119	8.14513	8.06705	7.58302	568.52	2.25143	7.94e-65	2.61e-63	UP	hypothetical protein	-	-	-
mRNA_8988	scaffold_54	201298	202857	2880	-	mRNA_8988	96.0724	66.299	167.17	2428.75	2139.48	2233.3	5.76371	3.782	8.92257	77.1467	68.3922	71.859	1188.51	-4.37375	1.33e-64	4.37e-63	DOWN	hypothetical protein	-	-	-
mRNA_943	scaffold_3	634971	637406	3942	+	mRNA_943	1216.41	854.759	870.499	6369.92	5730.1	6097.95	53.3163	35.6233	33.9449	147.824	133.824	143.348	3523.27	-2.62892	1.53e-64	5e-63	DOWN	molybdenum cofactor biosynthesis protein	-	[ko00790:Folate biosynthesis]	-
mRNA_2898	scaffold_11	438601	441614	4170	+	mRNA_2898	4308.13	2254.17	1818.95	101.948	98.3366	78.294	178.504	88.8091	67.0514	2.23649	2.17105	1.73988	1443.3	4.91067	1.76e-64	5.74e-63	UP	general substrate transporter	[GO:0016021:integral component of membrane][GO:0022857:transmembrane transporter activity][GO:0008643:carbohydrate transport]	-	MFS domain-containing protein OS=Aspergillus thermomutatus OX=41047 GN=CDV56_108784 PE=3 SV=1
mRNA_776	scaffold_3	225265	229029	6826	+	mRNA_776	854.061	907.513	889.554	2638.64	2705.58	2699.22	21.6181	21.8421	20.0322	35.3624	36.4909	36.6436	1782.43	-1.60112	2.12e-64	6.89e-63	DOWN	hypothetical protein	[GO:0072659:protein localization to plasma membrane]	-	-
mRNA_868	scaffold_3	445951	450474	7734	-	mRNA_868	3586.45	3912.36	3986.97	11267	11004.4	10998.4	80.1229	83.1077	79.2431	133.27	130.994	131.78	7459.26	-1.53445	3.6e-64	1.17e-62	DOWN	RNB-domain-containing protein	[GO:0000178:exosome (RNase complex)][GO:0000932:P-body][GO:0000175:3'-5'-exoribonuclease activity][GO:0003723:RNA binding][GO:0020012:evasion or tolerance of host immune response][GO:0009405:pathogenesis]	-	Exosome complex exonuclease dis3 OS=Schizosaccharomyces pombe (strain 972 / ATCC 24843) OX=284812 GN=dis3 PE=1 SV=1
mRNA_10136	scaffold_69	36786	39642	5292	-	mRNA_10136	1770.91	2191.43	2297.08	8803.47	8787.83	9084.67	57.8192	68.0324	66.7235	152.181	152.88	159.08	5489.23	-2.09162	4.9e-64	1.59e-62	DOWN	hypothetical protein	[GO:0016021:integral component of membrane][GO:0005802:trans-Golgi network][GO:0004252:serine-type endopeptidase activity][GO:0004867:serine-type endopeptidase inhibitor activity][GO:0007323:peptide pheromone maturation][GO:0016540:protein autoprocessing]	-	P/Homo B domain-containing protein OS=Bondarzewia mesenterica OX=1095465 GN=EW146_g8683 PE=4 SV=1
mRNA_7820	scaffold_43	70282	70984	1284	+	mRNA_7820	1037.88	1059.36	1097.43	3201.15	3136.14	3080.42	139.662	135.546	131.382	228.07	224.864	222.316	2102.06	-1.56	6.04e-64	1.95e-62	DOWN	ribosomal protein L6	[GO:0005762:mitochondrial large ribosomal subunit][GO:0019843:rRNA binding][GO:0003735:structural constituent of ribosome][GO:0032543:mitochondrial translation]	[ko03010:Ribosome]	-
mRNA_4477	scaffold_19	405718	408180	3886	-	mRNA_4477	290.487	273.751	300.56	1109.43	1164.09	1137.19	12.9157	11.5734	11.8892	26.117	27.5788	27.1179	712.585	-1.98056	7.08e-64	2.28e-62	DOWN	hypothetical WD-repeat protein	[GO:0005730:nucleolus][GO:0110136:protein-RNA complex remodeling][GO:0000027:ribosomal large subunit assembly]	-	-
mRNA_2505	scaffold_9	491826	493599	2804	-	mRNA_2505	323.015	533.244	542.221	3980.75	4156.71	4326.71	19.904	31.2432	29.725	129.872	136.478	142.99	2310.44	-3.15629	1.77e-63	5.68e-62	DOWN	NAD(P)-binding protein	-	-	Glycoside hydrolase OS=Mycena chlorophos OX=658473 GN=MCHLO_06382 PE=4 SV=1
mRNA_10998	scaffold_83	23130	34877	21604	+	mRNA_10998	2888.22	3063.3	2983.95	7931.52	7836.36	7970.59	23.099	23.295	21.2315	33.5853	33.3941	34.1887	5445.66	-1.40959	2.74e-63	8.77e-62	DOWN	hypothetical protein	[GO:0070209:ASTRA complex][GO:0005634:nucleus][GO:0000124:SAGA complex][GO:0003712:transcription coregulator activity][GO:0006338:chromatin remodeling][GO:0016573:histone acetylation][GO:0010674:negative regulation of transcription from RNA polymerase II promoter involved in meiotic cell cycle][GO:1903508:positive regulation of nucleic acid-templated transcription][GO:0006357:regulation of transc…	-	-
mRNA_10328	scaffold_71	132912	134106	1986	-	mRNA_10328	30.259	25.6641	37.2452	401.793	372.084	459.496	2.63252	2.12302	2.8828	18.5076	17.2485	21.4402	221.09	-3.7364	2.75e-63	8.8e-62	DOWN		-	-	-
mRNA_3570	scaffold_15	23524	23907	570	+	mRNA_3570	1606	1822.87	1940.22	341.824	380.057	401.738	486.817	525.397	523.237	54.8599	61.3853	65.3122	1082.12	2.25704	4.86e-63	1.55e-61	UP	hypothetical protein	[GO:0000786:nucleosome][GO:0005634:nucleus][GO:0003677:DNA binding][GO:0046982:protein heterodimerization activity]	-	Histone H4 OS=Saccharomyces cerevisiae (strain ATCC 204508 / S288c) OX=559292 GN=HHF1 PE=1 SV=2
mRNA_5357	scaffold_24	403414	403799	468	-	mRNA_5357	7.56475	4.27736	2.5985	367.011	506.3	482.599	2.79283	1.50154	0.853494	71.7398	99.5984	95.5579	228.392	-6.53066	5.94e-63	1.89e-61	DOWN	hypothetical protein	[GO:0016021:integral component of membrane][GO:0005886:plasma membrane]	-	-
mRNA_9864	scaffold_64	211990	213417	2096	+	mRNA_9864	15.886	26.377	11.2602	477.354	748.155	513.403	1.30954	2.06748	0.825804	20.8342	32.8617	22.6983	298.739	-5.00244	9.08e-63	2.88e-61	DOWN		-	-	-
mRNA_8862	scaffold_53	94972	95733	1188	+	mRNA_8862	5677.35	5342.42	6850.52	26706.7	24779.5	23950.3	825.705	738.803	886.401	2056.51	1920.29	1868.18	15551.1	-2.07786	1.02e-62	3.21e-61	DOWN	hypothetical protein	-	-	-
mRNA_5847	scaffold_27	353685	360529	10872	+	mRNA_5847	1665	1626.82	1600.68	4495.29	4551.39	4791.34	26.4607	24.5832	22.6317	37.8247	38.5411	40.8388	3121.75	-1.49987	1.06e-62	3.34e-61	DOWN	hypothetical protein	[GO:0005829:cytosol][GO:0005768:endosome][GO:0000139:Golgi membrane][GO:0005802:trans-Golgi network][GO:0000902:cell morphogenesis][GO:0070791:cleistothecium development][GO:0048315:conidium formation][GO:0006895:Golgi to endosome transport][GO:0070798:positive regulation of cleistothecium development][GO:0075307:positive regulation of conidium formation][GO:0015031:protein transport]	-	Putative leucine zipper transcription factor OS=Byssochlamys spectabilis OX=264951 GN=C8Q69DRAFT_297725 PE=4 SV=1
mRNA_7145	scaffold_37	205728	207425	2460	+	mRNA_7145	291.243	273.751	174.966	1965.79	2066.4	2071.58	20.4558	18.2822	10.933	73.1019	77.3337	78.0357	1140.62	-3.04133	1.31e-62	4.12e-61	DOWN	CBD9-like protein	-	-	-
mRNA_11866	scaffold_101	35100	36706	2964	+	mRNA_11866	605.18	576.73	441.746	9.59506	13.2887	15.4021	35.2541	31.9454	22.8941	0.29594	0.412479	0.48121	276.99	5.41416	1.52e-62	4.78e-61	UP	hypothetical protein	-	-	-
mRNA_7416	scaffold_39	224670	226451	2380	+	mRNA_7416	312.424	216.007	203.549	1737.91	1820.56	1782.79	22.6811	14.9107	13.1467	66.8	70.4234	69.4145	1012.21	-2.86613	1.59e-62	4.97e-61	DOWN	NAD-binding protein	[GO:0016491:oxidoreductase activity]	-	Catalytic activity (Fragment) OS=Colletotrichum incanum OX=1573173 GN=CI238_12304 PE=4 SV=1
mRNA_8552	scaffold_50	25789	27544	2520	+	mRNA_8552	994.765	702.199	653.957	35.9815	46.5105	53.9073	68.2049	45.7791	39.8907	1.30619	1.69919	1.98232	414.553	4.11111	1.76e-62	5.49e-61	UP	hypothetical protein	[GO:0016021:integral component of membrane][GO:0102985:Delta12-fatty-acid desaturase activity][GO:0006636:unsaturated fatty acid biosynthetic process]	-	Fungal_trans domain-containing protein OS=Gibberella intermedia OX=948311 GN=BFJ72_g553 PE=4 SV=1
mRNA_1911	scaffold_7	218744	220515	2010	-	mRNA_1911	3603.09	3152.41	3097.42	662.059	544.838	729.033	309.724	257.664	236.879	30.132	24.9552	33.6107	1964.81	2.34712	1.77e-62	5.5e-61	UP	hypothetical protein	-	-	Fungal specific transcription factor domain-containing protein (Fragment) OS=Colletotrichum incanum OX=1573173 GN=CI238_03154 PE=4 SV=1
mRNA_2223	scaffold_8	357261	359847	4584	+	mRNA_2223	788.247	928.899	1022.94	3828.43	3777.98	3827.42	29.7108	33.2913	34.3028	76.4017	75.8762	77.3727	2362.32	-2.0616	2.33e-62	7.24e-61	DOWN	aspartic peptidase A1	[GO:0000324:fungal-type vacuole][GO:0004190:aspartic-type endopeptidase activity][GO:0030163:protein catabolic process][GO:0006508:proteolysis]	-	Peptidase A1 domain-containing protein OS=Bondarzewia mesenterica OX=1095465 GN=EW146_g5492 PE=3 SV=1
mRNA_12836	scaffold_138	15002	15501	810	-	mRNA_12836	203.492	153.985	188.825	964.304	1013.93	989.585	43.4068	31.232	35.8341	108.907	115.243	113.212	585.687	-2.44321	2.58e-62	7.99e-61	DOWN		-	-	-
mRNA_9875	scaffold_65	75524	77889	4168	+	mRNA_9875	2683.22	2619.17	2867.02	774.801	645.832	672.558	111.231	103.239	105.737	17.0055	14.2653	14.953	1710.43	1.96357	2.84e-62	8.79e-61	UP	hypothetical protein	-	-	Fungal_trans domain-containing protein OS=Mycena chlorophos OX=658473 GN=MCHLO_11420 PE=4 SV=1
mRNA_1359	scaffold_5	101779	103393	2196	+	mRNA_1359	618.797	535.383	591.593	2115.71	2405.26	2214.05	48.6868	40.0534	41.4108	88.1355	100.837	93.4289	1413.47	-1.94807	2.85e-62	8.81e-61	DOWN	HAD-like protein	-	-	-
mRNA_7107	scaffold_37	80541	81564	1458	-	mRNA_7107	807.916	814.124	734.51	2504.31	2494.29	2546.48	95.7424	91.7361	77.4396	157.13	157.5	161.849	1650.27	-1.67816	3.96e-62	1.22e-60	DOWN	YjeF N-terminal domain-like protein	[GO:0005739:mitochondrion][GO:0046872:metal ion binding][GO:0052856:NADHX epimerase activity][GO:0052857:NADPHX epimerase activity][GO:0000166:nucleotide binding]	-	-
mRNA_5224	scaffold_24	96433	98024	3050	+	mRNA_5224	431.947	404.21	362.924	1646.75	1601.29	1528.66	24.4696	21.7728	18.2911	49.3919	48.3349	46.4447	995.964	-1.99302	4.06e-62	1.25e-60	DOWN	hypothetical protein	-	-	-
mRNA_3896	scaffold_16	336171	337724	2986	-	mRNA_3896	933.491	896.106	754.432	118.739	131.558	100.114	54.0152	49.3034	38.8377	3.63773	4.05619	3.10692	489.073	2.88366	5.53e-62	1.69e-60	UP	hypothetical protein	-	-	-
mRNA_8462	scaffold_49	65095	66834	3048	-	mRNA_8462	2115.11	1944.06	1609.34	346.622	295.01	349.114	119.898	104.786	81.1625	10.4032	8.91069	10.614	1109.87	2.51597	9.56e-62	2.92e-60	UP	hypothetical protein	-	-	-
mRNA_860	scaffold_3	431570	433000	2190	-	mRNA_860	988.713	1481.39	1230.82	7209.49	6952.66	6988.7	78.0049	111.13	86.3923	301.153	292.279	295.718	4141.96	-2.51456	1.21e-61	3.69e-60	DOWN	RmlC-like cupin	-	-	-
mRNA_11380	scaffold_90	28049	29015	1824	+	mRNA_11380	335.875	377.833	388.043	1403.28	1386.01	1401.59	31.8162	34.0316	32.7023	70.3794	69.9573	71.207	882.106	-1.92809	1.5e-61	4.56e-60	DOWN	proline iminopeptidase	-	-	-
mRNA_9997	scaffold_67	67087	67790	1152	+	mRNA_9997	835.905	863.313	838.45	172.711	172.753	145.036	125.372	123.118	111.879	13.715	13.8059	11.6668	504.695	2.37089	1.51e-61	4.58e-60	UP	hypothetical protein	-	-	-
mRNA_10639	scaffold_76	138690	139825	1590	-	mRNA_10639	616.527	682.238	424.422	4218.23	3932.13	4075.14	66.9964	70.4931	41.0321	242.695	227.678	237.504	2324.78	-2.82534	1.88e-61	5.7e-60	DOWN	hypothetical protein	[GO:0005829:cytosol][GO:0003723:RNA binding]	-	-
mRNA_12230	scaffold_111	36949	39103	3664	-	mRNA_12230	3248.31	2614.18	2710.24	591.296	631.214	671.275	153.095	117.152	113.642	14.755	15.8516	16.9681	1744.42	2.17881	2.39e-61	7.23e-60	UP	hypothetical protein	-	-	-
mRNA_444	scaffold_2	250081	261927	18762	-	mRNA_444	3579.64	3600.82	3110.41	11089.5	12223	12524.5	32.9652	31.5304	25.4836	54.0704	59.9774	61.8595	7687.97	-1.79985	3.18e-61	9.58e-60	DOWN	vacuolar protein sorting-associated protein 13	[GO:0005623:cell][GO:0019898:extrinsic component of membrane][GO:0005794:Golgi apparatus][GO:0005739:mitochondrion][GO:0071561:nucleus-vacuole junction][GO:0044232:organelle membrane contact site][GO:0005628:prospore membrane][GO:1990816:vacuole-mitochondrion membrane contact site][GO:0032120:ascospore-type prospore membrane assembly][GO:0045324:late endosome to vacuole transport][GO:0007005:mito…	-	Uncharacterized protein OS=Malassezia vespertilionis OX=2020962 GN=MVES_002987 PE=4 SV=1
mRNA_8387	scaffold_48	132090	133006	1698	-	mRNA_8387	493.978	513.996	498.046	40.779	23.9197	47.4898	50.2651	49.7312	45.0874	2.19698	1.2969	2.59172	269.702	3.74119	1.01e-60	3.03e-59	UP	hypothetical protein	-	-	-
mRNA_4827	scaffold_21	368105	371833	5860	+	mRNA_4827	2450.98	2464.47	2655.67	6957.62	7206.47	6909.12	72.2667	69.0929	69.6626	108.615	113.218	109.258	4774.06	-1.47703	1.34e-60	4.03e-59	DOWN	glycosyltransferase family 2 protein	[GO:0030428:cell septum][GO:0030659:cytoplasmic vesicle membrane][GO:0016021:integral component of membrane][GO:0005886:plasma membrane][GO:0004100:chitin synthase activity][GO:0071555:cell wall organization][GO:0006031:chitin biosynthetic process]	[ko00520:Amino sugar and nucleotide sugar metabolism]	Fungal_trans domain-containing protein OS=Aspergillus cristatus OX=573508 GN=SI65_07457 PE=4 SV=1
mRNA_11262	scaffold_87	123692	128109	7608	-	mRNA_11262	445.564	402.072	473.794	1646.75	1637.17	1605.67	10.119	8.68241	9.57286	19.8009	19.8113	19.5574	1035.17	-1.88894	2.93e-60	8.75e-59	DOWN	hypothetical protein	-	-	-
mRNA_5192	scaffold_24	6403	7387	1852	+	mRNA_5192	208.787	171.807	175.832	885.144	1021.9	974.183	19.4786	15.2408	14.5942	43.722	50.7994	48.7445	572.943	-2.37172	2.93e-60	8.75e-59	DOWN	hypothetical protein	-	-	-
mRNA_8722	scaffold_51	236241	236971	1352	+	mRNA_8722	124.818	150.42	174.966	915.129	859.78	893.322	15.9514	18.2784	19.893	61.9202	58.5465	61.229	519.739	-2.57026	3.21e-60	9.57e-59	DOWN		-	-	-
mRNA_10428	scaffold_73	83093	86021	4934	-	mRNA_10428	298.051	274.464	372.452	1855.45	1580.03	1809.75	10.4373	9.13888	11.6036	34.4014	29.4819	33.9895	1031.7	-2.47508	3.56e-60	1.06e-58	DOWN	hypothetical protein	[GO:0005524:ATP binding][GO:0004674:protein serine/threonine kinase activity][GO:0035556:intracellular signal transduction][GO:0018105:peptidyl-serine phosphorylation]	-	Serine/threonine-protein kinase CBK1 OS=Saccharomyces cerevisiae (strain ATCC 204508 / S288c) OX=559292 GN=CBK1 PE=1 SV=1
mRNA_12093	scaffold_107	24441	26642	4008	-	mRNA_12093	1285.25	1132.79	1087.91	244.674	253.815	224.614	55.4059	46.4331	41.7241	5.58454	5.83014	5.1932	704.841	2.27788	5.27e-60	1.56e-58	UP	hypothetical protein	-	-	-
mRNA_2744	scaffold_11	26377	27453	2154	+	mRNA_2744	375.212	371.417	377.649	1276.14	1323.56	1402.87	30.0972	28.3285	26.9504	54.1977	56.5701	60.353	854.475	-1.83195	5.78e-60	1.71e-58	DOWN	hypothetical protein	-	-	-
mRNA_4906	scaffold_22	111390	117679	10474	-	mRNA_4906	3421.54	4759.27	4339.5	19211.7	19340.4	19830.2	56.4423	74.6509	63.6869	167.796	169.998	175.445	11817.1	-2.22124	6.51e-60	1.92e-58	DOWN	hypothetical protein	[GO:0005737:cytoplasm][GO:0005634:nucleus][GO:0004725:protein tyrosine phosphatase activity][GO:0051220:cytoplasmic sequestering of protein][GO:0000188:inactivation of MAPK activity][GO:0035335:peptidyl-tyrosine dephosphorylation][GO:0006470:protein dephosphorylation][GO:0043937:regulation of sporulation]	-	Heat shock transcription factor, other eukaryote OS=Emmonsia crescens OX=73230 GN=GX50_08458 PE=4 SV=1
mRNA_1241	scaffold_4	579814	581009	1560	-	mRNA_1241	583.243	696.496	749.235	32.3833	59.7993	57.7579	64.5982	73.3502	73.8272	1.899	3.52908	3.43094	363.152	3.76547	8.48e-60	2.5e-58	UP	hypothetical protein	-	-	-
mRNA_12895	scaffold_142	8971	9968	1996	-	mRNA_12895	40.8497	33.506	48.5054	420.983	475.736	395.321	3.53609	2.75784	3.73553	19.2944	21.943	18.3533	235.817	-3.40256	1.09e-59	3.19e-58	DOWN		-	-	-
mRNA_3035	scaffold_12	214043	214598	504	+	mRNA_3035	1826.13	1700.96	2107.39	6980.41	8249.64	7889.72	626.033	554.461	642.742	1267	1506.93	1450.63	4792.38	-2.0371	1.44e-59	4.23e-58	DOWN	cytochrome c oxidase subunit VIb	[GO:0005751:mitochondrial respiratory chain complex IV][GO:0033617:mitochondrial respiratory chain complex IV assembly]	[ko00190:Oxidative phosphorylation]	-
mRNA_906	scaffold_3	525330	526600	2316	-	mRNA_906	157.347	185.352	161.973	804.786	776.061	824.012	11.7386	13.1482	10.7505	31.7884	30.8495	32.9702	484.922	-2.25103	2.17e-59	6.35e-58	DOWN	hypothetical protein	-	[ko03013:RNA transport]	-
mRNA_766	scaffold_3	192078	198489	9588	-	mRNA_766	3408.68	3721.3	3604.12	9542.29	10175.2	9881.73	61.4262	63.7638	57.7823	91.044	97.7021	95.5061	6722.22	-1.4633	2.38e-59	6.96e-58	DOWN	heat shock protein Hsp90	[GO:0009986:cell surface][GO:0005737:cytoplasm][GO:0005829:cytosol][GO:0009277:fungal-type cell wall][GO:0005739:mitochondrion][GO:0048471:perinuclear region of cytoplasm][GO:0005886:plasma membrane][GO:0032991:protein-containing complex][GO:0005524:ATP binding][GO:0016887:ATPase activity][GO:0042623:ATPase activity, coupled][GO:0051082:unfolded protein binding][GO:0006458:'de novo' protein foldi…	[ko04141:Protein processing in endoplasmic reticulum][ko04151:PI3K-Akt signaling pathway][ko04626:Plant-pathogen interaction]	ATP-dependent molecular chaperone HSC82 OS=Saccharomyces cerevisiae (strain ATCC 204508 / S288c) OX=559292 GN=HSC82 PE=1 SV=4
mRNA_697	scaffold_3	12606	15826	6228	-	mRNA_697	800.351	892.542	836.718	160.717	140.86	171.99	22.2038	23.5444	20.6516	2.3607	2.08224	2.55906	500.53	2.41644	3.2e-59	9.33e-58	UP	kinesin-domain-containing protein	[GO:0005623:cell][GO:0000778:condensed nuclear chromosome kinetochore][GO:0055028:cortical microtubule][GO:0005737:cytoplasm][GO:0005829:cytosol][GO:0005871:kinesin complex][GO:0016938:kinesin I complex][GO:0005874:microtubule][GO:0015630:microtubule cytoskeleton][GO:0035371:microtubule plus-end][GO:0072686:mitotic spindle][GO:0061673:mitotic spindle astral microtubule][GO:1990023:mitotic spindle…	-	Kinesin family OS=Cordyceps militaris OX=73501 GN=A9K55_006112 PE=3 SV=1
mRNA_7580	scaffold_41	58069	60146	2616	-	mRNA_7580	2426.77	2843.73	3654.36	476.155	410.622	419.707	160.283	178.59	214.732	16.6509	14.4509	14.8674	1705.22	2.7714	3.6e-59	1.05e-57	UP	hypothetical protein	-	-	-
mRNA_1213	scaffold_4	505559	507288	2412	-	mRNA_1213	151.295	143.291	139.453	695.642	706.96	659.723	10.8379	9.76001	8.88737	26.3837	26.9841	25.3461	416.061	-2.24763	3.68e-59	1.07e-57	DOWN	hypothetical protein	-	-	Fungal_trans domain-containing protein OS=Termitomyces sp. J132 OX=1306850 GN=J132_01191 PE=4 SV=1
mRNA_11792	scaffold_99	72121	74947	4878	+	mRNA_11792	995.522	1112.83	1145.94	3400.25	3443.11	3483.44	35.2618	37.4794	36.1113	63.767	64.9829	66.1748	2263.51	-1.66624	3.72e-59	1.08e-57	DOWN	hypothetical protein	[GO:0005730:nucleolus][GO:0005634:nucleus][GO:0032040:small-subunit processome][GO:0005524:ATP binding][GO:0034512:box C/D snoRNA binding][GO:0042802:identical protein binding][GO:0003723:RNA binding][GO:0003724:RNA helicase activity][GO:0008186:RNA-dependent ATPase activity][GO:0034511:U3 snoRNA binding][GO:0006364:rRNA processing]	-	RNA helicase OS=Smittium angustum OX=133377 GN=BB558_005301 PE=3 SV=1
mRNA_4138	scaffold_17	505001	507361	3288	+	mRNA_4138	526.507	593.127	504.11	2163.69	1969.39	2267.96	27.6674	29.6362	23.5676	60.199	55.1429	63.9189	1337.46	-1.97815	4.12e-59	1.19e-57	DOWN	cytochrome P450	[GO:0020037:heme binding][GO:0005506:iron ion binding][GO:0004497:monooxygenase activity][GO:0016705:oxidoreductase activity, acting on paired donors, with incorporation or reduction of molecular oxygen]	-	Fungal_trans domain-containing protein OS=Aspergillus rambellii OX=308745 GN=ARAM_001567 PE=4 SV=1
mRNA_12809	scaffold_136	12991	13509	924	+	mRNA_12809	353.274	621.643	648.76	5692.27	5156.02	5312.44	66.0595	110.529	107.928	563.561	513.728	532.78	2964.07	-3.31562	4.67e-59	1.34e-57	DOWN	hypothetical protein	-	-	[NU+] prion formation protein 1 OS=Talaromyces islandicus OX=28573 GN=PISL3812_08033 PE=4 SV=1
mRNA_6633	scaffold_33	139052	140097	1746	+	mRNA_6633	70.3522	67.0119	44.1746	552.915	547.495	637.904	6.96193	6.30544	3.88912	28.9695	28.8686	33.8561	319.976	-3.25158	4.79e-59	1.37e-57	DOWN	hypothetical protein	-	-	-
mRNA_4299	scaffold_18	426082	428859	3384	+	mRNA_4299	1040.15	1025.85	833.253	3834.43	3707.55	4040.48	53.1084	49.8037	37.8503	103.657	100.867	110.644	2413.62	-1.99741	5.17e-59	1.48e-57	DOWN	amino acid transporter	[GO:0071944:cell periphery][GO:0000324:fungal-type vacuole][GO:0016021:integral component of membrane][GO:0005886:plasma membrane][GO:0015179:L-amino acid transmembrane transporter activity][GO:0000102:L-methionine secondary active transmembrane transporter activity][GO:0042883:cysteine transport][GO:1903692:methionine import across plasma membrane][GO:0015821:methionine transport][GO:0000101:sul…	-	Zn(2)-C6 fungal-type domain-containing protein OS=Pseudogymnoascus sp. VKM F-4513 (FW-928) OX=1420907 GN=V494_06117 PE=4 SV=1
mRNA_5040	scaffold_23	24572	25738	2204	+	mRNA_5040	930.465	996.624	843.647	183.506	175.411	187.392	72.9431	74.2894	58.8399	7.61666	7.32716	7.87891	552.841	2.34271	6.03e-59	1.72e-57	UP	hypothetical protein	-	-	-
mRNA_8647	scaffold_51	50447	53119	4530	-	mRNA_8647	705.035	670.832	779.551	2776.57	2486.32	2520.81	26.8911	24.3289	26.4527	56.0709	50.53	51.5665	1656.52	-1.85348	6.17e-59	1.76e-57	DOWN	hypothetical protein	-	-	-
mRNA_2989	scaffold_12	105681	106265	906	-	mRNA_2989	739.833	789.172	1053.26	4416.13	4883.61	5030.07	141.092	143.104	178.702	445.903	496.252	514.484	2818.68	-2.47318	7e-59	1.99e-57	DOWN	cytochrome c oxidase polypeptide IV	[GO:0005743:mitochondrial inner membrane][GO:0004129:cytochrome-c oxidase activity][GO:0042776:mitochondrial ATP synthesis coupled proton transport][GO:0006123:mitochondrial electron transport, cytochrome c to oxygen]	[ko00190:Oxidative phosphorylation]	Transcription factor OS=Ganoderma sinense ZZ0214-1 OX=1077348 GN=GSI_02407 PE=4 SV=1
mRNA_5902	scaffold_28	87206	89869	5184	+	mRNA_5902	894.91	816.262	827.19	160.717	183.384	155.304	29.8271	25.8685	24.5281	2.83612	3.25677	2.77616	506.295	2.34682	1.16e-58	3.29e-57	UP	hypothetical protein	-	-	-
mRNA_12581	scaffold_124	32441	34607	3936	-	mRNA_12581	546.932	544.65	443.478	51.5735	43.8528	47.4898	24.009	22.7337	17.3197	1.19867	1.02573	1.11808	279.663	3.4235	1.58e-58	4.45e-57	UP	hypothetical protein	-	-	-
mRNA_8735	scaffold_52	11700	13076	2520	+	mRNA_8735	531.046	481.203	392.374	27.5858	23.9197	20.5361	36.4106	31.3715	23.9344	1.00141	0.873867	0.755169	246.111	4.28256	1.97e-58	5.54e-57	UP		-	-	-
mRNA_5851	scaffold_27	374184	380122	8922	+	mRNA_5851	14107.5	14426.8	15538.2	39808.7	38295.4	38768.4	273.202	265.653	267.708	408.172	395.162	402.663	26824.2	-1.40703	2.33e-58	6.56e-57	DOWN	hypothetical protein	[GO:0005829:cytosol][GO:0005634:nucleus][GO:0071014:post-mRNA release spliceosomal complex][GO:0000974:Prp19 complex][GO:1990904:ribonucleoprotein complex][GO:0005681:spliceosomal complex][GO:0071007:U2-type catalytic step 2 spliceosome][GO:0046540:U4/U6 x U5 tri-snRNP complex][GO:0005682:U5 snRNP][GO:0005525:GTP binding][GO:0003924:GTPase activity][GO:0030623:U5 snRNA binding][GO:0000398:mRNA sp…	[ko03040:Spliceosome]	Calreticulin-domain-containing protein OS=Rhizoclosmatium globosum OX=329046 GN=BCR33DRAFT_856910 PE=3 SV=1
mRNA_4205	scaffold_18	182122	182684	996	+	mRNA_4205	903.988	911.077	802.937	163.116	147.505	120.65	156.819	150.281	123.921	14.9818	13.6344	11.2252	508.212	2.60068	3.82e-58	1.07e-56	UP		-	-	-
mRNA_4670	scaffold_20	433977	436620	3786	+	mRNA_4670	7891.55	4960.31	4711.95	688.446	652.476	604.532	360.145	215.246	191.312	16.6347	15.8662	14.7967	3251.54	3.17435	3.86e-58	1.08e-56	UP	acyl-CoA synthetase	[GO:0005623:cell][GO:0005777:peroxisome][GO:0005524:ATP binding][GO:0016874:ligase activity][GO:0070301:cellular response to hydrogen peroxide][GO:0010106:cellular response to iron ion starvation][GO:0006696:ergosterol biosynthetic process][GO:0031171:ferricrocin biosynthetic process][GO:1900551:N',N'',N'''-triacetylfusarinine C biosynthetic process][GO:0009405:pathogenesis]	-	AMP-binding enzyme OS=Aspergillus parasiticus (strain ATCC 56775 / NRRL 5862 / SRRC 143 / SU-1) OX=1403190 GN=P875_00065080 PE=4 SV=1
mRNA_5209	scaffold_24	48277	56931	15074	+	mRNA_5209	4167.42	4772.82	4695.5	13301.2	14410.3	13910.7	47.7678	52.018	47.8824	80.7212	88.0105	85.5156	9209.64	-1.60995	4.15e-58	1.16e-56	DOWN	glycoside hydrolase family 13 and glycosyltransferase family 5 protein	[GO:0005619:ascospore wall][GO:0032153:cell division site][GO:0051286:cell tip][GO:0000935:division septum][GO:0009277:fungal-type cell wall][GO:0071575:integral component of external side of plasma membrane][GO:0035841:new growing cell tip][GO:0035840:old growing cell tip][GO:0005886:plasma membrane][GO:0047657:alpha-1,3-glucan synthase activity][GO:0033201:alpha-1,4-glucan synthase activity][GO…	-	Fungal specific transcription factor domain family protein OS=Aspergillus niger OX=5061 GN=ATCC64974_10510 PE=4 SV=1
mRNA_5292	scaffold_24	235029	238179	5810	+	mRNA_5292	698.227	704.338	1058.46	5495.57	5334.09	5331.69	20.7643	19.9165	28.004	86.5294	84.5229	85.0384	3103.73	-2.71629	5.33e-58	1.49e-56	DOWN		-	-	-
mRNA_9098	scaffold_55	213016	215157	4182	+	mRNA_9098	10316.1	8630.99	8857.43	31097.6	29551.5	29986.6	426.212	339.066	325.572	680.252	650.556	664.461	19740	-1.70476	5.73e-58	1.59e-56	DOWN	hypothetical protein	-	-	BHLH domain-containing protein OS=Dichomitus squalens OX=114155 GN=BD309DRAFT_982934 PE=4 SV=1
mRNA_9355	scaffold_58	191976	195608	6378	-	mRNA_9355	3047.84	3670.69	3744.44	12347.6	12080.8	12121.5	82.5664	94.5518	90.2455	177.103	174.382	176.115	7835.47	-1.80467	5.86e-58	1.62e-56	DOWN	ATP-dependent protease La	[GO:0005759:mitochondrial matrix][GO:0005524:ATP binding][GO:0004176:ATP-dependent peptidase activity][GO:0043565:sequence-specific DNA binding][GO:0004252:serine-type endopeptidase activity][GO:0034599:cellular response to oxidative stress][GO:0051131:chaperone-mediated protein complex assembly][GO:0070407:oxidation-dependent protein catabolic process][GO:0006515:protein quality control for misf…	-	-
mRNA_1989	scaffold_7	413695	415045	2702	+	mRNA_1989	3736.23	2848.72	2528.34	468.959	495.669	509.553	238.916	173.209	143.838	15.8773	16.8887	17.4755	1764.58	2.6284	1.04e-57	2.89e-56	UP	hypothetical protein	-	-	-
mRNA_4157	scaffold_18	54669	55004	372	-	mRNA_4157	323.015	462.667	265.047	2843.74	3238.46	2832.7	150.029	204.331	109.523	699.316	801.467	705.641	1660.94	-3.08276	1.07e-57	2.96e-56	DOWN		-	-	-
mRNA_8206	scaffold_46	207821	208379	992	+	mRNA_8206	715.626	705.051	724.116	2429.95	2385.33	2146.03	124.644	116.766	112.207	224.085	221.374	200.47	1517.68	-1.69875	1.12e-57	3.08e-56	DOWN	DUF1748-domain-containing protein	[GO:0000324:fungal-type vacuole]	-	-
mRNA_2827	scaffold_11	268458	269238	894	+	mRNA_2827	2438.88	4259.53	5603.24	56052	56271.1	56294.7	471.355	782.766	963.44	5735.62	5794.79	5835.2	30153.2	-3.77694	2.19e-57	6.03e-56	DOWN	membrane-associated proteins in eicosanoid and glutathione metabolism	-	[ko00480:Glutathione metabolism][ko00980:Metabolism of xenobiotics by cytochrome P450]	-
mRNA_5379	scaffold_25	1433	5047	5220	-	mRNA_5379	931.978	985.218	1522.72	8348.9	8773.21	8629.03	30.8483	31.0077	44.8408	146.314	154.731	153.185	4865.18	-2.90491	2.44e-57	6.7e-56	DOWN	sulfate anion transporter	[GO:0005783:endoplasmic reticulum][GO:0005789:endoplasmic reticulum membrane][GO:0005887:integral component of plasma membrane][GO:0015301:anion:anion antiporter activity][GO:0008271:secondary active sulfate transmembrane transporter activity][GO:0015116:sulfate transmembrane transporter activity]	-	-
mRNA_5293	scaffold_24	238376	239209	1314	+	mRNA_5293	35.5543	28.5157	31.182	385.002	317.6	364.516	4.67512	3.5653	3.64781	26.8037	22.2523	25.7068	193.728	-3.48745	2.52e-57	6.9e-56	DOWN	hypothetical protein	-	-	-
mRNA_2693	scaffold_10	457652	459132	2538	+	mRNA_2693	1420.66	1842.12	2035.49	8573.19	8708.1	8519.93	96.7152	119.243	123.282	309.014	315.88	311.079	5183.25	-2.28411	2.56e-57	7e-56	DOWN	hypothetical protein	[GO:0005634:nucleus][GO:0000120:RNA polymerase I transcription factor complex][GO:0005667:transcription factor complex][GO:0005669:transcription factor TFIID complex][GO:0000126:transcription factor TFIIIB complex][GO:0003700:DNA-binding transcription factor activity][GO:0001181:RNA polymerase I general transcription initiation factor activity][GO:0000978:RNA polymerase II proximal promoter seque…	[ko03022:Basal transcription factors]	Uncharacterized protein OS=Serpula lacrymans var. lacrymans (strain S7.3) OX=936435 GN=SERLA73DRAFT_76226 PE=3 SV=1
mRNA_5242	scaffold_24	128644	131724	5820	+	mRNA_5242	2938.15	2736.8	2737.96	960.706	912.935	931.827	87.2262	77.255	72.3147	15.1006	14.4413	14.8367	1869.73	1.58417	2.89e-57	7.86e-56	UP	hypothetical protein	-	-	-
mRNA_2130	scaffold_8	125342	128734	5292	+	mRNA_2130	1262.56	1392.28	1369.41	3811.64	3933.46	4072.57	41.2218	43.2229	39.7775	65.8899	68.4298	71.314	2640.32	-1.55414	2.89e-57	7.86e-56	DOWN	hypothetical protein	[GO:0005935:cellular bud neck][GO:0005934:cellular bud tip][GO:0005737:cytoplasm][GO:0006892:post-Golgi vesicle-mediated transport]	-	Uncharacterized protein OS=Pseudogymnoascus sp. VKM F-4518 (FW-2643) OX=1420913 GN=V500_05725 PE=4 SV=1
mRNA_8837	scaffold_53	44767	47445	4110	-	mRNA_8837	1175.56	1196.95	1224.76	3250.33	3405.9	3242.14	49.4197	47.8454	45.8071	72.3456	76.2922	73.0998	2249.27	-1.46038	3.84e-57	1.04e-55	DOWN	WD40 repeat-like protein	[GO:0005829:cytosol][GO:0034657:GID complex][GO:0005634:nucleus][GO:0045721:negative regulation of gluconeogenesis][GO:0043161:proteasome-mediated ubiquitin-dependent protein catabolic process]	-	Wd domain-containing protein OS=Pseudozyma antarctica OX=84753 GN=PAN0_010c4124 PE=4 SV=1
mRNA_10928	scaffold_82	22285	23054	1212	-	mRNA_10928	403.201	278.741	213.943	2738.19	2733.49	2853.24	57.4798	37.7838	27.1343	206.675	207.637	218.153	1536.8	-3.21457	3.97e-57	1.08e-55	DOWN	hypothetical protein	-	-	-
mRNA_8443	scaffold_49	16440	19972	6150	+	mRNA_8443	2922.26	2816.64	2958.83	9081.73	7936.03	8426.23	82.0995	75.2425	73.955	135.089	118.8	126.965	5690.29	-1.54877	4.1e-57	1.11e-55	DOWN	hypothetical protein	-	-	Uncharacterized protein OS=Mycena chlorophos OX=658473 GN=MCHLO_11730 PE=4 SV=1
mRNA_7664	scaffold_41	300186	303270	5490	-	mRNA_7664	1092.35	1057.22	1358.15	5451.19	4705.54	5404.85	34.3784	31.6374	38.0276	90.8336	78.9091	91.23	3178.22	-2.15012	5.25e-57	1.42e-55	DOWN	hypothetical protein	-	-	-
mRNA_4814	scaffold_21	324881	325710	1092	+	mRNA_4814	1455.46	1862.08	1615.4	8303.33	7211.79	6706.33	230.289	280.144	227.395	695.595	608.01	569.1	4525.73	-2.17132	6.21e-57	1.67e-55	DOWN	ARF/SAR	[GO:0005794:Golgi apparatus][GO:0005525:GTP binding][GO:0015031:protein transport][GO:0016192:vesicle-mediated transport]	[ko04072:Phospholipase D signaling pathway][ko04144:Endocytosis]	TAF domain-containing protein OS=Leptosphaeria maculans (strain JN3 / isolate v23.1.3 / race Av1-4-5-6-7-8) OX=985895 GN=LEMA_P013580.1 PE=3 SV=1
mRNA_12946	scaffold_148	7657	8931	2226	+	mRNA_12946	1736.87	1750.86	1746.19	4533.67	4407.87	4624.48	134.815	129.221	120.584	186.317	182.303	192.515	3133.32	-1.37406	6.41e-57	1.72e-55	DOWN	hypothetical protein	-	-	-
mRNA_11443	scaffold_91	54913	56346	2546	-	mRNA_11443	158.86	146.856	201.817	961.905	1065.76	925.409	10.7808	9.47633	12.1849	34.5622	38.538	33.6823	576.767	-2.54424	1.4e-56	3.74e-55	DOWN	NAD(P)-binding protein	[GO:0050662:coenzyme binding][GO:0016491:oxidoreductase activity]	-	Uncharacterized protein OS=Mycena chlorophos OX=658473 GN=MCHLO_10593 PE=4 SV=1
mRNA_4579	scaffold_20	181070	182495	1974	+	mRNA_4579	1495.55	1301.03	1252.48	310.64	316.272	322.161	130.903	108.28	97.5318	14.3959	14.7504	15.1235	833.022	2.09337	1.84e-56	4.92e-55	UP	Sec1-like protein	[GO:0016491:oxidoreductase activity]	-	Carbonyl reductase, putative OS=Aspergillus flavus (strain ATCC 200026 / FGSC A1120 / NRRL 3357 / JCM 12722 / SRRC 167) OX=332952 GN=AFLA_060400 PE=3 SV=1
mRNA_7920	scaffold_44	46689	51558	8218	-	mRNA_7920	1923.72	2160.78	2161.09	6243.99	5924.11	6222.45	40.4456	43.1968	40.4231	69.5061	66.3662	70.1651	4106.02	-1.55817	1.86e-56	4.97e-55	DOWN	coatomer subunit alpha-2	[GO:0030126:COPI vesicle coat][GO:0005737:cytoplasm][GO:0005794:Golgi apparatus][GO:0000139:Golgi membrane][GO:0005198:structural molecule activity][GO:0006888:endoplasmic reticulum to Golgi vesicle-mediated transport][GO:0006891:intra-Golgi vesicle-mediated transport][GO:0006886:intracellular protein transport][GO:0006890:retrograde vesicle-mediated transport, Golgi to endoplasmic reticulum]	-	Uncharacterized protein OS=Sphaceloma murrayae OX=2082308 GN=CAC42_6832 PE=4 SV=1
mRNA_10217	scaffold_70	25118	26983	3322	-	mRNA_10217	934.247	794.876	843.647	3178.36	2960.73	2837.84	48.5912	39.3103	39.0377	87.5248	82.0519	79.1615	1924.95	-1.80308	2.05e-56	5.47e-55	DOWN	hypothetical protein	-	-	-
mRNA_7330	scaffold_39	11872	14255	4294	+	mRNA_7330	1038.64	1045.81	1000.42	259.067	276.405	252.851	41.7926	40.0129	35.8133	5.5192	5.92618	5.45668	645.534	1.96903	2.58e-56	6.86e-55	UP	hypothetical protein	-	-	Uncharacterized protein OS=Dentipellis fragilis OX=205917 GN=EVG20_g4893 PE=4 SV=1
mRNA_4718	scaffold_21	77379	78467	1542	+	mRNA_4718	2363.99	2206.4	2376.76	6795.7	6475.59	6201.91	264.884	235.076	236.933	403.16	386.621	372.707	4403.39	-1.4872	4.58e-56	1.22e-54	DOWN	NADH-quinone oxidoreductase	[GO:0005747:mitochondrial respiratory chain complex I][GO:0051539:4 iron, 4 sulfur cluster binding][GO:0046872:metal ion binding][GO:0008137:NADH dehydrogenase (ubiquinone) activity][GO:0009060:aerobic respiration][GO:0006120:mitochondrial electron transport, NADH to ubiquinone][GO:0032981:mitochondrial respiratory chain complex I assembly]	[ko00190:Oxidative phosphorylation]	Uncharacterized protein OS=Ophiocordyceps polyrhachis-furcata BCC 54312 OX=1330021 GN=L249_0627 PE=3 SV=1
mRNA_3569	scaffold_15	22455	23193	1132	-	mRNA_3569	672.507	1082.88	1190.98	57.5704	67.7725	71.8765	102.647	157.16	161.726	4.65243	5.51185	5.88391	523.932	3.90245	4.76e-56	1.26e-54	UP	histone H3	[GO:0000786:nucleosome][GO:0005634:nucleus][GO:0003677:DNA binding][GO:0046982:protein heterodimerization activity]	-	Histone H3 OS=Saccharomyces cerevisiae (strain ATCC 204508 / S288c) OX=559292 GN=HHT1 PE=1 SV=2
mRNA_11442	scaffold_91	51530	53811	3420	-	mRNA_11442	360.082	489.044	523.165	2392.77	2438.48	2609.37	18.1916	23.4925	23.5145	64.0032	65.6422	70.7027	1468.82	-2.43955	4.97e-56	1.31e-54	DOWN	hypothetical protein	[GO:0005576:extracellular region][GO:0004190:aspartic-type endopeptidase activity][GO:0009405:pathogenesis]	-	Peptidase A1 domain-containing protein OS=Bondarzewia mesenterica OX=1095465 GN=EW146_g5492 PE=3 SV=1
mRNA_11179	scaffold_86	59974	62031	3362	-	mRNA_11179	612.745	718.596	866.168	3700.1	3486.96	3397.45	31.4904	35.1151	39.6029	100.68	95.4859	93.6442	2130.34	-2.26895	5.43e-56	1.43e-54	DOWN	hypothetical protein	-	-	-
mRNA_12377	scaffold_116	57805	60373	4926	-	mRNA_12377	1059.82	1127.08	1000.42	3472.21	3149.43	3443.65	37.1736	37.5897	31.2185	64.4821	58.8609	64.7815	2208.77	-1.65857	8.51e-56	2.24e-54	DOWN	hypothetical arrestin	[GO:0005829:cytosol][GO:0016021:integral component of membrane][GO:0005509:calcium ion binding][GO:0070086:ubiquitin-dependent endocytosis]	-	Uncharacterized protein OS=Fusarium sporotrichioides OX=5514 GN=FSPOR_6164 PE=4 SV=1
mRNA_10322	scaffold_71	119577	120688	1636	-	mRNA_10322	490.953	553.918	559.544	2121.71	1872.38	1889.32	51.8504	55.6249	52.5744	118.64	105.366	107.016	1247.97	-1.87512	1.08e-55	2.83e-54	DOWN	hypothetical protein	-	-	-
mRNA_9998	scaffold_67	68275	72157	6324	-	mRNA_9998	1628.69	1541.99	1342.56	5032.61	5267.65	4926.1	44.4982	40.0586	32.6336	72.7995	76.6858	72.1835	3289.93	-1.75386	1.14e-55	3e-54	DOWN	glycosyltransferase family 2 protein	[GO:0030428:cell septum][GO:0030659:cytoplasmic vesicle membrane][GO:0016021:integral component of membrane][GO:0005886:plasma membrane][GO:0004100:chitin synthase activity][GO:0071555:cell wall organization][GO:0006031:chitin biosynthetic process]	[ko00520:Amino sugar and nucleotide sugar metabolism]	Chitin synthase OS=Valsa mali var. pyri OX=694573 PE=2 SV=1
mRNA_10859	scaffold_80	129250	133120	6982	+	mRNA_10859	781.439	650.158	640.098	104.346	75.7457	79.5775	19.338	15.2984	14.0925	1.36718	0.998776	1.05618	388.561	2.99236	1.32e-55	3.46e-54	UP	hypothetical protein	-	-	-
mRNA_2358	scaffold_9	81863	84483	4138	+	mRNA_2358	3928.38	3737.7	4131.62	10258.3	10423.7	10234.7	164.028	148.396	153.48	226.784	231.91	229.198	7119.06	-1.39004	1.47e-55	3.83e-54	DOWN	hypothetical protein	[GO:0005829:cytosol][GO:0005739:mitochondrion][GO:0005634:nucleus][GO:0016156:fumarate reductase (NADH) activity][GO:0000104:succinate dehydrogenase activity][GO:0006106:fumarate metabolic process][GO:0006099:tricarboxylic acid cycle]	-	Fungal specific transcription factor domain family protein OS=Aspergillus niger OX=5061 GN=CAN33_0053000 PE=4 SV=1
mRNA_6511	scaffold_32	100080	99937	4768	-	mRNA_6511	1337.45	1184.11	910.342	49.1747	106.31	71.8765	48.4659	40.8004	29.3489	0.943479	2.05271	1.39694	609.878	3.92199	1.51e-55	3.93e-54	UP	hypothetical protein	-	-	Fungal_trans domain-containing protein OS=Fusarium sp. AF-4 OX=1325735 GN=CEP52_007481 PE=4 SV=1
mRNA_4633	scaffold_20	324507	324971	690	+	mRNA_4633	1438.82	898.245	653.09	29.9846	39.8662	35.9382	360.29	213.872	145.495	3.97535	5.31919	4.82651	515.99	4.82425	1.67e-55	4.34e-54	UP		-	-	-
mRNA_3902	scaffold_16	343459	346406	5006	+	mRNA_3902	1391.16	1383.72	1483.75	3823.63	3795.26	3824.85	48.0155	45.4115	45.5608	69.8735	69.7976	70.8027	2617.06	-1.42644	1.72e-55	4.47e-54	DOWN	hypothetical protein	[GO:0009316:3-isopropylmalate dehydratase complex][GO:0003861:3-isopropylmalate dehydratase activity][GO:0051539:4 iron, 4 sulfur cluster binding][GO:0046872:metal ion binding][GO:0009098:leucine biosynthetic process]	[ko00290:Valine, leucine and isoleucine biosynthesis]	-
mRNA_8452	scaffold_49	40273	41302	1856	-	mRNA_8452	267.036	348.605	420.958	2040.15	2142.14	2161.43	24.8592	30.8576	34.8645	100.557	106.258	107.917	1230.05	-2.61499	1.94e-55	5.03e-54	DOWN	hypothetical protein	-	-	-
mRNA_3762	scaffold_15	525527	527243	2688	+	mRNA_3762	1242.13	1233.3	1274.13	3357.07	3242.45	3369.21	79.8426	75.3786	72.8632	114.251	111.054	116.151	2286.38	-1.41091	2.12e-55	5.49e-54	DOWN	P60-like protein	[GO:0005730:nucleolus][GO:0005654:nucleoplasm][GO:0008097:5S rRNA binding][GO:0000027:ribosomal large subunit assembly][GO:0006364:rRNA processing]	-	-
mRNA_4206	scaffold_18	184233	185870	3174	+	mRNA_4206	504.569	515.422	489.385	74.3617	51.826	59.0414	27.4669	26.6786	23.701	2.14323	1.50325	1.72376	282.434	3.02153	3.06e-55	7.89e-54	UP	hypothetical protein	-	-	-
mRNA_6634	scaffold_33	141553	143193	2938	+	mRNA_6634	3199.89	4430.63	4499.74	19716.7	19513.2	19076.8	188.183	247.754	235.428	613.915	611.457	601.699	11739.5	-2.26511	4.01e-55	1.03e-53	DOWN	hypothetical protein	-	-	-
mRNA_2048	scaffold_7	553974	556787	4400	+	mRNA_2048	3559.22	5076.51	5180.55	26415.2	23886.5	24015.7	139.765	189.548	180.986	549.197	499.792	505.789	14688.9	-2.42739	5.05e-55	1.3e-53	DOWN	hypothetical protein	-	-	-
mRNA_10417	scaffold_73	45124	45996	852	-	mRNA_10417	797.325	873.294	838.45	119.938	136.874	169.423	161.693	168.395	151.273	12.8779	14.7901	18.4272	489.217	2.55919	5.41e-55	1.39e-53	UP		-	-	-
mRNA_1921	scaffold_7	244919	248882	7592	-	mRNA_1921	1289.03	1301.74	1309.65	3405.05	3700.91	3534.78	29.3362	28.1693	26.5168	41.0293	44.8789	43.1452	2423.53	-1.44782	7.44e-55	1.9e-53	DOWN	hypothetical protein	-	-	Transcription factor OS=Ganoderma sinense ZZ0214-1 OX=1077348 GN=GSI_04666 PE=4 SV=1
mRNA_1514	scaffold_5	543198	547548	8046	-	mRNA_1514	1882.11	2157.21	2275.42	6752.53	6745.36	6678.09	40.4167	44.0474	43.4715	76.7738	77.1818	76.9128	4415.12	-1.67605	7.63e-55	1.95e-53	DOWN	hypothetical protein	[GO:0030479:actin cortical patch][GO:0005938:cell cortex][GO:0032153:cell division site][GO:0035838:growing cell tip][GO:0005509:calcium ion binding][GO:0000147:actin cortical patch assembly][GO:0006897:endocytosis][GO:0006886:intracellular protein transport]	[ko04144:Endocytosis]	-
mRNA_4710	scaffold_21	55860	59364	5304	-	mRNA_4710	292.756	315.099	284.969	1098.63	1138.84	1262.97	9.5367	9.76001	8.25881	18.9486	19.7674	22.0656	732.212	-1.97	8.48e-55	2.16e-53	DOWN	hypothetical protein	[GO:0032300:mismatch repair complex][GO:0097587:MutLgamma complex][GO:0005634:nucleus][GO:0005524:ATP binding][GO:0016887:ATPase activity][GO:0030983:mismatched DNA binding][GO:0000710:meiotic mismatch repair][GO:0006298:mismatch repair][GO:0007131:reciprocal meiotic recombination]	[ko03430:Mismatch repair]	DNA mismatch repair protein MLH1 OS=Beauveria bassiana D1-5 OX=1245745 GN=BBAD15_g6384 PE=4 SV=1
mRNA_4817	scaffold_21	332198	335079	4408	+	mRNA_4817	4690.9	4433.48	4343.83	11943.5	11287.4	11456.6	183.87	165.238	151.48	247.865	235.746	240.846	8025.95	-1.36483	1.38e-54	3.5e-53	DOWN	succinate dehydrogenase	[GO:0005749:mitochondrial respiratory chain complex II, succinate dehydrogenase complex (ubiquinone)][GO:0005739:mitochondrion][GO:0009055:electron transfer activity][GO:0050660:flavin adenine dinucleotide binding][GO:0008177:succinate dehydrogenase (ubiquinone) activity][GO:0000104:succinate dehydrogenase activity][GO:0006121:mitochondrial electron transport, succinate to ubiquinone][GO:0006105:…	[ko00020:Citrate cycle (TCA cycle)][ko00190:Oxidative phosphorylation]	Fungal specific transcription factor domain family protein OS=Aspergillus niger OX=5061 GN=CAN33_0053000 PE=4 SV=1
mRNA_5743	scaffold_27	92485	93404	1228	+	mRNA_5743	15.886	25.6641	32.9144	449.769	881.042	866.368	2.23518	3.43349	4.12012	33.5056	66.0524	65.3778	378.607	-4.88998	1.51e-54	3.83e-53	DOWN		-	-	-
mRNA_2127	scaffold_8	113720	115731	3558	-	mRNA_2127	866.921	1015.87	997.825	203.895	160.794	182.258	42.0988	46.9073	43.1093	5.24237	4.16057	4.74687	571.261	2.39484	2.06e-54	5.23e-53	UP		-	-	-
mRNA_6544	scaffold_32	210752	213486	4380	-	mRNA_6544	1666.52	1723.06	1803.36	4617.62	4573.98	4493.56	65.7402	64.63	63.2895	96.4432	96.1413	95.0698	3146.35	-1.39823	2.08e-54	5.27e-53	DOWN	glycoside hydrolase	[GO:0016021:integral component of membrane][GO:0005886:plasma membrane][GO:0004338:glucan exo-1,3-beta-glucosidase activity][GO:0071555:cell wall organization][GO:0000272:polysaccharide catabolic process]	-	-
mRNA_10145	scaffold_69	57048	59780	4260	-	mRNA_10145	1487.23	1449.31	1554.77	4272.2	3998.58	4030.22	60.3205	55.8932	56.1022	91.7422	86.4144	87.6687	2798.72	-1.45393	2.19e-54	5.54e-53	DOWN	hypothetical protein	[GO:0005783:endoplasmic reticulum][GO:0005789:endoplasmic reticulum membrane][GO:0005794:Golgi apparatus][GO:0000139:Golgi membrane][GO:0031902:late endosome membrane][GO:0005886:plasma membrane][GO:0005524:ATP binding][GO:0017050:D-erythro-sphingosine kinase activity][GO:0004143:diacylglycerol kinase activity][GO:0003951:NAD+ kinase activity][GO:0008481:sphinganine kinase activity][GO:0019722:ca…	[ko00600:Sphingolipid metabolism][ko04020:Calcium signaling pathway][ko04071:Sphingolipid signaling pathway][ko04072:Phospholipase D signaling pathway][ko04370:VEGF signaling pathway][ko04371:Apelin signaling pathway]	-
mRNA_9350	scaffold_58	179397	181283	3566	-	mRNA_9350	878.268	812.698	832.387	175.11	186.042	202.794	42.5541	37.4417	35.8812	4.49217	4.80308	5.26988	514.55	2.16251	3.66e-54	9.2e-53	UP	hypothetical protein	-	-	-
mRNA_2928	scaffold_11	532444	533810	2628	+	mRNA_2928	246.611	264.483	92.6799	23812.5	22418.1	21986.5	16.2137	16.5341	5.42105	828.91	785.35	775.277	11470.1	-6.81875	3.66e-54	9.2e-53	DOWN	hypothetical protein	-	-	Transcription initiation factor TFIID subunit 2 OS=Ceratobasidium theobromae OX=1582974 GN=CTheo_3376 PE=4 SV=1
mRNA_9035	scaffold_55	65917	68313	3648	+	mRNA_9035	6312.03	5514.23	5789.47	16022.6	16218.9	16040	298.958	248.334	243.953	401.794	409.314	407.451	10982.9	-1.45462	4.39e-54	1.1e-52	DOWN	cysteine desulfurase NFS1	[GO:0005739:mitochondrion][GO:0031071:cysteine desulfurase activity][GO:0051536:iron-sulfur cluster binding][GO:0046872:metal ion binding][GO:0030170:pyridoxal phosphate binding][GO:0044571:[2Fe-2S] cluster assembly][GO:0008033:tRNA processing]	[ko00730:Thiamine metabolism][ko04122:Sulfur relay system]	-
mRNA_11864	scaffold_101	32109	33504	2408	+	mRNA_11864	1096.89	965.97	806.402	133.131	114.283	84.7115	78.705	65.9044	51.4776	5.05768	4.36933	3.25996	533.565	3.10925	5.83e-54	1.46e-52	UP	hypothetical protein	-	-	-
mRNA_5869	scaffold_28	13458	15514	3884	+	mRNA_5869	1082.52	936.028	966.643	208.693	221.922	236.166	48.1561	39.5929	38.2569	4.91535	5.2603	5.6346	608.661	2.16323	7.2e-54	1.8e-52	UP	hypothetical protein	-	-	-
mRNA_8162	scaffold_46	96001	97047	1962	-	mRNA_8162	243.585	223.135	213.943	887.543	1028.55	961.348	21.451	18.6843	16.7619	41.3826	48.2631	45.4054	593.017	-2.07856	8.62e-54	2.15e-52	DOWN	hypothetical protein	-	-	Transcription factor OS=Ganoderma sinense ZZ0214-1 OX=1077348 GN=GSI_02477 PE=4 SV=1
mRNA_4945	scaffold_22	228507	232057	5818	+	mRNA_4945	775.387	752.815	635.767	2594.26	2467.72	2599.1	23.0272	21.258	16.7976	40.7913	39.0491	41.3977	1637.51	-1.82297	8.86e-54	2.21e-52	DOWN	hypothetical protein	[GO:0016021:integral component of membrane][GO:0046872:metal ion binding][GO:0004222:metalloendopeptidase activity][GO:0008237:metallopeptidase activity]	-	-
mRNA_3034	scaffold_12	212478	213839	2154	-	mRNA_3034	960.724	945.296	846.246	2759.78	3004.58	3041.91	77.0635	72.099	60.3912	117.208	128.419	130.866	1926.42	-1.6772	9.18e-54	2.28e-52	DOWN	pre-mRNA splicing factor	[GO:0005634:nucleus][GO:0071021:U2-type post-spliceosomal complex][GO:0046540:U4/U6 x U5 tri-snRNP complex][GO:0005682:U5 snRNP][GO:0000350:generation of catalytic spliceosome for second transesterification step][GO:0045292:mRNA cis splicing, via spliceosome][GO:0071048:nuclear retention of unspliced pre-mRNA at the site of transcription]	[ko03040:Spliceosome]	Pre-mRNA splicing factor, putative OS=Cryptococcus neoformans var. neoformans serotype D (strain JEC21 / ATCC MYA-565) OX=214684 GN=CNF00860 PE=4 SV=1
mRNA_8020	scaffold_45	8341	8403	3816	+	mRNA_8020	537.098	756.379	862.703	4942.66	4233.79	4637.32	24.3187	32.5641	34.7517	118.489	102.143	112.612	2661.66	-2.6802	9.78e-54	2.43e-52	DOWN	hypothetical protein	-	-	-
mRNA_9111	scaffold_56	13748	16275	4746	-	mRNA_9111	480.362	617.365	608.916	46.7759	62.457	65.4589	17.4879	21.3708	19.7221	0.901616	1.21156	1.27811	313.556	3.292	1.21e-53	2.99e-52	UP	hypothetical protein	-	-	-
mRNA_6088	scaffold_29	205540	206949	2520	-	mRNA_6088	4051.68	3861.74	4067.52	10247.5	9921.36	9680.22	277.799	251.762	248.115	372.002	362.461	355.968	6971.68	-1.31705	1.24e-53	3.07e-52	DOWN	hypothetical protein	[GO:0005789:endoplasmic reticulum membrane][GO:0016021:integral component of membrane][GO:0005506:iron ion binding][GO:0042284:sphingolipid delta-4 desaturase activity][GO:0000170:sphingosine hydroxylase activity][GO:0030148:sphingolipid biosynthetic process][GO:0006665:sphingolipid metabolic process]	[ko00600:Sphingolipid metabolism]	Fungal specific transcription factor domain family protein OS=Aspergillus niger OX=5061 GN=ATCC64974_15290 PE=3 SV=1
mRNA_10619	scaffold_76	88191	89808	2884	-	mRNA_10619	852.548	760.657	889.554	3020.05	2696.28	2768.53	51.0763	43.3312	47.4133	95.7955	86.0716	88.9569	1831.27	-1.76218	1.26e-53	3.11e-52	DOWN	hypothetical protein	-	-	-
mRNA_5217	scaffold_24	78862	83241	6654	+	mRNA_5217	4339.9	5283.96	9313.9	76988.4	76156.3	77241.5	112.692	130.462	215.165	1058.45	1053.69	1075.71	41554	-3.60483	1.31e-53	3.23e-52	DOWN	phospholipase A-2-activating protein	[GO:0005623:cell][GO:0005737:cytoplasm][GO:0005634:nucleus][GO:0043130:ubiquitin binding][GO:0006281:DNA repair][GO:0016574:histone ubiquitination][GO:0043161:proteasome-mediated ubiquitin-dependent protein catabolic process][GO:0010992:ubiquitin recycling]	[ko04141:Protein processing in endoplasmic reticulum]	-
mRNA_10148	scaffold_69	64461	66185	2112	+	mRNA_10148	198.953	285.87	393.24	2708.21	2676.35	2800.61	16.2762	22.2373	28.6211	117.305	116.665	122.881	1510.54	-3.22256	1.46e-53	3.59e-52	DOWN	cysteine desulfurase NFS1	[GO:0005739:mitochondrion][GO:0031071:cysteine desulfurase activity][GO:0051536:iron-sulfur cluster binding][GO:0046872:metal ion binding][GO:0030170:pyridoxal phosphate binding][GO:0044571:[2Fe-2S] cluster assembly][GO:0008033:tRNA processing]	[ko00730:Thiamine metabolism][ko04122:Sulfur relay system]	-
mRNA_3964	scaffold_16	513865	516241	3586	+	mRNA_3964	1227.76	1309.58	1261.14	3412.24	3754.06	3556.6	59.156	59.9971	54.06	87.0476	96.3788	91.9075	2420.23	-1.49697	1.53e-53	3.74e-52	DOWN	peroxisomal acyl-CoA-dehydrogenase	[GO:0003995:acyl-CoA dehydrogenase activity][GO:0050660:flavin adenine dinucleotide binding]	-	C6 transcription factor OS=Ustilaginoidea virens OX=1159556 GN=UV8b_4071 PE=4 SV=1
mRNA_8201	scaffold_46	192037	194051	3052	+	mRNA_8201	395.637	478.351	444.344	1627.56	1801.95	1614.65	22.3979	25.7495	22.3799	48.7843	54.3561	49.0254	1060.42	-1.9355	1.63e-53	3.98e-52	DOWN	hypothetical protein	-	-	Fungal_trans domain-containing protein OS=Moniliophthora roreri OX=221103 GN=WG66_5822 PE=4 SV=1
mRNA_10115	scaffold_68	170543	171255	1114	+	mRNA_10115	238.29	246.661	312.687	1193.39	1338.17	1274.52	36.9586	36.3766	43.1466	97.9992	110.59	106.02	767.287	-2.25676	1.7e-53	4.14e-52	DOWN	hypothetical protein	-	-	-
mRNA_8999	scaffold_54	220322	224612	7778	-	mRNA_8999	851.791	903.948	895.617	2427.55	2551.43	2617.07	18.9217	19.0934	17.7002	28.5514	30.2	31.1798	1707.9	-1.51845	1.71e-53	4.16e-52	DOWN	hypothetical protein	[GO:0000151:ubiquitin ligase complex][GO:0070647:protein modification by small protein conjugation or removal][GO:0016567:protein ubiquitination]	-	-
mRNA_4535	scaffold_20	61237	63159	3136	+	mRNA_4535	2570.5	3799.01	5112.12	339.425	340.191	386.336	141.624	199.022	250.581	9.90137	9.98705	11.416	2091.26	3.42904	1.87e-53	4.54e-52	UP	hypothetical protein	-	-	-
mRNA_6044	scaffold_29	84037	87374	6012	-	mRNA_6044	406.227	514.709	531.827	25.187	42.5239	24.3867	11.6747	14.0653	13.598	0.383253	0.651185	0.375889	257.477	3.98669	2.04e-53	4.97e-52	UP	hypothetical protein	-	-	-
mRNA_284	scaffold_1	778228	780314	3298	-	mRNA_284	731.512	702.912	764.826	2126.51	2100.95	2103.67	38.3236	35.0153	35.648	58.9852	58.6482	59.1089	1421.73	-1.52606	2.07e-53	5.03e-52	DOWN	hypothetical protein	[GO:0016021:integral component of membrane][GO:0005743:mitochondrial inner membrane][GO:0005739:mitochondrion][GO:0046964:3'-phosphoadenosine 5'-phosphosulfate transmembrane transporter activity][GO:1902557:5'-adenylyl sulfate transmembrane transporter activity][GO:1902559:3'-phospho-5'-adenylyl sulfate transmembrane transport][GO:1902558:5'-adenylyl sulfate transmembrane transport]	-	Fungal_trans domain-containing protein OS=Moniliophthora roreri OX=221103 GN=WG66_18869 PE=3 SV=1
mRNA_220	scaffold_1	584224	585825	2504	-	mRNA_220	1130.93	1199.8	1129.48	3127.99	3303.58	3115.07	78.0365	78.7193	69.3375	114.277	121.462	115.282	2167.81	-1.46381	2.16e-53	5.23e-52	DOWN	hypothetical protein	-	-	-
mRNA_6302	scaffold_30	344166	346373	3312	+	mRNA_6302	2742.98	1519.89	1231.69	101.948	98.3366	98.8301	143.096	75.3925	57.1655	2.81588	2.73347	2.76519	965.612	4.19919	2.64e-53	6.37e-52	UP	N-acetylhexosaminidase	[GO:0005576:extracellular region][GO:0004563:beta-N-acetylhexosaminidase activity][GO:0102148:N-acetyl-beta-D-galactosaminidase activity][GO:0005975:carbohydrate metabolic process]	[ko00511:Other glycan degradation][ko00513:Various types of N-glycan biosynthesis][ko00520:Amino sugar and nucleotide sugar metabolism][ko00531:Glycosaminoglycan degradation][ko00603:Glycosphingolipid biosynthesis - globo and isoglobo series][ko00604:Glycosphingolipid biosynthesis - ganglio series][ko04142:Lysosome]	-
mRNA_2540	scaffold_10	5611	7671	3674	+	mRNA_2540	5052.5	4790.64	6623.58	25181	24475.2	23638.4	237.609	214.221	277.126	626.991	613.305	596.217	14960.2	-2.15433	2.72e-53	6.55e-52	DOWN	hypothetical protein	-	-	-
mRNA_12545	scaffold_123	19913	21395	2550	-	mRNA_12545	2322.38	2541.46	2873.94	704.038	620.583	637.904	157.358	163.739	173.245	25.2571	22.4053	23.1815	1616.72	1.97849	3.19e-53	7.68e-52	UP	FMN-linked oxidoreductase	[GO:0010181:FMN binding][GO:0003959:NADPH dehydrogenase activity][GO:0018548:pentaerythritol trinitrate reductase activity][GO:0052690:trichloro-p-hydroquinone reductive dehalogenase activity]	-	Uncharacterized protein (Fragment) OS=Scytalidium lignicola OX=5539 GN=B7463_g12607 PE=4 SV=1
mRNA_6262	scaffold_30	251089	251684	966	-	mRNA_6262	1911.61	1352.36	1705.48	7700.04	7199.83	7440.5	341.916	229.997	271.39	729.193	686.175	713.758	4551.64	-2.16874	3.31e-53	7.94e-52	DOWN	hypothetical protein	-	-	-
mRNA_10426	scaffold_73	76592	77933	2436	-	mRNA_10426	492.466	554.631	521.433	70.7636	62.457	83.428	34.9297	37.4054	32.9037	2.65742	2.36044	3.17366	297.53	2.8553	3.57e-53	8.56e-52	UP	hypothetical protein	-	-	HMG-box transcription factor OS=Ceraceosorus bombacis OX=401625 PE=4 SV=1
mRNA_6091	scaffold_29	212633	214301	2850	+	mRNA_6091	541.636	605.959	678.209	2336.4	2182.01	2210.2	32.8366	34.9306	36.5798	74.9944	70.4858	71.8643	1425.74	-1.88276	3.69e-53	8.83e-52	DOWN	hypothetical protein	-	-	-
mRNA_8531	scaffold_49	215401	219743	8370	-	mRNA_8531	1553.8	1964.02	2332.59	9771.37	9565.22	9989.54	32.0749	38.5503	42.8387	106.797	105.211	110.598	5862.76	-2.32589	4.19e-53	1e-51	DOWN	hypothetical protein	-	-	-
mRNA_11411	scaffold_90	90155	97776	13266	+	mRNA_11411	4305.1	4667.31	4678.17	11371.3	11517.3	11646.6	56.0711	57.8008	54.2075	78.415	79.9286	81.3549	8030.97	-1.33914	4.77e-53	1.14e-51	DOWN	Sec63-domain-containing protein	[GO:0071013:catalytic step 2 spliceosome][GO:0005829:cytosol][GO:0005634:nucleus][GO:0071014:post-mRNA release spliceosomal complex][GO:0005681:spliceosomal complex][GO:0046540:U4/U6 x U5 tri-snRNP complex][GO:0005682:U5 snRNP][GO:0005524:ATP binding][GO:0003676:nucleic acid binding][GO:0003724:RNA helicase activity][GO:0000398:mRNA splicing, via spliceosome][GO:0000393:spliceosomal conformationa…	[ko03040:Spliceosome]	Uncharacterized protein OS=Cercospora berteroae OX=357750 GN=CBER1_03004 PE=4 SV=1
mRNA_3542	scaffold_14	477417	480802	6378	+	mRNA_3542	2519.06	3276.46	3020.33	10664.9	10989.8	11758.2	68.2418	84.397	72.7935	152.968	158.633	170.837	7038.12	-1.92219	5.22e-53	1.24e-51	DOWN	hypothetical protein	[GO:0005737:cytoplasm][GO:0003729:mRNA binding][GO:0003723:RNA binding][GO:0032995:regulation of fungal-type cell wall biogenesis]	-	RNA-binding protein mde7 OS=Schizosaccharomyces pombe (strain 972 / ATCC 24843) OX=284812 GN=mde7 PE=4 SV=1
mRNA_11627	scaffold_95	90314	92927	3486	-	mRNA_11627	451.616	511.857	394.972	1916.61	1778.03	2024.09	22.384	24.1228	17.4166	50.2961	46.9572	53.8058	1179.53	-2.07229	6.4e-53	1.52e-51	DOWN	hypothetical protein	[GO:0005737:cytoplasm][GO:0005634:nucleus][GO:0005886:plasma membrane][GO:0005524:ATP binding][GO:0004674:protein serine/threonine kinase activity][GO:0048315:conidium formation][GO:0006468:protein phosphorylation][GO:0030435:sporulation resulting in formation of a cellular spore]	-	AGC/RSK protein kinase OS=Mycena chlorophos OX=658473 GN=MCHLO_10874 PE=4 SV=1
mRNA_4660	scaffold_20	407850	409672	3142	+	mRNA_4660	480.362	415.617	550.883	1983.78	2154.1	1975.32	26.4155	21.7317	26.9511	57.7583	63.1175	58.2582	1260.01	-2.08047	6.8e-53	1.61e-51	DOWN	hypothetical protein	-	-	-
mRNA_4747	scaffold_21	143782	145579	3288	+	mRNA_4747	797.325	866.165	900.814	3190.36	2710.9	2864.79	41.8986	43.2789	42.114	88.7635	75.9052	80.7397	1888.39	-1.77385	7.3e-53	1.73e-51	DOWN	hypothetical protein	-	-	-
mRNA_8468	scaffold_49	74284	75011	1260	-	mRNA_8468	3031.2	2521.5	1896.04	359.815	384.044	365.8	415.661	328.773	231.313	26.1237	28.0608	26.9029	1426.4	2.74733	9.22e-53	2.18e-51	UP	hypothetical protein	-	-	-
mRNA_10454	scaffold_73	143463	145899	3438	-	mRNA_10454	706.548	697.922	660.886	2084.53	1970.72	2162.71	35.5084	33.351	29.5491	55.4662	52.7726	58.2933	1380.55	-1.5897	1.02e-52	2.42e-51	DOWN	Pkinase-domain-containing protein	[GO:0005524:ATP binding][GO:0005516:calmodulin binding][GO:0004683:calmodulin-dependent protein kinase activity]	-	Protein kinase domain-containing protein OS=Phlebiopsis gigantea 11061_1 CR5-6 OX=745531 GN=PHLGIDRAFT_105242 PE=3 SV=1
mRNA_9793	scaffold_64	26927	27810	1682	-	mRNA_9793	13.6166	27.8028	52.8362	807.185	916.922	854.816	1.39874	2.71563	4.82868	43.9009	50.1876	47.0948	445.53	-4.78864	1.25e-52	2.93e-51	DOWN	hypothetical protein	-	-	-
mRNA_5801	scaffold_27	241375	242555	1828	+	mRNA_5801	727.729	708.615	722.384	118.739	114.283	154.021	68.7843	63.6857	60.7456	5.94215	5.75567	7.80782	424.295	2.47985	1.44e-52	3.37e-51	UP	hypothetical protein	-	-	-
mRNA_2808	scaffold_11	221977	225396	6182	+	mRNA_2808	477.336	661.565	541.355	2631.45	2492.96	2455.35	13.3411	17.5813	13.461	38.9397	37.1259	36.8053	1543.34	-2.17287	1.66e-52	3.89e-51	DOWN	WD40 repeat-like protein	[GO:0005730:nucleolus][GO:0034388:Pwp2p-containing subcomplex of 90S preribosome][GO:0032040:small-subunit processome][GO:0030515:snoRNA binding][GO:0030490:maturation of SSU-rRNA][GO:0000462:maturation of SSU-rRNA from tricistronic rRNA transcript (SSU-rRNA, 5.8S rRNA, LSU-rRNA)]	[ko03008:Ribosome biogenesis in eukaryotes]	U3 small nucleolar RNA-associated protein OS=Mycena chlorophos OX=658473 GN=MCHLO_14000 PE=4 SV=1
mRNA_700	scaffold_3	19249	23310	6062	-	mRNA_700	1449.41	1561.24	1710.68	4797.53	4706.87	5081.41	41.3114	42.3116	43.3787	72.3984	71.4835	77.6773	3217.85	-1.62767	2.51e-52	5.86e-51	DOWN	patatin-domain-containing protein	[GO:0016021:integral component of membrane][GO:0004806:triglyceride lipase activity][GO:0016042:lipid catabolic process]	-	Putative fungal specific transcription factor OS=Diplodia seriata OX=420778 GN=UCDDS831_g05949 PE=4 SV=1
mRNA_7582	scaffold_41	65942	68024	2722	+	mRNA_7582	461.45	531.105	695.533	11.9938	33.2218	24.3867	29.2909	32.0553	39.2783	0.403085	1.12363	0.830214	292.948	4.61319	2.77e-52	6.47e-51	UP	hypothetical protein	-	-	-
mRNA_415	scaffold_2	180775	182715	3498	+	mRNA_415	792.03	1015.87	901.681	3677.31	3249.09	3588.69	39.1217	47.7119	39.6238	96.1695	85.513	95.0697	2204.11	-1.95616	3.6e-52	8.38e-51	DOWN	hypothetical protein	-	-	-
mRNA_9863	scaffold_64	208367	210191	2052	+	mRNA_9863	4384.53	6959.97	6491.93	35769.2	34981.2	33992.4	369.183	557.234	486.317	1594.63	1569.45	1535.08	20429.9	-2.55396	3.7e-52	8.6e-51	DOWN	Aldo/keto reductase	[GO:0005829:cytosol][GO:0005634:nucleus][GO:0004033:aldo-keto reductase (NADP) activity][GO:0016491:oxidoreductase activity][GO:0050236:pyridoxine:NADP 4-dehydrogenase activity][GO:0042821:pyridoxal biosynthetic process][GO:0042820:vitamin B6 catabolic process]	[ko00750:Vitamin B6 metabolism]	Pyridoxal reductase OS=Sparassis crispa OX=139825 GN=SCP_1501900 PE=3 SV=1
mRNA_8920	scaffold_53	249196	251144	3488	+	mRNA_8920	683.854	714.319	801.205	2399.96	2572.7	2794.2	33.8753	33.6452	35.3094	62.9442	67.9051	74.2346	1661.04	-1.82082	4.55e-52	1.05e-50	DOWN	hypothetical protein	[GO:0005730:nucleolus][GO:0005634:nucleus][GO:0031499:TRAMP complex][GO:0005524:ATP binding][GO:0046872:metal ion binding][GO:0004652:polynucleotide adenylyltransferase activity][GO:0043023:ribosomal large subunit binding][GO:1990817:RNA adenylyltransferase activity][GO:0003723:RNA binding][GO:0071044:histone mRNA catabolic process][GO:0006397:mRNA processing][GO:0043630:ncRNA polyadenylation inv…	[ko03018:RNA degradation]	-
mRNA_1684	scaffold_6	235736	237476	3366	-	mRNA_1684	437.999	406.349	370.72	34.7821	42.5239	41.0723	22.483	19.8332	16.9299	0.945298	1.16308	1.13073	222.241	3.36341	4.72e-52	1.09e-50	UP	hypothetical protein	-	-	Transcription factor OS=Ganoderma sinense ZZ0214-1 OX=1077348 GN=GSI_06418 PE=4 SV=1
mRNA_1360	scaffold_5	103343	103969	726	-	mRNA_1360	37.0673	32.0802	33.7805	313.039	427.897	361.949	8.82166	7.25951	7.15242	39.4447	54.2616	46.1995	200.969	-3.42102	4.89e-52	1.13e-50	DOWN	hypothetical protein	-	-	-
mRNA_195	scaffold_1	520701	523417	5010	+	mRNA_195	398.663	443.419	427.021	46.7759	53.1549	53.9073	13.7488	14.5407	13.1019	0.854106	0.976777	0.997094	237.157	3.04653	5.87e-52	1.35e-50	UP	hypothetical protein	-	-	-
mRNA_3028	scaffold_12	200787	205124	7508	+	mRNA_3028	1070.41	1205.5	1242.95	3909.99	3522.84	3937.8	24.6333	26.3785	25.4479	47.6407	43.1975	48.6022	2481.58	-1.69245	8.22e-52	1.89e-50	DOWN	hypothetical protein	-	-	Transcription factor OS=Ganoderma sinense ZZ0214-1 OX=1077348 GN=GSI_05414 PE=4 SV=1
mRNA_10677	scaffold_77	66505	71543	7206	+	mRNA_10677	3000.18	2972.76	2990.88	7047.57	7041.69	6920.68	71.9365	67.7756	63.801	89.4689	89.9649	88.998	4995.63	-1.2289	8.54e-52	1.96e-50	DOWN	pyruvate carboxylase	[GO:0005737:cytoplasm][GO:0005524:ATP binding][GO:0009374:biotin binding][GO:0046872:metal ion binding][GO:0004736:pyruvate carboxylase activity][GO:0006094:gluconeogenesis][GO:0006090:pyruvate metabolic process]	[ko00020:Citrate cycle (TCA cycle)][ko00620:Pyruvate metabolism][ko00720:Carbon fixation pathways in prokaryotes]	Uncharacterized protein OS=Hortaea werneckii OX=91943 GN=D0869_11529 PE=4 SV=1
mRNA_3424	scaffold_14	129509	132180	3682	-	mRNA_3424	406.227	439.142	485.92	1679.14	1542.82	1547.91	19.0626	19.5942	20.2864	41.7185	38.5764	38.9572	1016.86	-1.84235	9.26e-52	2.13e-50	DOWN	DAHP synthetase	[GO:0003849:3-deoxy-7-phosphoheptulonate synthase activity][GO:0009073:aromatic amino acid family biosynthetic process][GO:0009423:chorismate biosynthetic process]	[ko00400:Phenylalanine, tyrosine and tryptophan biosynthesis][ko02024:Quorum sensing]	Multifunctional fusion protein OS=Zymoseptoria tritici ST99CH_1A5 OX=1276529 GN=ZT1A5_G959 PE=3 SV=1
mRNA_9069	scaffold_55	153736	155429	3140	-	mRNA_9069	3964.69	3035.5	2210.46	393.398	338.862	334.996	218.16	158.821	108.212	11.4612	9.93536	9.88634	1712.98	3.10909	9.74e-52	2.23e-50	UP		-	-	-
mRNA_6994	scaffold_36	131285	133977	3764	+	mRNA_6994	5785.52	6463.09	7266.28	21514.5	22189.5	20818.5	265.576	282.096	296.746	522.889	542.735	512.538	14006.2	-1.72533	1.04e-51	2.38e-50	DOWN	dihydrolipoyl dehydrogenase	[GO:0005623:cell][GO:0005960:glycine cleavage complex][GO:0009353:mitochondrial oxoglutarate dehydrogenase complex][GO:0005967:mitochondrial pyruvate dehydrogenase complex][GO:0005739:mitochondrion][GO:0004148:dihydrolipoyl dehydrogenase activity][GO:0009055:electron transfer activity][GO:0050660:flavin adenine dinucleotide binding][GO:0004739:pyruvate dehydrogenase (acetyl-transferring) activity…	[ko00010:Glycolysis / Gluconeogenesis][ko00020:Citrate cycle (TCA cycle)][ko00260:Glycine, serine and threonine metabolism][ko00280:Valine, leucine and isoleucine degradation][ko00620:Pyruvate metabolism][ko00630:Glyoxylate and dicarboxylate metabolism][ko00640:Propanoate metabolism]	Dihydrolipoyl dehydrogenase OS=Puccinia graminis f. sp. tritici OX=56615 GN=LPD1 PE=3 SV=1
mRNA_10845	scaffold_80	94949	95682	1218	+	mRNA_10845	6448.95	9259.76	14740.4	88.7543	71.7591	132.201	914.824	1248.99	1860.31	6.66606	5.424	10.0581	5123.65	6.7006	1.17e-51	2.66e-50	UP	carbonic anhydrase	[GO:0005737:cytoplasm][GO:0005634:nucleus][GO:0004089:carbonate dehydratase activity][GO:0008270:zinc ion binding][GO:1990748:cellular detoxification][GO:0071244:cellular response to carbon dioxide][GO:0034599:cellular response to oxidative stress][GO:0006730:one-carbon metabolic process]	[ko00910:Nitrogen metabolism]	-
mRNA_9886	scaffold_65	111055	111910	1632	+	mRNA_9886	28.7461	42.0607	32.0482	339.425	326.903	374.784	3.04337	4.23412	3.01861	19.0262	18.4412	21.2808	190.661	-3.33407	1.38e-51	3.14e-50	DOWN		-	-	-
mRNA_568	scaffold_2	544401	545091	948	-	mRNA_568	2257.32	2812.36	2743.15	9066.13	9813.72	8830.54	411.416	487.383	444.8	874.865	953.049	863.187	5920.54	-1.82653	1.45e-51	3.3e-50	DOWN		-	-	-
mRNA_9668	scaffold_62	55618	62783	11878	+	mRNA_9668	2177.14	2636.99	2569.05	7611.28	7902.8	7984.7	31.6693	36.4731	33.247	58.6194	61.2531	62.2933	5147	-1.67029	1.48e-51	3.37e-50	DOWN	hypothetical protein	[GO:0005829:cytosol][GO:0000790:nuclear chromatin][GO:0005634:nucleus][GO:0005665:RNA polymerase II, core complex][GO:0003677:DNA binding][GO:0003899:DNA-directed 5'-3' RNA polymerase activity][GO:0046872:metal ion binding][GO:0006366:transcription by RNA polymerase II]	[ko00230:Purine metabolism][ko00240:Pyrimidine metabolism][ko03020:RNA polymerase]	DNA-directed RNA polymerase subunit OS=Mycena chlorophos OX=658473 GN=MCHLO_13920 PE=3 SV=1
mRNA_3541	scaffold_14	476293	477273	1962	+	mRNA_3541	200.466	291.573	289.3	1466.85	1932.18	1813.6	17.6538	24.4149	22.6659	68.3931	90.6648	85.658	998.994	-2.73827	1.5e-51	3.4e-50	DOWN		-	-	-
mRNA_4250	scaffold_18	297252	299668	3874	-	mRNA_4250	3043.3	3406.2	3475.06	9042.15	9319.38	9003.81	135.732	144.45	137.888	213.52	221.471	215.374	6214.98	-1.46335	1.97e-51	4.45e-50	DOWN	hypothetical protein	[GO:0010494:cytoplasmic stress granule][GO:0005829:cytosol][GO:1990904:ribonucleoprotein complex][GO:1990861:Ubp3-Bre5 deubiquitination complex][GO:0003729:mRNA binding][GO:1905538:polysome binding][GO:0003723:RNA binding][GO:0051028:mRNA transport][GO:0016579:protein deubiquitination][GO:0060628:regulation of ER to Golgi vesicle-mediated transport][GO:0034517:ribophagy]	-	DNA primase OS=Wallemia ichthyophaga OX=245174 GN=E3P90_00133 PE=3 SV=1
mRNA_3029	scaffold_12	205125	206302	2118	+	mRNA_3029	1049.23	864.026	1058.46	3330.69	3424.5	3406.43	85.5936	67.0206	76.8193	143.858	148.854	149.039	2188.89	-1.77436	2.63e-51	5.94e-50	DOWN	hypothetical protein	[GO:0000177:cytoplasmic exosome (RNase complex)][GO:0005829:cytosol][GO:0000178:exosome (RNase complex)][GO:0000790:nuclear chromatin][GO:0000176:nuclear exosome (RNase complex)][GO:0005730:nucleolus][GO:0005634:nucleus][GO:0003723:RNA binding][GO:0000467:exonucleolytic trimming to generate mature 3'-end of 5.8S rRNA from tricistronic rRNA transcript (SSU-rRNA, 5.8S rRNA, LSU-rRNA)][GO:0070651:no…	[ko03018:RNA degradation]	Exosome complex component ski6 OS=Schizosaccharomyces pombe (strain 972 / ATCC 24843) OX=284812 GN=ski6 PE=2 SV=1
mRNA_3670	scaffold_15	287661	289277	2982	+	mRNA_3670	524.994	643.742	806.402	3363.07	3524.17	3684.95	30.4188	35.466	41.5687	103.17	108.803	114.512	2091.22	-2.4212	2.99e-51	6.74e-50	DOWN	hypothetical protein	-	[ko04141:Protein processing in endoplasmic reticulum]	-
mRNA_3899	scaffold_16	339352	339929	882	+	mRNA_3899	437.999	559.621	486.786	2269.23	2261.74	1906.01	85.8026	104.24	84.8384	235.363	236.083	200.255	1320.23	-2.11604	3.05e-51	6.85e-50	DOWN		-	-	-
mRNA_2595	scaffold_10	168366	171444	4840	-	mRNA_2595	1745.19	1845.68	1783.44	4414.93	4506.21	4451.21	62.3007	62.6496	56.6416	83.4459	85.7148	85.2233	3124.44	-1.31499	3.15e-51	7.09e-50	DOWN	hypothetical protein	-	-	Transcription factor OS=Ganoderma sinense ZZ0214-1 OX=1077348 GN=GSI_07161 PE=4 SV=1
mRNA_7208	scaffold_38	22959	26944	7554	+	mRNA_7208	2298.17	2468.03	2388.89	5918.95	5839.06	5905.42	52.5656	53.6762	48.6119	71.6795	71.1633	72.4436	4136.42	-1.30369	4.72e-51	1.06e-49	DOWN	hypothetical protein	[GO:0005737:cytoplasm]	-	-
mRNA_262	scaffold_1	705569	714555	15612	+	mRNA_262	3987.38	4447.03	4066.66	11534.5	10737.3	11241	44.1291	46.797	40.0407	67.5874	63.3178	66.7223	7668.96	-1.42259	5.34e-51	1.2e-49	DOWN	hypothetical protein	[GO:0005938:cell cortex][GO:0051285:cell cortex of cell tip][GO:0032153:cell division site][GO:0005086:ARF guanyl-nucleotide exchange factor activity][GO:0005547:phosphatidylinositol-3,4,5-trisphosphate binding][GO:0051523:cell growth mode switching, monopolar to bipolar][GO:0006886:intracellular protein transport][GO:0032012:regulation of ARF protein signal transduction][GO:0023052:signaling][GO…	-	PH and SEC7 domain-containing protein OS=Sparassis crispa OX=139825 GN=SCP_0309300 PE=4 SV=1
mRNA_4927	scaffold_22	178651	183687	8754	+	mRNA_4927	2205.13	2415.28	2210.46	5887.77	5845.71	5941.36	43.5234	45.3282	38.815	61.5278	61.4781	62.8934	4084.28	-1.37136	8.2e-51	1.83e-49	DOWN	hypothetical protein	[GO:0005634:nucleus][GO:0016586:RSC-type complex][GO:0005524:ATP binding][GO:0003677:DNA binding][GO:0003678:DNA helicase activity][GO:0008094:DNA-dependent ATPase activity][GO:0042393:histone binding][GO:0043044:ATP-dependent chromatin remodeling][GO:0006338:chromatin remodeling][GO:0045944:positive regulation of transcription by RNA polymerase II][GO:0006366:transcription by RNA polymerase II]	-	SNF2-family ATP dependent chromatin remodeling factor snf21 OS=Dendrothele bispora CBS 962.96 OX=1314807 GN=K435DRAFT_969771 PE=4 SV=1
mRNA_3615	scaffold_15	142408	144241	3564	-	mRNA_3615	658.89	709.328	816.796	118.739	139.532	124.5	31.9427	32.6977	35.2289	3.04777	3.60433	3.23712	427.964	2.51403	8.69e-51	1.94e-49	UP	hypothetical protein	[GO:0032153:cell division site][GO:0033597:mitotic checkpoint complex][GO:0072686:mitotic spindle][GO:0044732:mitotic spindle pole body][GO:0005634:nucleus][GO:0010997:anaphase-promoting complex binding][GO:1990757:ubiquitin ligase activator activity][GO:0031145:anaphase-promoting complex-dependent catabolic process][GO:0007049:cell cycle][GO:0051301:cell division][GO:1905188:positive regulation …	[ko04110:Cell cycle][ko04114:Oocyte meiosis][ko04120:Ubiquitin mediated proteolysis]	WD_REPEATS_REGION domain-containing protein OS=Venustampulla echinocandica OX=2656787 GN=BP5553_02357 PE=4 SV=1
mRNA_10727	scaffold_78	56712	57999	1968	-	mRNA_10727	755.719	679.387	563.009	3348.68	3120.19	2715.9	66.3485	56.7152	43.9757	155.659	145.964	127.884	1863.81	-2.19987	1.13e-50	2.51e-49	DOWN	hypothetical protein	-	-	-
mRNA_7864	scaffold_43	167222	169200	3540	+	mRNA_7864	1791.33	1933.37	2167.15	6176.82	6092.88	5881.03	87.4317	89.7259	94.1042	159.621	158.456	153.949	4007.1	-1.62359	1.72e-50	3.84e-49	DOWN	hypothetical protein	-	-	-
mRNA_7320	scaffold_38	319348	323641	6672	-	mRNA_7320	860.869	952.425	961.446	217.088	221.922	182.258	22.2934	23.4521	22.1509	2.97651	3.0622	2.53138	566.001	2.15882	1.87e-50	4.15e-49	UP	hypothetical protein	[GO:0005737:cytoplasm][GO:0031314:extrinsic component of mitochondrial inner membrane][GO:0000329:fungal-type vacuole membrane][GO:0016021:integral component of membrane][GO:0016020:membrane][GO:0005525:GTP binding][GO:0003924:GTPase activity][GO:0008017:microtubule binding][GO:0000266:mitochondrial fission][GO:0008053:mitochondrial fusion][GO:1990627:mitochondrial inner membrane fusion][GO:00070…	-	Uncharacterized protein OS=Fusarium fasciculatum OX=2594813 GN=FIE12Z_9979 PE=3 SV=1
mRNA_7435	scaffold_39	295305	297665	4506	+	mRNA_7435	1867.74	2068.1	1949.74	644.069	563.442	583.996	71.6177	75.4029	66.5134	13.0758	11.5119	12.0101	1279.52	1.71539	3.1e-50	6.87e-49	UP		-	-	-
mRNA_7896	scaffold_43	245710	248737	4038	-	mRNA_7896	321.502	491.183	502.377	2741.79	2554.09	2587.55	13.7567	19.9841	19.1243	62.1147	58.2318	59.3812	1533.08	-2.58426	3.3e-50	7.3e-49	DOWN	hypothetical protein	[GO:0005783:endoplasmic reticulum][GO:0016021:integral component of membrane][GO:0022857:transmembrane transporter activity]	-	BQ5605_C013g07388 protein OS=Microbotryum silenes-dioicae OX=796604 GN=BQ5605_C013g07388 PE=4 SV=1
mRNA_6583	scaffold_32	318348	319082	1348	-	mRNA_6583	464.476	419.894	338.672	7.1963	7.97323	15.4021	59.5346	51.1749	38.62	0.488367	0.544546	1.05881	208.936	5.32789	4.17e-50	9.21e-49	UP		-	-	-
mRNA_9426	scaffold_59	128793	131158	3978	-	mRNA_9426	951.646	998.05	1057.59	2736.99	2849.1	2751.84	41.3339	41.2187	40.8673	62.9413	65.9376	64.1039	1890.87	-1.47158	4.82e-50	1.06e-48	DOWN	hypothetical protein	[GO:0072686:mitotic spindle][GO:0005730:nucleolus][GO:0005525:GTP binding][GO:0000054:ribosomal subunit export from nucleus]	[ko03008:Ribosome biogenesis in eukaryotes]	-
mRNA_6249	scaffold_30	223616	224061	750	-	mRNA_6249	195.171	395.656	438.281	3930.38	4173.99	4158.57	44.9624	86.6689	89.8285	479.402	512.366	513.817	2215.34	-3.5756	5.36e-50	1.18e-48	DOWN	hypothetical protein	-	-	-
mRNA_7029	scaffold_36	211631	213301	2658	+	mRNA_7029	1195.23	878.284	829.789	124.736	120.927	85.995	77.695	54.2859	47.9883	4.29302	4.18851	2.99809	539.16	3.12935	5.82e-50	1.28e-48	UP	oxidoreductase	[GO:0005758:mitochondrial intermembrane space][GO:0005634:nucleus][GO:0010181:FMN binding][GO:0004460:L-lactate dehydrogenase (cytochrome) activity][GO:0004459:L-lactate dehydrogenase activity][GO:0050040:lactate 2-monooxygenase activity][GO:1990748:cellular detoxification][GO:0006089:lactate metabolic process][GO:0019516:lactate oxidation]	-	L-lactate permease OS=Beauveria bassiana D1-5 OX=1245745 GN=BBAD15_g3053 PE=3 SV=1
mRNA_7916	scaffold_44	37258	38645	2166	+	mRNA_7916	4842.2	4614.56	2636.61	32559.6	33193.9	31431.8	386.26	350.009	187.116	1375.14	1410.88	1344.74	18213.1	-3.00634	6.24e-50	1.37e-48	DOWN	GroES-like protein	[GO:0005737:cytoplasm][GO:0004022:alcohol dehydrogenase (NAD) activity][GO:0008270:zinc ion binding]	[ko00010:Glycolysis / Gluconeogenesis][ko00071:Fatty acid degradation][ko00350:Tyrosine metabolism][ko00625:Chloroalkane and chloroalkene degradation][ko00626:Naphthalene degradation][ko00830:Retinol metabolism][ko00980:Metabolism of xenobiotics by cytochrome P450]	Fungal specific transcription factor domain family protein OS=Aspergillus niger OX=5061 GN=ATCC64974_61230 PE=4 SV=1
mRNA_11080	scaffold_84	69360	70869	1950	+	mRNA_11080	1411.58	1519.89	2075.34	7992.69	8375.88	8113.06	125.074	128.051	163.598	374.96	395.445	385.546	4914.74	-2.29024	6.77e-50	1.48e-48	DOWN	NAD(P)-binding protein	[GO:0016491:oxidoreductase activity]	-	Zn(II)2Cys6 transcription factor OS=Aspergillus ustus OX=40382 GN=HK57_00295 PE=4 SV=1
mRNA_1094	scaffold_4	204588	205152	762	-	mRNA_1094	406.227	369.278	455.604	1549.6	1930.85	1772.52	92.1107	79.6171	91.9085	186.034	233.283	215.558	1080.68	-2.09418	7.29e-50	1.59e-48	DOWN		-	-	-
mRNA_3525	scaffold_14	424235	425236	1666	+	mRNA_3525	157.347	168.956	113.468	865.954	845.163	818.878	16.3185	16.6611	10.4694	47.5496	46.7041	45.5481	494.961	-2.5199	8.32e-50	1.81e-48	DOWN		-	-	-
mRNA_5970	scaffold_28	255751	261575	10608	-	mRNA_5970	4733.27	4968.86	4588.09	11437.3	11646.2	12104.8	77.0945	76.9539	66.4846	98.6319	101.075	105.742	8246.42	-1.29995	9.03e-50	1.97e-48	DOWN	1,3-beta-glucan synthase	[GO:0000148:1,3-beta-D-glucan synthase complex][GO:0016021:integral component of membrane][GO:0003843:1,3-beta-D-glucan synthase activity][GO:0006075:(1->3)-beta-D-glucan biosynthetic process][GO:0071555:cell wall organization][GO:0008360:regulation of cell shape]	[ko00500:Starch and sucrose metabolism]	Beta-(1 3)-glucan synthase OS=Pyrenophora tritici-repentis OX=45151 GN=Ptr86124_00197 PE=4 SV=1
mRNA_6576	scaffold_32	297953	299259	2298	-	mRNA_6576	445.564	462.667	420.958	58.7698	58.4704	70.5929	33.5009	33.077	28.1586	2.33954	2.34248	2.84667	252.837	2.82401	2.06e-49	4.46e-48	UP	acid protease	[GO:0005576:extracellular region][GO:0004190:aspartic-type endopeptidase activity][GO:0006508:proteolysis]	[ko04071:Sphingolipid signaling pathway][ko04140:Autophagy - animal][ko04142:Lysosome][ko04210:Apoptosis]	Glycosyltransferase family 1 protein OS=Stemphylium lycopersici OX=183478 GN=DDE83_005235 PE=3 SV=1
mRNA_5853	scaffold_27	385846	387556	2994	+	mRNA_5853	639.222	908.225	944.989	111.543	102.323	97.5466	36.8889	49.8367	48.5174	3.40813	3.14639	3.01916	467.308	2.99948	2.84e-49	6.16e-48	UP	hypothetical protein	-	-	-
mRNA_1050	scaffold_4	75513	83744	14040	-	mRNA_1050	1087.81	1320.99	1219.56	3739.68	4050.4	4194.5	13.387	15.4575	13.3524	24.3665	26.5596	27.6847	2602.16	-1.72359	3.1e-49	6.72e-48	DOWN	hypothetical protein	-	-	-
mRNA_12715	scaffold_131	26802	28632	3346	-	mRNA_12715	565.087	557.482	537.024	100.748	110.296	112.949	29.18	27.3724	24.6712	2.75447	3.03477	3.12811	330.598	2.35829	3.16e-49	6.82e-48	UP	hypothetical protein	-	-	-
mRNA_12338	scaffold_115	33492	34123	1264	+	mRNA_12338	354.031	300.841	394.106	1490.83	1910.92	1659.58	48.3938	39.1018	47.928	107.897	139.183	121.668	1018.38	-2.2718	3.94e-49	8.5e-48	DOWN		-	-	-
mRNA_6435	scaffold_31	271320	272374	1896	-	mRNA_6435	1999.36	2037.45	2254.63	5980.12	5571.96	5737.28	182.2	176.545	182.793	288.535	270.558	280.41	3930.14	-1.45878	4.05e-49	8.73e-48	DOWN	galactose mutarotase-like protein	[GO:0005737:cytoplasm][GO:0005634:nucleus][GO:0030246:carbohydrate binding][GO:0047938:glucose-6-phosphate 1-epimerase activity][GO:0044262:cellular carbohydrate metabolic process]	[ko00010:Glycolysis / Gluconeogenesis]	-
mRNA_5433	scaffold_25	136400	138095	2610	-	mRNA_5433	914.579	938.88	1143.34	4109.09	3602.57	3595.11	60.5447	59.0985	67.3377	144.023	127.076	127.643	2383.93	-1.91651	5.46e-49	1.17e-47	DOWN	hypothetical protein	-	-	-
mRNA_4663	scaffold_20	414756	416827	3928	-	mRNA_4663	1511.44	1683.85	1748.79	459.364	439.857	499.285	66.4836	70.4271	68.4368	10.6982	10.3093	11.7788	1057.1	1.82154	5.69e-49	1.22e-47	UP	NAD(P)-binding protein	-	-	-
mRNA_7882	scaffold_43	214714	215974	2318	-	mRNA_7882	469.015	586.711	419.225	2236.85	2106.26	2167.85	34.9598	41.5832	27.8008	88.2775	83.6545	86.6644	1330.98	-2.14074	5.72e-49	1.22e-47	DOWN	hypothetical protein	-	-	-
mRNA_2414	scaffold_9	242688	246691	7122	+	mRNA_2414	1799.66	1587.61	1378.07	358.615	385.373	360.666	43.6599	36.6226	29.7436	4.60632	4.98161	4.69277	978.332	2.10966	6.36e-49	1.36e-47	UP	hypothetical protein	-	-	-
mRNA_8086	scaffold_45	170668	171554	1668	-	mRNA_8086	1539.43	1206.93	1247.28	296.248	236.539	256.702	159.463	118.876	114.945	16.2475	13.0556	14.2613	797.188	2.33741	6.69e-49	1.43e-47	UP	hypothetical protein	-	-	-
mRNA_6942	scaffold_35	341034	341841	1278	+	mRNA_6942	977.366	994.485	753.566	3467.42	3953.4	3770.95	132.136	127.842	90.6386	248.2	284.793	273.43	2319.53	-2.03695	7.94e-49	1.69e-47	DOWN		-	-	-
mRNA_2691	scaffold_10	451710	454807	4880	-	mRNA_2691	2090.14	2089.49	2322.2	5611.91	5890.89	5743.7	74.0034	70.3441	73.1479	105.201	111.135	109.068	3958.05	-1.40766	1.02e-48	2.17e-47	DOWN	hypothetical protein	[GO:0005737:cytoplasm][GO:0005794:Golgi apparatus][GO:0016020:membrane][GO:0005777:peroxisome][GO:0005525:GTP binding][GO:0003924:GTPase activity][GO:1990606:membrane scission GTPase motor activity][GO:0008017:microtubule binding][GO:0006897:endocytosis][GO:0016559:peroxisome fission][GO:0007031:peroxisome organization][GO:0099050:vesicle scission]	[ko04217:Necroptosis][ko04668:TNF signaling pathway]	RNA polymerase III transcription factor (TF)IIIC subunit family protein OS=Aspergillus niger OX=5061 GN=ATCC64974_54260 PE=3 SV=1
mRNA_10633	scaffold_76	121183	125729	7872	-	mRNA_10633	393.367	399.933	412.296	1234.16	1201.3	1206.5	8.63394	8.34659	8.05094	14.3422	14.0494	14.2026	807.927	-1.59546	1.02e-48	2.17e-47	DOWN	hypothetical protein	[GO:0032153:cell division site][GO:0005737:cytoplasm][GO:0044732:mitotic spindle pole body][GO:0005634:nucleus][GO:0061499:outer plaque of mitotic spindle pole body][GO:0060090:molecular adaptor activity][GO:0034613:cellular protein localization][GO:0140278:mitotic division septum assembly][GO:1902412:regulation of mitotic cytokinesis][GO:0031028:septation initiation signaling]	[ko04392:Hippo signaling pathway -multiple species]	-
mRNA_3698	scaffold_15	361160	366292	6962	+	mRNA_3698	464.476	675.822	770.023	4076.7	3678.32	3896.73	11.5272	15.948	17.0017	53.5676	48.6413	51.8672	2260.35	-2.60935	1.14e-48	2.42e-47	DOWN	P-type ATPase	[GO:0005623:cell][GO:0032153:cell division site][GO:0051286:cell tip][GO:0016021:integral component of membrane][GO:0005886:plasma membrane][GO:0005524:ATP binding][GO:0046872:metal ion binding][GO:0008553:proton-exporting ATPase activity, phosphorylative mechanism][GO:0120029:proton export across plasma membrane][GO:1902600:proton transmembrane transport][GO:0051453:regulation of intracellular p…	[ko00190:Oxidative phosphorylation]	Plasma membrane ATPase OS=Valsa mali var. pyri OX=694573 GN=PMA1 PE=2 SV=1
mRNA_1983	scaffold_7	396529	403466	12036	+	mRNA_1983	2458.55	2691.88	2816.78	7155.52	6981.9	7300.59	35.2933	36.7436	35.9744	54.3858	53.4049	56.2085	4900.87	-1.42819	1.18e-48	2.5e-47	DOWN	hypothetical protein	[GO:0030479:actin cortical patch][GO:0010008:endosome membrane][GO:0005886:plasma membrane][GO:0003779:actin binding][GO:0005509:calcium ion binding][GO:0006897:endocytosis]	-	Uncharacterized protein OS=Serendipita vermifera MAFF 305830 OX=933852 GN=M408DRAFT_8613 PE=4 SV=1
mRNA_770	scaffold_3	213501	214597	1718	+	mRNA_770	979.636	712.18	815.064	3283.91	3530.81	3424.4	98.5229	68.1042	72.9275	174.862	189.209	184.709	2124.33	-2.03023	1.29e-48	2.73e-47	DOWN	hypothetical protein	-	-	-
mRNA_4919	scaffold_22	155239	156338	1794	-	mRNA_4919	531.802	542.511	680.808	2246.44	2167.39	2212.77	51.2181	49.6814	58.3344	114.551	111.226	114.298	1396.95	-1.9181	1.53e-48	3.24e-47	DOWN	hypothetical protein	[GO:0005739:mitochondrion][GO:0005774:vacuolar membrane][GO:0046872:metal ion binding]	-	-
mRNA_2095	scaffold_8	29890	35369	9812	+	mRNA_2095	1556.83	1914.83	2324.79	9075.73	8688.17	8996.11	27.4144	32.0612	36.4208	84.6157	81.5193	84.9617	5426.08	-2.20719	1.59e-48	3.36e-47	DOWN	hypothetical protein	-	-	-
mRNA_3438	scaffold_14	169281	170146	942	+	mRNA_3438	43.8756	208.165	353.396	125419	135764	130661	8.04763	36.3047	57.6679	12179.8	13268.6	12853.5	65408.4	-9.33874	1.65e-48	3.47e-47	DOWN	hypothetical protein	-	-	-
mRNA_8554	scaffold_50	30594	34576	6552	-	mRNA_8554	12424.4	10410.4	8821.05	2609.86	2531.5	2518.24	327.639	261.036	206.952	36.4393	35.5709	35.6164	6552.56	2.04716	1.74e-48	3.66e-47	UP	hypothetical protein	[GO:0016491:oxidoreductase activity][GO:0016740:transferase activity]	-	Carrier domain-containing protein OS=Phellinidium pouzarii OX=167371 GN=EW145_g7002 PE=4 SV=1
mRNA_10503	scaffold_74	106957	108973	3680	+	mRNA_10503	867.677	754.954	679.076	118.739	128.901	148.887	40.7386	33.7039	28.3657	2.9517	3.22476	3.74917	449.705	2.5387	1.95e-48	4.1e-47	UP	hypothetical protein	-	-	-
mRNA_7841	scaffold_43	112826	115496	4406	-	mRNA_7841	3261.92	1836.41	1788.64	209.892	235.21	207.928	127.916	68.4751	62.4023	4.35791	4.91476	4.37316	1256.67	3.39909	2.51e-48	5.26e-47	UP	subtilisin-like protein	[GO:0005576:extracellular region][GO:0005615:extracellular space][GO:0046872:metal ion binding][GO:0004252:serine-type endopeptidase activity][GO:0006508:proteolysis]	[ko04142:Lysosome]	Aorsin OS=Grifola frondosa OX=5627 GN=aorO_3 PE=4 SV=1
mRNA_420	scaffold_2	193606	195003	1776	+	mRNA_420	91.5335	56.3185	97.0108	718.43	613.939	725.182	8.90498	5.20973	8.39653	37.0057	31.8253	37.8382	383.736	-3.07673	3.17e-48	6.62e-47	DOWN	RTA1-domain-containing protein	[GO:0032153:cell division site][GO:0051286:cell tip][GO:0005737:cytoplasm][GO:0000324:fungal-type vacuole][GO:0005794:Golgi apparatus][GO:0016021:integral component of membrane][GO:0005886:plasma membrane][GO:0045332:phospholipid translocation]	-	Fungal_trans domain-containing protein OS=Aspergillus flavus (strain ATCC MYA-384 / AF70) OX=1392242 GN=AFLA70_86g003071 PE=4 SV=1
mRNA_10507	scaffold_74	114078	116689	4530	-	mRNA_10507	411.523	463.38	596.79	2274.03	2255.1	2271.81	15.6961	16.8053	20.251	45.9224	45.8307	46.4729	1378.77	-2.20976	3.32e-48	6.93e-47	DOWN	hypothetical protein	[GO:0005576:extracellular region][GO:0000324:fungal-type vacuole][GO:0005775:vacuolar lumen][GO:0004190:aspartic-type endopeptidase activity][GO:0009405:pathogenesis][GO:0030163:protein catabolic process][GO:0006508:proteolysis]	-	Uncharacterized protein OS=Aureobasidium pullulans OX=5580 GN=D6C81_05266 PE=3 SV=1
mRNA_942	scaffold_3	632929	634317	1866	-	mRNA_942	3191.57	1939.78	2068.41	15924.2	15165.1	14764.2	295.521	170.784	170.391	780.68	748.21	733.203	8842.21	-2.67096	3.85e-48	8.02e-47	DOWN	PLC-like phosphodiesterase	-	[ko00564:Glycerophospholipid metabolism]	GP-PDE domain-containing protein (Fragment) OS=Chaetothyriales sp. CBS 132003 OX=2249419 GN=DV737_g4913 PE=4 SV=1
mRNA_7334	scaffold_39	18983	20995	3220	-	mRNA_7334	4787.73	5285.39	4964.87	1939.4	1829.86	1766.11	256.903	269.667	237.015	55.0984	52.318	50.8262	3428.89	1.44174	4.2e-48	8.73e-47	UP	hypothetical protein	-	-	-
mRNA_7562	scaffold_41	1265	3252	3102	-	mRNA_7562	1366.95	978.802	646.161	67.1654	55.8126	65.4589	76.139	51.8394	32.02	1.98076	1.65646	1.95548	530.059	3.98802	5.41e-48	1.12e-46	UP	hypothetical protein	[GO:0016021:integral component of membrane][GO:0015293:symporter activity][GO:0008643:carbohydrate transport]	-	Hexose transporter OS=Trichosporon asahii var. asahii (strain ATCC 90039 / CBS 2479 / JCM 2466 / KCTC 7840 / NCYC 2677 / UAMH 7654) OX=1186058 GN=A1Q1_05933 PE=3 SV=1
mRNA_2825	scaffold_11	263814	266134	4100	+	mRNA_2825	1263.31	1339.53	1410.99	411.388	364.111	394.037	53.2382	53.6753	52.9008	9.17899	8.17598	8.90593	863.894	1.77804	5.67e-48	1.18e-46	UP	cytochrome P450	-	[ko00120:Primary bile acid biosynthesis][ko00140:Steroid hormone biosynthesis]	-
mRNA_9993	scaffold_67	59234	60283	2100	-	mRNA_9993	2016.76	1806.47	2469.44	9885.31	8342.66	8580.25	165.933	141.325	180.76	430.624	365.742	378.623	5516.82	-2.09136	5.95e-48	1.23e-46	DOWN	coproporphyrinogen III oxidase	[GO:0005737:cytoplasm][GO:0005829:cytosol][GO:0005758:mitochondrial intermembrane space][GO:0005739:mitochondrion][GO:0004109:coproporphyrinogen oxidase activity][GO:0042803:protein homodimerization activity][GO:0006783:heme biosynthetic process][GO:0006782:protoporphyrinogen IX biosynthetic process]	[ko00860:Porphyrin and chlorophyll metabolism]	-
mRNA_1486	scaffold_5	471472	474129	4632	-	mRNA_1486	1069.66	1298.89	1258.54	3817.64	3953.4	3717.04	39.8999	46.0693	41.7659	75.3968	78.5763	74.3626	2519.19	-1.66328	6.27e-48	1.3e-46	DOWN	hypothetical protein	[GO:0071013:catalytic step 2 spliceosome][GO:0005634:nucleus][GO:0005686:U2 snRNP][GO:0071004:U2-type prespliceosome][GO:0003723:RNA binding][GO:0045292:mRNA cis splicing, via spliceosome]	[ko03040:Spliceosome]	-
mRNA_2335	scaffold_9	23913	28584	6924	-	mRNA_2335	1344.26	1371.61	1367.68	3267.12	3364.7	3428.25	33.5445	32.5446	30.3634	43.1653	44.7383	45.8819	2357.27	-1.3007	6.32e-48	1.3e-46	DOWN	transcription factor	[GO:0005737:cytoplasm][GO:0005829:cytosol][GO:0035145:exon-exon junction complex][GO:0005844:polysome][GO:0003723:RNA binding][GO:0070478:nuclear-transcribed mRNA catabolic process, 3'-5' exonucleolytic nonsense-mediated decay][GO:0000184:nuclear-transcribed mRNA catabolic process, nonsense-mediated decay]	[ko03013:RNA transport][ko03015:mRNA surveillance pathway]	Transcription factor OS=Lentinus tigrinus ALCF2SS1-7 OX=1328758 GN=L226DRAFT_503148 PE=4 SV=1
mRNA_2475	scaffold_9	400059	402624	4058	+	mRNA_2475	445.564	341.476	375.917	1501.63	1485.68	1580	18.9712	13.8247	14.2398	33.8514	33.7057	36.0803	955.044	-1.97372	6.61e-48	1.36e-46	DOWN	hypothetical protein	-	-	Fungal_trans domain-containing protein OS=Neonectria ditissima OX=78410 GN=AK830_g7878 PE=4 SV=1
mRNA_11562	scaffold_94	64726	67777	4992	+	mRNA_11562	1018.22	1070.77	1166.73	3220.34	3019.2	3329.42	35.2421	35.2393	35.9267	59.0139	55.681	61.8045	2137.44	-1.55591	7.21e-48	1.48e-46	DOWN	P-loop containing nucleoside triphosphate hydrolase protein	[GO:0005634:nucleus][GO:0071014:post-mRNA release spliceosomal complex][GO:0005684:U2-type spliceosomal complex][GO:0005524:ATP binding][GO:0003723:RNA binding][GO:0003724:RNA helicase activity][GO:0006364:rRNA processing][GO:0000390:spliceosomal complex disassembly]	[ko03040:Spliceosome]	Pre-mRNA splicing factor ATP-dependent RNA helicase PRP16 OS=Stemphylium lycopersici OX=183478 GN=DDE83_008773 PE=4 SV=1
mRNA_6339	scaffold_31	53858	62488	12012	-	mRNA_6339	1593.89	1711.66	1673.44	4050.32	4236.44	4147.01	22.9266	23.4104	21.4149	30.8461	32.4696	31.9924	2902.13	-1.32026	8.26e-48	1.7e-46	DOWN	hypothetical protein	-	[ko03050:Proteasome]	-
mRNA_5497	scaffold_25	297398	300218	4692	-	mRNA_5497	8461.93	11317.2	14139.3	63244.7	66062.2	64012.4	311.607	396.266	463.227	1233.08	1296.24	1264.25	37873	-2.5109	9.29e-48	1.9e-46	DOWN	heat shock protein 70	[GO:0005737:cytoplasm][GO:0005739:mitochondrion][GO:0005524:ATP binding][GO:0016887:ATPase activity][GO:0042623:ATPase activity, coupled][GO:0031072:heat shock protein binding][GO:0051787:misfolded protein binding][GO:0044183:protein folding chaperone][GO:0051082:unfolded protein binding][GO:0034605:cellular response to heat][GO:0071470:cellular response to osmotic stress][GO:0034620:cellular res…	[ko03018:RNA degradation]	-
mRNA_6198	scaffold_30	80971	82115	1812	-	mRNA_6198	583.243	539.66	641.83	1975.38	1828.53	2035.64	55.6144	48.9293	54.4484	99.7287	92.9038	104.105	1267.38	-1.72756	9.37e-48	1.92e-46	DOWN	hypothetical protein	[GO:0005829:cytosol][GO:0005634:nucleus][GO:0004106:chorismate mutase activity][GO:0009073:aromatic amino acid family biosynthetic process][GO:0046417:chorismate metabolic process][GO:0009094:L-phenylalanine biosynthetic process][GO:0000162:tryptophan biosynthetic process][GO:0006571:tyrosine biosynthetic process]	[ko00400:Phenylalanine, tyrosine and tryptophan biosynthesis]	-
mRNA_7745	scaffold_42	180034	185299	9252	-	mRNA_7745	2182.43	2259.16	2232.98	5240.1	5680.93	5479.3	40.7569	40.116	37.0999	51.8121	56.5293	54.8801	3845.82	-1.29689	9.67e-48	1.98e-46	DOWN	phospholipid-transporting ATPase 1	[GO:0005783:endoplasmic reticulum][GO:0005789:endoplasmic reticulum membrane][GO:0016021:integral component of membrane][GO:1990531:phospholipid-translocating ATPase complex][GO:0005886:plasma membrane][GO:0005524:ATP binding][GO:0034202:glycolipid-translocating activity][GO:0000287:magnesium ion binding][GO:0034203:glycolipid translocation][GO:0045332:phospholipid translocation]	-	P-type phospholipid transporter OS=Lentinula edodes OX=5353 GN=LENED_000120 PE=3 SV=1
mRNA_9261	scaffold_57	162058	164012	2178	+	mRNA_9261	301.077	449.122	408.831	2017.36	1860.42	1935.53	23.8845	33.8777	28.8542	84.7331	78.64	82.3509	1162.06	-2.32646	1.03e-47	2.09e-46	DOWN	hypothetical protein	[GO:0005829:cytosol][GO:0005634:nucleus][GO:0016614:oxidoreductase activity, acting on CH-OH group of donors]	-	BZIP domain-containing protein OS=Pseudogymnoascus sp. VKM F-4520 (FW-2644) OX=1420915 GN=V502_00859 PE=4 SV=1
mRNA_143	scaffold_1	399596	403946	6564	+	mRNA_143	1478.15	1692.41	1825.02	5078.19	5383.26	5205.91	38.9087	42.3588	42.7387	70.7729	75.5035	73.4944	3443.82	-1.6493	1.03e-47	2.09e-46	DOWN	hypothetical protein	[GO:0005737:cytoplasm][GO:0005829:cytosol][GO:0005634:nucleus][GO:0032991:protein-containing complex][GO:0005524:ATP binding][GO:0016887:ATPase activity][GO:0016973:poly(A)+ mRNA export from nucleus]	-	-
mRNA_10502	scaffold_74	104279	106090	3384	+	mRNA_10502	490.953	458.39	340.404	32.3833	17.2753	23.1031	25.0672	22.2542	15.4628	0.875424	0.469987	0.632655	227.085	4.13887	1.05e-47	2.14e-46	UP	hypothetical protein	-	-	-
mRNA_2455	scaffold_9	350889	355983	8592	-	mRNA_2455	497.761	633.762	524.898	1960.99	2092.97	2161.43	10.0097	12.1182	9.39081	20.8789	22.4264	23.3116	1311.97	-1.90688	1.14e-47	2.31e-46	DOWN	TPR-like protein	[GO:0005829:cytosol][GO:0055087:Ski complex][GO:0070478:nuclear-transcribed mRNA catabolic process, 3'-5' exonucleolytic nonsense-mediated decay][GO:0070481:nuclear-transcribed mRNA catabolic process, non-stop decay]	[ko03018:RNA degradation]	-
mRNA_8093	scaffold_45	189461	190037	816	+	mRNA_8093	50.6839	65.5861	104.806	719.63	975.392	880.487	10.7319	13.2047	19.7433	80.6763	110.047	99.9905	466.097	-3.54889	1.14e-47	2.32e-46	DOWN		-	-	-
mRNA_2001	scaffold_7	444411	446182	2562	-	mRNA_2001	910.04	866.165	679.942	3131.59	3110.89	3188.23	61.373	55.5429	40.7958	111.818	111.788	115.318	1981.14	-1.94004	1.45e-47	2.94e-46	DOWN	hypothetical protein	[GO:0016021:integral component of membrane][GO:0102985:Delta12-fatty-acid desaturase activity][GO:0016491:oxidoreductase activity][GO:0006633:fatty acid biosynthetic process][GO:0006636:unsaturated fatty acid biosynthetic process]	-	Fungal_trans domain-containing protein OS=Gibberella intermedia OX=948311 GN=BFJ72_g553 PE=4 SV=1
mRNA_8580	scaffold_50	135186	135884	1062	-	mRNA_8580	32424.8	68504	77080.3	4947.45	4720.15	4408.85	5275.32	10597.4	11156.9	426.171	409.187	384.704	32014.3	3.66058	1.47e-47	2.98e-46	UP		-	-	-
mRNA_5518	scaffold_25	348018	348337	420	-	mRNA_5518	907.771	804.856	803.804	2439.54	2578.01	2393.74	373.442	314.83	294.187	531.357	565.101	528.146	1654.62	-1.55809	2.59e-47	5.23e-46	DOWN	ubiquitin-like protein	[GO:0005737:cytoplasm][GO:0005829:cytosol][GO:0005634:nucleus][GO:0031386:protein tag][GO:0006464:cellular protein modification process][GO:0045292:mRNA cis splicing, via spliceosome][GO:0000398:mRNA splicing, via spliceosome]	-	-
mRNA_12116	scaffold_108	21295	23163	3162	+	mRNA_12116	214.083	288.009	381.98	1993.37	1942.81	2088.27	11.6981	14.9641	18.5696	57.6705	56.5664	61.1999	1151.42	-2.77057	3.47e-47	6.99e-46	DOWN	CDP-diacylglycerol-glycerol-3-phosphate 3-phosphatidyltransferase	[GO:0005759:mitochondrial matrix][GO:0031966:mitochondrial membrane][GO:0005524:ATP binding][GO:0008444:CDP-diacylglycerol-glycerol-3-phosphate 3-phosphatidyltransferase activity][GO:0032049:cardiolipin biosynthetic process][GO:0016024:CDP-diacylglycerol biosynthetic process][GO:0007006:mitochondrial membrane organization]	[ko00564:Glycerophospholipid metabolism]	-
mRNA_7151	scaffold_37	218156	220810	3714	-	mRNA_7151	346.466	225.274	292.765	1548.4	1488.34	1482.45	16.1181	9.96499	12.1171	38.139	36.8935	36.9883	897.283	-2.38709	3.97e-47	7.99e-46	DOWN	hypothetical protein	[GO:0016021:integral component of membrane][GO:0015171:amino acid transmembrane transporter activity][GO:0003333:amino acid transmembrane transport]	-	Fungal_trans domain-containing protein OS=Coleophoma crateriformis OX=565419 GN=BP5796_09385 PE=4 SV=1
mRNA_5484	scaffold_25	269375	270826	2058	-	mRNA_5484	496.248	435.578	251.189	3321.09	3223.84	3375.63	41.6629	34.7718	18.7619	147.626	144.218	151.997	1850.6	-3.06635	4.13e-47	8.29e-46	DOWN	Phosphoenolpyruvate/pyruvate domain-containing protein	-	-	Zn(2)-C6 fungal-type domain-containing protein OS=Pseudogymnoascus sp. VKM F-4513 (FW-928) OX=1420907 GN=V494_08593 PE=4 SV=1
mRNA_9888	scaffold_65	113542	116190	4470	+	mRNA_9888	243.585	268.761	209.613	954.709	1000.64	1083.28	9.41541	9.87792	7.2083	19.5385	20.6092	22.4574	626.765	-2.07089	4.38e-47	8.79e-46	DOWN	hypothetical protein	-	-	Predicted protein OS=Postia placenta (strain ATCC 44394 / Madison 698-R) OX=561896 GN=POSPLDRAFT_91188 PE=4 SV=1
mRNA_2957	scaffold_12	37114	39857	4638	+	mRNA_2957	1563.63	983.792	906.878	124.736	99.6654	111.665	58.2506	34.8482	30.0567	2.4603	1.97835	2.23107	631.728	3.36038	5.45e-47	1.09e-45	UP	hypothetical protein	[GO:0005737:cytoplasm][GO:0010494:cytoplasmic stress granule][GO:0005844:polysome][GO:0005524:ATP binding][GO:0003677:DNA binding][GO:0003678:DNA helicase activity][GO:0003729:mRNA binding][GO:0003723:RNA binding][GO:0003724:RNA helicase activity][GO:0000184:nuclear-transcribed mRNA catabolic process, nonsense-mediated decay][GO:0006449:regulation of translational termination]	[ko03013:RNA transport][ko03015:mRNA surveillance pathway]	Regulator of nonsense transcripts, putative OS=Byssochlamys spectabilis (strain No. 5 / NBRC 109023) OX=1356009 GN=PVAR5_7070 PE=4 SV=1
mRNA_5435	scaffold_25	139749	143897	5972	-	mRNA_5435	694.444	745.686	575.135	2474.33	2344.13	2540.06	20.0916	20.5137	14.8038	37.9022	36.137	39.414	1562.3	-1.86731	5.91e-47	1.18e-45	DOWN	hypothetical protein	[GO:0005856:cytoskeleton][GO:0005783:endoplasmic reticulum][GO:0005789:endoplasmic reticulum membrane][GO:0012507:ER to Golgi transport vesicle membrane][GO:0000139:Golgi membrane][GO:0005795:Golgi stack][GO:0006888:endoplasmic reticulum to Golgi vesicle-mediated transport][GO:0048211:Golgi vesicle docking][GO:0006886:intracellular protein transport][GO:0061025:membrane fusion][GO:0035493:SNARE c…	-	-
mRNA_3893	scaffold_16	328531	330987	3990	-	mRNA_3893	600.642	702.199	716.321	2167.28	2136.83	2076.72	26.0099	28.9131	27.5967	49.6901	49.3045	48.2314	1400	-1.66039	6.83e-47	1.36e-45	DOWN	Pkinase-domain-containing protein	[GO:0042764:ascospore-type prospore][GO:0005737:cytoplasm][GO:0005730:nucleolus][GO:0005634:nucleus][GO:0005524:ATP binding][GO:0004674:protein serine/threonine kinase activity][GO:0071470:cellular response to osmotic stress][GO:0034599:cellular response to oxidative stress][GO:0051321:meiotic cell cycle][GO:0044773:mitotic DNA damage checkpoint][GO:0010972:negative regulation of G2/M transition …	-	Protein kinase domain-containing protein OS=Hericium alpestre OX=135208 GN=EWM64_g1790 PE=4 SV=1
mRNA_7661	scaffold_41	290858	293016	4318	+	mRNA_7661	4762.77	10655.6	12249.3	64.7667	85.0478	41.0723	190.578	405.418	436.067	1.37213	1.8133	0.881439	4643.1	7.17988	7.95e-47	1.58e-45	UP	hypothetical protein	-	-	-
mRNA_713	scaffold_3	52780	53326	750	+	mRNA_713	604.424	489.757	651.358	2180.48	2184.67	2271.81	139.244	107.282	133.5	265.961	268.172	280.696	1397.08	-1.92807	1.05e-46	2.1e-45	DOWN	ribosomal protein L35	[GO:0005829:cytosol][GO:0022625:cytosolic large ribosomal subunit][GO:0005730:nucleolus][GO:0003729:mRNA binding][GO:0003735:structural constituent of ribosome][GO:0002181:cytoplasmic translation][GO:0000463:maturation of LSU-rRNA from tricistronic rRNA transcript (SSU-rRNA, 5.8S rRNA, LSU-rRNA)]	[ko03010:Ribosome]	-
mRNA_6989	scaffold_36	117829	119106	2436	+	mRNA_6989	966.776	849.055	836.718	176.309	213.948	207.928	68.5716	57.2619	52.7989	6.62102	8.08578	7.90974	541.789	2.15056	1.13e-46	2.25e-45	UP	hypothetical protein	-	-	-
mRNA_3075	scaffold_12	335569	336882	2424	-	mRNA_3075	2721.04	2839.45	2871.35	6940.83	6492.87	6830.83	193.954	192.446	182.086	261.942	246.601	261.136	4782.73	-1.26515	1.25e-46	2.48e-45	DOWN	hypothetical protein	-	-	Fungal specific transcription factor domain containing protein OS=Ceratobasidium theobromae OX=1582974 GN=CTheo_1676 PE=4 SV=1
mRNA_5568	scaffold_26	22034	23769	3356	-	mRNA_5568	2262.62	2100.18	2254.63	722.028	590.019	685.393	116.489	102.812	103.271	19.6816	16.1858	18.9254	1435.81	1.72723	1.43e-46	2.83e-45	UP	Nucleotidylyl transferase	[GO:0005634:nucleus][GO:0005524:ATP binding][GO:0000309:nicotinamide-nucleotide adenylyltransferase activity][GO:0004515:nicotinate-nucleotide adenylyltransferase activity][GO:0009435:NAD biosynthetic process]	[ko00760:Nicotinate and nicotinamide metabolism]	-
mRNA_2147	scaffold_8	169538	185770	30522	+	mRNA_2147	1905.56	1849.96	1824.15	4441.31	4399.9	4327.99	10.7871	9.95763	9.18693	13.3115	13.2715	13.1401	3124.81	-1.23885	1.47e-46	2.9e-45	DOWN	midasin	[GO:0005730:nucleolus][GO:0005654:nucleoplasm][GO:0030687:preribosome, large subunit precursor][GO:0005524:ATP binding][GO:0016887:ATPase activity][GO:0005509:calcium ion binding][GO:0000027:ribosomal large subunit assembly][GO:0006364:rRNA processing]	[ko03008:Ribosome biogenesis in eukaryotes]	-
mRNA_2210	scaffold_8	332475	334725	4064	-	mRNA_2210	501.543	474.074	442.612	1411.67	1420.56	1469.62	21.3231	19.1646	16.7414	31.7766	32.1808	33.5102	953.347	-1.60007	1.49e-46	2.94e-45	DOWN	dynactin p62	-	-	-
mRNA_12497	scaffold_121	1101	920	2572	+	mRNA_12497	345.709	262.345	224.337	1614.37	1451.13	1458.07	23.2239	16.7575	13.4077	57.4194	51.9428	52.533	892.659	-2.4408	1.59e-46	3.13e-45	DOWN	hypothetical protein	[GO:0005887:integral component of plasma membrane][GO:0022857:transmembrane transporter activity][GO:0055085:transmembrane transport]	-	C6 transcription factor, putative OS=Penicillium digitatum (strain PHI26 / CECT 20796) OX=1170229 GN=PDIG_38540 PE=4 SV=1
mRNA_324	scaffold_1	880251	881311	1626	-	mRNA_324	913.066	1037.97	1028.14	2727.4	2795.95	2837.84	97.0236	104.875	97.1975	153.446	158.306	161.731	1890.06	-1.48886	1.85e-46	3.63e-45	DOWN	hypothetical protein	-	-	-
mRNA_11271	scaffold_88	1489	3103	3230	+	mRNA_11271	59.7616	62.0217	40.7099	386.201	462.448	433.826	3.1968	3.15463	1.9374	10.938	13.181	12.4463	240.828	-2.97206	1.97e-46	3.88e-45	DOWN		-	-	-
mRNA_5455	scaffold_25	189823	192171	4110	+	mRNA_5455	17294.5	18221.5	18048.3	47462	42153.2	43698.3	727.048	728.367	675.023	1056.41	944.231	985.256	31146.3	-1.31549	2.52e-46	4.94e-45	DOWN	hypothetical protein	[GO:0005737:cytoplasm][GO:0010494:cytoplasmic stress granule][GO:0005829:cytosol][GO:0008266:poly(U) RNA binding][GO:0003723:RNA binding][GO:0000398:mRNA splicing, via spliceosome][GO:0031138:negative regulation of conjugation with cellular fusion][GO:1902625:negative regulation of induction of conjugation with cellular fusion by negative regulation of transcription from RNA polymerase II promote…	-	-
mRNA_10339	scaffold_72	10119	9811	1806	-	mRNA_10339	1407.04	1206.21	1438.7	245.873	333.547	255.418	134.613	109.727	122.455	12.4543	17.0031	13.1057	814.467	2.28039	2.6e-46	5.1e-45	UP	NAD-P-binding protein	[GO:0016491:oxidoreductase activity][GO:0009405:pathogenesis]	-	Fungal_trans domain-containing protein OS=Pseudogymnoascus sp. VKM F-4516 (FW-969) OX=1420910 GN=V497_00942 PE=4 SV=1
mRNA_4237	scaffold_18	253522	255547	3840	-	mRNA_4237	640.735	646.594	729.313	135.53	91.6922	101.397	28.8299	27.6635	29.1948	3.22873	2.19832	2.44692	390.877	2.61295	3.77e-46	7.36e-45	UP	hypothetical protein	-	-	-
mRNA_11708	scaffold_97	69259	73032	6294	+	mRNA_11708	813.968	842.639	855.774	2128.9	2171.38	2148.59	22.3448	21.9949	20.9004	30.9426	31.7613	31.6339	1493.54	-1.36013	4.89e-46	9.54e-45	DOWN	chromatin remodeling complex protein	[GO:0008623:CHRAC][GO:0000781:chromosome, telomeric region][GO:0005634:nucleus][GO:0006348:chromatin silencing at telomere][GO:0046020:negative regulation of transcription from RNA polymerase II promoter by pheromones]	-	Transcription factor OS=Ganoderma sinense ZZ0214-1 OX=1077348 GN=GSI_06752 PE=4 SV=1
mRNA_2964	scaffold_12	51393	55203	5918	-	mRNA_2964	1432.01	1624.68	1650.92	5212.52	4455.71	4958.19	41.8087	45.1025	42.8818	80.5749	69.3157	77.638	3222.34	-1.63574	5.07e-46	9.88e-45	DOWN	hypothetical protein	[GO:0032153:cell division site][GO:0010494:cytoplasmic stress granule][GO:0005829:cytosol][GO:0016071:mRNA metabolic process][GO:0010603:regulation of cytoplasmic mRNA processing body assembly][GO:0034063:stress granule assembly]	-	-
mRNA_5711	scaffold_27	25202	28264	4026	+	mRNA_5711	1464.54	1332.4	1747.93	338.226	365.44	365.8	62.8525	54.371	66.7379	7.68529	8.35665	8.41968	935.721	2.08728	5.79e-46	1.13e-44	UP	Metallo-dependent phosphatase	-	-	-
mRNA_8737	scaffold_52	17340	20512	3556	-	mRNA_8737	524.994	712.18	762.228	3252.73	3133.48	2877.63	25.5087	32.903	32.9493	83.6783	81.1251	74.9892	1877.21	-2.21259	6.17e-46	1.2e-44	DOWN	hypothetical protein	-	-	-
mRNA_4929	scaffold_22	186256	187703	1956	+	mRNA_4929	1699.04	2068.81	3449.95	21386.2	22100.5	20664.5	150.083	173.764	271.123	1000.21	1040.21	978.998	11894.8	-3.15214	6.81e-46	1.32e-44	DOWN	arsenical pump-driving ATPase	[GO:0005783:endoplasmic reticulum][GO:0005524:ATP binding][GO:0016887:ATPase activity][GO:0046872:metal ion binding][GO:0045048:protein insertion into ER membrane]	-	-
mRNA_9135	scaffold_56	71603	75334	6434	+	mRNA_9135	663.429	648.732	589.86	135.53	98.3366	116.799	17.816	16.565	14.0926	1.927	1.4071	1.68223	375.448	2.43649	6.83e-46	1.32e-44	UP	hypothetical protein	-	-	TPR_REGION domain-containing protein OS=Panaeolus cyanescens OX=181874 GN=CVT24_012933 PE=4 SV=1
mRNA_11277	scaffold_88	18419	21508	4290	+	mRNA_11277	1789.06	1688.13	1718.48	4243.42	4079.64	4293.33	72.0551	64.6481	61.5757	90.4868	87.5496	92.7392	2968.68	-1.27997	6.89e-46	1.33e-44	DOWN	MATE efflux family protein	[GO:0000329:fungal-type vacuole membrane][GO:0016021:integral component of membrane][GO:0016020:membrane][GO:0015297:antiporter activity][GO:0022857:transmembrane transporter activity][GO:0042910:xenobiotic transmembrane transporter activity][GO:0055085:transmembrane transport]	-	-
mRNA_7685	scaffold_42	26906	28382	2594	+	mRNA_7685	121.793	152.559	213.077	1096.24	1150.8	1069.16	8.11235	9.66218	12.6267	38.6599	40.8433	38.1944	633.938	-2.76993	7.36e-46	1.42e-44	DOWN	hypothetical protein	[GO:0016491:oxidoreductase activity]	-	Zn(2)-C6 fungal-type domain-containing protein OS=Zymoseptoria tritici ST99CH_1A5 OX=1276529 GN=ZT1A5_G10196 PE=4 SV=1
mRNA_7957	scaffold_44	133014	142203	15498	-	mRNA_7957	1500.09	1521.31	1368.55	3844.02	3708.88	3840.26	16.7239	16.1269	13.574	22.6901	22.0322	22.962	2630.52	-1.37551	7.48e-46	1.44e-44	DOWN	hypothetical protein	[GO:0005829:cytosol][GO:0032991:protein-containing complex][GO:0030295:protein kinase activator activity][GO:0019901:protein kinase binding][GO:0043022:ribosome binding][GO:0034198:cellular response to amino acid starvation][GO:0072755:cellular response to benomyl][GO:0070301:cellular response to hydrogen peroxide][GO:1990451:cellular stress response to acidic pH][GO:1990625:negative regulation o…	-	Transcription factor OS=Podospora comata OX=48703 GN=PODCO_400640 PE=4 SV=1
mRNA_4392	scaffold_19	191434	194590	5994	+	mRNA_4392	1342.74	1425.79	1684.7	4835.91	4777.3	4639.88	38.7055	39.0791	43.2044	73.8055	73.3762	71.7325	3117.72	-1.67889	7.98e-46	1.54e-44	DOWN	hypothetical protein	-	-	-
mRNA_8714	scaffold_51	217622	218981	2412	+	mRNA_8714	669.481	940.306	832.387	134.331	132.887	106.531	47.9575	64.047	53.0482	5.09478	5.0722	4.09285	469.32	2.70768	9.45e-46	1.82e-44	UP	kinase-like protein	[GO:0005623:cell][GO:0032133:chromosome passenger complex][GO:0000775:chromosome, centromeric region][GO:0000941:condensed nuclear chromosome inner kinetochore][GO:0000778:condensed nuclear chromosome kinetochore][GO:0000780:condensed nuclear chromosome, centromeric region][GO:0005737:cytoplasm][GO:0072687:meiotic spindle][GO:1990385:meiotic spindle midzone][GO:1990023:mitotic spindle midzone][GO…	-	Protein kinase domain-containing protein OS=Xylaria flabelliformis OX=2512241 GN=FHL15_003716 PE=4 SV=1
mRNA_3920	scaffold_16	393539	395441	3706	-	mRNA_3920	745.885	1050.8	977.903	4477.3	3768.68	4098.24	34.7746	46.5826	40.5614	110.519	93.6212	102.475	2519.8	-2.15358	1.03e-45	1.98e-44	DOWN	hypothetical protein	[GO:1990243:atf1-pcr1 complex][GO:0000790:nuclear chromatin][GO:0005720:nuclear heterochromatin][GO:0005634:nucleus][GO:0001228:DNA-binding transcription activator activity, RNA polymerase II-specific][GO:0003690:double-stranded DNA binding][GO:0010844:recombination hotspot binding][GO:0003723:RNA binding][GO:0000978:RNA polymerase II proximal promoter sequence-specific DNA binding][GO:0010846:ac…	-	BZIP domain-containing protein OS=Sparassis crispa OX=139825 GN=SCP_0203330 PE=4 SV=1
mRNA_6820	scaffold_34	295005	296291	2268	+	mRNA_6820	68.8393	51.3283	34.6467	462.962	559.455	505.702	5.24432	3.7181	2.34824	18.6736	22.7097	20.6623	280.489	-3.29567	1.23e-45	2.35e-44	DOWN		-	-	-
mRNA_8385	scaffold_48	128019	130059	3614	+	mRNA_8385	5538.16	5984.74	6585.47	17400.6	16539.1	16274.9	264.773	272.06	280.106	440.458	421.323	417.307	11387.2	-1.47157	1.34e-45	2.57e-44	DOWN	serine palmitoyltransferase	[GO:0005783:endoplasmic reticulum][GO:0016021:integral component of membrane][GO:0017059:serine C-palmitoyltransferase complex][GO:0030170:pyridoxal phosphate binding][GO:0004758:serine C-palmitoyltransferase activity][GO:0030148:sphingolipid biosynthetic process]	[ko00600:Sphingolipid metabolism][ko04071:Sphingolipid signaling pathway]	-
mRNA_12339	scaffold_115	34632	35155	942	+	mRNA_12339	197.44	213.155	399.303	2589.47	2861.06	2664.56	36.2143	37.1751	65.1591	251.47	279.619	262.121	1487.5	-3.32745	1.42e-45	2.71e-44	DOWN	hypothetical protein	-	-	-
mRNA_9841	scaffold_64	150454	152443	2950	-	mRNA_9841	2727.85	1375.17	1389.33	119.938	154.149	129.634	159.77	76.5846	72.3948	3.71931	4.81071	4.07215	982.679	3.7671	1.47e-45	2.81e-44	UP	hypothetical protein	[GO:0005829:cytosol][GO:0005634:nucleus][GO:0016491:oxidoreductase activity]	-	Prostaglandin dehydrogenase OS=Aspergillus parasiticus (strain ATCC 56775 / NRRL 5862 / SRRC 143 / SU-1) OX=1403190 GN=P875_00033880 PE=4 SV=1
mRNA_5925	scaffold_28	143047	144361	1788	+	mRNA_5925	7048.84	7004.88	7443.85	17549.4	18650.7	16742.1	681.155	643.637	639.96	897.886	960.325	867.697	12406.6	-1.30029	1.48e-45	2.82e-44	DOWN	ATP synthase F1 gamma	[GO:0000275:mitochondrial proton-transporting ATP synthase complex, catalytic core F(1)][GO:0046933:proton-transporting ATP synthase activity, rotational mechanism][GO:0006754:ATP biosynthetic process][GO:0015986:ATP synthesis coupled proton transport]	[ko00190:Oxidative phosphorylation]	-
mRNA_9758	scaffold_63	115288	118219	4102	+	mRNA_9758	175.502	116.202	147.249	777.2	793.337	797.059	7.39236	4.65397	5.51796	17.3326	17.8054	18.0061	467.758	-2.43264	1.99e-45	3.78e-44	DOWN	hypothetical protein	-	-	-
mRNA_2985	scaffold_12	99197	99576	2532	-	mRNA_2985	831.367	663.703	711.124	128.334	81.0612	112.949	56.7316	43.0643	43.1722	4.63666	2.9474	4.13374	421.423	2.77116	2.41e-45	4.57e-44	UP	hypothetical protein	-	-	-
mRNA_12928	scaffold_145	15080	21630	12078	-	mRNA_12928	23400.1	30946.7	34231.8	6720.14	7051	7015.66	334.748	420.946	435.67	50.8991	53.7459	53.8269	18227.6	2.09129	2.6e-45	4.94e-44	UP		-	-	-
mRNA_2149	scaffold_8	189168	191338	3478	+	mRNA_2149	772.361	727.151	634.901	2681.82	2337.49	2329.57	38.3696	34.348	28.0608	70.5386	61.8742	62.0686	1580.55	-1.78313	3.79e-45	7.17e-44	DOWN	hypothetical protein	-	-	-
mRNA_8699	scaffold_51	177903	180389	3698	-	mRNA_8699	864.651	1100.71	1732.34	10086.8	10249.6	9988.26	40.3989	48.9003	72.0092	249.525	255.17	250.293	5670.39	-3.03636	3.96e-45	7.48e-44	DOWN	WD40 repeat-like protein	[GO:0010494:cytoplasmic stress granule][GO:0016282:eukaryotic 43S preinitiation complex][GO:0033290:eukaryotic 48S preinitiation complex][GO:0071540:eukaryotic translation initiation factor 3 complex, eIF3e][GO:0071541:eukaryotic translation initiation factor 3 complex, eIF3m][GO:0043614:multi-eIF complex][GO:0034399:nuclear periphery][GO:0003743:translation initiation factor activity][GO:0071470…	[ko03013:RNA transport]	-
mRNA_11017	scaffold_83	71568	74362	3888	+	mRNA_11017	6982.27	6277.73	6879.97	16699	17364.4	16126	310.289	265.267	272.009	392.908	411.171	384.35	11721.6	-1.31737	5.18e-45	9.76e-44	DOWN	hypothetical protein	[GO:0016021:integral component of membrane][GO:0005774:vacuolar membrane][GO:0000298:endopolyphosphatase activity][GO:0004309:exopolyphosphatase activity][GO:0006798:polyphosphate catabolic process][GO:0006797:polyphosphate metabolic process]	-	Zn(2)-C6 fungal-type domain-containing protein (Fragment) OS=Chaetothyriales sp. CBS 135597 OX=2249420 GN=DV738_g3194 PE=4 SV=1
mRNA_5805	scaffold_27	255825	257523	2448	+	mRNA_5805	23059.6	16721.6	15335.5	4015.53	3856.39	3795.33	1627.56	1122.21	962.963	150.058	145.03	143.67	11130.7	2.24003	5.76e-45	1.08e-43	UP	aspartic proteinase	[GO:0004190:aspartic-type endopeptidase activity]	-	-
mRNA_3395	scaffold_14	36486	41485	8060	-	mRNA_3395	1960.03	2080.93	2462.51	7053.57	6609.81	7106.78	42.0168	42.4161	46.9642	80.0573	75.4995	81.7079	4545.61	-1.67561	6.26e-45	1.18e-43	DOWN	hypothetical protein	[GO:0051285:cell cortex of cell tip][GO:0032153:cell division site][GO:0051286:cell tip][GO:0005829:cytosol][GO:0005769:early endosome][GO:0031097:medial cortex][GO:0016020:membrane][GO:0055037:recycling endosome][GO:0005802:trans-Golgi network][GO:0007032:endosome organization][GO:0001881:receptor recycling][GO:0008360:regulation of cell shape][GO:0017157:regulation of exocytosis][GO:0042147:ret…	-	-
mRNA_12911	scaffold_143	22864	24287	2174	-	mRNA_12911	5767.37	5614.03	6267.59	14070	14603	14180.2	458.368	424.251	443.163	592.053	618.403	604.434	10083.7	-1.27993	6.58e-45	1.23e-43	DOWN	hypothetical protein	[GO:0016021:integral component of membrane][GO:0000276:mitochondrial proton-transporting ATP synthase complex, coupling factor F(o)][GO:0015078:proton transmembrane transporter activity][GO:0015986:ATP synthesis coupled proton transport]	[ko00190:Oxidative phosphorylation]	-
mRNA_2785	scaffold_11	168100	169971	2744	-	mRNA_2785	1081.76	1272.51	1463.82	4494.09	4604.54	4620.63	68.115	76.1878	82.0026	149.825	154.487	156.043	2922.89	-1.84575	7.78e-45	1.46e-43	DOWN	hypothetical protein	[GO:0005737:cytoplasm][GO:0046872:metal ion binding][GO:0070006:metalloaminopeptidase activity][GO:0070084:protein initiator methionine removal]	-	-
mRNA_153	scaffold_1	425568	427881	4204	-	mRNA_153	1941.12	2018.91	1839.74	681.249	710.947	669.991	79.7783	78.8973	67.2693	14.8242	15.5691	14.7684	1310.33	1.49224	8.68e-45	1.62e-43	UP	hypothetical protein	[GO:0000307:cyclin-dependent protein kinase holoenzyme complex][GO:0016538:cyclin-dependent protein serine/threonine kinase regulator activity][GO:0019901:protein kinase binding][GO:0051301:cell division][GO:2000134:negative regulation of G1/S transition of mitotic cell cycle][GO:1905589:positive regulation of L-arginine import across plasma membrane][GO:1905534:positive regulation of leucine imp…	-	G1/S-specific cyclin pas1 OS=Schizosaccharomyces pombe (strain 972 / ATCC 24843) OX=284812 GN=pas1 PE=2 SV=3
mRNA_1182	scaffold_4	450498	451837	2460	-	mRNA_1182	198.197	288.009	258.984	1201.78	1234.52	1464.48	13.9206	19.2344	16.1831	44.6907	46.2013	55.1665	774.329	-2.38779	9.14e-45	1.71e-43	DOWN	hypothetical protein	-	-	-
mRNA_10433	scaffold_73	92998	95168	4014	-	mRNA_10433	888.102	1153.46	1096.57	4332.17	3703.57	3804.32	38.228	47.2099	41.9934	98.7314	84.944	87.8265	2496.36	-1.91583	1.09e-44	2.04e-43	DOWN		-	-	-
mRNA_9760	scaffold_63	122980	125791	4720	+	mRNA_9760	1157.41	1090.01	967.509	3036.84	3152.09	3202.35	42.3682	37.94	31.5091	58.8581	61.4817	62.8714	2101.03	-1.54591	1.43e-44	2.67e-43	DOWN	hypothetical protein	[GO:0005783:endoplasmic reticulum][GO:0016021:integral component of membrane][GO:0055085:transmembrane transport]	-	-
mRNA_12696	scaffold_130	32788	35760	5538	+	mRNA_12696	358.569	375.695	343.869	51.5735	45.1817	47.4898	11.1871	11.1452	9.5447	0.851923	0.751103	0.794646	203.73	2.90035	1.59e-44	2.97e-43	UP	hypothetical protein	-	-	-
mRNA_4292	scaffold_18	404797	406859	2746	-	mRNA_4292	583.999	553.918	608.916	1626.36	1844.47	1737.87	36.7458	33.14	34.0863	54.1806	61.839	58.6466	1159.26	-1.57655	1.69e-44	3.14e-43	DOWN	hypothetical protein	[GO:0005623:cell][GO:0005788:endoplasmic reticulum lumen][GO:0003756:protein disulfide isomerase activity][GO:0051082:unfolded protein binding][GO:0045454:cell redox homeostasis][GO:0006457:protein folding]	[ko04141:Protein processing in endoplasmic reticulum]	HLH transcription factor (GlcD gamma) OS=Pyrenophora tritici-repentis OX=45151 GN=A1F97_08625 PE=3 SV=1
mRNA_8500	scaffold_49	147490	148945	2488	-	mRNA_8500	1730.82	2167.19	2241.64	549.317	507.629	521.104	120.198	143.105	138.497	20.1976	18.7839	19.4089	1286.28	1.95955	2.09e-44	3.88e-43	UP	hypothetical protein	-	-	-
mRNA_7713	scaffold_42	110350	111300	1494	-	mRNA_7713	303.347	360.724	365.523	1145.41	1189.34	1198.8	35.082	39.6672	37.6086	70.1354	73.2902	74.3568	760.524	-1.77948	3.04e-44	5.63e-43	DOWN	hypothetical protein	-	-	-
mRNA_11695	scaffold_97	25975	29596	6910	+	mRNA_11695	801.864	903.948	721.518	183.506	163.451	147.603	20.0502	21.4918	16.0506	2.4294	2.17771	1.97945	486.982	2.2945	3.07e-44	5.68e-43	UP	hypothetical protein	-	-	-
mRNA_706	scaffold_3	33596	37555	6894	-	mRNA_706	578.704	668.693	654.823	1809.87	1897.63	1904.73	14.5038	15.9354	14.6008	24.0161	25.3414	25.6028	1252.41	-1.56088	3.14e-44	5.8e-43	DOWN	hypothetical protein	[GO:0031966:mitochondrial membrane][GO:0005739:mitochondrion][GO:0035091:phosphatidylinositol binding]	-	Uncharacterized protein OS=Verticillium longisporum OX=100787 GN=BN1708_006642 PE=4 SV=1
mRNA_191	scaffold_1	514634	515439	1386	-	mRNA_191	456.911	410.626	487.652	1463.25	1502.95	1383.62	56.9593	48.6733	54.0842	96.5787	99.8327	92.5082	950.836	-1.68367	3.2e-44	5.9e-43	DOWN	hypothetical protein	-	-	Fungal_trans domain-containing protein OS=Aspergillus mulundensis OX=1810919 GN=DSM5745_11133 PE=4 SV=1
mRNA_6179	scaffold_30	39391	41467	3492	+	mRNA_6179	794.299	958.841	1132.95	3725.28	3944.09	3894.16	39.3012	45.1107	49.8722	97.5915	103.983	103.339	2408.27	-2.00301	4.32e-44	7.97e-43	DOWN	hypothetical protein	[GO:0005829:cytosol][GO:0003824:catalytic activity]	-	-
mRNA_7574	scaffold_41	35514	38796	5118	-	mRNA_7574	5467.8	5351.69	6180.97	14790.8	14359.8	14807.8	184.59	171.79	185.643	264.374	258.308	268.113	10159.8	-1.37072	4.55e-44	8.38e-43	DOWN	L-glutamine D-fructose 6-phosphate amidotansferase	[GO:0097367:carbohydrate derivative binding][GO:0004360:glutamine-fructose-6-phosphate transaminase (isomerizing) activity][GO:0006002:fructose 6-phosphate metabolic process][GO:0034221:fungal-type cell wall chitin biosynthetic process][GO:0006541:glutamine metabolic process][GO:0006487:protein N-linked glycosylation][GO:0006048:UDP-N-acetylglucosamine biosynthetic process][GO:0006047:UDP-N-acety…	[ko00250:Alanine, aspartate and glutamate metabolism][ko00520:Amino sugar and nucleotide sugar metabolism]	-
mRNA_12211	scaffold_110	70704	72380	2730	+	mRNA_12211	561.305	517.56	472.061	1645.55	1649.13	1544.06	35.5248	31.1462	26.5802	55.1412	55.6138	52.4116	1064.95	-1.64068	5.36e-44	9.84e-43	DOWN	hypothetical protein	-	-	-
mRNA_1267	scaffold_4	639552	642166	4608	+	mRNA_1267	1003.09	1022.29	1180.59	3160.37	3004.58	3086.84	37.6116	36.4475	39.383	62.7412	60.029	62.0765	2076.29	-1.52971	5.5e-44	1.01e-42	DOWN	PAP2-domain-containing protein	-	-	-
mRNA_2610	scaffold_10	207800	209805	3726	-	mRNA_2610	907.014	1025.85	912.075	2714.2	2669.7	3002.13	42.0598	45.2324	37.6279	66.6387	65.9645	74.6641	1871.83	-1.55916	5.91e-44	1.08e-42	DOWN	hypothetical protein	-	-	Uncharacterized protein OS=Sparassis crispa OX=139825 GN=SCP_0409960 PE=4 SV=1
mRNA_2297	scaffold_8	560179	560819	1032	-	mRNA_2297	32.5284	27.0899	19.9219	271.061	340.191	275.954	5.44602	4.31256	2.96738	24.0278	30.3482	24.779	161.124	-3.47034	7.68e-44	1.4e-42	DOWN	hypothetical protein	-	-	-
mRNA_5492	scaffold_25	288015	290860	5040	+	mRNA_5492	454.642	517.56	624.507	2073.73	2001.28	2062.6	15.586	16.8709	19.0471	37.64	36.5568	37.9236	1289.05	-1.94386	8.75e-44	1.6e-42	DOWN	hypothetical protein	[GO:0005737:cytoplasm][GO:0005829:cytosol][GO:0005769:early endosome][GO:0005770:late endosome][GO:0030674:protein binding, bridging][GO:0031625:ubiquitin protein ligase binding][GO:2000397:positive regulation of ubiquitin-dependent endocytosis][GO:0032386:regulation of intracellular transport][GO:0070086:ubiquitin-dependent endocytosis]	-	-
mRNA_6886	scaffold_35	177123	178393	2148	+	mRNA_6886	263.253	250.225	235.598	933.12	841.176	843.265	21.1756	19.1383	16.8601	39.7402	36.0531	36.3794	561.106	-1.80449	8.8e-44	1.6e-42	DOWN	GroES-like protein	[GO:0004022:alcohol dehydrogenase (NAD) activity][GO:0046872:metal ion binding]	-	Alcohol dehydrogenase patD OS=Penicillium expansum OX=27334 GN=patD PE=1 SV=1
mRNA_8	scaffold_1	19300	21948	4518	+	mRNA_8	388.828	511.144	550.883	2054.54	2122.21	1949.65	14.8699	18.5868	18.7429	41.6003	43.2446	39.9886	1262.88	-2.07887	1.13e-43	2.06e-42	DOWN	MFS general substrate transporter	[GO:0000329:fungal-type vacuole membrane][GO:0005887:integral component of plasma membrane][GO:0000297:spermine transmembrane transporter activity][GO:0006855:drug transmembrane transport][GO:1903710:spermine transmembrane transport]	-	MFS general substrate transporter OS=Aspergillus violaceofuscus CBS 115571 OX=1450538 GN=BO99DRAFT_430030 PE=4 SV=1
mRNA_9378	scaffold_59	12536	13873	2250	+	mRNA_9378	1102.18	1194.1	1405.79	309.441	287.036	315.743	84.6385	87.1894	96.0419	12.5812	11.7448	13.004	769.048	2.02003	1.27e-43	2.31e-42	UP	hypothetical protein	-	-	Transcription initiation factor IIA large subunit OS=Termitomyces sp. J132 OX=1306850 GN=J132_06262 PE=4 SV=1
mRNA_8680	scaffold_51	133067	135750	3882	+	mRNA_8680	1904.81	1832.85	1720.21	4424.52	4648.4	4458.91	84.7795	77.5672	68.1159	104.265	110.24	106.439	3164.95	-1.30964	1.28e-43	2.33e-42	DOWN	mitochondrial Rho 1	[GO:0031307:integral component of mitochondrial outer membrane][GO:0005509:calcium ion binding][GO:0005525:GTP binding][GO:0003924:GTPase activity][GO:0007005:mitochondrion organization]	[ko04137:Mitophagy - animal]	Mitochondrial Rho GTPase 1 OS=Phialophora attae OX=1664694 GN=AB675_11379 PE=4 SV=1
mRNA_8397	scaffold_48	163744	164198	828	+	mRNA_8397	108.176	129.034	164.572	740.019	733.538	694.378	22.5734	25.6023	30.5526	81.7598	81.5609	77.7126	428.286	-2.43577	1.32e-43	2.38e-42	DOWN		-	-	-
mRNA_12878	scaffold_141	13065	14980	3066	-	mRNA_12878	1170.27	1241.86	1341.69	3846.42	3354.07	3646.45	65.9491	66.5438	67.2673	114.766	100.714	110.211	2433.46	-1.53134	2.09e-43	3.78e-42	DOWN	hypothetical protein	[GO:0005829:cytosol][GO:0030544:Hsp70 protein binding][GO:0051085:chaperone cofactor-dependent protein refolding]	-	-
mRNA_11921	scaffold_102	59103	61053	3120	-	mRNA_11921	400.176	382.111	297.096	1448.85	1371.4	1449.08	22.1611	20.1206	14.6374	42.4812	40.4668	43.0392	891.452	-1.98201	2.1e-43	3.78e-42	DOWN	FAD/NAD(P)-binding domain-containing protein	[GO:0016021:integral component of membrane][GO:0071949:FAD binding][GO:0004497:monooxygenase activity]	[ko00621:Dioxin degradation][ko00624:Polycyclic aromatic hydrocarbon degradation][ko00626:Naphthalene degradation]	Fungal_trans domain-containing protein OS=Cladophialophora immunda OX=569365 GN=PV07_08301 PE=4 SV=1
mRNA_323	scaffold_1	878710	879478	828	-	mRNA_323	2121.91	2101.61	2446.06	6757.32	6151.35	6136.45	442.785	416.993	454.108	746.571	683.959	686.773	4285.78	-1.51414	2.22e-43	3.99e-42	DOWN	cornichon	[GO:0071944:cell periphery][GO:0030134:COPII-coated ER to Golgi transport vesicle][GO:0005783:endoplasmic reticulum][GO:0005789:endoplasmic reticulum membrane][GO:0000139:Golgi membrane][GO:0016021:integral component of membrane][GO:0038024:cargo receptor activity][GO:0030437:ascospore formation][GO:0007120:axial cellular bud site selection][GO:0006888:endoplasmic reticulum to Golgi vesicle-media…	-	-
mRNA_10170	scaffold_69	108797	109212	522	-	mRNA_10170	520.455	460.529	588.128	1745.1	1990.65	2027.94	172.27	144.942	173.191	305.828	351.087	360.007	1222.13	-1.87812	2.78e-43	5e-42	DOWN	40S ribosomal protein S21	[GO:0005737:cytoplasm][GO:0005840:ribosome][GO:0003735:structural constituent of ribosome][GO:0006364:rRNA processing][GO:0006412:translation]	[ko03010:Ribosome]	Uncharacterized protein OS=Hortaea werneckii EXF-2000 OX=1157616 GN=BTJ68_11881 PE=4 SV=1
mRNA_10612	scaffold_76	64811	67794	4738	+	mRNA_10612	651.325	783.469	1271.53	79.1593	63.7859	70.5929	23.7519	27.1665	41.253	1.52839	1.23942	1.38068	486.644	3.66152	2.92e-43	5.25e-42	UP	hypothetical protein	[GO:0000139:Golgi membrane][GO:0016021:integral component of membrane][GO:0016757:transferase activity, transferring glycosyl groups][GO:0016772:transferase activity, transferring phosphorus-containing groups][GO:0042732:D-xylose metabolic process]	-	HSF_DOMAIN domain-containing protein OS=Mixia osmundae (strain CBS 9802 / IAM 14324 / JCM 22182 / KY 12970) OX=764103 GN=Mo01879 PE=3 SV=1
mRNA_3312	scaffold_13	390771	392116	1998	-	mRNA_3312	415.305	431.3	417.493	1247.36	1222.56	1388.76	35.9143	35.4643	32.1201	57.1114	56.3334	64.4105	853.796	-1.60976	3.65e-43	6.55e-42	DOWN	hypothetical protein	-	-	-
mRNA_437	scaffold_2	228184	229711	2338	+	mRNA_437	583.999	561.047	641.83	1658.75	1714.25	1739.15	43.1582	39.4241	42.1987	64.9027	67.5023	68.9318	1149.84	-1.51739	4.01e-43	7.18e-42	DOWN	phosphoribosyl pyrophosphokinase	[GO:0005737:cytoplasm][GO:0005829:cytosol][GO:0002189:ribose phosphate diphosphokinase complex][GO:0005524:ATP binding][GO:0016301:kinase activity][GO:0000287:magnesium ion binding][GO:0004749:ribose phosphate diphosphokinase activity][GO:0006015:5-phosphoribose 1-diphosphate biosynthetic process][GO:0031505:fungal-type cell wall organization][GO:0009116:nucleoside metabolic process][GO:0009165:n…	[ko00030:Pentose phosphate pathway][ko00230:Purine metabolism]	Ribose-phosphate pyrophosphokinase 1 OS=[Candida] duobushaemulonis OX=1231522 GN=CXQ87_000218 PE=4 SV=1
mRNA_5696	scaffold_26	412054	413338	2134	+	mRNA_5696	1512.19	1976.85	3005.6	15757.5	17110.6	16563.7	122.436	152.19	216.501	675.491	738.176	719.264	9321.06	-2.92842	4.09e-43	7.33e-42	DOWN	splicing factor U2AF subunit	[GO:0000243:commitment complex][GO:0005829:cytosol][GO:0005634:nucleus][GO:0005681:spliceosomal complex][GO:0071004:U2-type prespliceosome][GO:0089701:U2AF][GO:0046872:metal ion binding][GO:0030628:pre-mRNA 3'-splice site binding][GO:0003723:RNA binding][GO:0045292:mRNA cis splicing, via spliceosome][GO:0000398:mRNA splicing, via spliceosome]	[ko03040:Spliceosome]	Uncharacterized protein OS=Moniliophthora roreri OX=221103 GN=WG66_11770 PE=4 SV=1
mRNA_280	scaffold_1	760743	763774	4574	-	mRNA_280	646.03	557.482	649.626	1839.85	1898.96	1793.06	24.4035	20.0236	21.8318	36.7971	38.2216	36.3266	1230.84	-1.57854	4.75e-43	8.5e-42	DOWN	hypothetical protein	-	-	MYB transcription factor 17 OS=Pleurotus ostreatus OX=5322 PE=2 SV=1
mRNA_6170	scaffold_29	394320	395864	2778	-	mRNA_6170	1731.57	1787.22	1791.23	4095.89	4099.57	3976.31	107.697	105.695	99.1159	134.879	135.861	132.64	2913.63	-1.1968	4.81e-43	8.59e-42	DOWN	hypothetical protein	[GO:0000243:commitment complex][GO:0016607:nuclear speck][GO:0005634:nucleus][GO:0071004:U2-type prespliceosome][GO:0089701:U2AF][GO:0003729:mRNA binding][GO:0008187:poly-pyrimidine tract binding][GO:0030628:pre-mRNA 3'-splice site binding][GO:0000348:mRNA branch site recognition][GO:0045292:mRNA cis splicing, via spliceosome][GO:0000245:spliceosomal complex assembly]	[ko03040:Spliceosome]	Splicing factor U2AF 50 kDa subunit OS=Zancudomyces culisetae OX=1213189 GN=AX774_g863 PE=4 SV=1
mRNA_5572	scaffold_26	29491	33194	4940	-	mRNA_5572	1292.06	1604.01	1617.14	5603.52	5041.74	4836.26	45.191	53.3442	50.3202	103.767	93.9601	90.7212	3332.45	-1.77853	5.61e-43	1e-41	DOWN	P-loop containing nucleoside triphosphate hydrolase protein	[GO:0016021:integral component of membrane][GO:0005743:mitochondrial inner membrane][GO:0005886:plasma membrane][GO:0005774:vacuolar membrane][GO:0005524:ATP binding][GO:0016887:ATPase activity][GO:0015421:oligopeptide-transporting ATPase activity][GO:0090374:oligopeptide export from mitochondrion]	-	Uncharacterized protein OS=Ogataea polymorpha OX=460523 GN=OGAPODRAFT_6139 PE=3 SV=1
mRNA_896	scaffold_3	508483	510998	4696	+	mRNA_896	601.398	610.949	550.017	136.73	115.612	133.485	22.1274	21.3739	18.0041	2.66355	2.26655	2.63409	358.032	2.19036	6.1e-43	1.09e-41	UP	hypothetical protein	-	-	-
mRNA_18	scaffold_1	46486	50003	5696	-	mRNA_18	214.839	161.114	149.847	899.537	815.928	926.693	6.51687	4.64697	4.04391	14.4469	13.1878	15.0762	527.993	-2.32779	7.1e-43	1.26e-41	DOWN	hypothetical protein	-	-	-
mRNA_5488	scaffold_25	279379	280793	2362	-	mRNA_5488	61.2745	88.3987	56.3009	460.563	466.434	480.032	4.48225	6.14856	3.66402	17.8376	18.1803	18.8329	268.834	-2.76539	7.47e-43	1.33e-41	DOWN	hypothetical protein	-	-	-
mRNA_6312	scaffold_30	369329	370513	2124	-	mRNA_6312	11664.9	11903.2	15377.9	3664.11	3282.31	3640.03	948.9	920.694	1112.93	157.813	142.271	158.809	8255.4	1.87912	7.64e-43	1.35e-41	UP	HAD-like protein	-	-	-
mRNA_2508	scaffold_9	502956	506978	7362	-	mRNA_2508	1460	1544.84	1288.86	362.214	410.622	422.274	34.2651	34.4742	26.9111	4.50086	5.13495	5.31526	914.801	1.84625	7.78e-43	1.38e-41	UP	hypothetical protein	[GO:0005694:chromosome][GO:0005634:nucleus][GO:0042799:histone methyltransferase activity (H4-K20 specific)]	[ko00310:Lysine degradation]	Transcription factor OS=Ganoderma sinense ZZ0214-1 OX=1077348 GN=GSI_03973 PE=4 SV=1
mRNA_3855	scaffold_16	233538	234026	498	+	mRNA_3855	3169.63	2510.1	2478.11	9650.23	12797	11756.9	1099.7	828.072	764.915	1772.7	2365.76	2187.72	7060.34	-2.0678	7.83e-43	1.38e-41	DOWN	hypothetical protein	-	[ko00190:Oxidative phosphorylation]	-
mRNA_1407	scaffold_5	215002	218275	6174	+	mRNA_1407	2201.34	2716.12	2547.4	7159.12	7098.84	7316	61.6052	72.2753	63.424	106.077	105.855	109.808	4839.8	-1.53107	8.58e-43	1.51e-41	DOWN	hypothetical protein	-	-	Transcription factor OS=Ganoderma sinense ZZ0214-1 OX=1077348 GN=GSI_13585 PE=4 SV=1
mRNA_6403	scaffold_31	198468	199498	2062	+	mRNA_6403	341.927	274.464	336.939	1108.23	1225.22	1171.84	28.651	21.8677	25.118	49.1664	54.7036	52.6631	743.104	-1.87962	8.61e-43	1.52e-41	DOWN		-	-	-
mRNA_3139	scaffold_12	487467	489196	2598	-	mRNA_3139	6240.17	3682.8	3785.15	674.053	663.107	691.811	415.005	232.888	223.958	23.7346	23.4982	24.676	2622.85	2.75624	9.83e-43	1.73e-41	UP	hypothetical protein	-	-	Zn(2)-C6 fungal-type domain-containing protein OS=Fusarium oxysporum (strain Fo5176) OX=660025 GN=FOXB_10778 PE=4 SV=1
mRNA_4362	scaffold_19	118720	120128	2190	-	mRNA_4362	379.751	429.874	393.24	1.19938	3.98662	8.98456	29.9606	32.2481	27.6018	0.0501003	0.167591	0.380171	202.839	6.42843	1.38e-42	2.42e-41	UP	ZIP-like iron-zinc transporter	[GO:0005783:endoplasmic reticulum][GO:0005789:endoplasmic reticulum membrane][GO:0005887:integral component of plasma membrane][GO:0005886:plasma membrane][GO:0000006:high-affinity zinc transmembrane transporter activity][GO:0005385:zinc ion transmembrane transporter activity][GO:0071578:zinc ion import across plasma membrane][GO:0071577:zinc ion transmembrane transport]	-	C6 transcription factor OS=Pyrenophora tritici-repentis OX=45151 GN=Ptr86124_09218 PE=4 SV=1
mRNA_468	scaffold_2	317270	318357	1500	-	mRNA_468	2777.02	2404.59	2744.02	7432.58	8421.06	7303.16	319.878	263.364	281.202	453.289	516.851	451.176	5180.4	-1.54695	1.39e-42	2.43e-41	DOWN	peroxisomal biogenesis factor 11	-	[ko04146:Peroxisome]	-
mRNA_756	scaffold_3	158361	159640	2030	+	mRNA_756	631.657	604.533	693.8	116.34	151.491	136.052	53.7627	48.9251	52.5365	5.24277	6.8704	6.21061	388.979	2.25863	1.45e-42	2.54e-41	UP	hypothetical protein	[GO:0031305:integral component of mitochondrial inner membrane][GO:0005746:mitochondrial respirasome][GO:0005739:mitochondrion][GO:0033617:mitochondrial respiratory chain complex IV assembly][GO:0010155:regulation of proton transport]	-	Proteasome endopeptidase complex OS=Bifiguratus adelaidae OX=1938954 GN=BZG36_01390 PE=3 SV=1
mRNA_4439	scaffold_19	308082	309421	2444	-	mRNA_4439	1677.11	2283.4	2190.54	508.538	478.394	494.151	118.565	153.493	137.776	19.0349	18.0208	18.7363	1272.02	2.05392	1.61e-42	2.82e-41	UP		-	-	-
mRNA_7975	scaffold_44	180205	181200	1542	-	mRNA_7975	250.393	240.245	226.936	871.951	798.652	788.074	28.0566	25.5963	22.6226	51.7291	47.683	47.3597	529.375	-1.77614	1.78e-42	3.1e-41	DOWN	hypothetical protein	-	-	-
mRNA_9701	scaffold_62	136150	141905	10962	-	mRNA_9701	1435.03	1451.45	1465.56	413.787	445.172	505.702	22.6187	21.753	20.5511	3.45314	3.73877	4.27495	952.784	1.67371	1.84e-42	3.21e-41	UP	hypothetical protein	[GO:0005737:cytoplasm][GO:0005634:nucleus][GO:0000151:ubiquitin ligase complex][GO:0061630:ubiquitin protein ligase activity][GO:0008270:zinc ion binding][GO:0070647:protein modification by small protein conjugation or removal][GO:0016567:protein ubiquitination][GO:0006357:regulation of transcription by RNA polymerase II][GO:0071596:ubiquitin-dependent protein catabolic process via the N-end rule…	-	E3 ubiquitin-protein ligase OS=Kwoniella bestiolae CBS 10118 OX=1296100 GN=I302_06562 PE=3 SV=1
mRNA_10197	scaffold_69	160985	165853	8580	-	mRNA_10197	1727.03	1996.1	1857.06	4725.57	4821.15	4994.13	34.7784	38.221	33.2707	50.3841	51.7313	53.9385	3353.51	-1.38158	1.94e-42	3.37e-41	DOWN	transcription elongation factor Spt6	[GO:0008023:transcription elongation factor complex][GO:0035327:transcriptionally active chromatin][GO:0003677:DNA binding][GO:0042393:histone binding][GO:0031491:nucleosome binding][GO:0070827:chromatin maintenance][GO:0042789:mRNA transcription by RNA polymerase II][GO:0034728:nucleosome organization][GO:0032968:positive regulation of transcription elongation from RNA polymerase II promoter][GO…	-	Transcription elongation factor SPT6 OS=Sparassis crispa OX=139825 GN=SCP_0403280 PE=4 SV=1
mRNA_1410	scaffold_5	226674	230717	6424	+	mRNA_1410	1516.73	1558.38	1601.54	4106.69	3902.9	3683.67	40.7943	39.8544	38.3227	58.4808	55.9335	53.1375	2728.32	-1.32234	2.21e-42	3.85e-41	DOWN	hypothetical protein	[GO:0031305:integral component of mitochondrial inner membrane][GO:0003723:RNA binding][GO:0000002:mitochondrial genome maintenance][GO:0006397:mRNA processing]	-	RNA12 protein-domain-containing protein OS=Aspergillus taichungensis OX=482145 GN=BDW42DRAFT_185272 PE=4 SV=1
mRNA_375	scaffold_2	99141	99928	1254	-	mRNA_375	7137.35	6127.31	5798.13	18283.4	18935.1	17748.4	983.411	802.749	710.744	1333.79	1390.15	1311.56	12338.3	-1.52773	2.23e-42	3.88e-41	DOWN	60S ribosomal protein L13	[GO:0005829:cytosol][GO:0022625:cytosolic large ribosomal subunit][GO:0003735:structural constituent of ribosome][GO:0002181:cytoplasmic translation]	[ko03010:Ribosome]	-
mRNA_11417	scaffold_90	112875	113283	588	-	mRNA_11417	378.994	422.033	357.727	53.9722	57.1415	60.3249	111.366	117.917	93.5185	8.39692	8.94673	9.50704	221.699	2.75861	2.52e-42	4.38e-41	UP	hypothetical protein	-	-	-
mRNA_10960	scaffold_82	92904	94812	3818	-	mRNA_10960	4839.17	3835.36	3664.76	15619.6	13880.1	14217.4	218.993	165.036	147.548	374.248	334.692	345.073	9342.72	-1.82488	3.26e-42	5.64e-41	DOWN	hypothetical protein	-	-	-
mRNA_1638	scaffold_6	118834	120995	2086	+	mRNA_1638	649.812	492.609	585.529	76.7605	35.8796	55.1909	53.8232	38.7967	43.1477	3.36628	1.58352	2.45176	315.964	3.3563	3.75e-42	6.49e-41	UP		-	-	-
mRNA_7683	scaffold_42	23111	23324	330	-	mRNA_7683	423.626	366.427	426.155	1327.72	1662.42	1491.44	221.802	182.423	198.507	368.06	463.785	418.81	949.63	-1.88208	4.36e-42	7.54e-41	DOWN	hypothetical protein	-	[ko03022:Basal transcription factors][ko03420:Nucleotide excision repair]	RNA polymerase II transcription factor B subunit 5 OS=Sparassis crispa OX=139825 GN=SCP_0601740 PE=4 SV=1
mRNA_4745	scaffold_21	140534	141982	2672	+	mRNA_4745	538.611	463.38	411.43	49.1747	61.1281	30.8042	34.8285	28.491	23.6691	1.68357	2.10618	1.06832	259.088	3.32648	4.37e-42	7.54e-41	UP	hypothetical protein	-	-	-
mRNA_5073	scaffold_23	115616	117002	2306	-	mRNA_5073	463.719	522.55	576.868	94.7512	99.6654	83.428	34.745	37.2286	38.4539	3.75883	3.97901	3.35258	306.83	2.49174	5.03e-42	8.67e-41	UP	hypothetical protein	[GO:0005737:cytoplasm][GO:0005634:nucleus]	-	-
mRNA_4124	scaffold_17	461575	463319	2808	-	mRNA_4124	859.356	1343.09	1844.94	11571.6	10961.9	10785.3	52.8776	78.5806	100.997	376.986	359.4	355.928	6227.7	-3.04168	6.76e-42	1.16e-40	DOWN	hypothetical iron uptake cluster protein	[GO:0005737:cytoplasm][GO:0004174:electron-transferring-flavoprotein dehydrogenase activity][GO:0050660:flavin adenine dinucleotide binding][GO:0009405:pathogenesis]	-	Fe-regulated protein 8 OS=Ustilago maydis (strain 521 / FGSC 9021) OX=237631 GN=fer8 PE=2 SV=1
mRNA_12685	scaffold_130	6737	9365	4454	+	mRNA_12685	711.843	824.104	864.435	2396.37	2326.86	2507.97	27.614	30.3976	29.8336	49.2187	48.096	52.1794	1605.26	-1.59143	8.83e-42	1.52e-40	DOWN	glycoside hydrolase family 16 protein	[GO:0005935:cellular bud neck][GO:0000139:Golgi membrane][GO:0030176:integral component of endoplasmic reticulum membrane][GO:0016021:integral component of membrane][GO:0005886:plasma membrane][GO:0030427:site of polarized growth][GO:0030133:transport vesicle][GO:0015926:glucosidase activity][GO:0006078:(1->6)-beta-D-glucan biosynthetic process][GO:0031505:fungal-type cell wall organization]	-	Beta-glucan synthesis-associated protein SKN1 OS=Thanatephorus cucumeris (strain AG1-IB / isolate 7/3/14) OX=1108050 GN=BN14_02096 PE=4 SV=1
mRNA_2837	scaffold_11	294188	294664	720	+	mRNA_2837	183.067	117.627	110.869	942.715	893.002	843.265	43.9312	26.84	23.6702	119.777	114.185	108.532	515.091	-2.70096	9.76e-42	1.68e-40	DOWN	hypothetical protein	-	-	Transcription factor OS=Ganoderma sinense ZZ0214-1 OX=1077348 GN=GSI_05943 PE=4 SV=1
mRNA_3688	scaffold_15	334888	336508	2406	+	mRNA_3688	16566.1	16446.4	19290.4	48120.4	45224.2	45699.3	1189.65	1123.01	1232.45	1829.62	1730.47	1760.11	31891.1	-1.41063	1e-41	1.72e-40	DOWN	hypothetical protein	-	-	-
mRNA_8695	scaffold_51	165171	167449	3006	-	mRNA_8695	7234.17	7982.97	9795.49	28949.5	28354.1	27834.2	415.811	436.298	500.91	881.007	868.396	858.055	18358.4	-1.76724	1e-41	1.72e-40	DOWN	hypothetical protein	-	-	-
mRNA_6336	scaffold_31	48176	50304	3960	-	mRNA_6336	2272.45	2534.33	2277.15	6024.5	5675.61	5987.57	99.1506	105.142	88.3935	139.172	131.949	140.114	4128.6	-1.31995	1.18e-41	2.02e-40	DOWN	hypothetical protein	-	-	-
mRNA_11860	scaffold_101	25515	26141	1254	+	mRNA_11860	1364.68	1347.37	1177.12	408.99	405.306	395.321	188.031	176.521	144.294	29.8361	29.7561	29.2131	849.798	1.68526	1.21e-41	2.07e-40	UP		-	-	-
mRNA_4505	scaffold_19	475964	477877	3108	-	mRNA_4505	339.657	401.359	390.642	1157.4	1222.56	1250.14	18.8823	21.2158	19.3206	34.0668	36.2143	37.2737	793.627	-1.68153	1.3e-41	2.21e-40	DOWN	WD40 repeat-like protein	[GO:0005656:nuclear pre-replicative complex][GO:0097344:Rix1 complex][GO:0030174:regulation of DNA-dependent DNA replication initiation][GO:0006364:rRNA processing]	-	WD_REPEATS_REGION domain-containing protein OS=Bondarzewia mesenterica OX=1095465 GN=EW146_g6764 PE=4 SV=1
mRNA_2111	scaffold_8	72302	72881	878	+	mRNA_2111	11215.5	8579.67	9197.84	2912.1	3031.16	2846.82	2207.09	1605.4	1610.33	303.416	317.837	300.463	6297.18	1.72179	1.44e-41	2.45e-40	UP		-	-	-
mRNA_8415	scaffold_48	221416	225699	6510	-	mRNA_8415	4978.36	6545.78	10542.1	759.209	851.807	870.219	132.13	165.192	248.926	10.6686	12.0462	12.3872	4091.25	3.15274	1.46e-41	2.48e-40	UP	acetyl-CoA synthetase-like protein	[GO:0016491:oxidoreductase activity][GO:0031177:phosphopantetheine binding][GO:0016740:transferase activity][GO:0008610:lipid biosynthetic process]	-	Carrier domain-containing protein OS=Phellinidium pouzarii OX=167371 GN=EW145_g7002 PE=4 SV=1
mRNA_1276	scaffold_4	678386	681326	4756	-	mRNA_1276	8062.52	8300.21	9002.95	19585.9	19820.1	19312.9	292.903	286.718	290.982	376.729	383.667	376.299	14014.1	-1.21102	1.47e-41	2.5e-40	DOWN	hypothetical protein	[GO:0005743:mitochondrial inner membrane][GO:0070469:respirasome][GO:0051537:2 iron, 2 sulfur cluster binding][GO:0051539:4 iron, 4 sulfur cluster binding][GO:0009055:electron transfer activity][GO:0046872:metal ion binding][GO:0008137:NADH dehydrogenase (ubiquinone) activity][GO:0042773:ATP synthesis coupled electron transport]	[ko00190:Oxidative phosphorylation]	Transcription initiation factor TFIID, subunit TAF6 OS=Pseudozyma antarctica (strain T-34) OX=1151754 GN=PANT_26d00039 PE=3 SV=1
mRNA_9262	scaffold_57	165432	167823	2962	+	mRNA_9262	9145.79	12220.4	9715.8	38478.6	35296.2	34699.6	533.497	677.81	504.216	1188.4	1097.07	1085.59	23259.4	-1.80316	1.89e-41	3.21e-40	DOWN	hypothetical protein	[GO:0005829:cytosol][GO:0005634:nucleus][GO:0016614:oxidoreductase activity, acting on CH-OH group of donors]	-	BZIP domain-containing protein OS=Pseudogymnoascus sp. VKM F-4520 (FW-2644) OX=1420915 GN=V502_00859 PE=4 SV=1
mRNA_381	scaffold_2	111007	112110	2108	-	mRNA_381	2000.12	1692.41	1924.62	5255.7	5005.86	4956.91	163.939	131.899	140.345	228.08	218.624	217.905	3472.6	-1.43818	1.98e-41	3.35e-40	DOWN	ribosomal protein L4	-	[ko03010:Ribosome]	-
mRNA_11715	scaffold_97	83129	86557	5634	+	mRNA_11715	1108.99	1199.09	1145.07	2736.99	2884.98	2908.43	34.0101	34.9656	31.242	44.441	47.1429	47.8374	1997.26	-1.30446	2.04e-41	3.46e-40	DOWN	hypothetical protein	[GO:0005783:endoplasmic reticulum][GO:0005789:endoplasmic reticulum membrane][GO:0005887:integral component of plasma membrane][GO:0005886:plasma membrane][GO:0031520:plasma membrane of cell tip][GO:0034634:glutathione transmembrane transporter activity][GO:0035673:oligopeptide transmembrane transporter activity][GO:0098709:glutathione import across plasma membrane][GO:0034775:glutathione transme…	-	C6 transcription factor OS=Aspergillus niger OX=5061 GN=ABL_04695 PE=4 SV=1
mRNA_10274	scaffold_70	179938	180542	896	+	mRNA_10274	1291.3	1164.15	1358.15	3601.75	4360.03	3894.16	249.01	213.457	233.004	367.733	447.993	402.747	2611.59	-1.63663	2.17e-41	3.67e-40	DOWN	hypothetical protein	-	[ko00190:Oxidative phosphorylation]	-
mRNA_3990	scaffold_17	97603	99337	2614	+	mRNA_3990	1779.99	1547.69	1721.94	436.575	478.394	544.207	117.654	97.2715	101.259	15.2785	16.8488	19.2923	1084.8	1.79144	2.3e-41	3.89e-40	UP	hypothetical protein	[GO:0005829:cytosol][GO:0004022:alcohol dehydrogenase (NAD) activity][GO:0006066:alcohol metabolic process][GO:0006091:generation of precursor metabolites and energy]	-	PKS_ER domain-containing protein OS=Fusarium sp. AF-3 OX=1325733 GN=CEP51_014148 PE=4 SV=1
mRNA_3116	scaffold_12	426675	427582	1602	-	mRNA_3116	1510.68	1538.42	1543.51	3473.41	3801.9	3700.35	162.932	157.769	148.105	198.345	218.489	214.046	2594.71	-1.25683	2.41e-41	4.06e-40	DOWN	hypothetical protein	[GO:0005829:cytosol][GO:0005634:nucleus][GO:0071014:post-mRNA release spliceosomal complex][GO:0005681:spliceosomal complex][GO:0007049:cell cycle][GO:0045292:mRNA cis splicing, via spliceosome]	-	-
mRNA_783	scaffold_3	246681	249194	4176	-	mRNA_783	1590.87	1599.02	1600.68	3845.22	3694.27	4123.91	65.8218	62.9072	58.9205	84.2341	81.4437	91.5113	2742.33	-1.28376	2.53e-41	4.27e-40	DOWN	PKA-like protein kinase	[GO:0005524:ATP binding][GO:0004674:protein serine/threonine kinase activity][GO:0009267:cellular response to starvation][GO:0001410:chlamydospore formation][GO:0044114:development of symbiont in host][GO:0030447:filamentous growth][GO:0044182:filamentous growth of a population of unicellular organisms][GO:0036171:filamentous growth of a population of unicellular organisms in response to chemical…	-	Serine/threonine-protein kinase SCH9 OS=Saccharomyces cerevisiae (strain ATCC 204508 / S288c) OX=559292 GN=SCH9 PE=1 SV=3
mRNA_9885	scaffold_65	108129	111113	4056	-	mRNA_9885	236.777	238.106	245.125	880.347	761.444	904.873	10.0864	9.64451	9.28995	19.8556	17.2834	20.6736	544.445	-1.82326	2.69e-41	4.52e-40	DOWN	G-alpha-domain-containing protein	[GO:0005834:heterotrimeric G-protein complex][GO:0001664:G protein-coupled receptor binding][GO:0031683:G-protein beta/gamma-subunit complex binding][GO:0005525:GTP binding][GO:0003924:GTPase activity][GO:0046872:metal ion binding][GO:0007188:adenylate cyclase-modulating G protein-coupled receptor signaling pathway]	-	-
mRNA_9858	scaffold_64	190137	192161	3264	-	mRNA_9858	1568.93	1976.14	1867.46	5351.65	5355.36	5539.62	83.0518	99.466	87.9475	149.991	151.053	157.274	3609.86	-1.58575	3.08e-41	5.16e-40	DOWN	hypothetical protein	[GO:0005829:cytosol][GO:0016021:integral component of membrane][GO:0005743:mitochondrial inner membrane][GO:0005758:mitochondrial intermembrane space][GO:0005739:mitochondrion][GO:0005524:ATP binding][GO:0042626:ATPase activity, coupled to transmembrane movement of substances][GO:0008320:protein transmembrane transporter activity][GO:0051131:chaperone-mediated protein complex assembly][GO:0034551…	-	Transcription initiation factor IIF subunit alpha OS=Exidia glandulosa HHB12029 OX=1314781 GN=EXIGLDRAFT_746447 PE=3 SV=1
mRNA_10559	scaffold_75	60997	62217	1968	+	mRNA_10559	762.527	811.985	755.298	201.496	146.176	184.825	66.9462	67.7845	58.9951	9.36632	6.83819	8.70286	477.051	2.12709	3.2e-41	5.36e-40	UP	hypothetical protein	[GO:0016838:carbon-oxygen lyase activity, acting on phosphates][GO:0046872:metal ion binding][GO:0009405:pathogenesis]	-	-
mRNA_9277	scaffold_57	206569	207098	952	-	mRNA_9277	388.828	435.578	483.322	1409.27	1591.99	1440.1	70.5695	75.1685	78.0409	135.421	153.955	140.178	958.181	-1.76475	3.41e-41	5.71e-40	DOWN		-	-	-
mRNA_7769	scaffold_42	246628	247357	1338	-	mRNA_7769	2056.86	894.681	1310.51	82.7574	99.6654	121.933	265.61	109.855	150.559	5.65819	6.8577	8.44485	761.068	3.80877	3.49e-41	5.83e-40	UP	hypothetical protein	-	-	-
mRNA_1767	scaffold_6	479614	481191	2748	-	mRNA_1767	34.0414	37.7833	43.3084	295.048	322.916	263.119	2.14036	2.25887	2.42258	9.82207	10.8184	8.87282	166.036	-2.93994	3.61e-41	6.03e-40	DOWN	hypothetical protein	-	-	-
mRNA_3797	scaffold_16	71016	74307	5886	-	mRNA_3797	1148.33	1040.11	2104.79	12196.5	11821.6	12348.6	33.7087	29.0313	54.9681	189.558	184.905	194.413	6776.67	-3.08305	4.28e-41	7.14e-40	DOWN	hypothetical protein	[GO:0005634:nucleus][GO:0003677:DNA binding][GO:0008270:zinc ion binding][GO:0006351:transcription, DNA-templated]	-	Zn(2)-C6 fungal-type domain-containing protein OS=Sparassis crispa OX=139825 GN=SCP_0204590 PE=4 SV=1
mRNA_1840	scaffold_7	51014	53946	5538	-	mRNA_1840	465.989	498.312	586.396	99.5488	81.0612	84.7115	14.5385	14.7828	16.2765	1.64441	1.34757	1.41748	302.67	2.5439	4.28e-41	7.14e-40	UP	hypothetical protein	-	-	Pkinase_fungal domain-containing protein OS=Ganoderma sinense ZZ0214-1 OX=1077348 GN=GSI_05189 PE=4 SV=1
mRNA_12207	scaffold_110	60487	65201	7258	+	mRNA_12207	2092.41	2134.4	2334.32	5211.32	5226.45	5395.87	49.8111	48.3133	49.4387	65.6837	66.2949	68.8923	3732.46	-1.27125	4.96e-41	8.26e-40	DOWN	hypothetical protein	[GO:0005789:endoplasmic reticulum membrane][GO:0016021:integral component of membrane][GO:0005524:ATP binding][GO:0016887:ATPase activity]	-	ABC transporter OS=Aspergillus arachidicola OX=656916 GN=AARAC_005921 PE=4 SV=1
mRNA_9070	scaffold_55	158453	160251	3350	-	mRNA_9070	1054.53	1076.47	749.235	145.125	167.438	178.408	54.3887	52.7915	34.3792	3.96301	4.6015	4.93509	561.867	2.55418	5.19e-41	8.63e-40	UP		-	-	-
mRNA_8213	scaffold_46	220802	222289	2846	+	mRNA_8213	990.226	1008.74	1106.1	2758.58	2706.91	2582.42	60.1167	58.2308	59.7422	88.6702	87.5648	84.0849	1858.83	-1.37456	5.3e-41	8.8e-40	DOWN	hypothetical protein	-	-	Transcription factor OS=Ganoderma sinense ZZ0214-1 OX=1077348 GN=GSI_02465 PE=4 SV=1
mRNA_9797	scaffold_64	33709	37030	5206	+	mRNA_9797	2057.61	2430.96	2683.39	629.676	567.428	686.677	68.2897	76.7152	79.2323	11.0647	10.0345	12.2229	1509.29	1.92833	5.38e-41	8.92e-40	UP	hypothetical protein	[GO:0005615:extracellular space][GO:0050660:flavin adenine dinucleotide binding][GO:0004499:N,N-dimethylaniline monooxygenase activity][GO:0050661:NADP binding]	-	Fungal_trans domain-containing protein OS=Fusarium sp. AF-4 OX=1325735 GN=CEP52_007481 PE=4 SV=1
mRNA_11650	scaffold_96	14669	16461	3352	-	mRNA_11650	554.496	509.718	438.281	74.3617	61.1281	89.8456	28.5819	24.9824	20.0989	2.02942	1.67891	2.48381	287.972	2.73658	5.75e-41	9.52e-40	UP		-	-	-
mRNA_5347	scaffold_24	384187	384987	1338	-	mRNA_5347	596.859	566.75	666.083	142.727	114.283	110.382	77.0747	69.5893	76.5236	9.75833	7.8635	7.64482	366.181	2.31302	6.46e-41	1.07e-39	UP	hypothetical protein	-	-	-
mRNA_10411	scaffold_73	33820	34907	2068	-	mRNA_10411	1363.93	1253.27	1245.55	3129.19	3193.28	3098.39	113.956	99.5634	92.5834	138.423	142.16	138.839	2213.93	-1.28608	7.04e-41	1.16e-39	DOWN	NAD(P)-binding protein	-	-	-
mRNA_6864	scaffold_35	124069	127764	6524	-	mRNA_6864	492.466	722.873	685.139	49.1747	86.3767	68.0259	13.0424	18.2035	16.1431	0.689532	1.21891	0.966244	350.676	3.22766	8.17e-41	1.35e-39	UP	hypothetical protein	-	-	-
mRNA_7931	scaffold_44	71416	72818	1926	+	mRNA_7931	1981.97	2111.59	1766.98	660.86	595.335	626.352	177.802	180.119	141.026	31.3892	28.4574	30.1362	1290.51	1.63824	8.23e-41	1.36e-39	UP	glutathione S-transferase	[GO:0005737:cytoplasm][GO:0005829:cytosol][GO:0005794:Golgi apparatus][GO:0005634:nucleus][GO:0045174:glutathione dehydrogenase (ascorbate) activity][GO:0004364:glutathione transferase activity][GO:0071555:cell wall organization][GO:0098869:cellular oxidant detoxification]	-	Uncharacterized protein (Fragment) OS=Scytalidium lignicola OX=5539 GN=B7463_g5940 PE=4 SV=1
mRNA_12161	scaffold_109	40588	42603	2964	+	mRNA_12161	547.688	635.188	654.823	2044.95	1901.62	1802.05	31.9265	35.2072	33.9601	63.1148	59.0656	56.3396	1264.38	-1.64587	8.76e-41	1.44e-39	DOWN	hypothetical protein	[GO:0000139:Golgi membrane][GO:0016021:integral component of membrane]	-	-
mRNA_11283	scaffold_88	30950	33920	3270	+	mRNA_11283	2687	2040.3	1658.71	375.407	407.964	361.949	141.976	102.507	77.9733	10.5022	11.4859	10.2571	1255.22	2.4796	9.21e-41	1.51e-39	UP	hypothetical protein	[GO:0071944:cell periphery][GO:0000329:fungal-type vacuole membrane][GO:0005887:integral component of plasma membrane][GO:0005886:plasma membrane][GO:0015297:antiporter activity][GO:0015606:spermidine transmembrane transporter activity][GO:0000297:spermine transmembrane transporter activity][GO:0006855:drug transmembrane transport][GO:0015848:spermidine transport][GO:0000296:spermine transport]	-	MFS domain-containing protein OS=Exophiala xenobiotica OX=348802 GN=PV05_02612 PE=4 SV=1
mRNA_1611	scaffold_6	48313	48903	834	-	mRNA_1611	1863.96	2251.32	2692.05	8555.2	10080.8	8990.97	386.158	443.484	496.181	938.406	1112.81	999.003	5739.05	-2.02115	1e-40	1.64e-39	DOWN	hypothetical protein	[GO:0005759:mitochondrial matrix][GO:0005739:mitochondrion][GO:0005524:ATP binding][GO:0051087:chaperone binding][GO:0046872:metal ion binding][GO:0051082:unfolded protein binding][GO:0051085:chaperone cofactor-dependent protein refolding][GO:0006457:protein folding][GO:0030150:protein import into mitochondrial matrix]	-	10 kDa chaperonin OS=Pyrenophora tritici-repentis OX=45151 GN=PtrARCrB10_08578 PE=3 SV=1
mRNA_12600	scaffold_125	13918	18087	6112	+	mRNA_12600	1114.29	1168.43	1449.96	4205.04	3966.68	4172.69	31.5	31.407	36.4667	62.9381	59.7495	63.2642	2679.51	-1.72626	1.05e-40	1.71e-39	DOWN	nuclear pore protein 84/107	-	[ko03013:RNA transport]	-
mRNA_2780	scaffold_11	120741	123028	4016	-	mRNA_2780	582.486	720.022	571.671	2158.89	2031.85	2038.21	25.0604	29.455	21.8814	49.1772	46.5787	47.0307	1350.52	-1.73183	1.05e-40	1.72e-39	DOWN	candidate lipase/esterase from carbohydrate esterase family CE10	[GO:0052689:carboxylic ester hydrolase activity][GO:0045122:aflatoxin biosynthetic process]	-	Zn(2)-C6 fungal-type domain-containing protein OS=Aspergillus turcosus OX=1245748 GN=CDV55_107162 PE=4 SV=1
mRNA_12615	scaffold_126	6131	6968	1298	+	mRNA_12615	99.8548	84.8342	84.8844	437.775	588.69	494.151	13.292	10.7375	10.0526	30.8534	41.7544	35.2785	298.365	-2.49445	1.14e-40	1.86e-39	DOWN		-	-	-
mRNA_10630	scaffold_76	116083	118000	3720	-	mRNA_10630	642.248	1015.16	1210.9	6945.63	5829.76	6393.15	29.8301	44.8331	50.0368	170.803	144.277	159.257	3672.81	-2.74093	1.27e-40	2.08e-39	DOWN	hypothetical protein	-	-	Transcription factor OS=Ganoderma sinense ZZ0214-1 OX=1077348 GN=GSI_03023 PE=4 SV=1
mRNA_2367	scaffold_9	101440	102795	2274	-	mRNA_2367	260.984	323.653	271.977	1135.82	1051.14	984.451	19.8298	23.3828	18.385	45.6924	42.5559	40.1171	671.336	-1.8874	1.38e-40	2.25e-39	DOWN	hypothetical protein	-	-	-
mRNA_4403	scaffold_19	224652	227879	6108	+	mRNA_4403	1391.16	1491.37	1477.68	3856.02	3447.09	3647.73	39.3526	40.1138	37.1882	57.752	51.957	55.3413	2551.84	-1.32874	1.46e-40	2.38e-39	DOWN	hypothetical protein	[GO:0005938:cell cortex][GO:0032153:cell division site][GO:0005737:cytoplasm][GO:0005829:cytosol][GO:0000935:division septum][GO:0019888:protein phosphatase regulator activity][GO:0030437:ascospore formation][GO:0071555:cell wall organization][GO:0071277:cellular response to calcium ion][GO:0006342:chromatin silencing][GO:0030010:establishment of cell polarity][GO:0071852:fungal-type cell wall or…	-	-
mRNA_1234	scaffold_4	558639	563417	9226	-	mRNA_1234	589.294	717.883	807.268	2553.49	2454.43	2705.64	11.0361	12.7834	13.4502	25.319	24.4921	27.1758	1638	-1.86784	1.65e-40	2.68e-39	DOWN	hypothetical protein	-	-	-
mRNA_5529	scaffold_25	375030	378113	5796	+	mRNA_5529	1897.24	2098.04	2696.38	8962.99	8181.87	8486.56	56.5575	59.4694	71.5115	141.466	129.961	135.684	5387.18	-1.93786	1.86e-40	3.03e-39	DOWN	hypothetical protein	-	-	Proteophosphoglycan ppg4 OS=Mycena chlorophos OX=658473 GN=MCHLO_14153 PE=4 SV=1
mRNA_9273	scaffold_57	198228	198884	1314	-	mRNA_9273	326.797	405.636	342.136	1180.19	1194.66	1207.78	42.9714	50.7164	40.0246	82.1646	83.7023	85.1763	776.2	-1.7361	2.13e-40	3.45e-39	DOWN	hypothetical protein	-	-	-
mRNA_11404	scaffold_90	74578	76931	3516	-	mRNA_11404	607.45	585.285	474.66	95.9506	99.6654	71.8765	29.8509	27.348	20.7518	2.49647	2.60967	1.89437	322.481	2.64054	2.15e-40	3.48e-39	UP	SDG16204; SET domain-containing protein	-	[ko00310:Lysine degradation]	Uncharacterized protein OS=Fonsecaea nubica OX=856822 GN=AYO20_02485 PE=4 SV=1
mRNA_7733	scaffold_42	154028	154391	570	-	mRNA_7733	126.331	185.352	216.542	1151.41	993.996	1038.36	38.2941	53.4232	58.3969	184.791	160.546	168.81	618.665	-2.59381	2.21e-40	3.58e-39	DOWN	hypothetical protein	-	-	-
mRNA_3307	scaffold_13	381309	382329	1800	-	mRNA_3307	582.486	386.388	439.147	50.3741	41.195	26.9537	55.9125	35.2662	37.5025	2.56013	2.10699	1.38762	254.424	3.56648	2.32e-40	3.75e-39	UP	hypothetical protein	-	-	-
mRNA_5660	scaffold_26	309577	311062	2566	+	mRNA_5660	194.414	292.286	339.538	1681.53	1522.89	1644.17	13.0908	18.7137	20.3402	59.9482	54.6388	59.3769	945.806	-2.55444	3e-40	4.83e-39	DOWN	hypothetical protein	-	-	-
mRNA_8077	scaffold_45	144896	145824	1272	+	mRNA_8077	966.776	1176.27	1267.2	4250.61	3929.48	3647.73	131.321	151.925	153.138	305.697	284.405	265.743	2539.68	-1.79465	3.03e-40	4.88e-39	DOWN	hypothetical protein	[GO:0005737:cytoplasm][GO:0005789:endoplasmic reticulum membrane][GO:0005887:integral component of plasma membrane][GO:0006888:endoplasmic reticulum to Golgi vesicle-mediated transport][GO:0006886:intracellular protein transport][GO:0070973:protein localization to endoplasmic reticulum exit site]	-	Endoplasmic reticulum protein OS=Pyrenophora tritici-repentis OX=45151 GN=Ptr86124_05914 PE=4 SV=1
mRNA_2365	scaffold_9	94739	97400	3586	+	mRNA_2365	584.756	650.158	737.975	2082.13	2047.79	1995.86	28.1747	29.7863	31.634	53.1159	52.5733	51.5757	1349.78	-1.63552	3.25e-40	5.22e-39	DOWN	hypothetical protein	[GO:0005801:cis-Golgi network][GO:0005793:endoplasmic reticulum-Golgi intermediate compartment][GO:0005794:Golgi apparatus][GO:0000139:Golgi membrane][GO:0016021:integral component of membrane][GO:0015297:antiporter activity][GO:0022857:transmembrane transporter activity][GO:0071917:triose-phosphate transmembrane transporter activity][GO:0008643:carbohydrate transport][GO:0035436:triose phosphate…	-	Zn(2)-C6 fungal-type domain-containing protein OS=Dentipellis fragilis OX=205917 GN=EVG20_g1387 PE=4 SV=1
mRNA_5626	scaffold_26	187725	188342	1110	+	mRNA_5626	27.2331	30.6544	46.7731	349.02	289.694	379.918	4.23907	4.53709	6.47732	28.7644	24.0274	31.7171	187.216	-3.29399	3.26e-40	5.24e-39	DOWN		-	-	-
mRNA_8917	scaffold_53	238154	240354	3972	-	mRNA_8917	2710.45	3016.96	2966.62	8278.14	7266.27	7354.5	117.904	124.787	114.809	190.656	168.42	171.581	5265.49	-1.39727	3.29e-40	5.28e-39	DOWN	acetolactate synthase	[GO:0005739:mitochondrion][GO:0003984:acetolactate synthase activity][GO:0050660:flavin adenine dinucleotide binding][GO:0000287:magnesium ion binding][GO:0030976:thiamine pyrophosphate binding][GO:0009097:isoleucine biosynthetic process][GO:0009099:valine biosynthetic process]	[ko00290:Valine, leucine and isoleucine biosynthesis][ko00650:Butanoate metabolism][ko00660:C5-Branched dibasic acid metabolism][ko00770:Pantothenate and CoA biosynthesis]	-
mRNA_670	scaffold_2	795430	797932	4656	+	mRNA_670	455.398	465.519	427.887	1356.5	1347.48	1219.33	16.8995	16.426	14.1266	26.6523	26.6439	24.2681	878.686	-1.53974	3.34e-40	5.36e-39	DOWN	mip; mitochondrial intermediate peptidase	[GO:0005759:mitochondrial matrix][GO:0046872:metal ion binding][GO:0004222:metalloendopeptidase activity][GO:0006627:protein processing involved in protein targeting to mitochondrion]	-	Mitochondrial intermediate peptidase (Fragment) OS=Chaetothyriales sp. CBS 135597 OX=2249420 GN=DV738_g1742 PE=3 SV=1
mRNA_4312	scaffold_18	457160	458395	2348	-	mRNA_4312	2508.47	3355.59	3880.43	14037.6	13846.8	13782.3	184.59	234.789	254.042	546.916	542.929	543.939	8568.54	-2.0964	3.5e-40	5.61e-39	DOWN	NAD(P)-binding protein	-	-	-
mRNA_5519	scaffold_25	348650	353571	7838	-	mRNA_5519	640.735	680.1	733.644	1801.47	1881.68	1863.65	14.1244	14.2552	14.3881	21.0257	22.102	22.0336	1266.88	-1.43345	3.81e-40	6.09e-39	DOWN	hypothetical protein	-	-	-
mRNA_7339	scaffold_39	36671	39391	4958	+	mRNA_7339	1706.61	1487.09	2181.01	6891.65	7356.64	7069.56	59.4735	49.2764	67.6198	127.158	136.604	132.133	4448.76	-1.9883	4.04e-40	6.45e-39	DOWN	hypothetical protein	-	-	-
mRNA_10344	scaffold_72	20645	21467	1092	+	mRNA_10344	614.258	513.996	493.716	110.343	89.0344	97.5466	97.1906	77.3293	69.4988	9.24379	7.50629	8.27781	319.816	2.44763	4.16e-40	6.64e-39	UP	hypothetical protein	-	-	RNA polymerase I transcription factor UAF OS=Pseudozyma antarctica (strain T-34) OX=1151754 GN=PANT_22d00147 PE=4 SV=1
mRNA_208	scaffold_1	552367	554125	3414	-	mRNA_208	1422.93	1371.61	1695.09	390.999	445.172	424.841	72.0138	66.0044	76.3224	10.477	12.0048	11.5316	958.44	1.8322	4.54e-40	7.24e-39	UP	hypothetical protein	-	-	-
mRNA_10161	scaffold_69	93628	94531	1422	-	mRNA_10161	2363.23	2686.18	3222.14	9529.1	9096.13	9211.74	287.146	310.344	348.312	613.026	588.908	600.3	6018.09	-1.75105	5.36e-40	8.52e-39	DOWN	hypothetical protein	-	-	-
mRNA_5827	scaffold_27	300034	301389	2472	+	mRNA_5827	147.513	153.985	154.178	556.514	590.019	537.79	10.3104	10.2338	9.5873	20.5946	21.9739	20.16	356.666	-1.88609	5.44e-40	8.64e-39	DOWN	hypothetical protein	-	-	-
mRNA_7104	scaffold_37	75330	76876	2392	+	mRNA_7104	877.512	799.866	933.729	95.9506	172.753	141.186	63.3851	54.9368	60.0043	3.66956	6.64899	5.46961	503.499	2.675	5.54e-40	8.79e-39	UP	hypothetical protein	-	-	-
mRNA_4550	scaffold_20	100113	99587	3794	-	mRNA_4550	2069.72	1690.98	1289.72	305.843	305.641	247.717	94.2561	73.2232	52.2543	7.37442	7.41658	6.05041	984.937	2.55547	6.32e-40	1e-38	UP	delta 9-fatty acid desaturase protein	[GO:0016021:integral component of membrane][GO:0020037:heme binding][GO:0046872:metal ion binding][GO:0004768:stearoyl-CoA 9-desaturase activity][GO:0006636:unsaturated fatty acid biosynthetic process]	[ko01040:Biosynthesis of unsaturated fatty acids][ko04152:AMPK signaling pathway]	-
mRNA_12777	scaffold_134	22802	26440	5940	-	mRNA_12777	1915.4	2118.72	2105.65	4765.15	4923.47	5023.65	55.7145	58.5995	54.4908	73.3866	76.3089	78.3717	3475.34	-1.26078	7.81e-40	1.24e-38	DOWN	hypothetical protein	-	-	-
mRNA_9978	scaffold_67	29113	29953	1576	-	mRNA_9978	2.26943	4.27736	4.33084	188.303	244.513	293.923	0.248803	0.445889	0.422414	10.9302	14.2835	17.2824	122.936	-6.06703	8.17e-40	1.29e-38	DOWN		-	-	-
mRNA_8645	scaffold_51	43025	45337	4170	-	mRNA_8645	972.827	819.827	639.232	3396.65	3463.04	3358.94	40.2891	32.2838	23.5525	74.479	76.4194	74.6078	2108.42	-2.07027	8.98e-40	1.42e-38	DOWN	hypothetical protein	-	-	Transcription factor OS=Ganoderma sinense ZZ0214-1 OX=1077348 GN=GSI_15081 PE=4 SV=1
mRNA_9226	scaffold_57	65607	68667	4184	-	mRNA_9226	2058.37	1892.73	1681.23	581.701	540.851	613.517	85.0017	74.3198	61.7673	12.7185	11.9008	13.5882	1228.07	1.69796	1.11e-39	1.75e-38	UP	cytochrome P450	[GO:0016020:membrane][GO:0020037:heme binding][GO:0005506:iron ion binding][GO:0016712:oxidoreductase activity, acting on paired donors, with incorporation or reduction of molecular oxygen, reduced flavin or flavoprotein as one donor, and incorporation of one atom of oxygen]	-	Fungal specific transcription factor domain family protein OS=Aspergillus niger OX=5061 GN=CAN33_0033735 PE=4 SV=1
mRNA_8080	scaffold_45	153993	156060	2888	+	mRNA_8080	1221.71	1279.64	1281.06	2854.53	2947.44	2984.16	73.0914	72.7945	68.1861	90.42	93.9588	95.7526	2094.76	-1.21592	1.12e-39	1.77e-38	DOWN	hypothetical protein	-	-	-
mRNA_6615	scaffold_33	76556	79375	5178	+	mRNA_6615	3684.79	3959.41	4186.19	1481.24	1472.39	1603.1	122.955	125.625	124.274	26.1692	26.1789	28.6896	2731.19	1.37635	1.17e-39	1.84e-38	UP	hypothetical protein	-	-	-
mRNA_2250	scaffold_8	432112	433608	1746	-	mRNA_2250	661.916	882.561	328.278	17.9907	22.5908	23.1031	65.502	83.0439	28.9015	0.94261	1.19118	1.22618	322.74	4.88167	1.27e-39	1.99e-38	UP		-	-	-
mRNA_12860	scaffold_140	2516	3418	1696	-	mRNA_12860	41.6061	62.0217	60.6317	423.382	397.333	341.413	4.23865	6.00793	5.49537	22.8367	21.5684	18.6544	221.065	-2.82425	1.32e-39	2.08e-38	DOWN		-	-	-
mRNA_10130	scaffold_69	20250	21094	1242	-	mRNA_10130	219.378	161.827	232.999	891.141	936.855	901.023	30.5188	21.406	28.8374	65.6375	69.445	67.2265	557.204	-2.15429	1.38e-39	2.17e-38	DOWN	hypothetical protein	-	-	-
mRNA_8943	scaffold_54	55214	56246	1626	-	mRNA_8943	1168.75	944.583	824.592	208.693	164.78	163.006	124.193	95.4392	77.9545	11.7412	9.32984	9.28983	579.068	2.45187	1.52e-39	2.38e-38	UP	hypothetical protein	-	-	-
mRNA_4930	scaffold_22	188589	190824	4018	-	mRNA_4930	2832.24	3261.48	3771.29	10332.7	10223	10672.4	121.791	133.356	144.279	235.25	234.239	246.137	6848.85	-1.66266	1.54e-39	2.41e-38	DOWN	hypothetical protein	-	-	BZIP domain-containing protein OS=Sparassis crispa OX=139825 GN=SCP_0115830 PE=4 SV=1
mRNA_699	scaffold_3	17970	19248	2050	-	mRNA_699	1156.65	1321.7	1219.56	3114.8	3060.39	3102.24	97.4865	105.922	91.4479	138.996	137.44	140.232	2162.56	-1.32681	1.55e-39	2.43e-38	DOWN	hypothetical protein	-	-	-
mRNA_103	scaffold_1	288616	289332	1008	-	mRNA_103	3140.89	3900.95	4072.72	1053.06	1104.29	1155.16	538.378	635.795	621.079	95.5694	100.859	106.196	2404.51	1.74649	1.67e-39	2.6e-38	UP	hypothetical protein	-	-	-
mRNA_11032	scaffold_83	117018	118385	2178	-	mRNA_11032	1541.7	1566.94	1575.56	3786.45	3468.36	3636.18	122.303	118.196	111.199	159.038	146.607	154.708	2595.86	-1.21743	1.78e-39	2.78e-38	DOWN	DS-domain-containing protein	[GO:0005737:cytoplasm][GO:0034038:deoxyhypusine synthase activity][GO:0008612:peptidyl-lysine modification to peptidyl-hypusine]	-	-
mRNA_3875	scaffold_16	277969	282259	6636	+	mRNA_3875	521.212	453.4	382.846	31.184	61.1281	44.9228	13.5707	11.2249	8.86831	0.429884	0.848056	0.627316	249.115	3.31433	1.84e-39	2.87e-38	UP	hypothetical protein	[GO:0016491:oxidoreductase activity][GO:0031177:phosphopantetheine binding][GO:0016740:transferase activity][GO:0008610:lipid biosynthetic process]	-	Carrier domain-containing protein OS=Phellinidium pouzarii OX=167371 GN=EW145_g7002 PE=4 SV=1
mRNA_11202	scaffold_86	116961	118123	2326	-	mRNA_11202	228.456	346.466	466.864	2651.84	2414.56	2510.54	16.9702	24.4714	30.8535	104.295	95.5693	100.019	1436.45	-2.86408	1.89e-39	2.94e-38	DOWN	hypothetical protein	-	-	-
mRNA_5463	scaffold_25	208467	211222	5262	+	mRNA_5463	661.916	917.493	727.581	158.319	135.545	139.902	21.7344	28.6457	21.2546	2.75238	2.3715	2.46377	456.793	2.41018	1.9e-39	2.95e-38	UP		-	-	-
mRNA_3733	scaffold_15	461958	465935	6822	-	mRNA_3733	668.724	841.926	795.142	183.506	176.74	188.676	16.9368	20.2754	17.9166	2.46073	2.38514	2.56289	475.786	2.07039	1.95e-39	3.02e-38	UP	MCM-domain-containing protein	[GO:0071162:CMG complex][GO:0005737:cytoplasm][GO:0031261:DNA replication preinitiation complex][GO:0042555:MCM complex][GO:0097373:MCM core complex][GO:0005656:nuclear pre-replicative complex][GO:0043596:nuclear replication fork][GO:0005654:nucleoplasm][GO:0005634:nucleus][GO:0031298:replication fork protection complex][GO:0005524:ATP binding][GO:0003678:DNA helicase activity][GO:0003688:DNA rep…	[ko03030:DNA replication][ko04110:Cell cycle]	DNA helicase OS=Pyrenophora seminiperda CCB06 OX=1302712 GN=GMOD_00004211 PE=3 SV=1
mRNA_12113	scaffold_108	15131	18185	3864	+	mRNA_12113	1233.05	1160.59	1327.84	3066.82	3108.23	3162.56	55.1368	49.3456	52.8238	72.607	74.057	75.8452	2176.52	-1.3277	2.08e-39	3.22e-38	DOWN	hypothetical protein	[GO:0005737:cytoplasm][GO:0005634:nucleus]	-	-
mRNA_1732	scaffold_6	368143	369653	2190	+	mRNA_1732	487.17	443.419	534.425	1536.41	1440.5	1653.16	38.4355	33.2643	37.5116	64.1785	60.5562	69.9514	1015.85	-1.66137	3.06e-39	4.73e-38	DOWN	Thioesterase/thiol ester dehydrase-isomerase	-	-	-
mRNA_8719	scaffold_51	225853	230159	7242	-	mRNA_8719	2299.69	2731.09	3495.85	11301.8	11761.8	12062.4	54.8663	61.9562	74.2023	142.763	149.523	154.348	7275.45	-2.04274	3.13e-39	4.84e-38	DOWN	hypothetical protein	-	-	-
mRNA_10403	scaffold_73	15320	15813	888	-	mRNA_10403	991.739	886.839	899.948	2359.19	2350.78	2302.61	192.966	164.074	155.786	243.039	243.718	240.289	1631.85	-1.33556	3.99e-39	6.16e-38	DOWN	hypothetical protein	-	-	-
mRNA_10631	scaffold_76	118055	118823	1538	+	mRNA_10631	8.32123	18.5352	22.5204	237.478	312.285	368.367	0.934818	1.97992	2.25083	14.1252	18.6932	22.1947	161.251	-4.22624	4.09e-39	6.31e-38	DOWN		-	-	-
mRNA_9229	scaffold_57	76135	78458	4260	+	mRNA_9229	794.299	771.35	672.146	125.935	66.4436	118.083	32.2159	29.7474	24.2536	2.70436	1.43593	2.56864	424.709	2.84586	4.93e-39	7.6e-38	UP	hypothetical protein	-	-	-
mRNA_9046	scaffold_55	93897	95403	2502	-	mRNA_9046	826.828	706.477	712.856	195.499	174.082	151.454	57.0983	46.3893	43.7963	7.14801	6.40556	5.60944	461.199	2.10678	5.16e-39	7.93e-38	UP	hypothetical protein	-	-	-
mRNA_1528	scaffold_5	585737	589298	5844	-	mRNA_1528	947.864	893.968	853.175	2239.25	2325.53	2482.3	28.0241	25.1315	22.4415	35.0525	36.6354	39.3614	1623.68	-1.38631	5.28e-39	8.11e-38	DOWN	hypothetical protein	[GO:0051286:cell tip][GO:0005933:cellular bud][GO:0005935:cellular bud neck][GO:0005829:cytosol][GO:0005768:endosome][GO:0000145:exocyst][GO:0005794:Golgi apparatus][GO:0030427:site of polarized growth][GO:0000149:SNARE binding][GO:0034498:early endosome to Golgi transport][GO:0032456:endocytic recycling][GO:0006897:endocytosis][GO:0006887:exocytosis][GO:0006893:Golgi to plasma membrane transport…	-	F-box protein pof6 OS=Trichosporon asahii var. asahii (strain ATCC 90039 / CBS 2479 / JCM 2466 / KCTC 7840 / NCYC 2677 / UAMH 7654) OX=1186058 GN=A1Q1_02453 PE=4 SV=1
mRNA_1886	scaffold_7	170829	173434	3852	+	mRNA_1886	1240.62	1263.25	1264.6	462.962	423.91	467.197	55.6478	53.8777	50.4651	10.9948	10.1316	11.2393	853.757	1.47615	6.03e-39	9.25e-38	UP	major facilitator superfamily	[GO:0071944:cell periphery][GO:0000329:fungal-type vacuole membrane][GO:0005887:integral component of plasma membrane][GO:0005886:plasma membrane][GO:0015297:antiporter activity][GO:0015606:spermidine transmembrane transporter activity][GO:0000297:spermine transmembrane transporter activity][GO:0006855:drug transmembrane transport][GO:0015848:spermidine transport][GO:0000296:spermine transport]	-	Uncharacterized protein OS=Mycena chlorophos OX=658473 GN=MCHLO_05251 PE=4 SV=1
mRNA_7671	scaffold_41	315736	316683	1790	+	mRNA_7671	173.989	189.629	209.613	711.234	695	655.873	16.7944	17.4044	18.0006	36.3485	35.7455	33.9541	439.223	-1.84879	6.76e-39	1.04e-37	DOWN	oligosaccharyl transferase STT3 subunit	[GO:0005783:endoplasmic reticulum][GO:0016021:integral component of membrane][GO:0008250:oligosaccharyltransferase complex][GO:0004579:dolichyl-diphosphooligosaccharide-protein glycotransferase activity][GO:0046872:metal ion binding][GO:0043687:post-translational protein modification][GO:0006487:protein N-linked glycosylation][GO:0018279:protein N-linked glycosylation via asparagine]	[ko00510:N-Glycan biosynthesis][ko00513:Various types of N-glycan biosynthesis][ko04141:Protein processing in endoplasmic reticulum]	-
mRNA_11530	scaffold_93	100013	99812	2508	-	mRNA_11530	1897.24	1556.96	1026.41	220.686	176.74	191.243	130.705	101.99	62.9094	8.04961	6.4878	7.06616	844.879	2.92758	6.86e-39	1.05e-37	UP	NAD P-binding protein	-	-	Uncharacterized oxidoreductase C663.09c OS=Aspergillus awamori OX=105351 GN=AAWM_03471 PE=4 SV=1
mRNA_6086	scaffold_29	203064	204101	1722	-	mRNA_6086	565.844	431.3	341.27	41.9784	29.2352	42.3558	56.7753	41.1485	30.4641	2.23008	1.56301	2.27932	241.997	3.55603	7.07e-39	1.08e-37	UP	hypothetical protein	-	-	-
mRNA_9747	scaffold_63	85952	88139	3950	-	mRNA_9747	978.123	1048.67	1044.6	273.459	188.7	256.702	42.7851	43.6161	40.6514	6.33319	4.39809	6.02223	631.708	2.093	7.07e-39	1.08e-37	UP	hypothetical protein	-	-	-
mRNA_3147	scaffold_12	512717	515031	4392	+	mRNA_3147	445.564	369.991	376.783	47.9753	66.4436	61.6084	17.5285	13.84	13.1872	0.999269	1.39277	1.29988	228.061	2.76426	7.22e-39	1.1e-37	UP		-	-	-
mRNA_10674	scaffold_77	61416	61956	848	+	mRNA_10674	2233.12	2026.04	2509.29	6627.79	7605.14	6527.92	455	392.518	454.86	714.99	825.66	713.354	4588.22	-1.61724	7.8e-39	1.19e-37	DOWN	hypothetical protein	-	[ko00190:Oxidative phosphorylation]	-
mRNA_3484	scaffold_14	323435	325077	2178	-	mRNA_3484	443.295	486.193	464.266	100.748	91.6922	107.815	35.1666	36.674	32.7666	4.23162	3.87583	4.58718	282.335	2.21408	9.64e-39	1.47e-37	UP	serine threonine protein phosphatase	[GO:0005829:cytosol][GO:0005634:nucleus][GO:0030289:protein phosphatase 4 complex][GO:0046872:metal ion binding][GO:0004722:protein serine/threonine phosphatase activity][GO:0045875:negative regulation of sister chromatid cohesion][GO:2001034:positive regulation of double-strand break repair via nonhomologous end joining][GO:0023052:signaling]	-	Serine/threonine-protein phosphatase 4 catalytic subunit OS=Ashbya gossypii (strain ATCC 10895 / CBS 109.51 / FGSC 9923 / NRRL Y-1056) OX=284811 GN=PPH3 PE=3 SV=2
mRNA_5022	scaffold_22	448565	449014	684	+	mRNA_5022	627.875	588.849	732.778	2005.37	1908.26	1977.89	158.603	141.435	164.679	268.204	256.845	267.961	1306.84	-1.5968	1.03e-38	1.57e-37	DOWN	hypothetical protein	-	-	-
mRNA_9804	scaffold_64	61435	63517	3870	-	mRNA_9804	3634.86	3876.71	3171.04	1270.15	1128.21	1192.38	162.283	164.573	125.954	30.0241	26.8392	28.5515	2378.89	1.57284	1.07e-38	1.62e-37	UP	hypothetical protein	-	-	-
mRNA_3288	scaffold_13	327567	329966	3726	-	mRNA_3288	861.626	1003.04	1054.99	271.061	264.446	231.031	39.955	44.2265	43.5241	6.65504	6.53407	5.74585	614.366	1.92871	1.41e-38	2.14e-37	UP	hypothetical protein	[GO:0016021:integral component of membrane][GO:0055085:transmembrane transport]	-	Low affinity ammonium transporter OS=Saccharomyces cerevisiae (strain ATCC 204508 / S288c) OX=559292 GN=AMF1 PE=1 SV=1
mRNA_3790	scaffold_16	49806	50198	786	+	mRNA_3790	876.755	851.907	986.565	2326.8	2484.99	2437.38	192.731	178.064	192.942	270.81	291.067	287.361	1660.73	-1.41739	1.52e-38	2.31e-37	DOWN	hypothetical protein	-	-	-
mRNA_169	scaffold_1	464932	465727	1592	+	mRNA_169	18.1554	46.338	25.1189	358.615	437.199	462.063	1.97042	4.78191	2.42538	20.6069	25.2829	26.8958	224.582	-3.8017	1.54e-38	2.34e-37	DOWN		-	-	-
mRNA_1521	scaffold_5	569186	570507	1898	+	mRNA_1521	119.523	123.33	219.14	1204.18	1176.05	1062.74	10.8806	10.6753	17.748	58.0393	57.0454	51.887	650.829	-2.90226	1.58e-38	2.39e-37	DOWN		-	-	-
mRNA_7141	scaffold_37	197491	197842	564	+	mRNA_7141	177.015	153.985	172.367	587.698	599.321	636.62	54.2285	44.8545	46.9785	95.3239	97.8297	104.599	387.834	-1.85819	1.59e-38	2.4e-37	DOWN	hypothetical protein	-	-	Zn(2)-C6 fungal-type domain-containing protein OS=Sparassis crispa OX=139825 GN=SCP_0302360 PE=4 SV=1
mRNA_1538	scaffold_5	611234	614055	4168	+	mRNA_1538	2134.02	2237.06	2284.95	5019.42	4867.66	4854.23	88.4639	88.1773	84.2698	110.167	107.518	107.924	3566.22	-1.14728	1.63e-38	2.45e-37	DOWN	phosphoglycerate mutase-like protein	[GO:0005576:extracellular region][GO:0016158:3-phytase activity]	-	3-phytase A OS=Byssochlamys spectabilis (strain No. 5 / NBRC 109023) OX=1356009 GN=PVAR5_7185 PE=3 SV=1
mRNA_2373	scaffold_9	115835	119844	7410	+	mRNA_2373	1388.13	1435.05	1216.97	3515.39	3467.03	3542.48	32.3675	31.8168	25.2454	43.3993	43.0754	44.3012	2427.51	-1.38076	1.73e-38	2.61e-37	DOWN	hypothetical protein	[GO:0110115:Cdr2 medial cortical node complex][GO:0071341:medial cortical node][GO:0044732:mitotic spindle pole body][GO:0005654:nucleoplasm][GO:0005634:nucleus][GO:0005524:ATP binding][GO:0046872:metal ion binding][GO:0004715:non-membrane spanning protein tyrosine kinase activity][GO:0004672:protein kinase activity][GO:0004674:protein serine/threonine kinase activity][GO:0004713:protein tyrosine…	-	Uncharacterized protein OS=[Candida] inconspicua OX=52247 GN=CANINC_003013 PE=4 SV=1
mRNA_239	scaffold_1	635554	636928	1930	-	mRNA_239	2907.14	2885.79	3423.09	8159.4	8312.1	7892.29	260.258	245.649	272.637	386.748	396.5	378.941	5596.63	-1.4028	1.93e-38	2.9e-37	DOWN	NADH-ubiquinone oxidoreductase 20 kDa subunit	[GO:0005747:mitochondrial respiratory chain complex I][GO:0051539:4 iron, 4 sulfur cluster binding][GO:0046872:metal ion binding][GO:0008137:NADH dehydrogenase (ubiquinone) activity][GO:0048038:quinone binding][GO:0009060:aerobic respiration][GO:0015990:electron transport coupled proton transport][GO:0032981:mitochondrial respiratory chain complex I assembly]	[ko00190:Oxidative phosphorylation]	Transcription and mRNA export factor SUS1 OS=Spathaspora sp. JA1 OX=2028339 GN=SUS1 PE=3 SV=1
mRNA_8646	scaffold_51	47659	49954	3786	+	mRNA_8646	3246.79	2633.43	2545.67	9267.63	8411.76	8512.23	148.173	114.274	103.358	223.931	204.549	208.348	5769.58	-1.63613	1.99e-38	2.99e-37	DOWN	acyltransferase ChoActase/COT/CPT	[GO:0005743:mitochondrial inner membrane][GO:0005777:peroxisome][GO:0004092:carnitine O-acetyltransferase activity][GO:0006631:fatty acid metabolic process]	[ko04146:Peroxisome]	Uncharacterized protein OS=Wallemia ichthyophaga OX=245174 GN=E3P90_03414 PE=4 SV=1
mRNA_695	scaffold_3	10269	11213	1290	-	mRNA_695	3364.05	3520.26	3445.62	1558	1518.9	1533.79	450.576	448.325	410.582	110.485	108.4	110.18	2490.1	1.16371	2.08e-38	3.13e-37	UP	hypothetical protein	[GO:0005737:cytoplasm][GO:0005829:cytosol][GO:0005643:nuclear pore][GO:0005634:nucleus][GO:0005525:GTP binding][GO:0005096:GTPase activator activity][GO:0008536:Ran GTPase binding][GO:0006606:protein import into nucleus][GO:0031291:Ran protein signal transduction][GO:0006405:RNA export from nucleus]	-	Transcription initiation factor TFIID/TFIIF subunit OS=Emmonsia crescens OX=73230 GN=GX50_00170 PE=4 SV=1
mRNA_11121	scaffold_85	37060	38418	2598	-	mRNA_11121	931.221	891.116	899.082	310.64	287.036	273.387	61.9312	56.3511	53.1965	10.9382	10.1716	9.75136	598.747	1.64272	2.1e-38	3.14e-37	UP	hypothetical protein	-	-	-
mRNA_10876	scaffold_81	37016	38827	3162	-	mRNA_10876	357.056	344.327	278.04	41.9784	33.2218	35.9382	19.5106	17.8903	13.5166	1.21448	0.967278	1.05322	181.76	3.13705	2.18e-38	3.26e-37	UP	hypothetical protein	-	-	-
mRNA_4914	scaffold_22	139929	141834	2580	+	mRNA_4914	1466.81	1519.17	1578.16	3558.57	3666.36	3414.13	98.231	96.7376	94.0272	126.178	130.829	122.627	2533.87	-1.22113	2.3e-38	3.44e-37	DOWN	BAR-domain-containing protein	[GO:0030479:actin cortical patch][GO:0005826:actomyosin contractile ring][GO:0005937:mating projection][GO:0043332:mating projection tip][GO:0031097:medial cortex][GO:1990528:Rvs161p-Rvs167p complex][GO:0008092:cytoskeletal protein binding][GO:0043495:protein membrane anchor][GO:0051666:actin cortical patch localization][GO:0006974:cellular response to DNA damage stimulus][GO:0006897:endocytosis]…	[ko04144:Endocytosis]	Fungal specific transcription factor domain family protein OS=Aspergillus niger OX=5061 GN=ATCC64974_9540 PE=4 SV=1
mRNA_480	scaffold_2	347033	348200	1920	-	mRNA_480	4392.1	4550.39	4308.32	9237.65	9283.5	9178.37	395.245	389.363	344.929	440.136	445.144	442.986	6825.05	-1.06369	2.82e-38	4.21e-37	DOWN	60S ribosomal protein L15	[GO:0022625:cytosolic large ribosomal subunit][GO:0005730:nucleolus][GO:0005634:nucleus][GO:0003723:RNA binding][GO:0003735:structural constituent of ribosome][GO:0002181:cytoplasmic translation]	[ko03010:Ribosome]	Ribosomal protein L15 OS=Verticillium longisporum OX=100787 GN=BN1723_009138 PE=3 SV=1
mRNA_2769	scaffold_11	97354	98271	1724	+	mRNA_2769	656.621	610.236	525.764	97.15	131.558	119.366	65.8072	58.1524	46.8788	5.15505	7.0254	6.41609	356.783	2.36803	2.96e-38	4.42e-37	UP		-	-	-
mRNA_5845	scaffold_27	350679	351592	1360	-	mRNA_5845	1675.59	1587.61	1734.07	3895.6	3950.74	3743.99	212.875	191.784	195.997	262.037	267.442	255.107	2764.6	-1.214	2.98e-38	4.44e-37	DOWN	hypothetical protein	-	[ko00190:Oxidative phosphorylation]	-
mRNA_740	scaffold_3	111016	116326	8916	-	mRNA_740	1547.75	1952.61	1799.9	4921.07	5189.25	5279.07	29.9934	35.9794	31.0313	50.4913	53.5827	54.8673	3448.27	-1.5377	3.38e-38	5.03e-37	DOWN	hypothetical protein	[GO:0005634:nucleus][GO:0000347:THO complex][GO:0000445:THO complex part of transcription export complex][GO:0003677:DNA binding][GO:0003729:mRNA binding][GO:0031124:mRNA 3'-end processing][GO:0006406:mRNA export from nucleus][GO:0006368:transcription elongation from RNA polymerase II promoter]	[ko03013:RNA transport][ko03040:Spliceosome]	Transcription factor/nuclear export subunit protein 2-domain-containing protein OS=Dichomitus squalens OX=114155 GN=BD309DRAFT_909606 PE=4 SV=1
mRNA_1005	scaffold_3	798396	801699	5562	+	mRNA_1005	951.646	984.505	898.216	261.465	276.405	313.176	29.5624	29.08	24.8241	4.30041	4.57515	5.21775	614.236	1.73668	3.83e-38	5.69e-37	UP	hypothetical protein	[GO:0005783:endoplasmic reticulum][GO:0005789:endoplasmic reticulum membrane][GO:0016021:integral component of membrane][GO:0050185:phosphatidylinositol deacylase activity][GO:0006888:endoplasmic reticulum to Golgi vesicle-mediated transport][GO:0006505:GPI anchor metabolic process][GO:0015031:protein transport]	-	-
mRNA_3532	scaffold_14	446327	456372	16440	-	mRNA_3532	2187.73	2016.06	1850.13	4999.03	5331.44	5223.88	22.9926	20.1469	17.2991	27.817	29.8561	29.4454	3601.38	-1.36106	3.85e-38	5.72e-37	DOWN	hypothetical protein	[GO:0005737:cytoplasm][GO:0005829:cytosol][GO:0005789:endoplasmic reticulum membrane][GO:0005739:mitochondrion][GO:0005096:GTPase activator activity][GO:0007193:adenylate cyclase-inhibiting G protein-coupled receptor signaling pathway][GO:0070417:cellular response to cold][GO:0070301:cellular response to hydrogen peroxide][GO:0071248:cellular response to metal ion][GO:0034599:cellular response to…	[ko04010:MAPK signaling pathway][ko04014:Ras signaling pathway]	-
mRNA_7993	scaffold_44	227849	230635	3770	+	mRNA_7993	89.2641	75.5666	92.6799	383.802	466.434	465.913	4.09102	3.29303	3.77892	9.31308	11.3904	11.4522	262.277	-2.3558	3.93e-38	5.83e-37	DOWN	hypothetical protein	[GO:0016021:integral component of membrane][GO:0020037:heme binding][GO:0005506:iron ion binding][GO:0004497:monooxygenase activity][GO:0016705:oxidoreductase activity, acting on paired donors, with incorporation or reduction of molecular oxygen]	-	Fungal_trans domain-containing protein OS=Aspergillus lentulus OX=293939 GN=ALT_7079 PE=4 SV=1
mRNA_11457	scaffold_91	88806	89423	822	-	mRNA_11457	808.672	777.053	1020.35	2820.95	2871.69	2844.25	169.98	155.305	190.809	313.943	321.63	320.644	1857.16	-1.71284	3.94e-38	5.83e-37	DOWN	hypothetical protein	-	-	-
mRNA_11231	scaffold_87	45035	46199	2090	-	mRNA_11231	1476.64	1018.01	705.061	58.7698	104.981	56.4744	122.074	80.0227	51.8565	2.57238	4.62439	2.50398	569.989	3.86443	4.4e-38	6.51e-37	UP	hypothetical protein	-	-	-
mRNA_9564	scaffold_61	4958	6207	2282	+	mRNA_9564	476.58	504.015	497.18	103.147	124.914	112.949	36.0841	36.2857	33.4905	4.13492	5.03948	4.58661	303.131	2.1177	4.94e-38	7.29e-37	UP		-	-	-
mRNA_3597	scaffold_15	88731	89048	510	-	mRNA_3597	506.082	593.84	811.599	3552.57	3080.33	2916.13	171.454	191.296	244.621	637.235	556.053	529.862	1910.09	-2.32175	5.43e-38	8.01e-37	DOWN	hypothetical protein	-	-	-
mRNA_8555	scaffold_50	36164	38231	1602	+	mRNA_8555	4386.8	3462.52	2943.24	849.163	806.625	904.873	473.131	355.089	282.414	48.4904	46.3553	52.3421	2225.54	2.07552	5.6e-38	8.25e-37	UP	hypothetical protein	-	-	-
mRNA_7126	scaffold_37	154246	156731	4064	+	mRNA_7126	647.543	923.196	1290.59	6717.74	5864.31	6690.93	27.5303	37.3205	48.8155	151.216	132.848	152.566	3689.05	-2.75245	6.25e-38	9.19e-37	DOWN	hypothetical protein	-	-	Zn(2)-C6 fungal-type domain-containing protein OS=Sparassis crispa OX=139825 GN=SCP_0302210 PE=4 SV=1
mRNA_2287	scaffold_8	529231	538293	14214	-	mRNA_2287	5397.45	5878.51	5650.88	12401.6	13126.6	12225.4	65.6097	67.9452	61.1114	79.8158	85.021	79.7028	9113.41	-1.15726	6.37e-38	9.36e-37	DOWN	pre-mRNA-processing-splicing factor	[GO:0071013:catalytic step 2 spliceosome][GO:0071014:post-mRNA release spliceosomal complex][GO:0000974:Prp19 complex][GO:0005681:spliceosomal complex][GO:0046540:U4/U6 x U5 tri-snRNP complex][GO:0005682:U5 snRNP][GO:0097157:pre-mRNA intronic binding][GO:0000386:second spliceosomal transesterification activity][GO:0004843:thiol-dependent ubiquitin-specific protease activity][GO:0030619:U1 snRNA b…	[ko03040:Spliceosome]	-
mRNA_5552	scaffold_25	422731	424264	2340	+	mRNA_5552	3575.1	3737.7	4090.91	9760.58	8887.5	9343.94	263.978	262.419	268.737	381.581	349.666	370.033	6565.95	-1.29571	7.44e-38	1.09e-36	DOWN	UV excision repair protein Rad23	[GO:0005829:cytosol][GO:0005635:nuclear envelope][GO:0005654:nucleoplasm][GO:0005634:nucleus][GO:0000502:proteasome complex][GO:0003684:damaged DNA binding][GO:0031593:polyubiquitin modification-dependent protein binding][GO:0070628:proteasome binding][GO:0043130:ubiquitin binding][GO:0042177:negative regulation of protein catabolic process][GO:0006289:nucleotide-excision repair][GO:0043161:prote…	[ko03420:Nucleotide excision repair][ko04141:Protein processing in endoplasmic reticulum]	Uncharacterized protein OS=Fomitopsis pinicola (strain FP-58527) OX=743788 GN=FOMPIDRAFT_1113538 PE=4 SV=1
mRNA_4450	scaffold_19	339637	342186	3342	-	mRNA_4450	10875.8	10840.2	13764.3	39842.3	36530.7	35200.2	562.28	532.893	633.096	1090.6	1006.33	976.034	24508.9	-1.65298	7.96e-38	1.17e-36	DOWN	amino acid permease	[GO:0016021:integral component of membrane][GO:0015171:amino acid transmembrane transporter activity][GO:0003333:amino acid transmembrane transport]	-	Fungal_trans domain-containing protein OS=Coleophoma crateriformis OX=565419 GN=BP5796_09385 PE=4 SV=1
mRNA_3021	scaffold_12	189091	190213	1694	-	mRNA_3021	1091.59	913.216	867.9	256.668	259.13	237.449	111.338	88.566	78.7552	13.8607	14.083	12.9892	604.326	1.93146	8.16e-38	1.19e-36	UP	hypothetical protein	-	-	-
mRNA_252	scaffold_1	675209	676839	3138	-	mRNA_252	590.051	541.086	508.44	137.929	124.914	124.5	32.4887	28.3283	24.9063	4.02096	3.66478	3.67658	337.82	2.08089	8.32e-38	1.22e-36	UP	hypothetical protein	-	-	Transcription factor OS=Ganoderma sinense ZZ0214-1 OX=1077348 GN=GSI_06418 PE=4 SV=1
mRNA_9416	scaffold_59	102821	106957	6976	+	mRNA_9416	2419.21	2907.18	3235.14	9004.97	8716.07	8866.47	59.9187	68.4656	71.2868	118.087	115.028	117.78	5858.17	-1.63502	1.22e-37	1.78e-36	DOWN	hypothetical protein	-	-	Zn(2)-C6 fungal-type domain-containing protein OS=Sparassis crispa OX=139825 GN=SCP_0301520 PE=4 SV=1
mRNA_12325	scaffold_114	72278	74311	3258	+	mRNA_12325	12588.5	12728.7	14897.2	34206.4	33548.7	33515	667.604	641.86	702.873	960.469	948.014	953.265	23580.8	-1.33249	1.3e-37	1.89e-36	DOWN	ATP synthase F1 beta subunit	[GO:0005753:mitochondrial proton-transporting ATP synthase complex][GO:0045261:proton-transporting ATP synthase complex, catalytic core F(1)][GO:0005524:ATP binding][GO:0046933:proton-transporting ATP synthase activity, rotational mechanism][GO:0042776:mitochondrial ATP synthesis coupled proton transport]	[ko00190:Oxidative phosphorylation]	-
mRNA_760	scaffold_3	170144	170988	1320	-	mRNA_760	1424.44	1625.4	1993.92	6096.46	5849.7	5624.33	186.452	202.298	232.197	422.504	407.99	394.842	3769.04	-1.80104	1.36e-37	1.98e-36	DOWN	hypothetical protein	[GO:0031305:integral component of mitochondrial inner membrane][GO:0005746:mitochondrial respirasome][GO:0005739:mitochondrion][GO:0033617:mitochondrial respiratory chain complex IV assembly][GO:0010155:regulation of proton transport]	-	Proteasome endopeptidase complex OS=Bifiguratus adelaidae OX=1938954 GN=BZG36_01390 PE=3 SV=1
mRNA_1181	scaffold_4	445439	450207	7524	-	mRNA_1181	1617.34	1898.43	1793.83	4550.46	4750.72	4375.48	37.1407	41.4528	36.6485	55.3265	58.13	53.8893	3164.38	-1.36495	1.41e-37	2.06e-36	DOWN	Dbl-like domain-containing protein	[GO:0051285:cell cortex of cell tip][GO:0051286:cell tip][GO:0000935:division septum][GO:0005634:nucleus][GO:0005089:Rho guanyl-nucleotide exchange factor activity][GO:0051666:actin cortical patch localization][GO:0000917:division septum assembly][GO:0009272:fungal-type cell wall biogenesis][GO:0035556:intracellular signal transduction][GO:0046826:negative regulation of protein export from nucleu…	-	Transcription factor OS=Ganoderma sinense ZZ0214-1 OX=1077348 GN=GSI_12541 PE=4 SV=1
mRNA_9335	scaffold_58	151038	151859	1300	+	mRNA_9335	2876.88	2547.17	2814.18	7035.58	6443.7	6583.11	382.361	321.9	332.76	495.089	456.333	469.261	4716.77	-1.28429	1.43e-37	2.08e-36	DOWN	40S ribosomal protein S20	[GO:0005829:cytosol][GO:0022627:cytosolic small ribosomal subunit][GO:0003735:structural constituent of ribosome][GO:0002181:cytoplasmic translation][GO:0042254:ribosome biogenesis]	[ko03010:Ribosome]	Zn(2)-C6 fungal-type domain-containing protein OS=Peniophora sp. CBMAI 1063 OX=718367 GN=PNH_LOCUS16427 PE=3 SV=1
mRNA_1616	scaffold_6	67856	68349	504	+	mRNA_1616	1096.89	852.62	1158.07	3642.53	4714.84	4059.74	376.035	277.928	353.204	661.149	861.244	746.437	2587.45	-1.9989	1.45e-37	2.11e-36	DOWN	hypothetical protein	-	-	-
mRNA_10666	scaffold_77	39242	41077	3570	+	mRNA_10666	530.289	747.825	766.558	87.5549	122.256	93.6961	25.665	34.4143	33.0065	2.24357	3.15277	2.43209	391.363	2.75436	1.47e-37	2.14e-36	UP	hypothetical protein	-	-	-
mRNA_9238	scaffold_57	100353	99649	6478	+	mRNA_9238	1916.15	1480.68	1320.91	369.41	353.48	317.027	51.1075	37.5515	31.344	5.21668	5.02359	4.53504	959.609	2.18158	1.49e-37	2.16e-36	UP	P-loop containing nucleoside triphosphate hydrolase protein	[GO:0005737:cytoplasm][GO:0005829:cytosol][GO:0005524:ATP binding][GO:0003677:DNA binding][GO:0003723:RNA binding][GO:0003724:RNA helicase activity][GO:0008270:zinc ion binding][GO:0070478:nuclear-transcribed mRNA catabolic process, 3'-5' exonucleolytic nonsense-mediated decay][GO:0000184:nuclear-transcribed mRNA catabolic process, nonsense-mediated decay][GO:2000815:regulation of mRNA stability …	-	Transcription factor OS=Fusarium langsethiae OX=179993 GN=FLAG1_03249 PE=4 SV=1
mRNA_11103	scaffold_84	129032	136568	13308	+	mRNA_11103	796.569	829.094	867.034	2052.14	2066.4	2266.68	10.342	10.2352	10.0149	14.1066	14.2952	15.7835	1479.65	-1.35732	1.52e-37	2.2e-36	DOWN	hypothetical protein	-	-	Transcription factor tau subunit sfc3 OS=Trametes pubescens OX=154538 GN=TRAPUB_3400 PE=4 SV=1
mRNA_7702	scaffold_42	79254	79672	738	+	mRNA_7702	1559.1	1694.55	1783.44	4330.97	4146.08	4001.98	365.016	377.228	371.471	536.854	517.215	502.51	2919.35	-1.30914	1.52e-37	2.2e-36	DOWN	hypothetical protein	-	-	-
mRNA_8030	scaffold_45	28382	30289	3132	-	mRNA_8030	1976.67	1625.4	1492.41	5818.21	7954.63	7861.49	109.046	85.2599	73.2468	169.939	233.824	232.6	4454.8	-2.08608	1.55e-37	2.24e-36	DOWN	hypothetical protein	-	-	-
mRNA_3738	scaffold_15	474977	476392	2832	-	mRNA_3738	713.356	771.35	833.253	189.502	194.015	227.181	43.522	44.7472	45.2279	6.12137	6.30715	7.43369	488.11	1.92441	1.57e-37	2.27e-36	UP	hypothetical protein	-	-	Transcription factor OS=Ganoderma sinense ZZ0214-1 OX=1077348 GN=GSI_09216 PE=4 SV=1
mRNA_8550	scaffold_50	17726	20352	4946	+	mRNA_8550	730.755	748.537	711.99	125.935	187.371	124.5	25.5278	24.8638	22.128	2.32927	3.48769	2.33261	438.182	2.32645	1.58e-37	2.27e-36	UP	hypothetical protein	-	-	Predicted protein OS=Postia placenta (strain ATCC 44394 / Madison 698-R) OX=561896 GN=POSPLDRAFT_91188 PE=4 SV=1
mRNA_8892	scaffold_53	181136	181773	858	+	mRNA_8892	2221.77	2755.33	3322.62	11980.6	10585.8	10533.8	447.412	527.587	595.273	1277.38	1135.86	1137.68	6899.98	-1.99595	1.58e-37	2.27e-36	DOWN	COX4; subunit IV of cytochrome c oxidase,COX4	[GO:0016021:integral component of membrane][GO:0005751:mitochondrial respiratory chain complex IV][GO:0004129:cytochrome-c oxidase activity][GO:0006123:mitochondrial electron transport, cytochrome c to oxygen]	[ko00190:Oxidative phosphorylation]	GH16 domain-containing protein OS=Bifiguratus adelaidae OX=1938954 GN=BZG36_00704 PE=3 SV=1
mRNA_12548	scaffold_123	27090	28257	1668	-	mRNA_12548	337.388	379.259	384.578	57.5704	69.1014	62.8919	34.9486	37.3549	35.4415	3.1574	3.814	3.49401	215.132	2.54051	1.66e-37	2.39e-36	UP		-	-	-
mRNA_4634	scaffold_20	326120	326578	684	+	mRNA_4634	977.366	672.971	420.958	45.5765	26.5774	43.6393	246.886	161.639	94.603	6.09554	3.57723	5.91218	364.515	4.15744	1.75e-37	2.51e-36	UP		-	-	-
mRNA_5583	scaffold_26	60953	64090	4836	-	mRNA_5583	1797.39	1666.74	1595.48	4598.43	4096.91	4180.39	64.2171	56.6226	50.714	86.9863	77.9939	80.1044	2989.22	-1.34748	1.97e-37	2.83e-36	DOWN	hypothetical protein	[GO:0016021:integral component of membrane][GO:0005886:plasma membrane][GO:0004338:glucan exo-1,3-beta-glucosidase activity][GO:0071555:cell wall organization][GO:0000272:polysaccharide catabolic process]	[ko00500:Starch and sucrose metabolism]	-
mRNA_9891	scaffold_65	120875	123065	3600	-	mRNA_9891	774.631	836.936	710.258	2114.51	2058.42	2024.09	37.1782	38.1942	30.3275	53.7322	52.6408	52.1019	1419.81	-1.41551	2.08e-37	2.98e-36	DOWN	hypothetical protein	[GO:0005829:cytosol][GO:0004072:aspartate kinase activity][GO:0005524:ATP binding][GO:0006531:aspartate metabolic process][GO:0009090:homoserine biosynthetic process][GO:0009089:lysine biosynthetic process via diaminopimelate][GO:0006555:methionine metabolic process][GO:0009088:threonine biosynthetic process]	[ko00260:Glycine, serine and threonine metabolism][ko00261:Monobactam biosynthesis][ko00270:Cysteine and methionine metabolism][ko00300:Lysine biosynthesis]	Forkhead box protein L2 OS=Aspergillus niger OX=5061 GN=ABL_07996 PE=4 SV=1
mRNA_6993	scaffold_36	128658	130456	3130	+	mRNA_6993	61.2745	61.3088	69.2934	522.931	462.448	338.846	3.38245	3.218	3.40307	15.2836	13.6022	10.0319	252.684	-2.78947	2.5e-37	3.57e-36	DOWN	hypothetical protein	-	-	Zn(2)-C6 fungal-type domain-containing protein OS=Valsa sordida OX=252740 GN=VSDG_00071 PE=4 SV=1
mRNA_8589	scaffold_50	161892	162894	1788	+	mRNA_8589	299.564	486.906	362.924	34.7821	35.8796	32.0877	28.948	44.7388	31.2012	1.77957	1.84744	1.66302	208.691	3.48443	2.6e-37	3.71e-36	UP	AGABI1DRAFT_114372; hypothetical protein	-	-	Fungal-specific transcription factor domain protein OS=Rhizoctonia solani 123E OX=1423351 GN=V565_135800 PE=4 SV=1
mRNA_11579	scaffold_94	104280	105843	2586	-	mRNA_11579	453.885	535.383	646.161	94.7512	66.4436	80.861	30.3259	34.0128	38.4092	3.35184	2.36546	2.89759	312.914	2.75223	2.65e-37	3.78e-36	UP	AGABI1DRAFT_78695; hypothetical protein	-	-	-
mRNA_3657	scaffold_15	241896	249182	11848	-	mRNA_3657	2141.58	2439.52	2608.9	6506.65	6176.6	6318.71	31.231	33.8272	33.8481	50.2388	47.9948	49.4208	4365.33	-1.40232	2.79e-37	3.98e-36	DOWN	hypothetical protein	[GO:0005634:nucleus][GO:0016586:RSC-type complex][GO:0016514:SWI/SNF complex][GO:0006338:chromatin remodeling][GO:0006302:double-strand break repair][GO:0006337:nucleosome disassembly][GO:1900400:regulation of iron ion import into cell by regulation of transcription from RNA polymerase II promoter][GO:0006357:regulation of transcription by RNA polymerase II]	-	GATA-type zinc finger transcription factor OS=Mucor circinelloides f. lusitanicus CBS 277.49 OX=747725 GN=MUCCIDRAFT_163620 PE=4 SV=1
mRNA_1310	scaffold_4	762176	762788	1020	-	mRNA_1310	300.321	397.794	394.106	50.3741	33.2218	34.6547	50.8723	64.0716	59.3931	4.51787	2.99856	3.14839	201.745	3.20093	2.81e-37	4e-36	UP	hypothetical protein	-	-	BZIP domain-containing protein OS=Sparassis crispa OX=139825 GN=SCP_0505560 PE=4 SV=1
mRNA_4396	scaffold_19	204377	205703	2534	+	mRNA_4396	120.28	108.36	107.405	574.504	473.079	464.63	8.20127	7.02536	6.51538	20.7402	17.1877	16.9913	308.043	-2.17014	2.88e-37	4.09e-36	DOWN	hypothetical protein	-	-	-
mRNA_8494	scaffold_49	136957	141252	7996	+	mRNA_8494	1014.43	1111.4	1190.11	2770.57	2904.91	2986.72	21.9203	22.8352	22.8791	31.6974	33.4465	34.6137	1996.36	-1.38565	2.88e-37	4.09e-36	DOWN	hypothetical protein	-	-	Transcription factor OS=Ganoderma sinense ZZ0214-1 OX=1077348 GN=GSI_06709 PE=4 SV=1
mRNA_4911	scaffold_22	133768	135911	3774	-	mRNA_4911	373.699	379.259	413.162	1104.63	1157.45	1296.34	17.1086	16.5098	16.8283	26.7758	28.2351	31.8306	787.424	-1.61016	3.04e-37	4.31e-36	DOWN	hypothetical protein	[GO:0000781:chromosome, telomeric region][GO:0005634:nucleus][GO:0031151:histone methyltransferase activity (H3-K79 specific)][GO:0006348:chromatin silencing at telomere][GO:0000077:DNA damage checkpoint][GO:2000677:regulation of transcription regulatory region DNA binding]	[ko00310:Lysine degradation]	-
mRNA_7336	scaffold_39	24427	28163	6630	+	mRNA_7336	914.579	1191.24	1109.56	3529.78	3225.17	3329.42	23.8344	29.5185	25.7253	48.7037	44.7847	46.5352	2216.63	-1.64909	3.61e-37	5.12e-36	DOWN	hypothetical protein	-	-	-
mRNA_4907	scaffold_22	117918	118589	1086	+	mRNA_4907	99.0983	77.7053	61.4979	447.37	611.281	609.666	15.7664	11.7551	8.70469	37.6846	51.8205	52.0222	317.77	-2.80333	4.46e-37	6.31e-36	DOWN	hypothetical protein	[GO:0005759:mitochondrial matrix][GO:0005739:mitochondrion][GO:0051537:2 iron, 2 sulfur cluster binding][GO:0005506:iron ion binding][GO:0051536:iron-sulfur cluster binding][GO:0005198:structural molecule activity][GO:0009102:biotin biosynthetic process][GO:0016226:iron-sulfur cluster assembly][GO:0106035:protein maturation by [4Fe-4S] cluster transfer][GO:0097428:protein maturation by iron-sulfu…	-	-
mRNA_2913	scaffold_11	478515	481596	4744	-	mRNA_2913	967.532	917.493	963.179	2269.23	2539.47	2309.03	35.2384	31.7735	31.2094	43.7584	49.2821	45.1036	1660.99	-1.32138	4.74e-37	6.71e-36	DOWN	hypothetical protein	-	-	-
mRNA_12228	scaffold_111	33153	35597	4680	+	mRNA_12228	14788.3	15342.9	16392.2	35091.5	33391.9	33540.6	545.971	538.602	538.412	685.936	656.879	664.128	24757.9	-1.13292	5.1e-37	7.2e-36	DOWN	hypothetical protein	-	-	Glyoxal oxidase OS=Pisolithus tinctorius Marx 270 OX=870435 GN=M404DRAFT_13249 PE=4 SV=1
mRNA_10854	scaffold_80	119562	120048	810	-	mRNA_10854	66.5698	110.498	90.9476	497.744	546.167	530.089	14.2	22.4119	17.2595	56.2144	62.0769	60.6443	307.003	-2.55237	5.48e-37	7.73e-36	DOWN		-	-	-
mRNA_10310	scaffold_71	91352	92770	2034	+	mRNA_10310	639.978	644.455	731.912	1847.05	1941.48	1751.99	54.3638	52.0534	55.3134	83.072	87.8765	79.819	1259.48	-1.45906	5.81e-37	8.19e-36	DOWN	hypothetical protein	-	[ko04130:SNARE interactions in vesicular transport]	-
mRNA_9748	scaffold_63	88377	91137	4590	+	mRNA_9748	1758.05	1595.45	1879.58	4320.18	4386.61	4299.75	66.1781	57.1056	62.9466	86.1025	87.9845	86.8074	3039.94	-1.31392	6.41e-37	9.03e-36	DOWN	hypothetical protein	[GO:0030127:COPII vesicle coat][GO:0070971:endoplasmic reticulum exit site][GO:0005789:endoplasmic reticulum membrane][GO:0000139:Golgi membrane][GO:0005096:GTPase activator activity][GO:0008270:zinc ion binding][GO:0090110:COPII-coated vesicle cargo loading][GO:0006886:intracellular protein transport]	[ko04141:Protein processing in endoplasmic reticulum]	-
mRNA_2686	scaffold_10	443564	444425	1506	+	mRNA_2686	1210.36	1438.62	1067.98	331.03	325.574	311.892	138.863	156.938	109.009	20.108	19.9028	19.1914	780.91	1.94073	6.46e-37	9.09e-36	UP	hypothetical protein	-	-	-
mRNA_2420	scaffold_9	264631	265646	1722	-	mRNA_2420	1015.19	875.432	878.294	2449.14	2508.91	2373.21	101.861	83.5212	78.4025	130.109	134.135	127.711	1683.36	-1.40454	6.7e-37	9.42e-36	DOWN	hypothetical protein	[GO:0019901:protein kinase binding][GO:0000079:regulation of cyclin-dependent protein serine/threonine kinase activity]	-	PHO85 cyclin PHO80 OS=Saccharomyces cerevisiae (strain ATCC 204508 / S288c) OX=559292 GN=PHO80 PE=1 SV=3
mRNA_8648	scaffold_51	54567	56867	4132	+	mRNA_8648	3103.06	3259.35	3417.9	7557.31	7069.6	7384.02	129.756	129.592	127.152	167.315	157.516	165.599	5298.54	-1.17044	6.89e-37	9.67e-36	DOWN	hypothetical protein	-	-	-
mRNA_11068	scaffold_84	36524	39144	3600	-	mRNA_11068	1053.01	1084.31	1121.69	2479.12	2486.32	2450.22	50.5391	49.4832	47.8952	62.9974	63.5835	63.0708	1779.11	-1.18639	7.07e-37	9.91e-36	DOWN	kinase-like protein	[GO:0032153:cell division site][GO:0005737:cytoplasm][GO:0005829:cytosol][GO:0044732:mitotic spindle pole body][GO:0005634:nucleus][GO:0005524:ATP binding][GO:0004674:protein serine/threonine kinase activity][GO:0050265:RNA uridylyltransferase activity][GO:0007049:cell cycle][GO:0051301:cell division][GO:0035556:intracellular signal transduction][GO:0051457:maintenance of protein location in nucl…	-	Uncharacterized protein OS=Tolypocladium paradoxum OX=94208 GN=TPAR_07103 PE=4 SV=1
mRNA_6859	scaffold_35	111551	114480	4176	-	mRNA_6859	1341.99	1559.1	1695.96	472.557	411.95	462.063	55.5244	61.3366	62.4277	10.3519	9.08185	10.2534	990.602	1.77058	8.54e-37	1.2e-35	UP	Metallo-dependent phosphatase	[GO:0120105:actomyosin contractile ring, intermediate layer][GO:0004723:calcium-dependent protein serine/threonine phosphatase activity][GO:0005516:calmodulin binding][GO:0046872:metal ion binding][GO:0097720:calcineurin-mediated signaling][GO:0071277:cellular response to calcium ion][GO:0071852:fungal-type cell wall organization or biogenesis][GO:1905949:negative regulation of calcium ion import…	[ko04010:MAPK signaling pathway][ko04020:Calcium signaling pathway][ko04022:cGMP-PKG signaling pathway][ko04114:Oocyte meiosis][ko04218:Cellular senescence][ko04310:Wnt signaling pathway][ko04370:VEGF signaling pathway]	Serine/threonine-protein phosphatase OS=Byssochlamys spectabilis (strain No. 5 / NBRC 109023) OX=1356009 GN=PVAR5_4127 PE=3 SV=1
mRNA_2604	scaffold_10	190032	193012	5118	+	mRNA_2604	3398.84	3581.57	3625.78	7810.38	7399.16	7573.98	114.743	114.969	108.899	139.604	133.098	137.136	5564.95	-1.10318	8.99e-37	1.26e-35	DOWN	hypothetical protein	[GO:0005934:cellular bud tip][GO:0010008:endosome membrane][GO:0031234:extrinsic component of cytoplasmic side of plasma membrane][GO:0005794:Golgi apparatus][GO:0005634:nucleus][GO:0000151:ubiquitin ligase complex][GO:0035091:phosphatidylinositol binding][GO:0043130:ubiquitin binding][GO:0061630:ubiquitin protein ligase activity][GO:0004842:ubiquitin-protein transferase activity][GO:0034644:cell…	[ko04120:Ubiquitin mediated proteolysis][ko04144:Endocytosis][ko04530:Tight junction]	E3 ubiquitin-protein ligase TOM1 OS=Saccharomyces cerevisiae (strain ATCC 204508 / S288c) OX=559292 GN=TOM1 PE=1 SV=1
mRNA_5389	scaffold_25	24107	25062	1650	+	mRNA_5389	120.28	119.766	161.107	570.906	669.752	604.532	12.5952	11.925	15.0091	31.6525	37.3697	33.9517	374.39	-2.20521	9.04e-37	1.26e-35	DOWN	hypothetical protein	-	-	-
mRNA_9623	scaffold_61	195213	196021	1302	+	mRNA_9623	8774.36	8670.2	8304.82	18291.8	17325.8	17870.3	1164.39	1094.02	980.487	1285.2	1225.1	1271.88	13206.2	-1.05465	1.07e-36	1.49e-35	DOWN	60S ribosomal protein L10	[GO:0022625:cytosolic large ribosomal subunit][GO:0003735:structural constituent of ribosome][GO:0002181:cytoplasmic translation][GO:0000027:ribosomal large subunit assembly][GO:0006415:translational termination]	[ko03010:Ribosome]	60S ribosomal protein L10-A OS=Schizosaccharomyces pombe (strain 972 / ATCC 24843) OX=284812 GN=rpl1001 PE=2 SV=2
mRNA_992	scaffold_3	752398	754081	2790	-	mRNA_992	568.87	591.701	586.396	1495.63	1597.3	1431.11	35.2293	34.8422	32.3079	49.0396	52.7076	47.533	1045.17	-1.37264	1.14e-36	1.59e-35	DOWN	WD40 repeat-like protein	-	[ko03040:Spliceosome]	-
mRNA_4132	scaffold_17	490732	493946	5436	-	mRNA_4132	706.548	802.717	824.592	2378.38	2054.44	2357.8	22.4573	24.26	23.3175	40.0247	34.7939	40.1934	1520.75	-1.54129	1.14e-36	1.59e-35	DOWN	hypothetical protein	[GO:0005783:endoplasmic reticulum][GO:0005789:endoplasmic reticulum membrane][GO:0016021:integral component of membrane][GO:0015171:amino acid transmembrane transporter activity][GO:0003333:amino acid transmembrane transport]	-	C1_4 domain-containing protein OS=Malassezia vespertilionis OX=2020962 GN=MVES_001893 PE=4 SV=1
mRNA_6713	scaffold_33	338636	340730	2172	+	mRNA_6713	49152	69430.8	90033.8	354302	406680	387953	3910	5251.69	6371.9	14922.5	17237.9	16551.8	226259	-2.46138	1.17e-36	1.63e-35	DOWN		-	-	-
mRNA_3332	scaffold_13	438097	439362	1946	-	mRNA_3332	93.0465	50.6154	97.877	574.504	643.174	604.532	8.26139	4.27314	7.73144	27.0071	30.4282	28.7874	343.958	-2.92086	1.19e-36	1.65e-35	DOWN		-	-	-
mRNA_3618	scaffold_15	152096	152396	468	-	mRNA_3618	231.481	206.739	265.913	791.593	898.318	865.085	85.4607	72.5744	87.3409	154.733	176.715	171.293	543.188	-1.86151	1.44e-36	2e-35	DOWN	hypothetical protein	-	-	-
mRNA_7705	scaffold_42	88749	89993	2144	+	mRNA_7705	1359.39	1318.14	1322.64	534.925	518.26	510.836	109.55	101.005	94.8286	22.8242	22.2543	22.0792	927.364	1.35457	1.77e-36	2.45e-35	UP	hypothetical protein	-	-	-
mRNA_10747	scaffold_78	135865	137272	2136	+	mRNA_10747	6552.59	7623.68	3857.91	879.148	955.459	813.744	530.039	586.368	277.635	37.652	41.1814	35.3031	3447.09	2.76775	1.82e-36	2.52e-35	UP	Clavaminate synthase-like protein	-	-	Uncharacterized protein OS=Trichoderma harzianum OX=5544 GN=THAR02_07599 PE=3 SV=1
mRNA_1136	scaffold_4	326618	330661	7014	-	mRNA_1136	1223.98	1286.77	1176.26	2946.88	2785.32	3004.69	30.1511	30.14	25.7786	38.4348	36.5594	39.6972	2070.65	-1.24437	1.99e-36	2.76e-35	DOWN	cysteine proteinase	[GO:0031902:late endosome membrane][GO:0036459:thiol-dependent ubiquitinyl hydrolase activity][GO:0016579:protein deubiquitination][GO:0006511:ubiquitin-dependent protein catabolic process]	[ko04137:Mitophagy - animal][ko04144:Endocytosis]	Uncharacterized protein OS=Penicillium decumbens OX=69771 GN=PENDEC_c025G03513 PE=3 SV=1
mRNA_10660	scaffold_77	23268	24242	1612	-	mRNA_10660	1894.21	1708.8	2103.92	5357.64	5498.87	4947.92	203.03	174.154	200.626	304.043	314.05	284.436	3585.23	-1.46995	2.2e-36	3.04e-35	DOWN	hypothetical protein	[GO:0030134:COPII-coated ER to Golgi transport vesicle][GO:0005783:endoplasmic reticulum][GO:0005789:endoplasmic reticulum membrane][GO:0005793:endoplasmic reticulum-Golgi intermediate compartment][GO:0005794:Golgi apparatus][GO:0016021:integral component of membrane][GO:0005739:mitochondrion][GO:0006888:endoplasmic reticulum to Golgi vesicle-mediated transport][GO:0007030:Golgi organization][GO:…	-	-
mRNA_12944	scaffold_148	208	757	1038	-	mRNA_12944	242.072	302.267	230.401	918.727	927.553	934.394	40.2943	47.841	34.12	80.9685	82.2681	83.4178	592.569	-1.84142	2.24e-36	3.1e-35	DOWN	hypothetical protein	-	-	RRM domain-containing protein OS=Phlebia centrifuga OX=98765 GN=PHLCEN_2v4828 PE=4 SV=1
mRNA_2034	scaffold_7	519741	520613	1508	+	mRNA_2034	5845.29	4270.23	4008.62	18722.4	17982.3	17240.1	669.731	465.218	408.617	1135.76	1097.83	1059.41	11344.8	-1.93325	2.33e-36	3.21e-35	DOWN	hypothetical protein	[GO:0005576:extracellular region]	-	-
mRNA_4486	scaffold_19	430971	434090	5678	-	mRNA_4486	459.937	523.976	508.44	100.748	124.914	100.114	13.9958	15.1608	13.7647	1.62319	2.02538	1.63389	303.022	2.19774	2.43e-36	3.35e-35	UP	hypothetical protein	-	-	Pkinase_fungal domain-containing protein OS=Ganoderma sinense ZZ0214-1 OX=1077348 GN=GSI_05189 PE=4 SV=1
mRNA_1588	scaffold_5	741112	742730	2502	+	mRNA_1588	9986.99	8181.16	6815.01	30749.8	29176.7	29542.5	689.673	537.198	418.699	1124.3	1073.59	1094.17	19075.4	-1.84036	2.51e-36	3.45e-35	DOWN	phosphoglycerate kinase	[GO:0005737:cytoplasm][GO:0005524:ATP binding][GO:0004618:phosphoglycerate kinase activity][GO:0006096:glycolytic process]	[ko00010:Glycolysis / Gluconeogenesis][ko00710:Carbon fixation in photosynthetic organisms]	Phosphoglycerate kinase OS=Pseudogymnoascus sp. VKM F-3775 OX=1420901 GN=V491_02254 PE=3 SV=1
mRNA_7272	scaffold_38	207877	208551	912	-	mRNA_7272	1034.86	1086.45	1227.36	2978.07	2823.85	2925.12	196.057	195.714	206.871	298.722	285.061	297.217	2012.62	-1.38256	2.6e-36	3.58e-35	DOWN	hypothetical protein	-	-	-
mRNA_7848	scaffold_43	128210	132370	7142	+	mRNA_7848	2771.73	2876.52	2785.6	5911.76	6463.63	6508.67	67.0542	66.1691	59.9544	75.7223	83.3196	84.4498	4552.98	-1.16277	2.67e-36	3.67e-35	DOWN	hypothetical protein	[GO:0005524:ATP binding][GO:0046872:metal ion binding][GO:0004697:protein kinase C activity][GO:0009272:fungal-type cell wall biogenesis][GO:0035556:intracellular signal transduction]	[ko04010:MAPK signaling pathway][ko04012:ErbB signaling pathway][ko04014:Ras signaling pathway][ko04015:Rap1 signaling pathway][ko04020:Calcium signaling pathway][ko04066:HIF-1 signaling pathway][ko04070:Phosphatidylinositol signaling system][ko04071:Sphingolipid signaling pathway][ko04072:Phospholipase D signaling pathway][ko04150:mTOR signaling pathway][ko04151:PI3K-Akt signaling pathway][ko043…	Uncharacterized protein OS=Pseudogymnoascus sp. VKM F-4518 (FW-2643) OX=1420913 GN=V500_11600 PE=4 SV=1
mRNA_7932	scaffold_44	73178	74364	1776	-	mRNA_7932	5812	5903.47	6255.46	13016.9	12431.6	12572	565.43	546.099	541.426	670.489	644.428	655.973	9331.9	-1.08122	2.78e-36	3.81e-35	DOWN	hypothetical protein	[GO:0005737:cytoplasm][GO:0005829:cytosol][GO:0005634:nucleus][GO:0008106:alcohol dehydrogenase (NADP+) activity][GO:0004032:alditol:NADP+ 1-oxidoreductase activity][GO:0004033:aldo-keto reductase (NADP) activity][GO:0047953:glycerol 2-dehydrogenase (NADP+) activity][GO:1990042:glycerol dehydrogenase [NAD(P)+] activity][GO:0003729:mRNA binding][GO:0016491:oxidoreductase activity][GO:0019568:arabi…	-	Uncharacterized protein (Fragment) OS=Scytalidium lignicola OX=5539 GN=B7463_g10881 PE=4 SV=1
mRNA_11108	scaffold_85	1	939	2532	+	mRNA_11108	419.844	695.071	834.12	31.184	54.4838	56.4744	28.6497	45.0996	50.6393	1.12666	1.98104	2.06687	348.529	3.78165	2.79e-36	3.83e-35	UP		-	-	-
mRNA_8891	scaffold_53	178188	178525	444	+	mRNA_8891	949.377	826.243	1156.33	3265.92	3726.16	3442.37	369.446	305.726	400.335	672.898	772.624	718.457	2227.73	-1.83219	2.85e-36	3.9e-35	DOWN	mitochondrial ATP synthase, epsilon chain	-	[ko00190:Oxidative phosphorylation]	-
mRNA_2248	scaffold_8	428216	429157	1674	-	mRNA_2248	1141.52	1338.1	1805.09	6261.98	5839.06	6398.29	117.821	131.323	165.755	342.202	321.128	354.188	3797.34	-2.11074	2.86e-36	3.92e-35	DOWN	hypothetical protein	-	-	Zn(2)-C6 fungal-type domain-containing protein OS=Zymoseptoria tritici ST99CH_1A5 OX=1276529 GN=ZT1A5_G10196 PE=4 SV=1
mRNA_9144	scaffold_56	98382	99316	1704	+	mRNA_9144	379.751	448.41	550.883	55.1716	67.7725	71.8765	38.5057	43.2327	49.695	2.96192	3.66163	3.9088	262.311	2.82501	3.18e-36	4.34e-35	UP	hypothetical protein	-	-	-
mRNA_11601	scaffold_95	30136	32597	3654	-	mRNA_11601	1151.36	1239.72	925.067	286.652	292.352	266.97	54.4423	55.7394	38.9159	7.17652	7.36593	6.77048	693.686	1.97148	3.3e-36	4.51e-35	UP	hypothetical protein	-	-	Uncharacterized protein OS=Talaromyces cellulolyticus OX=1472165 GN=TCE0_044f16644 PE=4 SV=1
mRNA_5	scaffold_1	10213	14985	7488	-	mRNA_5	621.066	671.545	584.663	1676.74	1634.51	1820.01	14.3307	14.7339	12.0023	20.4845	20.0961	22.5235	1168.09	-1.44988	3.3e-36	4.51e-35	DOWN	urea carboxylase	[GO:0005524:ATP binding][GO:0016787:hydrolase activity][GO:0046872:metal ion binding][GO:0004847:urea carboxylase activity]	-	Urea carboxylase OS=Fusarium fasciculatum OX=2594813 GN=FIE12Z_1014 PE=4 SV=1
mRNA_6119	scaffold_29	277014	281764	6348	+	mRNA_6119	3589.48	5544.17	6444.29	927.123	873.069	978.033	97.699	143.485	156.049	13.3606	12.662	14.2772	3059.36	2.48714	3.45e-36	4.7e-35	UP	hypothetical protein	[GO:0051213:dioxygenase activity][GO:0020037:heme binding][GO:0005506:iron ion binding][GO:0016705:oxidoreductase activity, acting on paired donors, with incorporation or reduction of molecular oxygen][GO:0004601:peroxidase activity][GO:0042744:hydrogen peroxide catabolic process][GO:0001516:prostaglandin biosynthetic process][GO:0006979:response to oxidative stress]	[ko00591:Linoleic acid metabolism]	An-peroxidase multi-domain protein OS=Pyrenophora tritici-repentis OX=45151 GN=A1F97_00105 PE=4 SV=1
mRNA_12808	scaffold_136	10376	11829	2560	-	mRNA_12808	72.6216	73.428	107.405	500.143	527.562	436.393	4.90142	4.71225	6.44921	17.8723	18.9725	15.7966	286.259	-2.53627	3.5e-36	4.76e-35	DOWN	hypothetical protein	-	-	-
mRNA_3600	scaffold_15	94717	95879	1984	+	mRNA_3600	102.881	65.5861	64.9626	520.532	486.367	458.212	8.95959	5.43097	5.0332	24.0012	22.569	21.4018	283.09	-2.64832	3.85e-36	5.23e-35	DOWN	short-chain dehydrogenase reductase SDR	[GO:0005737:cytoplasm][GO:0005634:nucleus][GO:0016491:oxidoreductase activity]	-	Zn(2)-C6 fungal-type domain-containing protein OS=Hortaea werneckii OX=91943 GN=D0862_06464 PE=4 SV=1
mRNA_11050	scaffold_83	155747	156903	1392	-	mRNA_11050	1718.71	2142.24	4012.96	23450.3	23919.7	23221.2	213.334	252.835	443.147	1541.12	1582	1545.87	13077.5	-3.1646	3.93e-36	5.34e-35	DOWN	class I glutamine amidotransferase-like protein	[GO:0005737:cytoplasm][GO:0005829:cytosol][GO:0005634:nucleus][GO:0019172:glyoxalase III activity][GO:1990748:cellular detoxification]	-	Fungal_trans domain-containing protein OS=Fusarium oxysporum (strain Fo5176) OX=660025 GN=FOXB_01392 PE=4 SV=1
mRNA_5244	scaffold_24	133798	135768	3434	+	mRNA_5244	1945.65	2080.93	1857.06	662.059	738.853	757.27	97.8952	99.5555	83.1284	17.637	19.8083	20.4351	1340.31	1.44765	3.98e-36	5.4e-35	UP	hypothetical protein	-	-	-
mRNA_762	scaffold_3	172839	176627	5988	-	mRNA_762	340.414	398.507	351.664	1047.06	1148.15	1209.06	9.82249	10.9336	9.02753	15.9962	17.6525	18.7109	749.143	-1.64119	4e-36	5.41e-35	DOWN	hypothetical protein	[GO:0005856:cytoskeleton][GO:0005829:cytosol][GO:0005634:nucleus][GO:0051537:2 iron, 2 sulfur cluster binding][GO:0102092:5-diphosphoinositol pentakisphosphate 3-kinase activity][GO:0005524:ATP binding][GO:0033857:diphosphoinositol-pentakisphosphate kinase activity][GO:0101012:inositol 1,5-bisdiphosphate 2,3,4,6-tetrakisphosphate 1-diphosphatase activity][GO:0101011:inositol 1-diphosphate 2,3,4,5…	-	Fungal specific transcription factor domain family protein OS=Aspergillus niger OX=5061 GN=CAN33_0052135 PE=4 SV=1
mRNA_5588	scaffold_26	73152	75535	4430	+	mRNA_5588	530.289	651.584	510.173	105.546	111.625	127.067	20.6826	24.1643	17.7026	2.17953	2.31979	2.65801	339.381	2.29887	4.02e-36	5.44e-35	UP	hypothetical protein	-	-	Transcription factor OS=Ganoderma sinense ZZ0214-1 OX=1077348 GN=GSI_06418 PE=4 SV=1
mRNA_709	scaffold_3	40333	44125	6540	-	mRNA_709	1584.82	1691.69	1596.35	3520.19	3615.86	3575.85	41.8694	42.4963	37.5208	49.2397	50.9007	50.6673	2597.46	-1.13615	4.59e-36	6.2e-35	DOWN	hypothetical protein	-	-	-
mRNA_9031	scaffold_55	57733	59869	2910	-	mRNA_9031	3291.42	3344.18	3773.89	8250.55	8017.09	8184.93	195.428	188.801	199.351	259.368	253.638	260.644	5810.35	-1.23232	5.42e-36	7.33e-35	DOWN	3-hydroxyisobutyryl-coenzyme A hydrolase isoform 1	[GO:0005763:mitochondrial small ribosomal subunit][GO:0005739:mitochondrion][GO:0003860:3-hydroxyisobutyryl-CoA hydrolase activity][GO:0003735:structural constituent of ribosome][GO:0009083:branched-chain amino acid catabolic process][GO:0032543:mitochondrial translation]	[ko00280:Valine, leucine and isoleucine degradation][ko00410:beta-Alanine metabolism][ko00640:Propanoate metabolism]	-
mRNA_12310	scaffold_114	44533	45401	1500	-	mRNA_12310	20.4248	24.2384	31.182	218.288	221.922	274.671	2.35268	2.65472	3.19548	13.3127	13.6207	16.9686	131.788	-3.24462	5.62e-36	7.59e-35	DOWN		-	-	-
mRNA_6007	scaffold_28	373607	383002	15994	+	mRNA_6007	2983.54	3928.04	3983.51	11384.5	11452.2	11819.8	32.2308	40.3484	38.2852	65.1157	65.9208	68.4826	7591.95	-1.66952	6.2e-36	8.36e-35	DOWN	pks2; putative polyketide synthase	[GO:0016491:oxidoreductase activity][GO:0031177:phosphopantetheine binding][GO:0016746:transferase activity, transferring acyl groups]	-	Reducing polyketide synthase FUB1 OS=Gibberella moniliformis (strain M3125 / FGSC 7600) OX=334819 GN=FUB1 PE=1 SV=1
mRNA_3042	scaffold_12	225563	226366	1608	-	mRNA_3042	533.315	508.293	480.723	1435.66	1307.61	1336.13	57.3052	51.932	45.9549	81.6757	74.8656	76.9998	933.622	-1.42176	6.68e-36	8.99e-35	DOWN	hypothetical protein	-	-	-
mRNA_5854	scaffold_27	388570	390308	2898	+	mRNA_5854	325.284	674.397	587.262	11.9938	26.5774	33.3712	19.3937	38.2318	31.1499	0.378605	0.844316	1.06709	276.481	4.47144	6.74e-36	9.07e-35	UP	hypothetical protein	-	-	-
mRNA_8657	scaffold_51	77673	78904	2022	+	mRNA_8657	5989.02	6003.27	5650.01	11944.7	12155.2	12171.5	511.765	487.769	429.528	540.405	553.44	557.814	8985.61	-1.0397	6.76e-36	9.08e-35	DOWN	hypothetical protein	[GO:0005737:cytoplasm][GO:0004791:thioredoxin-disulfide reductase activity][GO:0019430:removal of superoxide radicals]	[ko00450:Selenocompound metabolism]	-
mRNA_7040	scaffold_36	240724	245240	6700	+	mRNA_7040	364.621	280.88	316.151	1031.47	1180.04	1144.89	9.40292	6.88736	7.25342	14.0834	16.2148	15.8349	719.675	-1.80344	7.17e-36	9.63e-35	DOWN	AAA-domain-containing protein	[GO:0005778:peroxisomal membrane][GO:0005524:ATP binding][GO:0042623:ATPase activity, coupled][GO:0006625:protein targeting to peroxisome]	[ko04146:Peroxisome]	Cell division control protein 48 OS=Saccharomyces cerevisiae (strain ATCC 204508 / S288c) OX=559292 GN=CDC48 PE=1 SV=3
mRNA_87	scaffold_1	243080	244139	2010	+	mRNA_87	715.626	692.219	565.608	142.727	144.847	165.573	61.5157	56.5789	43.2556	6.49585	6.63443	7.63341	404.433	2.1238	7.32e-36	9.81e-35	UP	hypothetical protein	-	-	-
mRNA_914	scaffold_3	546371	547163	1370	+	mRNA_914	704.279	943.157	1116.49	113.941	164.78	147.603	88.8218	113.102	125.273	7.6083	11.0732	9.98394	531.709	2.69846	7.99e-36	1.07e-34	UP	hypothetical protein	-	-	-
mRNA_5410	scaffold_25	73582	75306	3082	-	mRNA_5410	298.051	428.449	314.419	40.779	37.2084	30.8042	16.7091	22.8388	15.6819	1.21041	1.11147	0.926197	191.618	3.25715	9.48e-36	1.27e-34	UP		-	-	-
mRNA_77	scaffold_1	209066	214667	9982	-	mRNA_77	1459.24	1676.72	1737.53	4155.86	4074.32	4372.91	25.2584	27.5963	26.7571	38.0864	37.5775	40.5956	2912.77	-1.37096	9.84e-36	1.32e-34	DOWN	hypothetical protein	[GO:0005737:cytoplasm][GO:0005829:cytosol][GO:0005635:nuclear envelope][GO:0005643:nuclear pore][GO:0005634:nucleus][GO:0070390:transcription export complex 2][GO:0006406:mRNA export from nucleus][GO:0042274:ribosomal small subunit biogenesis]	-	Nuclear export factor Sac3 OS=Schizosaccharomyces octosporus (strain yFS286) OX=483514 GN=SOCG_02827 PE=4 SV=1
mRNA_8103	scaffold_45	220724	221716	1874	+	mRNA_8103	134.653	150.42	223.471	905.534	992.668	872.786	12.4148	13.1869	18.3305	44.2041	48.7668	43.1583	546.589	-2.44967	1.05e-35	1.4e-34	DOWN	hypothetical protein	-	-	-
mRNA_2169	scaffold_8	238819	240555	2616	-	mRNA_2169	404.714	384.962	414.894	1249.76	1084.36	1119.22	26.7305	24.1762	24.3794	43.7034	38.1615	39.6464	776.318	-1.52046	1.1e-35	1.47e-34	DOWN	hypothetical protein	-	-	-
mRNA_2862	scaffold_11	348651	349864	1928	+	mRNA_2862	652.838	625.92	732.778	169.113	194.015	163.006	58.5052	53.3358	58.4236	8.02411	9.26444	7.83468	422.945	1.93519	1.29e-35	1.72e-34	UP		-	-	-
mRNA_1497	scaffold_5	495392	498697	5418	+	mRNA_1497	1565.9	1668.88	1689.03	3824.83	3597.26	3655.43	49.937	50.6051	47.9204	64.5803	61.1255	62.521	2666.89	-1.16998	1.3e-35	1.74e-34	DOWN	protein prenylyltransferase	[GO:0005680:anaphase-promoting complex][GO:0032153:cell division site][GO:0005634:nucleus][GO:0003677:DNA binding][GO:0051301:cell division][GO:0071851:mitotic G1 cell cycle arrest in response to nitrogen starvation][GO:0000070:mitotic sister chromatid segregation][GO:0045842:positive regulation of mitotic metaphase/anaphase transition]	[ko04110:Cell cycle][ko04114:Oocyte meiosis][ko04120:Ubiquitin mediated proteolysis]	-
mRNA_313	scaffold_1	857924	858706	1566	+	mRNA_313	133.896	124.756	177.564	768.804	616.597	702.079	14.7731	13.0881	17.4296	44.9108	36.2493	41.5451	420.616	-2.263	1.46e-35	1.94e-34	DOWN		-	-	-
mRNA_5425	scaffold_25	105388	109458	6594	+	mRNA_5425	1546.99	1564.8	1579.89	3313.89	3283.64	3378.19	40.5355	38.9868	36.8299	45.9745	45.8455	47.4746	2444.57	-1.08838	1.51e-35	2.01e-34	DOWN	hypothetical protein	[GO:0005623:cell][GO:0005794:Golgi apparatus][GO:0000139:Golgi membrane][GO:0016021:integral component of membrane][GO:0005524:ATP binding][GO:0005509:calcium ion binding][GO:0005388:calcium-transporting ATPase activity][GO:0015410:manganese-transporting ATPase activity][GO:0008553:proton-exporting ATPase activity, phosphorylative mechanism][GO:0070588:calcium ion transmembrane transport][GO:0006…	-	Na+/K+ ATPase 1 OS=Valsa mali var. pyri OX=694573 GN=PMR1 PE=2 SV=1
mRNA_368	scaffold_2	81494	82630	1714	+	mRNA_368	642.248	653.01	831.521	149.923	167.438	129.634	64.7422	62.5916	74.5736	8.00173	8.99359	7.00866	428.962	2.25017	1.84e-35	2.44e-34	UP	spindle assembly checkpoint protein	[GO:0000778:condensed nuclear chromosome kinetochore][GO:0005737:cytoplasm][GO:0000776:kinetochore][GO:0033597:mitotic checkpoint complex][GO:1990498:mitotic spindle microtubule][GO:0044732:mitotic spindle pole body][GO:0000790:nuclear chromatin][GO:0034399:nuclear periphery][GO:0005654:nucleoplasm][GO:0010997:anaphase-promoting complex binding][GO:0051301:cell division][GO:1905318:meiosis I spin…	[ko04110:Cell cycle][ko04114:Oocyte meiosis]	Transcription factor OS=Ganoderma sinense ZZ0214-1 OX=1077348 GN=GSI_06552 PE=4 SV=1
mRNA_567	scaffold_2	543469	544118	786	+	mRNA_567	3491.13	3232.26	3766.96	8179.79	8203.13	8100.22	767.432	675.601	736.702	952.021	960.831	954.993	5828.92	-1.22296	1.89e-35	2.51e-34	DOWN	hypothetical protein	-	[ko00190:Oxidative phosphorylation]	-
mRNA_2831	scaffold_11	276719	278944	3660	+	mRNA_2831	309.398	288.009	187.958	1450.05	1275.72	1266.82	14.6061	12.928	7.89412	36.2435	32.0895	32.0746	796.327	-2.34362	1.9e-35	2.52e-34	DOWN	enolase	[GO:0000015:phosphopyruvate hydratase complex][GO:0000287:magnesium ion binding][GO:0004634:phosphopyruvate hydratase activity][GO:0006096:glycolytic process]	[ko00010:Glycolysis / Gluconeogenesis][ko00680:Methane metabolism][ko03018:RNA degradation][ko04066:HIF-1 signaling pathway]	-
mRNA_11742	scaffold_98	44055	44818	1424	-	mRNA_11742	411.523	431.3	629.704	2107.32	2172.71	2148.59	49.9321	49.7596	67.975	135.378	140.469	139.82	1316.86	-2.12783	2.01e-35	2.66e-34	DOWN	hypothetical protein	-	-	Transcription elongation factor S-II OS=Lentinula edodes OX=5353 GN=LENED_010131 PE=4 SV=1
mRNA_11190	scaffold_86	85477	86379	1470	+	mRNA_11190	793.543	995.911	1167.59	125.935	192.686	177.124	93.2715	111.304	122.095	7.83712	12.0677	11.1657	575.466	2.57847	2.21e-35	2.92e-34	UP	hypothetical protein	[GO:0000786:nucleosome][GO:0005634:nucleus][GO:0003677:DNA binding][GO:0046982:protein heterodimerization activity]	-	Histone H4 OS=Saccharomyces cerevisiae (strain ATCC 204508 / S288c) OX=559292 GN=HHF1 PE=1 SV=2
mRNA_293	scaffold_1	799404	801531	4050	+	mRNA_293	622.579	682.951	730.179	160.717	150.163	193.81	26.5605	27.704	27.7139	3.63023	3.41347	4.43452	423.4	2.01158	2.37e-35	3.13e-34	UP	P-loop containing nucleoside triphosphate hydrolase protein	[GO:0005694:chromosome][GO:0005737:cytoplasm][GO:0031261:DNA replication preinitiation complex][GO:0005656:nuclear pre-replicative complex][GO:0005634:nucleus][GO:0005524:ATP binding][GO:0016887:ATPase activity][GO:0003682:chromatin binding][GO:0003688:DNA replication origin binding][GO:0005525:GTP binding][GO:0003924:GTPase activity][GO:0051301:cell division][GO:0006270:DNA replication initiatio…	[ko04110:Cell cycle]	-
mRNA_1246	scaffold_4	592722	594357	2380	-	mRNA_1246	508.351	453.4	394.972	1452.45	1467.08	1352.82	36.9048	31.2976	25.5101	55.828	56.7499	52.673	938.178	-1.6538	2.43e-35	3.2e-34	DOWN	hypothetical protein	-	-	-
mRNA_1064	scaffold_4	140110	140570	600	-	mRNA_1064	259.471	290.86	355.995	1102.23	1088.35	1052.48	74.7194	79.6417	91.2043	168.054	166.996	162.55	691.564	-1.84131	2.52e-35	3.31e-34	DOWN	hypothetical protein	-	-	-
mRNA_1041	scaffold_4	39750	44076	7882	+	mRNA_1041	653.595	789.172	751.834	194.3	158.136	196.377	14.3274	16.4491	14.6625	2.25509	1.84707	2.30876	457.236	1.99822	2.67e-35	3.51e-34	UP	hypothetical protein	[GO:0005737:cytoplasm][GO:0005871:kinesin complex][GO:0005874:microtubule][GO:0005634:nucleus][GO:0005876:spindle microtubule][GO:0005524:ATP binding][GO:0008574:ATP-dependent microtubule motor activity, plus-end-directed][GO:0016887:ATPase activity][GO:0008017:microtubule binding][GO:0003777:microtubule motor activity][GO:0051301:cell division][GO:0000073:mitotic spindle pole body separation][GO…	-	Fungal specific transcription factor domain family protein OS=Aspergillus niger OX=5061 GN=ATCC64974_40190 PE=3 SV=1
mRNA_7786	scaffold_42	292743	293805	1740	+	mRNA_7786	311.668	350.743	324.813	939.117	915.593	925.409	30.9484	33.1167	28.695	49.3739	48.4444	49.2845	627.891	-1.49321	2.72e-35	3.57e-34	DOWN	hypothetical protein	-	-	-
mRNA_6274	scaffold_30	277194	278693	2016	+	mRNA_6274	919.874	809.846	996.959	2476.73	2510.24	2420.7	78.8377	65.9963	76.0168	112.387	114.634	111.269	1689.06	-1.44268	3.08e-35	4.04e-34	DOWN	qor5; quinone oxidoreductase 5	[GO:0016491:oxidoreductase activity][GO:0031177:phosphopantetheine binding][GO:0016746:transferase activity, transferring acyl groups][GO:0008270:zinc ion binding]	-	HSF_DOMAIN domain-containing protein OS=Absidia glauca OX=4829 GN=ABSGL_09235.1 scaffold 10873 PE=3 SV=1
mRNA_395	scaffold_2	140967	142469	2486	-	mRNA_395	739.077	792.024	757.031	1899.82	1816.57	1775.09	51.367	52.3413	46.8096	69.9099	67.273	66.1677	1296.6	-1.26295	3.22e-35	4.22e-34	DOWN	hypothetical protein	-	-	-
mRNA_1739	scaffold_6	389139	391181	3056	+	mRNA_1739	561.305	546.789	523.165	1526.81	1371.4	1382.34	31.7352	29.395	26.3153	45.7046	41.3142	41.9167	985.301	-1.39169	3.77e-35	4.94e-34	DOWN	hypothetical protein	[GO:0016020:membrane][GO:0042564:NLS-dependent protein nuclear import complex][GO:0005635:nuclear envelope][GO:0005634:nucleus][GO:0004105:choline-phosphate cytidylyltransferase activity][GO:0031210:phosphatidylcholine binding][GO:0006657:CDP-choline pathway][GO:0006656:phosphatidylcholine biosynthetic process]	[ko00440:Phosphonate and phosphinate metabolism][ko00564:Glycerophospholipid metabolism]	Transcription initiation factor TFIIE subunit beta OS=Rhodosporidium toruloides OX=5286 GN=Rt10032_c22g6550 PE=4 SV=1
mRNA_9478	scaffold_60	39027	40805	3434	+	mRNA_9478	1056.8	969.534	960.58	327.431	352.151	350.398	53.1725	46.3842	42.9988	8.72262	9.44102	9.45556	669.482	1.53674	4e-35	5.24e-34	UP		-	-	-
mRNA_539	scaffold_2	474143	477592	6680	+	mRNA_539	2463.84	2997.71	3069.7	8109.03	7570.59	7793.46	63.7282	73.7261	70.6386	111.05	104.338	108.114	5334.05	-1.46031	4.1e-35	5.36e-34	DOWN	hypothetical protein	[GO:1990334:Bfa1-Bub2 complex][GO:0005829:cytosol][GO:0044732:mitotic spindle pole body][GO:0005886:plasma membrane][GO:0005096:GTPase activator activity][GO:0031578:mitotic spindle orientation checkpoint][GO:0031030:negative regulation of septation initiation signaling][GO:0046578:regulation of Ras protein signal transduction]	-	-
mRNA_9847	scaffold_64	163923	166046	2908	-	mRNA_9847	4596.34	4067.77	3482.86	1173	1360.77	1223.18	273.095	229.81	184.105	36.9002	43.0803	38.9783	2650.65	1.69336	4.46e-35	5.83e-34	UP	NAD P-binding protein	[GO:0005829:cytosol][GO:0005634:nucleus][GO:0016491:oxidoreductase activity]	-	Prostaglandin dehydrogenase OS=Aspergillus parasiticus (strain ATCC 56775 / NRRL 5862 / SRRC 143 / SU-1) OX=1403190 GN=P875_00033880 PE=4 SV=1
mRNA_8372	scaffold_48	89909	92076	4208	+	mRNA_8372	1141.52	814.124	623.641	107.944	98.3366	62.8919	46.871	31.785	22.7815	2.34667	2.15144	1.38498	474.743	3.2595	4.85e-35	6.33e-34	UP	hypothetical protein	-	-	-
mRNA_6332	scaffold_31	40326	41602	2106	-	mRNA_6332	1229.27	1593.32	1470.75	380.204	272.419	356.815	100.852	124.294	107.351	16.5153	11.9088	15.7004	883.797	2.08732	4.87e-35	6.35e-34	UP	hypothetical protein	-	-	-
mRNA_10190	scaffold_69	145402	147004	2642	-	mRNA_10190	383.533	421.32	437.415	1145.41	1229.21	1114.09	25.0822	26.1991	25.4497	39.6602	42.8334	39.0761	788.495	-1.49012	4.96e-35	6.45e-34	DOWN	hypothetical protein	[GO:0005739:mitochondrion][GO:0050662:coenzyme binding][GO:0003954:NADH dehydrogenase activity][GO:1901006:ubiquinone-6 biosynthetic process]	-	-
mRNA_4302	scaffold_18	434605	436893	2688	-	mRNA_4302	398.663	523.976	516.236	1575.99	1568.07	1572.3	25.6255	32.025	29.5217	53.6353	53.7064	54.204	1025.87	-1.71303	4.99e-35	6.49e-34	DOWN	hypothetical protein	[GO:0008234:cysteine-type peptidase activity][GO:0006915:apoptotic process]	-	C2H2 finger domain transcription factor crzA (Fragment) OS=Ganoderma boninense OX=34458 GN=Q4WJ81 PE=4 SV=1
mRNA_4854	scaffold_21	442670	443870	1764	-	mRNA_4854	118.01	90.5374	158.509	705.237	732.209	653.306	11.5589	8.43212	13.8127	36.5732	38.2143	34.3197	409.635	-2.51525	5.01e-35	6.5e-34	DOWN	hypothetical protein	-	-	-
mRNA_8423	scaffold_48	251168	254046	3536	+	mRNA_8423	1469.83	1457.15	1689.89	3915.98	3726.16	4071.29	71.821	67.7018	73.4632	101.311	97.015	106.695	2721.72	-1.34368	5.1e-35	6.62e-34	DOWN	hypothetical protein	[GO:0000139:Golgi membrane][GO:0016021:integral component of membrane][GO:0005459:UDP-galactose transmembrane transporter activity][GO:0097624:UDP-galactose transmembrane import into Golgi lumen]	-	-
mRNA_8508	scaffold_49	169476	170551	1952	-	mRNA_8508	267.792	253.077	265.047	741.219	757.457	750.852	23.7036	21.3	20.8721	34.7371	35.7247	35.6452	505.907	-1.51753	6.16e-35	7.98e-34	DOWN	phosphoribosylglycinamide formyltransferase	[GO:0005634:nucleus][GO:0004644:phosphoribosylglycinamide formyltransferase activity][GO:0006189:'de novo' IMP biosynthetic process][GO:0046084:adenine biosynthetic process]	[ko00230:Purine metabolism][ko00670:One carbon pool by folate]	-
mRNA_165	scaffold_1	453837	455259	2028	-	mRNA_165	437.243	427.023	421.824	1110.63	1249.14	1124.35	37.2521	34.5932	31.9732	50.0989	56.7065	51.3761	795.035	-1.43732	6.52e-35	8.44e-34	DOWN	hypothetical protein	[GO:0005829:cytosol][GO:0005634:nucleus][GO:0000439:transcription factor TFIIH core complex][GO:0005675:transcription factor TFIIH holo complex][GO:0046872:metal ion binding][GO:0016251:RNA polymerase II general transcription initiation factor activity][GO:0006289:nucleotide-excision repair][GO:0070816:phosphorylation of RNA polymerase II C-terminal domain][GO:0006367:transcription initiation fro…	[ko03022:Basal transcription factors][ko03420:Nucleotide excision repair]	RNA polymerase II transcription factor B subunit 4 OS=Sparassis crispa OX=139825 GN=SCP_0308390 PE=4 SV=1
mRNA_9292	scaffold_58	1014	962	3540	-	mRNA_9292	1116.56	707.903	620.176	71.963	106.31	96.2631	54.4971	32.8532	26.9299	1.85966	2.76478	2.5199	453.195	3.15734	6.84e-35	8.84e-34	UP	DnaJ-domain-containing protein	[GO:0005829:cytosol][GO:0005634:nucleus][GO:0051087:chaperone binding][GO:0030544:Hsp70 protein binding][GO:0051082:unfolded protein binding][GO:0051085:chaperone cofactor-dependent protein refolding][GO:0002183:cytoplasmic translational initiation][GO:0006413:translational initiation]	-	-
mRNA_800	scaffold_3	284071	287275	4206	-	mRNA_800	549.958	392.091	321.348	2030.56	2112.91	2066.45	22.5921	15.3153	11.7444	44.1644	46.2489	45.5283	1245.55	-2.29623	7.08e-35	9.15e-34	DOWN	glutaminase GtaA	[GO:0005576:extracellular region][GO:0004359:glutaminase activity]	-	Fungal_trans domain-containing protein OS=Friedmanniomyces simplex OX=329884 GN=B0A55_02543 PE=4 SV=1
mRNA_856	scaffold_3	418798	420617	2556	+	mRNA_856	1186.15	1360.2	1649.18	4402.93	4648.4	4666.84	80.1818	87.4277	99.1816	157.583	167.43	169.195	2985.62	-1.70964	7.73e-35	9.98e-34	DOWN	hypothetical protein	[GO:0005783:endoplasmic reticulum][GO:0030176:integral component of endoplasmic reticulum membrane][GO:0050291:sphingosine N-acyltransferase activity][GO:0046513:ceramide biosynthetic process][GO:0051321:meiotic cell cycle][GO:0007009:plasma membrane organization]	[ko00600:Sphingolipid metabolism]	-
mRNA_384	scaffold_2	119259	121807	4668	+	mRNA_384	1018.22	1018.72	981.368	381.404	350.822	368.367	37.6882	35.8536	32.3165	7.47448	6.91905	7.31267	686.483	1.45502	7.75e-35	9.99e-34	UP	hypothetical protein	-	-	-
mRNA_7396	scaffold_39	184591	185354	1422	+	mRNA_7396	307.886	314.386	312.687	51.5735	51.826	60.3249	37.4098	36.3221	33.8012	3.31783	3.35535	3.93118	183.114	2.51419	7.85e-35	1.01e-33	UP	hypothetical protein	-	-	-
mRNA_10290	scaffold_71	41954	42553	1116	+	mRNA_10290	367.647	417.042	430.485	1184.99	1150.8	1106.38	56.9197	61.3936	59.2949	97.1354	94.9351	91.8687	776.225	-1.50285	8.74e-35	1.12e-33	DOWN	hypothetical protein	-	-	-
mRNA_6074	scaffold_29	175210	178238	4728	+	mRNA_6074	850.278	822.678	770.023	265.064	260.459	278.521	31.0727	28.5864	25.0351	5.12861	5.07168	5.45892	541.171	1.60362	9.83e-35	1.26e-33	UP	cation efflux protein	[GO:0005623:cell][GO:0005783:endoplasmic reticulum][GO:0005789:endoplasmic reticulum membrane][GO:0005794:Golgi apparatus][GO:0000139:Golgi membrane][GO:0016021:integral component of membrane][GO:0005385:zinc ion transmembrane transporter activity][GO:0006882:cellular zinc ion homeostasis][GO:1904257:zinc ion import into Golgi membrane][GO:0062111:zinc ion import into organelle]	-	Putative zinc transporter cis4 OS=Grifola frondosa OX=5627 GN=cis4 PE=4 SV=1
mRNA_11089	scaffold_84	88439	93390	9086	-	mRNA_11089	691.419	804.856	855.774	2274.03	2317.55	2108.8	13.1481	14.553	14.478	22.8955	23.4826	21.5075	1508.74	-1.51081	1e-34	1.29e-33	DOWN	hypothetical protein	[GO:0005623:cell][GO:0032153:cell division site][GO:0000779:condensed chromosome, centromeric region][GO:0000941:condensed nuclear chromosome inner kinetochore][GO:0000778:condensed nuclear chromosome kinetochore][GO:0005829:cytosol][GO:0031617:NMS complex][GO:0005634:nucleus][GO:0005816:spindle pole body][GO:0051010:microtubule plus-end binding][GO:0051315:attachment of mitotic spindle microtubu…	-	-
mRNA_5042	scaffold_23	33118	34690	2248	-	mRNA_5042	3298.23	3011.26	2745.75	7570.5	7296.84	7364.77	253.502	220.069	187.753	308.074	298.833	303.591	5214.56	-1.29565	1.03e-34	1.32e-33	DOWN	Iron-sulfur subunit protein of succinate dehydrogenase	[GO:0000329:fungal-type vacuole membrane][GO:0031966:mitochondrial membrane][GO:0005749:mitochondrial respiratory chain complex II, succinate dehydrogenase complex (ubiquinone)][GO:0051537:2 iron, 2 sulfur cluster binding][GO:0051538:3 iron, 4 sulfur cluster binding][GO:0051539:4 iron, 4 sulfur cluster binding][GO:0009055:electron transfer activity][GO:0046872:metal ion binding][GO:0008177:succin…	[ko00020:Citrate cycle (TCA cycle)][ko00190:Oxidative phosphorylation]	Succinate dehydrogenase [ubiquinone] iron-sulfur subunit, mitochondrial (Fragment) OS=Chaetothyriales sp. CBS 132003 OX=2249419 GN=DV737_g1778 PE=3 SV=1
mRNA_7528	scaffold_40	210988	212112	2142	+	mRNA_7528	202.735	218.145	227.802	729.225	685.698	652.022	16.3533	16.7314	16.3479	31.1436	29.4716	28.2078	452.605	-1.67304	1.05e-34	1.34e-33	DOWN	hypothetical protein	-	-	-
mRNA_7836	scaffold_43	103734	104195	558	-	mRNA_7836	506.839	427.023	481.589	1344.51	1517.57	1332.28	156.939	125.726	132.668	220.423	250.383	221.252	934.969	-1.56752	1.05e-34	1.35e-33	DOWN	hypothetical protein	[GO:0042719:mitochondrial intermembrane space protein transporter complex][GO:0042721:TIM22 mitochondrial import inner membrane insertion complex][GO:0046872:metal ion binding][GO:0045039:protein insertion into mitochondrial inner membrane]	-	-
mRNA_8520	scaffold_49	190594	191806	2226	-	mRNA_8520	332.849	333.634	455.604	52.7728	53.1549	44.9228	25.8356	24.6236	31.4619	2.16876	2.19841	1.87011	212.156	2.89338	1.31e-34	1.68e-33	UP		-	-	-
mRNA_1023	scaffold_3	840792	843883	5940	-	mRNA_1023	1870.76	2060.97	1981.79	4514.48	4255.05	4413.98	54.4162	57.0024	51.2855	69.5261	65.949	68.8605	3182.84	-1.15665	1.4e-34	1.79e-33	DOWN	hypothetical protein	-	-	-
mRNA_6360	scaffold_31	106221	106838	1100	-	mRNA_6360	1226.25	1270.38	1360.75	492.946	433.212	455.645	192.611	189.735	190.155	40.9953	36.2575	38.3849	873.196	1.48001	1.42e-34	1.81e-33	UP	hypothetical protein	-	-	-
mRNA_12236	scaffold_111	50152	51894	2962	+	mRNA_12236	3632.6	2964.21	1712.41	399.394	340.191	351.681	211.898	164.411	88.8682	12.3351	10.5737	11.0025	1566.75	2.92856	1.43e-34	1.82e-33	UP	hypothetical protein	[GO:0008171:O-methyltransferase activity][GO:0032259:methylation]	-	Fungal specific transcription factor domain family protein OS=Aspergillus niger OX=5061 GN=ATCC64974_11380 PE=4 SV=1
mRNA_2483	scaffold_9	424933	426531	2238	+	mRNA_2483	152.052	188.204	193.155	636.872	636.53	640.471	11.7389	13.8158	13.2669	26.0327	26.1848	26.5195	407.881	-1.8442	1.52e-34	1.93e-33	DOWN	endo-1,4-beta-xylanase	[GO:0005576:extracellular region][GO:0030248:cellulose binding][GO:0031176:endo-1,4-beta-xylanase activity][GO:0045493:xylan catabolic process]	-	Endo-1,4-beta-xylanase 1 OS=Gibberella zeae (strain PH-1 / ATCC MYA-4620 / FGSC 9075 / NRRL 31084) OX=229533 GN=XYL1 PE=1 SV=1
mRNA_3013	scaffold_12	169147	172752	5894	-	mRNA_3013	2111.32	2054.56	2331.72	713.633	576.731	750.852	61.8928	57.2684	60.8121	11.0762	9.00851	11.8051	1423.14	1.66974	1.6e-34	2.03e-33	UP	hypothetical protein	-	-	-
mRNA_1683	scaffold_6	232313	235167	4764	-	mRNA_1683	1006.87	1107.12	1116.49	2464.73	2566.05	2543.91	36.5172	38.1796	36.0252	47.3287	49.5888	49.4831	1800.86	-1.22953	1.63e-34	2.07e-33	DOWN	hypothetical protein	[GO:0005634:nucleus][GO:0003723:RNA binding][GO:0006364:rRNA processing]	-	Uncharacterized protein OS=Gibberella zeae OX=5518 GN=MDC_LOCUS575445 PE=4 SV=1
mRNA_8815	scaffold_52	245220	248259	4112	+	mRNA_8815	448.59	441.994	518.834	1325.32	1408.6	1277.09	18.8492	17.6592	19.3954	29.4845	31.5374	28.7803	903.405	-1.51002	1.66e-34	2.11e-33	DOWN	hypothetical protein	-	-	-
mRNA_5361	scaffold_24	412006	414345	3588	+	mRNA_5361	362.352	411.339	365.523	1093.84	1021.9	1073.01	17.4491	18.8345	15.6598	27.8886	26.2209	27.7127	721.328	-1.48425	1.81e-34	2.3e-33	DOWN	asparagine synthase	[GO:0005829:cytosol][GO:0005634:nucleus][GO:0004066:asparagine synthase (glutamine-hydrolyzing) activity][GO:0005524:ATP binding][GO:0006529:asparagine biosynthetic process][GO:0006541:glutamine metabolic process][GO:0070981:L-asparagine biosynthetic process]	[ko00250:Alanine, aspartate and glutamate metabolism]	Asparagine synthetase B OS=Beauveria bassiana D1-5 OX=1245745 GN=BBAD15_g2986 PE=3 SV=1
mRNA_10129	scaffold_69	18465	20066	2388	+	mRNA_10129	8128.33	8827.75	10098.6	24172.4	23024	22851.6	588.116	607.328	650.058	926.002	887.641	886.764	16183.8	-1.37255	1.89e-34	2.39e-33	DOWN	mitochondrial pyruvate dehydrogenase E1 component beta subunit	[GO:0005967:mitochondrial pyruvate dehydrogenase complex][GO:0005739:mitochondrion][GO:0004739:pyruvate dehydrogenase (acetyl-transferring) activity][GO:0006086:acetyl-CoA biosynthetic process from pyruvate][GO:0006096:glycolytic process]	[ko00010:Glycolysis / Gluconeogenesis][ko00020:Citrate cycle (TCA cycle)][ko00620:Pyruvate metabolism][ko04066:HIF-1 signaling pathway]	-
mRNA_3656	scaffold_15	239707	241291	2712	-	mRNA_3656	750.424	1050.09	1577.29	7810.38	7134.72	7477.72	47.8093	63.6128	89.4016	263.457	242.202	255.509	4300.1	-2.73137	1.91e-34	2.41e-33	DOWN	hypothetical protein	[GO:0005829:cytosol][GO:0005634:nucleus][GO:0005524:ATP binding][GO:0003919:FMN adenylyltransferase activity][GO:0006747:FAD biosynthetic process][GO:0046444:FMN metabolic process]	[ko00740:Riboflavin metabolism]	-
mRNA_4725	scaffold_21	90376	93859	6900	+	mRNA_4725	1795.87	1869.92	2090.06	4829.91	4503.55	4632.18	44.9699	44.5226	46.5622	64.035	60.0891	62.2103	3286.92	-1.27918	1.93e-34	2.43e-33	DOWN	hypothetical protein	-	-	-
mRNA_258	scaffold_1	686810	689913	4800	-	mRNA_258	1208.85	1322.42	1265.47	2846.14	2793.29	2854.52	43.5137	45.262	40.526	54.2427	53.5753	55.1085	2048.45	-1.16159	2.01e-34	2.54e-33	DOWN	hypothetical protein	[GO:0032153:cell division site][GO:0005768:endosome][GO:0000329:fungal-type vacuole membrane][GO:0005794:Golgi apparatus][GO:0000139:Golgi membrane][GO:0005886:plasma membrane][GO:0005802:trans-Golgi network][GO:0004430:1-phosphatidylinositol 4-kinase activity][GO:0005524:ATP binding][GO:0046872:metal ion binding][GO:0007032:endosome organization][GO:0007030:Golgi organization][GO:0046854:phospha…	[ko00562:Inositol phosphate metabolism][ko04070:Phosphatidylinositol signaling system]	-
mRNA_12254	scaffold_112	33717	36490	3996	+	mRNA_12254	2359.45	3035.5	3546.09	10983.9	10702.7	10699.3	102.019	124.799	136.41	251.455	246.581	248.117	6887.84	-1.85706	2.1e-34	2.64e-33	DOWN	hypothetical protein	[GO:0005737:cytoplasm][GO:0005634:nucleus][GO:0003987:acetate-CoA ligase activity][GO:0016208:AMP binding][GO:0005524:ATP binding][GO:0019427:acetyl-CoA biosynthetic process from acetate]	[ko00010:Glycolysis / Gluconeogenesis][ko00620:Pyruvate metabolism][ko00640:Propanoate metabolism][ko00680:Methane metabolism][ko00720:Carbon fixation pathways in prokaryotes]	Acetyl-coenzyme A synthetase OS=Neonectria ditissima OX=78410 GN=AK830_g2415 PE=4 SV=1
mRNA_3130	scaffold_12	464288	466943	4206	-	mRNA_3130	636.196	596.691	564.741	176.309	171.425	156.588	26.1347	23.3071	20.6397	3.83471	3.75227	3.44997	383.658	1.83356	2.5e-34	3.14e-33	UP	hypothetical protein	-	-	-
mRNA_1979	scaffold_7	383728	385804	3834	+	mRNA_1979	4755.96	4265.24	4505.8	10402.2	9823.02	9699.47	214.33	182.767	180.652	248.2	235.876	234.435	7241.96	-1.14557	2.64e-34	3.32e-33	DOWN	translation initiation factor eIF-2A	[GO:0005829:cytosol][GO:0022627:cytosolic small ribosomal subunit][GO:0043022:ribosome binding][GO:0003743:translation initiation factor activity][GO:0000049:tRNA binding][GO:0002183:cytoplasmic translational initiation]	-	Eukaryotic translation initiation factor 2A OS=Glomus cerebriforme OX=658196 GN=C1645_769524 PE=3 SV=1
mRNA_4195	scaffold_18	155911	156486	834	-	mRNA_4195	795.056	1314.57	1689.03	143.926	155.478	155.304	164.713	258.956	311.31	15.787	17.163	17.2562	708.894	3.06251	2.66e-34	3.34e-33	UP	hypothetical protein	[GO:0000786:nucleosome][GO:0005634:nucleus][GO:0003677:DNA binding][GO:0046982:protein heterodimerization activity][GO:0006281:DNA repair]	[ko04217:Necroptosis]	Zn(2)-C6 fungal-type domain-containing protein OS=Mycena chlorophos OX=658473 GN=MCHLO_05515 PE=3 SV=1
mRNA_5342	scaffold_24	373208	374237	1644	+	mRNA_5342	451.616	543.937	535.292	122.337	106.31	121.933	47.4639	54.3568	50.0509	6.80743	5.95335	6.873	313.571	2.12514	2.97e-34	3.72e-33	UP	hypothetical protein	-	-	-
mRNA_2097	scaffold_8	37789	39232	2420	-	mRNA_2097	1329.88	1076.47	1117.36	350.22	377.4	358.099	94.9498	73.0791	70.974	13.2389	14.3574	13.7124	768.238	1.6989	3.14e-34	3.93e-33	UP	NAD(P)-binding protein	[GO:0016491:oxidoreductase activity]	-	Uncharacterized protein OS=Aspergillus ustus OX=40382 GN=HK57_00181 PE=4 SV=1
mRNA_2221	scaffold_8	352564	354638	3402	-	mRNA_2221	976.61	1005.18	749.235	217.088	232.553	228.464	49.6001	48.5418	33.8537	5.83753	6.29328	6.22315	568.188	2.01104	3.46e-34	4.33e-33	UP	candidate glucoamylase	[GO:0005576:extracellular region][GO:0004339:glucan 1,4-alpha-glucosidase activity][GO:2001070:starch binding][GO:0000272:polysaccharide catabolic process]	[ko00500:Starch and sucrose metabolism]	Glucoamylase OS=Ajellomyces capsulatus (strain H143) OX=544712 GN=HCDG_06000 PE=4 SV=1
mRNA_11745	scaffold_98	47407	48652	2106	-	mRNA_11745	994.009	845.491	992.628	2716.6	2437.15	2492.57	81.5507	65.9565	72.4521	118.003	106.54	109.677	1746.41	-1.43354	3.76e-34	4.7e-33	DOWN	ubiquinone biosynthesis O-methyltransferase	[GO:0031314:extrinsic component of mitochondrial inner membrane][GO:0005739:mitochondrion][GO:0008425:2-polyprenyl-6-methoxy-1,4-benzoquinone methyltransferase activity][GO:0044596:3-demethylubiquinone-10 3-O-methyltransferase activity][GO:0008689:3-demethylubiquinone-9 3-O-methyltransferase activity][GO:0044595:decaprenyldihydroxybenzoate methyltransferase activity][GO:0004395:hexaprenyldihydrox…	[ko00130:Ubiquinone and other terpenoid-quinone biosynthesis]	Ubiquinone biosynthesis O-methyltransferase, mitochondrial OS=Penicillium expansum OX=27334 GN=COQ3 PE=3 SV=1
mRNA_1175	scaffold_4	429235	432472	5136	+	mRNA_1175	1074.2	1303.17	1559.97	4534.87	4438.43	4553.89	36.1372	41.6853	46.6889	80.773	79.56	82.1643	2910.75	-1.78107	3.84e-34	4.8e-33	DOWN	hypothetical protein	-	-	Uncharacterized protein OS=Sparassis crispa OX=139825 GN=SCP_0905800 PE=4 SV=1
mRNA_10356	scaffold_72	59567	61640	3928	+	mRNA_10356	456.911	467.658	431.352	79.1593	111.625	77.0105	20.0982	19.5598	16.8804	1.84356	2.61626	1.81679	270.619	2.34382	3.88e-34	4.84e-33	UP	hypothetical protein	-	-	-
mRNA_11995	scaffold_104	61864	62306	522	-	mRNA_11995	534.828	486.906	730.179	2481.52	2744.12	2225.6	177.027	153.243	215.022	434.885	483.975	395.097	1533.86	-2.08982	4.37e-34	5.45e-33	DOWN	hypothetical protein	[GO:0016021:integral component of membrane][GO:0005750:mitochondrial respiratory chain complex III][GO:0008121:ubiquinol-cytochrome-c reductase activity][GO:0009060:aerobic respiration][GO:0006122:mitochondrial electron transport, ubiquinol to cytochrome c][GO:0034551:mitochondrial respiratory chain complex III assembly]	[ko00190:Oxidative phosphorylation]	-
mRNA_5350	scaffold_24	388968	389803	1458	-	mRNA_5350	92.29	82.6956	94.4123	379.005	380.057	358.099	10.9369	9.3182	9.95391	23.7801	23.9984	22.76	231.093	-2.05416	5.11e-34	6.37e-33	DOWN	hypothetical protein	-	-	-
mRNA_10208	scaffold_70	3091	4318	1332	-	mRNA_10208	3886.01	3679.95	4426.98	9990.86	10448.9	9619.89	504.076	453.884	510.889	686.16	722.2	669.256	7008.77	-1.32584	5.22e-34	6.51e-33	DOWN	hypothetical protein	[GO:0005788:endoplasmic reticulum lumen][GO:0003755:peptidyl-prolyl cis-trans isomerase activity][GO:0006457:protein folding]	-	Peptidyl-prolyl cis-trans isomerase D OS=Drechslerella stenobrocha 248 OX=1043628 GN=DRE_04073 PE=4 SV=1
mRNA_5699	scaffold_26	417637	419473	3088	+	mRNA_5699	287.461	305.831	348.199	945.114	978.05	912.574	16.0841	16.2709	17.333	27.9984	29.1591	27.3853	629.538	-1.59217	5.35e-34	6.65e-33	DOWN	hypothetical protein	-	-	-
mRNA_4754	scaffold_21	165849	168847	5628	+	mRNA_4754	634.683	539.66	482.455	99.5488	90.3633	125.784	19.4849	15.7534	13.1773	1.61811	1.47818	2.07108	328.749	2.39205	6.19e-34	7.7e-33	UP		-	-	-
mRNA_9305	scaffold_58	52072	54575	4150	-	mRNA_9305	646.787	747.112	706.793	163.116	156.807	102.681	26.9283	29.5764	26.1798	3.59564	3.47862	2.2928	420.549	2.31259	6.32e-34	7.85e-33	UP	hypothetical protein	-	-	-
mRNA_6496	scaffold_32	66965	67429	558	-	mRNA_6496	357.813	315.812	432.218	1222.17	1326.21	1250.14	110.794	92.9825	119.067	200.366	218.811	207.611	817.394	-1.7822	6.74e-34	8.36e-33	DOWN	hypothetical protein	-	[ko00190:Oxidative phosphorylation]	-
mRNA_9588	scaffold_61	56973	59835	3132	-	mRNA_9588	99.8548	131.885	129.059	495.345	503.643	482.599	5.50862	6.91801	6.33417	14.4682	14.8044	14.2788	307.064	-2.03847	7.26e-34	8.99e-33	DOWN		-	-	-
mRNA_2243	scaffold_8	420877	421278	696	+	mRNA_2243	333.606	248.8	313.553	984.693	1102.96	1101.25	82.8171	58.7283	69.2507	129.425	145.896	146.623	680.811	-1.83253	7.39e-34	9.15e-33	DOWN	hypothetical protein	-	-	-
mRNA_6251	scaffold_30	227513	229231	3330	-	mRNA_6251	1199.77	897.532	708.525	158.319	139.532	165.573	62.2515	44.2805	32.7065	4.34925	3.85761	4.60755	544.875	2.59791	7.53e-34	9.31e-33	UP	hypothetical protein	-	-	-
mRNA_2909	scaffold_11	465971	468301	3444	+	mRNA_2909	1096.89	1167.72	1299.25	3014.05	3001.92	2869.92	55.0295	55.7035	57.99	80.0597	80.2466	77.2206	2074.96	-1.31861	7.77e-34	9.6e-33	DOWN	hypothetical protein	[GO:0005759:mitochondrial matrix][GO:0005739:mitochondrion][GO:0004471:malate dehydrogenase (decarboxylating) (NAD+) activity][GO:0004470:malic enzyme activity][GO:0046872:metal ion binding][GO:0051287:NAD binding][GO:0008948:oxaloacetate decarboxylase activity][GO:0006520:cellular amino acid metabolic process][GO:0006108:malate metabolic process][GO:0006090:pyruvate metabolic process]	[ko00620:Pyruvate metabolism][ko02020:Two-component system]	-
mRNA_8867	scaffold_53	108746	109826	1848	-	mRNA_8867	2292.88	2944.96	3281.04	9962.07	9403.1	9236.12	214.375	261.809	272.918	493.145	468.446	463.142	6186.7	-1.74753	7.82e-34	9.66e-33	DOWN	hypothetical protein	[GO:0005829:cytosol][GO:0016491:oxidoreductase activity]	-	Fungal_trans domain-containing protein OS=Penicillium steckii OX=303698 GN=PENSTE_c021G06127 PE=4 SV=1
mRNA_631	scaffold_2	692766	694226	2100	-	mRNA_631	1329.88	1426.5	1820.68	5134.56	5186.59	4688.66	109.418	111.599	133.272	223.672	227.38	206.897	3264.48	-1.71393	8.23e-34	1.02e-32	DOWN	hypothetical protein	-	-	-
mRNA_3886	scaffold_16	315541	317157	2428	-	mRNA_3886	1343.5	1137.78	1104.36	3205.95	3243.78	3072.72	95.606	76.9867	69.9176	120.791	122.996	117.274	2184.68	-1.40885	8.32e-34	1.03e-32	DOWN	LbPrx1-Cys; cysteine peroxiredoxin	[GO:0005623:cell][GO:0005829:cytosol][GO:0005739:mitochondrion][GO:0004601:peroxidase activity][GO:0008379:thioredoxin peroxidase activity][GO:0045454:cell redox homeostasis][GO:0034599:cellular response to oxidative stress][GO:1903205:regulation of hydrogen peroxide-induced cell death][GO:0046686:response to cadmium ion]	-	Thiol peroxidase OS=Epichloe festucae OX=35717 GN=tpxA PE=4 SV=1
mRNA_10836	scaffold_80	66984	69385	4410	+	mRNA_10836	1254.99	1219.05	1404.06	402.993	372.084	460.779	49.1698	45.4139	48.9406	8.3596	7.76771	9.68234	852.326	1.64927	8.82e-34	1.09e-32	UP	hypothetical protein	-	-	-
mRNA_6561	scaffold_32	257451	259307	3482	-	mRNA_6561	440.269	404.923	522.299	95.9506	83.719	70.5929	21.8467	19.1052	23.0576	2.52084	2.21353	1.87871	269.626	2.44703	9.16e-34	1.13e-32	UP	hypothetical protein	-	-	-
mRNA_5341	scaffold_24	367804	372509	8172	+	mRNA_5341	627.875	837.649	861.837	2756.18	2609.91	2511.83	13.2752	16.84	16.2114	30.8536	29.4026	28.4831	1700.88	-1.75952	1.05e-33	1.29e-32	DOWN	ARM repeat-containing protein	-	-	-
mRNA_11310	scaffold_88	102050	103499	2790	+	mRNA_11310	814.724	593.84	522.299	107.944	106.31	80.861	50.4548	34.9681	28.7765	3.53935	3.508	2.68572	370.996	2.70977	1.08e-33	1.33e-32	UP	hypothetical protein	[GO:0005737:cytoplasm][GO:0005829:cytosol][GO:0005634:nucleus][GO:0005524:ATP binding][GO:0004672:protein kinase activity][GO:0004674:protein serine/threonine kinase activity][GO:0044843:cell cycle G1/S phase transition][GO:0000746:conjugation][GO:0035556:intracellular signal transduction][GO:0051321:meiotic cell cycle][GO:0110045:negative regulation of cell cycle switching, mitotic to meiotic ce…	-	Protein kinase domain-containing protein OS=Pichia membranifaciens OX=4926 GN=PMKS-000728 PE=4 SV=1
mRNA_11586	scaffold_95	1	673	1346	-	mRNA_11586	165.668	165.391	151.579	543.32	560.784	512.12	21.2662	20.1871	17.3108	36.9265	38.3567	35.2576	349.81	-1.74217	1.1e-33	1.35e-32	DOWN	assimilatory sulfite reductase	-	[ko00920:Sulfur metabolism]	-
mRNA_5472	scaffold_25	228889	231211	3382	-	mRNA_5472	636.196	606.672	595.923	1442.86	1449.8	1469.62	32.5022	29.4705	27.0857	39.028	39.4661	40.2677	1033.51	-1.24604	1.1e-33	1.35e-32	DOWN	hypothetical protein	-	-	-
mRNA_8616	scaffold_50	241234	244527	6474	+	mRNA_8616	1841.26	1847.11	1577.29	590.096	563.442	654.589	49.1404	46.8734	37.4509	8.33829	8.01247	9.36962	1178.96	1.54238	1.14e-33	1.39e-32	UP	hypothetical protein	-	-	-
mRNA_3025	scaffold_12	195922	198707	3450	+	mRNA_3025	4530.53	5035.16	5074.01	10667.3	10592.4	10527.3	226.896	239.774	226.076	282.854	282.662	282.765	7737.8	-1.11861	1.15e-33	1.4e-32	DOWN	hypothetical protein	[GO:0005737:cytoplasm][GO:0005634:nucleus][GO:0005524:ATP binding][GO:0003723:RNA binding][GO:0003724:RNA helicase activity][GO:0000184:nuclear-transcribed mRNA catabolic process, nonsense-mediated decay][GO:0006364:rRNA processing]	[ko03040:Spliceosome]	Atp-dependent rna helicase dbp2 protein OS=Pyrenophora tritici-repentis OX=45151 GN=A1F99_00528 PE=3 SV=1
mRNA_308	scaffold_1	845732	847054	2094	-	mRNA_308	2353.4	2218.52	2178.41	960.706	825.23	880.487	194.184	174.058	159.914	41.9702	36.2817	38.9648	1569.46	1.33955	1.25e-33	1.52e-32	UP		-	-	-
mRNA_3115	scaffold_12	425076	426230	1748	-	mRNA_3115	1528.84	1427.92	1236.89	335.827	322.916	436.393	151.118	134.206	108.771	17.5752	17.0074	23.1346	881.464	1.93747	1.29e-33	1.57e-32	UP	hypothetical protein	[GO:0018820:cyanamide hydratase activity][GO:0008270:zinc ion binding][GO:0018890:cyanamide metabolic process]	[ko00791:Atrazine degradation]	-
mRNA_1866	scaffold_7	117747	120884	5088	+	mRNA_1866	2475.19	2214.25	1410.12	395.796	328.231	313.176	84.0537	71.4967	42.6022	7.11626	5.93913	5.70384	1189.46	2.5557	1.39e-33	1.7e-32	UP	beta-glucosidase	[GO:0005576:extracellular region][GO:0008422:beta-glucosidase activity][GO:0102483:scopolin beta-glucosidase activity][GO:0030245:cellulose catabolic process]	[ko00460:Cyanoamino acid metabolism][ko00500:Starch and sucrose metabolism][ko00940:Phenylpropanoid biosynthesis]	Uncharacterized protein OS=Penicillium vulpinum OX=29845 GN=PENVUL_c002G05025 PE=4 SV=1
mRNA_10259	scaffold_70	138533	141340	4080	+	mRNA_10259	1307.95	1463.57	1350.36	351.419	455.803	449.228	55.3893	58.9332	50.8758	7.87938	10.2851	10.2031	896.387	1.71535	1.41e-33	1.72e-32	UP	acetoacetate-CoA ligase	[GO:0030729:acetoacetate-CoA ligase activity][GO:0005524:ATP binding][GO:0016114:terpenoid biosynthetic process]	[ko00280:Valine, leucine and isoleucine degradation][ko00650:Butanoate metabolism]	Unplaced genomic scaffold supercont1.12, whole genome shotgun sequence OS=Cladophialophora bantiana CBS 173.52 OX=1442370 GN=Z519_07907 PE=4 SV=1
mRNA_10654	scaffold_77	10158	9790	6492	+	mRNA_10654	736.051	806.995	1005.62	2753.78	2629.84	2825	19.5896	20.4221	23.8111	38.8042	37.2941	40.3242	1792.88	-1.68831	1.44e-33	1.76e-32	DOWN	hypothetical protein	[GO:0016491:oxidoreductase activity][GO:0031177:phosphopantetheine binding][GO:0016740:transferase activity]	-	Carrier domain-containing protein OS=Phellinidium pouzarii OX=167371 GN=EW145_g7002 PE=4 SV=1
mRNA_11052	scaffold_84	7053	9297	3246	-	mRNA_11052	636.952	839.075	1112.16	122.337	130.229	146.32	33.9043	42.4678	52.6673	3.44776	3.69361	4.17716	497.846	2.69784	1.46e-33	1.78e-32	UP	hypothetical protein	-	-	-
mRNA_6489	scaffold_32	50931	55120	7872	+	mRNA_6489	3693.87	4471.26	4689.43	11631.6	11429.6	11384.7	81.076	93.3152	91.571	135.17	133.671	134.018	7883.42	-1.42215	1.54e-33	1.87e-32	DOWN	hypothetical protein	[GO:0005737:cytoplasm][GO:0005759:mitochondrial matrix][GO:0031966:mitochondrial membrane][GO:0005739:mitochondrion][GO:0140053:mitochondrial gene expression][GO:0006417:regulation of translation][GO:0006412:translation]	-	-
mRNA_5795	scaffold_27	229451	230506	2112	-	mRNA_5795	318.476	352.882	472.928	1614.37	1475.05	1454.21	26.0543	27.45	34.421	69.9256	64.2987	63.8059	947.986	-1.99134	1.71e-33	2.07e-32	DOWN	hypothetical protein	[GO:0005739:mitochondrion][GO:0003746:translation elongation factor activity]	-	-
mRNA_1841	scaffold_7	55314	57783	4608	-	mRNA_1841	354.787	345.753	334.341	16.7914	3.98662	32.0877	13.303	12.3271	11.1532	0.33335	0.0796493	0.645286	181.291	4.28463	1.8e-33	2.18e-32	UP	hypothetical protein	-	-	Pkinase_fungal domain-containing protein OS=Ganoderma sinense ZZ0214-1 OX=1077348 GN=GSI_05189 PE=4 SV=1
mRNA_11233	scaffold_87	51231	53271	2244	+	mRNA_11233	7843.14	8365.8	8631.36	20938.8	18165.7	18881.7	603.897	612.48	591.261	853.604	745.279	779.73	13804.4	-1.22309	1.93e-33	2.33e-32	DOWN		-	-	-
mRNA_7158	scaffold_37	243367	246903	5724	-	mRNA_7158	4172.72	2932.13	1818.95	313.039	396.004	363.233	125.955	84.1571	48.8478	5.00294	6.36927	5.88046	1666.01	3.05756	2.45e-33	2.97e-32	UP	hypothetical protein	[GO:0005576:extracellular region][GO:0004567:beta-mannosidase activity][GO:0000272:polysaccharide catabolic process]	[ko00511:Other glycan degradation][ko04142:Lysosome]	Zn(2)-C6 fungal-type domain-containing protein OS=Fusarium oxysporum (strain Fo5176) OX=660025 GN=FOXB_05415 PE=4 SV=1
mRNA_12451	scaffold_119	12791	17063	6198	-	mRNA_12451	524.237	643.029	667.815	1883.03	1852.45	1735.3	14.6141	17.0446	16.5626	27.7928	27.5159	25.9448	1217.64	-1.57643	2.55e-33	3.09e-32	DOWN	ARM repeat-containing protein	[GO:0005737:cytoplasm][GO:0005829:cytosol][GO:0005635:nuclear envelope][GO:0005634:nucleus][GO:0061608:nuclear import signal receptor activity][GO:0008139:nuclear localization sequence binding][GO:0008536:Ran GTPase binding][GO:0006606:protein import into nucleus]	-	-
mRNA_3958	scaffold_16	498175	501474	5202	-	mRNA_3958	1124.88	1087.87	1166.73	2480.32	2488.98	2434.82	37.3621	34.357	34.4764	43.6179	44.0495	43.3732	1797.27	-1.13188	3e-33	3.62e-32	DOWN	hypothetical protein	[GO:0005829:cytosol][GO:0072686:mitotic spindle][GO:0005845:mRNA cap binding complex][GO:0005846:nuclear cap binding complex][GO:0005634:nucleus][GO:0048471:perinuclear region of cytoplasm][GO:0003729:mRNA binding][GO:0000340:RNA 7-methylguanosine cap binding][GO:0000339:RNA cap binding][GO:0045292:mRNA cis splicing, via spliceosome][GO:0051028:mRNA transport][GO:0000184:nuclear-transcribed mRNA …	[ko03013:RNA transport][ko03015:mRNA surveillance pathway][ko03040:Spliceosome]	Uncharacterized protein OS=Rhodotorula graminis (strain WP1) OX=578459 GN=RHOBADRAFT_51203 PE=4 SV=1
mRNA_6089	scaffold_29	207460	209527	3300	+	mRNA_6089	360.839	366.427	355.129	76.7605	81.0612	83.428	18.8927	18.2423	16.5423	2.1279	2.26146	2.34274	220.607	2.16666	3.13e-33	3.77e-32	UP	hypothetical GMC oxidoreductase	[GO:0005576:extracellular region][GO:0050660:flavin adenine dinucleotide binding][GO:0033718:pyranose dehydrogenase (acceptor) activity][GO:0005975:carbohydrate metabolic process]	-	Zn(2)-C6 fungal-type domain-containing protein OS=Penicilliopsis zonata CBS 506.65 OX=1073090 GN=ASPZODRAFT_25867 PE=4 SV=1
[truncated: 3,430 more rows]
