# Supplementary material for: Transcriptome Analysis Revealed the Mechanism of Inhibition of Saprophytic Growth of Sparassis latifolia by Excessive Oxalic Acid
Source: Cells. 2022 Nov 16;11(22):3636. doi: 10.3390/cells11223636 (PMC9688073; doi:10.3390/cells11223636)
Supplement: Supplementary file 1 [file cells-11-03636-s001.zip › Table S5.xlsx]

## Sheet: Sheet1
Table S5. Clustering analysis of significant DEGs in the IOA VS CK comparison.
Gene id	chr	start	end	length	strand	name	IOA1	IOA2	IOA3	CK1	CK2	CK3	IOA1_FPKM	IOA2_FPKM	IOA3_FPKM	CK1_FPKM	CK2_FPKM	CK3_FPKM	baseMean	log2FC	Pvalue	Padj	trend	Description	GO	Pathway	TF
mRNA_8576	scaffold_50	123105	124122	1188	-	mRNA_8576	5978.85	3489.46	3364.22	60.2008	44.5691	51.59	641.666	402.571	408.888	5.5414	4.11924	4.80562	2164.82	6.35636	1.07e-119	1.38e-115	UP		-	-	-
mRNA_8504	scaffold_49	158435	159981	2412	-	mRNA_8504	69.5863	79.3984	68.9321	1398.67	1192.22	1303.72	3.67836	4.51165	4.12648	63.4118	54.2725	59.8147	685.421	-4.16241	5.31e-106	3.42e-102	DOWN	hypothetical protein	-	-	-
mRNA_8572	scaffold_50	109608	110959	2058	-	mRNA_8572	8759.52	4208.12	2808.56	23.077	21.1703	21.4958	542.679	280.249	197.049	1.22622	1.12949	1.15587	2640.32	7.90579	7.04e-95	3.02e-91	UP		-	-	-
mRNA_12433	scaffold_118	47392	48043	1190	+	mRNA_12433	2830.77	1647.01	1536.68	29.0971	50.1403	39.7673	303.295	189.692	186.454	2.67384	4.62635	3.69811	1022.24	5.66398	2.5e-80	8.05e-77	UP		-	-	-
mRNA_3139	scaffold_12	487467	489196	2598	-	mRNA_3139	5268.15	4637.68	3971.16	563.881	556	579.312	258.539	244.66	220.706	23.7346	23.4982	24.676	2596.03	3.02969	6.48e-73	1.67e-69	UP	hypothetical protein	-	-	Zn(2)-C6 fungal-type domain-containing protein OS=Fusarium oxysporum (strain Fo5176) OX=660025 GN=FOXB_10778 PE=4 SV=1
mRNA_11393	scaffold_90	51773	52455	1248	+	mRNA_11393	616.071	578.184	538.007	50.1674	46.7976	44.0664	62.9396	63.4968	62.2456	4.39582	4.11726	3.90745	312.215	3.6172	1.23e-61	2.63e-58	UP	hypothetical protein	-	-	-
mRNA_4599	scaffold_20	247696	249192	2294	+	mRNA_4599	1396.36	814.343	1260.95	55.1841	73.5391	52.6647	77.6092	48.6536	79.3673	2.6306	3.51985	2.54055	608.841	4.26084	2.92e-59	5.37e-56	UP	hypothetical protein	-	-	-
mRNA_630	scaffold_2	689830	691633	3162	-	mRNA_630	293.19	369.508	323.645	1965.56	2013.41	1886.26	11.8221	16.0163	14.7789	67.9763	69.9149	66.0146	1141.93	-2.5729	1.03e-55	1.65e-52	DOWN	hypothetical protein	-	-	-
mRNA_4818	scaffold_21	335861	337100	1376	-	mRNA_4818	3801.27	2640.51	1155.03	55.1841	46.7976	66.637	352.223	263.009	121.203	4.3856	3.73426	5.35917	1294.24	5.493	2.71e-53	3.87e-50	UP		-	-	-
mRNA_7661	scaffold_41	290858	293016	4318	+	mRNA_7661	1293.38	1178.76	791.038	54.1807	71.3106	34.3933	38.1901	37.4149	26.4515	1.37213	1.8133	0.881439	570.51	4.35248	4.78e-53	6.15e-50	UP	hypothetical protein	-	-	-
mRNA_4410	scaffold_19	239657	241768	3336	+	mRNA_4410	2140.47	1716.23	1866.21	9560.89	9472.06	9201.28	81.8072	70.5099	80.7738	313.405	311.758	305.227	5659.52	-2.30252	3.06e-52	3.59e-49	DOWN	hypothetical protein	[GO:0016021:integral component of membrane][GO:0055085:transmembrane transport]	-	Fungal specific transcription factor domain-containing protein OS=Pyrenophora tritici-repentis OX=45151 GN=Ptr86124_00001 PE=4 SV=1
mRNA_8013	scaffold_44	288558	290293	3366	-	mRNA_8013	174.43	154.725	110.123	1277.26	1198.91	1300.5	6.60715	6.30011	4.7239	41.4953	39.1085	42.7559	702.658	-3.10664	8.02e-52	8.6e-49	DOWN	hypothetical protein	-	-	-
mRNA_11429	scaffold_91	17889	22430	7788	-	mRNA_11429	1244.2	1129.9	1544.25	179.599	167.134	174.116	20.3692	19.8845	28.6304	2.52181	2.35634	2.47408	739.867	2.91137	1.04e-51	1.03e-48	UP	hypothetical protein	-	-	Zn(2)-C6 fungal-type domain-containing protein OS=Sparassis crispa OX=139825 GN=SCP_1301670 PE=4 SV=1
mRNA_11080	scaffold_84	69360	70869	1950	+	mRNA_11080	1395.44	1630.72	1573.67	6686.3	7022.98	6793.75	91.2396	114.616	116.524	374.96	395.445	385.546	4183.81	-2.15624	8.47e-51	7.79e-48	DOWN	NAD(P)-binding protein	[GO:0016491:oxidoreductase activity]	-	Zn(II)2Cys6 transcription factor OS=Aspergillus ustus OX=40382 GN=HK57_00295 PE=4 SV=1
mRNA_5050	scaffold_23	65260	67753	3858	+	mRNA_5050	26594	24370.2	35432.8	4653.52	4273.07	4468.98	878.88	865.762	1326.11	131.903	121.612	128.188	16632.1	2.68923	3.28e-49	2.82e-46	UP	candidate catalase	[GO:0009277:fungal-type cell wall][GO:0005777:peroxisome][GO:0004096:catalase activity][GO:0020037:heme binding][GO:0046872:metal ion binding][GO:0070301:cellular response to hydrogen peroxide][GO:0009267:cellular response to starvation][GO:0030447:filamentous growth][GO:0036171:filamentous growth of a population of unicellular organisms in response to chemical stimulus][GO:0036170:filamentous gr…	[ko00380:Tryptophan metabolism][ko00630:Glyoxylate and dicarboxylate metabolism][ko04016:MAPK signaling pathway - plant][ko04068:FoxO signaling pathway][ko04146:Peroxisome]	Catalase OS=Arthrobotrys flagrans OX=97331 GN=DFL_005436 PE=3 SV=1
mRNA_11392	scaffold_90	50999	51581	938	+	mRNA_11392	6418.64	7505.19	4942.94	897.996	941.523	900.675	872.465	1096.63	760.883	104.69	110.212	106.259	3601.16	2.78344	4.4e-49	3.54e-46	UP		-	-	-
mRNA_11391	scaffold_90	47872	48533	1206	+	mRNA_11391	953.796	819.433	635.52	83.2778	79.1102	68.7866	100.836	93.1251	76.0883	7.55119	7.20252	6.31186	439.987	3.38017	5.34e-49	4.05e-46	UP	hypothetical protein	-	-	-
mRNA_6917	scaffold_35	256585	262215	8820	-	mRNA_6917	8027.47	8159.72	7779.24	27743.5	28247.9	28948.4	116.043	126.797	127.352	343.975	351.655	363.209	18151.1	-1.82545	2.4e-45	1.72e-42	DOWN	pleiotropic drug resistance ABC transporter	[GO:0016021:integral component of membrane][GO:0005886:plasma membrane][GO:0005524:ATP binding][GO:0016887:ATPase activity][GO:0042626:ATPase activity, coupled to transmembrane movement of substances][GO:0140115:export across plasma membrane][GO:0046677:response to antibiotic][GO:0055085:transmembrane transport][GO:1990961:xenobiotic detoxification by transmembrane export across the plasma membra…	[ko02010:ABC transporters]	ABC multidrug transporter SNQ2 OS=Candida glabrata (strain ATCC 2001 / CBS 138 / JCM 3761 / NBRC 0622 / NRRL Y-65) OX=284593 GN=SNQ2 PE=2 SV=1
mRNA_9504	scaffold_60	101419	108807	13344	-	mRNA_9504	1165.34	1403.72	1085.26	5585.63	5931.04	5753.36	11.1346	14.4177	11.7431	45.7741	48.8027	47.7129	3487.39	-2.24107	2.44e-44	1.65e-41	DOWN	nps1; putative nonribosomal peptide synthetase	[GO:0005737:cytoplasm][GO:0016874:ligase activity][GO:0031177:phosphopantetheine binding][GO:0043041:amino acid activation for nonribosomal peptide biosynthetic process][GO:0019184:nonribosomal peptide biosynthetic process][GO:0009405:pathogenesis][GO:0019748:secondary metabolic process][GO:0044550:secondary metabolite biosynthetic process]	-	Nonribosomal peptide synthetase gliP OS=Neosartorya fumigata (strain ATCC MYA-4609 / Af293 / CBS 101355 / FGSC A1100) OX=330879 GN=gliP PE=1 SV=1
mRNA_4423	scaffold_19	274958	275917	1440	-	mRNA_4423	891.632	966.014	904.524	171.572	198.333	175.191	78.9462	91.9437	90.6971	13.0292	15.1228	13.4632	551.211	2.3419	2.88e-42	1.85e-39	UP	hypothetical protein	-	-	Zn(2)-C6 fungal-type domain-containing protein OS=Phialemoniopsis curvata OX=1093900 GN=E0L32_005213 PE=4 SV=1
mRNA_2724	scaffold_10	535937	540649	8706	+	mRNA_2724	945.446	709.496	931.424	112.375	137.05	121.451	13.846	11.1695	15.4477	1.41151	1.72846	1.54378	492.874	2.80362	4.02e-42	2.47e-39	UP	hypothetical protein	-	-	-
mRNA_4384	scaffold_19	169198	171444	3504	-	mRNA_4384	7136.77	10825.7	9939.67	56166.4	53183.2	53003.3	259.684	423.44	409.585	1752.85	1666.52	1673.94	31709.2	-2.54071	6.59e-42	3.86e-39	DOWN	hypothetical monooxygenase	[GO:0071949:FAD binding][GO:0004497:monooxygenase activity]	-	Uncharacterized protein OS=Aspergillus violaceofuscus CBS 115571 OX=1450538 GN=BO99DRAFT_414676 PE=4 SV=1
mRNA_8580	scaffold_50	135186	135884	1062	-	mRNA_8580	28593.5	36776.8	20607.3	4138.81	3957.74	3691.91	3432.81	4746.24	2801.77	426.171	409.187	384.704	16294.3	2.86655	6.29e-40	3.52e-37	UP		-	-	-
mRNA_8657	scaffold_51	77673	78904	2022	+	mRNA_8657	63812.5	42289.9	63148.5	9992.33	10191.8	10192.2	4023.76	2866.53	4509.39	540.405	553.44	557.814	33271.2	2.47815	3.27e-38	1.72e-35	UP	hypothetical protein	[GO:0005737:cytoplasm][GO:0004791:thioredoxin-disulfide reductase activity][GO:0019430:removal of superoxide radicals]	[ko00450:Selenocompound metabolism]	-
mRNA_12236	scaffold_111	50152	51894	2962	+	mRNA_12236	1337.91	1709.1	1462.71	334.115	285.242	294.493	57.5904	79.0832	71.303	12.3351	10.5737	11.0025	903.928	2.30218	3.34e-38	1.72e-35	UP	hypothetical protein	[GO:0008171:O-methyltransferase activity][GO:0032259:methylation]	-	Fungal specific transcription factor domain family protein OS=Aspergillus niger OX=5061 GN=ATCC64974_11380 PE=4 SV=1
mRNA_11782	scaffold_99	45563	46918	2262	-	mRNA_11782	4514.76	4472.78	2231.05	375.252	401.122	371.878	254.478	271.01	142.414	18.1411	19.4708	18.1932	2061.14	3.28832	8.58e-37	4.25e-34	UP	hypothetical protein	[GO:0005737:cytoplasm][GO:0005634:nucleus][GO:0016491:oxidoreductase activity][GO:0006740:NADPH regeneration]	-	Fungal_trans domain-containing protein OS=Aspergillus flavus (strain ATCC MYA-384 / AF70) OX=1392242 GN=AFLA70_41g004481 PE=4 SV=1
mRNA_3570	scaffold_15	23524	23907	570	+	mRNA_3570	1341.62	1284.63	1243.3	285.954	318.669	336.41	300.098	308.889	314.947	54.8599	61.3853	65.3122	801.764	2.04032	1.27e-36	6.07e-34	UP	hypothetical protein	[GO:0000786:nucleosome][GO:0005634:nucleus][GO:0003677:DNA binding][GO:0046982:protein heterodimerization activity]	-	Histone H4 OS=Saccharomyces cerevisiae (strain ATCC 204508 / S288c) OX=559292 GN=HHF1 PE=1 SV=2
mRNA_11388	scaffold_90	43306	44242	1770	-	mRNA_11388	5016.71	6458.76	4516.73	1040.47	1155.45	1035.02	361.371	500.123	368.457	64.2821	71.6768	64.7109	3203.86	2.30731	2.26e-36	1.04e-33	UP	proline iminopeptidase	-	-	-
mRNA_2687	scaffold_10	444871	445623	1110	-	mRNA_2687	1064.21	934.459	912.089	205.686	230.645	206.36	122.239	115.382	118.645	20.2636	22.815	20.5733	592.241	2.1797	4.02e-36	1.78e-33	UP	hypothetical protein	[GO:0005829:cytosol][GO:0005634:nucleus][GO:0007059:chromosome segregation][GO:0016226:iron-sulfur cluster assembly][GO:0106035:protein maturation by [4Fe-4S] cluster transfer]	-	Transcription factor RfeF OS=Pyrenophora tritici-repentis OX=45151 GN=A1F97_07879 PE=4 SV=1
mRNA_8574	scaffold_50	119123	119650	966	-	mRNA_8574	1742.44	1277.5	839.795	109.365	104.737	141.872	229.979	181.253	125.525	12.3804	11.9049	16.2525	702.618	3.43851	8.3e-36	3.56e-33	UP		-	-	-
mRNA_8717	scaffold_51	222816	223701	1326	-	mRNA_8717	1902.95	1721.32	1621.59	472.576	450.148	469.684	182.975	177.917	176.576	38.9729	37.2744	39.1979	1106.38	1.91337	1.33e-34	5.52e-32	UP	hypothetical protein	[GO:0005829:cytosol][GO:0005634:nucleus][GO:0016491:oxidoreductase activity][GO:0110095:cellular detoxification of aldehyde]	-	Uncharacterized protein OS=Penicillium polonicum OX=60169 GN=PENPOL_c015G05489 PE=4 SV=1
mRNA_7158	scaffold_37	243367	246903	5724	-	mRNA_7158	5580.82	3692.03	2083.09	261.874	332.04	304.166	124.31	88.4028	52.5467	5.00294	6.36927	5.88046	2042.34	3.66071	4.04e-34	1.62e-31	UP	hypothetical protein	[GO:0005576:extracellular region][GO:0004567:beta-mannosidase activity][GO:0000272:polysaccharide catabolic process]	[ko00511:Other glycan degradation][ko04142:Lysosome]	Zn(2)-C6 fungal-type domain-containing protein OS=Fusarium oxysporum (strain Fo5176) OX=660025 GN=FOXB_05415 PE=4 SV=1
mRNA_3989	scaffold_17	93777	95218	1854	+	mRNA_3989	162.368	125.205	178.215	769.567	816.729	789.971	11.166	9.25579	13.8794	45.3911	48.369	47.1522	473.676	-2.34769	7.83e-34	3.06e-31	DOWN	NAD P-binding protein	[GO:0016491:oxidoreductase activity]	-	Zn(II)2Cys6 transcription factor OS=Aspergillus ustus OX=40382 GN=HK57_00295 PE=4 SV=1
mRNA_1866	scaffold_7	117747	120884	5088	+	mRNA_1866	2816.85	1518.75	2220.12	331.105	275.214	262.249	70.587	40.911	63.0035	7.11626	5.93913	5.70384	1237.38	2.91573	9.23e-34	3.5e-31	UP	beta-glucosidase	[GO:0005576:extracellular region][GO:0008422:beta-glucosidase activity][GO:0102483:scopolin beta-glucosidase activity][GO:0030245:cellulose catabolic process]	[ko00460:Cyanoamino acid metabolism][ko00500:Starch and sucrose metabolism][ko00940:Phenylpropanoid biosynthesis]	Uncharacterized protein OS=Penicillium vulpinum OX=29845 GN=PENVUL_c002G05025 PE=4 SV=1
mRNA_9474	scaffold_60	29538	31032	2534	+	mRNA_9474	9905.37	10526.4	11378	33923.2	34592.3	32282.4	498.393	569.343	648.329	1463.94	1498.9	1409.81	22101.3	-1.6639	3.95e-33	1.45e-30	DOWN	GroES-like protein	[GO:0000166:nucleotide binding][GO:0016491:oxidoreductase activity]	-	Zn(2)-C6 fungal-type domain-containing protein OS=Psathyrella aberdarensis OX=2316362 GN=EST38_g9434 PE=4 SV=1
mRNA_8636	scaffold_51	20431	21974	2322	+	mRNA_8636	81.6479	144.546	178.215	1108.7	1119.8	1125.31	4.48323	8.53187	11.082	52.2137	52.9514	53.6302	626.369	-3.05034	8.78e-33	3.14e-30	DOWN	Aldo/keto reductase	[GO:0047681:aryl-alcohol dehydrogenase (NADP+) activity][GO:0019439:aromatic compound catabolic process][GO:0006081:cellular aldehyde metabolic process]	-	Fungal_trans domain-containing protein OS=Pseudogymnoascus sp. 23342-1-I1 OX=1524831 GN=VE03_04009 PE=4 SV=1
mRNA_2034	scaffold_7	519741	520613	1508	+	mRNA_2034	4953.62	4187.76	4609.2	15662.2	15077.7	14436.6	418.821	380.611	441.327	1135.76	1097.83	1059.41	9821.19	-1.71603	9.69e-33	3.37e-30	DOWN	hypothetical protein	[GO:0005576:extracellular region]	-	-
mRNA_11530	scaffold_93	100013	99812	2508	-	mRNA_11530	1857.49	1050.5	1093.67	184.616	148.192	160.144	94.4293	57.4077	62.9641	8.04961	6.4878	7.06616	749.102	3.02035	1.07e-32	3.63e-30	UP	NAD P-binding protein	-	-	Uncharacterized oxidoreductase C663.09c OS=Aspergillus awamori OX=105351 GN=AAWM_03471 PE=4 SV=1
mRNA_11448	scaffold_91	67610	69362	2674	-	mRNA_11448	3004.27	3100.61	3075.04	9538.82	8991.82	8869.17	143.247	158.923	166.045	390.092	369.22	367.048	6096.62	-1.57764	1.38e-32	4.56e-30	DOWN	60S acidic ribosomal protein P0	[GO:0005840:ribosome][GO:0042254:ribosome biogenesis]	[ko03010:Ribosome]	-
mRNA_12242	scaffold_111	65617	68606	4354	+	mRNA_12242	2557.06	4078.84	1947.75	257.86	358.782	327.811	74.8792	128.395	64.5924	6.47634	9.04775	8.33175	1588.02	3.18435	2.87e-32	9.25e-30	UP	hypothetical protein	-	-	Regulatory protein CAT8 OS=Talaromyces islandicus OX=28573 GN=PISL3812_08306 PE=4 SV=1
mRNA_1704	scaffold_6	291725	293954	3704	-	mRNA_1704	267.211	249.393	176.533	1425.76	1122.03	1266.1	9.19796	9.22812	6.88164	42.0928	33.2607	37.8267	751.171	-2.46197	6.73e-32	2.11e-29	DOWN	hypothetical protein	-	-	BZIP domain-containing protein OS=Pseudogymnoascus sp. 24MN13 OX=1622150 GN=VE04_10331 PE=4 SV=1
mRNA_3990	scaffold_17	97603	99337	2614	+	mRNA_3990	1765.64	1904.54	2566.46	365.218	401.122	455.711	86.1199	99.8588	141.764	15.2785	16.8488	19.2923	1243.12	2.35196	1.74e-31	5.22e-29	UP	hypothetical protein	[GO:0005829:cytosol][GO:0004022:alcohol dehydrogenase (NAD) activity][GO:0006066:alcohol metabolic process][GO:0006091:generation of precursor metabolites and energy]	-	PKS_ER domain-containing protein OS=Fusarium sp. AF-3 OX=1325733 GN=CEP51_014148 PE=4 SV=1
mRNA_9676	scaffold_62	83842	84449	1074	+	mRNA_9676	2612.73	2969.3	1661.1	412.376	335.383	339.634	310.169	378.923	223.319	41.9877	34.2875	34.9951	1388.42	2.73508	2.38e-31	6.95e-29	UP	hypothetical protein	-	-	Zn(2)-C6 fungal-type domain-containing protein (Fragment) OS=Chaetothyriales sp. CBS 135597 OX=2249420 GN=DV738_g2078 PE=4 SV=1
mRNA_1100	scaffold_4	222705	223781	1588	-	mRNA_1100	1164.41	1278.52	1340.81	304.014	354.325	338.559	93.4896	110.346	121.914	20.9352	24.4991	23.5931	796.773	1.92499	2.44e-31	6.99e-29	UP	hypothetical protein	[GO:0005829:cytosol][GO:0005634:nucleus][GO:0005681:spliceosomal complex][GO:0005686:U2 snRNP][GO:0045292:mRNA cis splicing, via spliceosome][GO:0000398:mRNA splicing, via spliceosome]	[ko03040:Spliceosome]	-
mRNA_2862	scaffold_11	348651	349864	1928	+	mRNA_2862	1084.62	836.737	1652.69	141.472	162.677	136.498	71.7262	59.4817	123.771	8.02411	9.26444	7.83468	669.115	3.02082	5.88e-31	1.65e-28	UP		-	-	-
mRNA_12336	scaffold_115	28705	30335	2766	-	mRNA_12336	151.234	222.926	158.88	912.042	893.611	865.207	6.97117	11.0461	8.29379	36.0576	35.4728	34.6153	533.983	-2.3278	6.2e-31	1.7e-28	DOWN	hypothetical protein	-	-	-
mRNA_8415	scaffold_48	221416	225699	6510	-	mRNA_8415	2399.33	2326.99	2186.49	635.119	714.22	728.708	46.9913	48.9907	48.4957	10.6686	12.0462	12.3872	1498.48	1.73427	1.8e-30	4.84e-28	UP	acetyl-CoA synthetase-like protein	[GO:0016491:oxidoreductase activity][GO:0031177:phosphopantetheine binding][GO:0016740:transferase activity][GO:0008610:lipid biosynthetic process]	-	Carrier domain-containing protein OS=Phellinidium pouzarii OX=167371 GN=EW145_g7002 PE=4 SV=1
mRNA_11387	scaffold_90	40837	42322	2518	-	mRNA_11387	1169.98	1372.17	708.656	148.495	145.964	112.853	59.242	74.6883	40.6364	6.44898	6.36486	4.95973	609.686	2.99582	7.93e-30	2.08e-27	UP	hypothetical protein	-	-	-
mRNA_530	scaffold_2	447724	450066	3914	+	mRNA_530	357.21	343.042	147.952	2709.04	2620.67	2464.5	11.6362	12.0123	5.45802	75.6881	73.5173	69.68	1440.4	-3.20168	1.26e-29	3.24e-27	DOWN	hypothetical protein	[GO:0005576:extracellular region][GO:0016158:3-phytase activity]	-	3-phytase A OS=Byssochlamys spectabilis (strain No. 5 / NBRC 109023) OX=1356009 GN=PVAR5_7185 PE=3 SV=1
mRNA_2016	scaffold_7	479673	480476	1488	-	mRNA_2016	3488.59	4148.06	2659.77	15580	14842.6	15004.1	298.92	382.07	258.094	1144.98	1095.23	1115.85	9287.19	-2.14161	1.55e-29	3.92e-27	DOWN	hypothetical protein	-	-	-
mRNA_4744	scaffold_21	134788	139681	7776	-	mRNA_4744	1609.76	1737.6	1700.61	4836.13	4648.56	4820.44	26.3945	30.6264	31.5779	68.0104	65.6389	68.6011	3225.52	-1.50281	1.63e-28	4.04e-26	DOWN	hypothetical protein	[GO:0005576:extracellular region][GO:0004180:carboxypeptidase activity][GO:0046872:metal ion binding][GO:0008237:metallopeptidase activity]	-	Putative glutamate carboxypeptidase protein OS=Botryosphaeria parva (strain UCR-NP2) OX=1287680 GN=UCRNP2_9074 PE=4 SV=1
mRNA_2548	scaffold_10	33564	36477	5010	+	mRNA_2548	4135.28	4133.81	3188.53	13556.2	13162.4	12994.2	105.239	113.087	91.8943	295.893	288.467	287.021	8528.41	-1.79344	2.86e-28	6.95e-26	DOWN	hypothetical protein	-	-	-
mRNA_12928	scaffold_145	15080	21630	12078	-	mRNA_12928	33988.7	22146.1	22758.5	5621.75	5912.1	5874.81	358.796	251.306	272.073	50.8991	53.7459	53.8269	16050.3	2.18011	4.84e-28	1.15e-25	UP		-	-	-
mRNA_4893	scaffold_22	72314	73295	1764	+	mRNA_4893	2839.12	2881.76	3718.13	829.768	889.154	842.636	205.207	223.903	304.342	51.4389	55.3449	52.8618	2000.09	1.88188	6.21e-28	1.45e-25	UP	HIRA-interacting protein 5	[GO:0005759:mitochondrial matrix][GO:0005739:mitochondrion][GO:0051539:4 iron, 4 sulfur cluster binding][GO:0005506:iron ion binding][GO:0016226:iron-sulfur cluster assembly][GO:0106035:protein maturation by [4Fe-4S] cluster transfer][GO:0097428:protein maturation by iron-sulfur cluster transfer]	-	Copper-fist domain-containing protein OS=Gymnopilus dilepis OX=231916 GN=CVT26_008679 PE=4 SV=1
mRNA_7743	scaffold_42	174604	178089	6032	-	mRNA_7743	6196.89	5768.6	6412.37	2043.82	2229.57	2133.46	130.985	131.072	153.495	37.0522	40.5844	39.1403	4130.78	1.52041	1.5e-27	3.44e-25	UP	hypothetical protein	[GO:0005634:nucleus][GO:0003677:DNA binding][GO:0008270:zinc ion binding][GO:0006351:transcription, DNA-templated]	-	Zn(2)-C6 fungal-type domain-containing protein OS=Sparassis crispa OX=139825 GN=SCP_0601090 PE=4 SV=1
mRNA_12545	scaffold_123	19913	21395	2550	-	mRNA_12545	2015.22	1755.93	1719.1	588.965	520.345	534.171	100.76	94.3772	97.3412	25.2571	22.4053	23.1815	1188.95	1.73976	1.57e-27	3.55e-25	UP	FMN-linked oxidoreductase	[GO:0010181:FMN binding][GO:0003959:NADPH dehydrogenase activity][GO:0018548:pentaerythritol trinitrate reductase activity][GO:0052690:trichloro-p-hydroquinone reductive dehalogenase activity]	-	Uncharacterized protein (Fragment) OS=Scytalidium lignicola OX=5539 GN=B7463_g12607 PE=4 SV=1
mRNA_5430	scaffold_25	126798	127907	1866	-	mRNA_5430	1107.81	947.692	1069.29	3263.89	3042.96	3193.2	75.6943	69.6076	82.7407	191.275	179.054	189.372	2104.14	-1.60391	2.23e-27	4.94e-25	DOWN	hypothetical protein	[GO:0005730:nucleolus][GO:0006364:rRNA processing]	-	-
mRNA_2137	scaffold_8	138771	140951	3348	+	mRNA_2137	8268.71	7966.31	7988.56	21128.5	21001	21055.2	314.891	326.116	344.524	690.107	688.737	695.943	14568	-1.38316	3.26e-27	7.11e-25	DOWN	hypothetical protein	-	-	-
mRNA_9488	scaffold_60	62643	63513	1404	-	mRNA_9488	115.977	219.873	83.2229	1401.68	1225.65	1205.92	10.5321	21.4637	8.55878	109.173	95.8515	95.0496	708.719	-3.19782	9.1e-27	1.95e-24	DOWN	glt1.1, glt1; glutathione s-transferase variant 1	-	[ko00480:Glutathione metabolism][ko00590:Arachidonic acid metabolism][ko00980:Metabolism of xenobiotics by cytochrome P450]	-
mRNA_11120	scaffold_85	33297	34913	2608	+	mRNA_11120	5122.48	6785.51	2784.18	564.884	670.766	614.78	250.427	356.596	154.144	23.6857	28.2398	26.0863	2757.1	2.98912	9.27e-27	1.96e-24	UP		-	-	-
mRNA_11397	scaffold_90	56734	57936	1986	+	mRNA_11397	2321.4	2168.19	1308.87	324.081	367.695	348.232	149.032	149.63	95.1597	17.8447	20.3286	19.404	1139.74	2.47906	1.93e-26	4.01e-24	UP	hypothetical protein	-	-	-
mRNA_11559	scaffold_94	56436	57268	1314	-	mRNA_11559	230.099	271.787	136.183	1243.15	1291.39	1271.48	22.3268	28.3488	14.9645	103.457	107.91	107.081	740.681	-2.57938	2e-26	4.09e-24	DOWN	hypothetical protein	-	-	-
mRNA_7899	scaffold_43	254007	255035	1818	-	mRNA_7899	629.06	648.421	291.701	3905.03	3701.47	3738.12	44.117	48.8837	23.1675	234.89	223.552	227.541	2152.3	-2.85498	2.1e-26	4.23e-24	DOWN	hypothetical protein	-	-	-
mRNA_9489	scaffold_60	64407	67294	5558	+	mRNA_9489	1822.23	2166.15	1471.11	7021.42	6670.89	6760.43	41.8016	53.416	38.2176	138.147	131.784	134.604	4318.71	-1.90584	3.65e-26	7.23e-24	DOWN	hypothetical protein	-	-	Zn(2)-C6 fungal-type domain-containing protein OS=Sparassis crispa OX=139825 GN=SCP_1203540 PE=4 SV=1
mRNA_10746	scaffold_78	132063	133498	2124	+	mRNA_10746	1075.34	871.347	840.635	187.626	246.244	227.856	64.5504	56.2261	57.1464	9.65988	12.7295	11.8715	574.841	2.07564	6.02e-26	1.17e-23	UP	Clavaminate synthase-like protein	-	-	-
mRNA_9508	scaffold_60	114568	117018	4058	-	mRNA_9508	251.438	317.594	247.987	1018.4	956.008	985.583	7.90001	10.7266	8.82376	27.4435	25.8671	26.8771	629.501	-1.85892	8.41e-26	1.62e-23	DOWN	mox2; putative monooxygenase	[GO:0016021:integral component of membrane][GO:0020037:heme binding][GO:0005506:iron ion binding][GO:0004497:monooxygenase activity][GO:0016705:oxidoreductase activity, acting on paired donors, with incorporation or reduction of molecular oxygen]	-	Cytochrome P450 OS=Aspergillus oryzae OX=5062 GN=OAory_01053660 PE=4 SV=1
mRNA_9216	scaffold_57	43762	46433	3792	+	mRNA_9216	475.042	674.887	193.346	5249.51	4854.69	5010.67	15.9725	24.3929	7.36212	151.385	140.57	146.227	2743.03	-3.49342	8.6e-26	1.63e-23	DOWN	Dsfet3; Fet3 protein	[GO:0005623:cell][GO:0033573:high-affinity iron permease complex][GO:0005886:plasma membrane][GO:0005507:copper ion binding][GO:0004322:ferroxidase activity][GO:0010106:cellular response to iron ion starvation][GO:0034755:iron ion transmembrane transport][GO:0009405:pathogenesis][GO:0033215:reductive iron assimilation]	-	Iron multicopper oxidase fer1 OS=Ustilago maydis (strain 521 / FGSC 9021) OX=237631 GN=fer1 PE=2 SV=1
mRNA_4383	scaffold_19	166370	167642	2426	-	mRNA_4383	134.533	273.823	120.211	1501.01	1270.22	1388.63	7.07046	15.4696	7.15466	67.659	57.4893	63.3427	781.404	-2.97993	1.27e-25	2.38e-23	DOWN	hypothetical protein	-	-	-
mRNA_3115	scaffold_12	425076	426230	1748	-	mRNA_3115	1111.52	1273.43	1476.16	280.937	270.758	365.429	81.0747	99.8468	121.935	17.5752	17.0074	23.1346	796.372	2.07409	2.75e-25	5.07e-23	UP	hypothetical protein	[GO:0018820:cyanamide hydratase activity][GO:0008270:zinc ion binding][GO:0018890:cyanamide metabolic process]	[ko00791:Atrazine degradation]	-
mRNA_912	scaffold_3	538297	542359	5672	+	mRNA_912	3361.48	2103.04	3086.81	655.186	564.914	668.52	75.5618	50.8174	78.5796	12.6317	10.9357	13.043	1739.99	2.17882	3.13e-25	5.68e-23	UP	glycoside hydrolase family 2 protein	[GO:0005576:extracellular region][GO:0004567:beta-mannosidase activity][GO:0000272:polysaccharide catabolic process]	[ko00511:Other glycan degradation][ko04142:Lysosome]	Fungal_trans domain-containing protein OS=Fusarium coffeatum OX=231269 GN=FIESC28_02288 PE=4 SV=1
mRNA_860	scaffold_3	431570	433000	2190	-	mRNA_860	1166.27	1270.38	633.839	6031.12	5829.64	5852.24	67.8987	79.504	41.7898	301.153	292.279	295.718	3463.91	-2.52887	3.36e-25	6e-23	DOWN	RmlC-like cupin	-	-	-
mRNA_6511	scaffold_32	100080	99937	4768	-	mRNA_6511	462.053	383.759	506.903	41.1372	89.1383	60.1883	12.3556	11.0312	15.3506	0.943479	2.05271	1.39694	257.197	2.83375	2.68e-24	4.73e-22	UP	hypothetical protein	-	-	Fungal_trans domain-containing protein OS=Fusarium sp. AF-4 OX=1325735 GN=CEP52_007481 PE=4 SV=1
mRNA_5960	scaffold_28	234113	235609	2558	+	mRNA_5960	8390.25	6972.81	7422.81	23070	20695.7	20706.9	418.198	373.601	418.99	986.234	888.338	895.81	14543.1	-1.50053	1.35e-23	2.36e-21	DOWN	GroES-like protein	[GO:0004022:alcohol dehydrogenase (NAD) activity][GO:0046872:metal ion binding]	-	Alcohol dehydrogenase patD OS=Penicillium expansum OX=27334 GN=patD PE=1 SV=1
mRNA_6251	scaffold_30	227513	229231	3330	-	mRNA_6251	585.453	450.942	565.748	132.442	116.994	138.648	22.4159	18.56	24.531	4.34925	3.85761	4.60755	331.704	2.0456	2.01e-23	3.45e-21	UP	hypothetical protein	-	-	-
mRNA_3589	scaffold_15	69221	70555	2420	-	mRNA_3589	7239.76	6583.96	7326.14	17771.3	17452.2	18054.3	381.431	372.883	437.115	803.04	791.832	825.595	12404.6	-1.33284	4.8e-23	8.14e-21	DOWN	short-chain dehydrogenase reductase SDR	[GO:0005737:cytoplasm][GO:0005634:nucleus][GO:0016491:oxidoreductase activity]	-	Zn(2)-C6 fungal-type domain-containing protein OS=Hortaea werneckii OX=91943 GN=D0862_06464 PE=4 SV=1
mRNA_6666	scaffold_33	221337	222090	1392	-	mRNA_6666	475.042	418.369	739.759	99.3314	85.7956	85.9833	43.5112	41.1928	76.7339	7.80334	6.76745	6.83558	317.38	2.59087	5.42e-23	9.06e-21	UP	hypothetical protein	-	-	-
mRNA_3206	scaffold_13	104126	105988	3348	-	mRNA_3206	2024.5	2318.84	1268.52	400.335	382.18	346.083	77.0974	94.9263	54.7076	13.0759	12.5338	11.4392	1123.41	2.31349	7.37e-23	1.22e-20	UP	actin-like ATPase domain-containing protein	[GO:0005737:cytoplasm][GO:0005524:ATP binding][GO:0004856:xylulokinase activity][GO:0042732:D-xylose metabolic process][GO:0005998:xylulose catabolic process]	[ko00040:Pentose and glucuronate interconversions]	-
mRNA_4593	scaffold_20	233232	238098	5910	-	mRNA_4593	787.717	775.662	801.966	268.897	266.301	254.725	16.9938	17.9881	19.5932	4.97545	4.94748	4.76964	525.878	1.58227	8.41e-23	1.37e-20	UP		-	-	-
mRNA_951	scaffold_3	652503	653352	1236	+	mRNA_951	4706.82	4065.61	6984.84	1234.12	1108.66	1227.41	485.531	450.825	815.969	109.187	98.4868	109.894	3221.24	2.14202	1.05e-22	1.7e-20	UP	hypothetical protein	-	-	Fungal specific transcription factor domain family protein OS=Aspergillus niger OX=5061 GN=ATCC64974_66120 PE=4 SV=1
mRNA_4451	scaffold_19	343478	343920	612	+	mRNA_4451	1285.95	1512.64	1183.61	4013.39	3899.8	3772.52	267.906	338.755	279.251	717.123	699.665	682.151	2611.32	-1.55355	1.24e-22	1.97e-20	DOWN	hypothetical protein	[GO:0022625:cytosolic large ribosomal subunit][GO:0030687:preribosome, large subunit precursor][GO:0046872:metal ion binding][GO:0019843:rRNA binding][GO:0003735:structural constituent of ribosome][GO:0000448:cleavage in ITS2 between 5.8S rRNA and LSU-rRNA of tricistronic rRNA transcript (SSU-rRNA, 5.8S rRNA, LSU-rRNA)][GO:0002181:cytoplasmic translation]	[ko03010:Ribosome]	-
mRNA_11119	scaffold_85	30411	32193	2618	-	mRNA_11119	11997.6	19912.7	7136.15	1630.44	1784.99	1746.54	584.296	1042.47	393.578	68.1034	74.8628	73.8258	7368.07	2.91917	1.43e-22	2.25e-20	UP		-	-	-
mRNA_3834	scaffold_16	184675	186024	2120	+	mRNA_3834	45.463	76.3447	36.988	342.141	318.669	368.653	2.7342	4.93564	2.51919	17.6483	16.5045	19.2435	198.043	-2.70634	1.79e-22	2.78e-20	DOWN		-	-	-
mRNA_2382	scaffold_9	143861	144834	1690	+	mRNA_2382	1154.2	1857.72	1510.62	5761.22	5841.9	5485.73	87.0771	150.659	129.064	372.787	379.548	359.21	3601.9	-1.91808	1.98e-22	3.04e-20	DOWN		-	-	-
mRNA_3591	scaffold_15	73076	73961	1644	-	mRNA_3591	208.759	190.353	370.72	1525.09	1302.53	1456.34	16.1902	15.8693	32.5597	101.444	86.9933	98.0307	842.299	-2.47397	2.12e-22	3.22e-20	DOWN	short-chain dehydrogenase reductase SDR	[GO:0005737:cytoplasm][GO:0005634:nucleus][GO:0016491:oxidoreductase activity]	-	Zn(2)-C6 fungal-type domain-containing protein OS=Hortaea werneckii OX=91943 GN=D0862_06464 PE=4 SV=1
mRNA_4124	scaffold_17	461575	463319	2808	-	mRNA_4124	2976.44	3531.2	2545.44	9680.29	9191.27	9031.47	135.147	172.356	130.889	376.986	359.4	355.928	6159.35	-1.62417	1.05e-21	1.57e-19	DOWN	hypothetical iron uptake cluster protein	[GO:0005737:cytoplasm][GO:0004174:electron-transferring-flavoprotein dehydrogenase activity][GO:0050660:flavin adenine dinucleotide binding][GO:0009405:pathogenesis]	-	Fe-regulated protein 8 OS=Ustilago maydis (strain 521 / FGSC 9021) OX=237631 GN=fer8 PE=2 SV=1
mRNA_6326	scaffold_31	20973	28780	11496	-	mRNA_6326	6100.4	4842.29	5971.03	15227.8	16093.9	16241.2	67.658	57.7304	74.9961	144.852	153.714	156.34	10746.1	-1.49155	1.08e-21	1.6e-19	DOWN	ARM repeat-containing protein	-	[ko03050:Proteasome]	-
mRNA_451	scaffold_2	281272	282298	1798	-	mRNA_451	1452.03	1224.57	1273.56	411.372	467.976	451.412	102.966	93.3457	102.274	25.0195	28.5781	27.7833	880.154	1.57012	1.25e-21	1.83e-19	UP	Co-chaperone Hsc20	-	-	-
mRNA_1781	scaffold_6	529532	531962	2286	+	mRNA_1781	813.696	558.843	704.453	173.579	187.19	168.742	45.383	33.5054	44.495	8.30338	8.99097	8.16861	434.417	1.97251	1.56e-21	2.26e-19	UP	hypothetical protein	-	-	-
mRNA_4758	scaffold_21	180338	182157	3420	-	mRNA_4758	1441.83	1163.49	1724.98	412.376	391.094	415.944	53.7521	46.6271	72.8274	13.1856	12.5561	13.4589	924.953	1.82862	3.29e-21	4.7e-19	UP	hypothetical protein	[GO:0005737:cytoplasm][GO:1990023:mitotic spindle midzone][GO:0000790:nuclear chromatin][GO:0005634:nucleus][GO:0005087:Ran guanyl-nucleotide exchange factor activity][GO:0007049:cell cycle][GO:0051301:cell division][GO:0010972:negative regulation of G2/M transition of mitotic cell cycle][GO:0046827:positive regulation of protein export from nucleus][GO:0031291:Ran protein signal transduction][GO…	-	Guanine nucleotide exchange factor SRM1 OS=Saccharomyces cerevisiae (strain ATCC 204508 / S288c) OX=559292 GN=SRM1 PE=1 SV=1
mRNA_8242	scaffold_47	23684	24274	942	-	mRNA_8242	341.437	568.004	507.744	1808.03	1915.36	1831.44	46.2133	82.6422	77.8269	209.889	223.253	215.151	1162	-1.97106	4.38e-21	6.2e-19	DOWN	DUF1857-domain-containing protein	-	-	-
mRNA_9335	scaffold_58	151038	151859	1300	+	mRNA_9335	1606.98	2120.35	1494.65	5885.63	5402.89	5512.6	157.607	223.545	166.009	495.089	456.333	469.261	3670.52	-1.68629	6.15e-21	8.61e-19	DOWN	40S ribosomal protein S20	[GO:0005829:cytosol][GO:0022627:cytosolic small ribosomal subunit][GO:0003735:structural constituent of ribosome][GO:0002181:cytoplasmic translation][GO:0042254:ribosome biogenesis]	[ko03010:Ribosome]	Zn(2)-C6 fungal-type domain-containing protein OS=Peniophora sp. CBMAI 1063 OX=718367 GN=PNH_LOCUS16427 PE=3 SV=1
mRNA_4756	scaffold_21	171767	174298	4432	+	mRNA_4756	674.523	591.417	600.214	199.666	178.277	203.135	19.4046	18.2892	19.5543	4.9265	4.41666	5.07209	407.872	1.68279	6.26e-21	8.66e-19	UP	hypothetical protein	-	-	Fungal_trans domain-containing protein OS=Ophiocordyceps sp. 'camponoti-leonardi' OX=2039875 GN=CP532_5046 PE=4 SV=1
mRNA_6573	scaffold_32	289055	292433	3912	+	mRNA_6573	1915.01	845.899	1356.79	189.633	197.218	262.249	62.4139	29.6361	50.0781	5.30088	5.53538	7.41849	794.466	2.66573	8.11e-21	1.11e-18	UP	hypothetical protein	[GO:0005782:peroxisomal matrix][GO:0047639:alcohol oxidase activity][GO:0050660:flavin adenine dinucleotide binding][GO:0046188:methane catabolic process][GO:0015945:methanol metabolic process]	[ko00680:Methane metabolism]	Choline dehydrogenase OS=Didymella rabiei OX=5454 GN=p68 PE=4 SV=1
mRNA_1297	scaffold_4	718757	719878	1274	-	mRNA_1297	1207.09	1548.27	1197.91	3809.71	3799.52	3926.21	120.803	166.563	135.765	327.006	327.46	341.04	2581.45	-1.54539	8.58e-21	1.16e-18	DOWN	60S ribosomal protein L31	[GO:0022625:cytosolic large ribosomal subunit][GO:0003735:structural constituent of ribosome][GO:0002181:cytoplasmic translation][GO:0006450:regulation of translational fidelity]	[ko03010:Ribosome]	-
mRNA_9896	scaffold_65	135342	136596	1578	+	mRNA_9896	778.439	588.363	743.122	204.683	213.932	183.789	62.8963	51.1021	67.9969	14.1843	14.8856	12.8888	452.054	1.80901	1.82e-20	2.44e-18	UP	NAD-binding protein	[GO:0050034:L-rhamnose 1-dehydrogenase activity][GO:0003954:NADH dehydrogenase activity][GO:0055114:oxidation-reduction process][GO:0019301:rhamnose catabolic process]	-	Catalytic activity (Fragment) OS=Colletotrichum incanum OX=1573173 GN=CI238_12304 PE=4 SV=1
mRNA_10972	scaffold_82	114750	116174	1848	+	mRNA_10972	5089.08	7552.01	5617.97	19372.6	20201	20076	351.111	560.095	438.948	1146.36	1200.24	1202.2	12984.8	-1.70799	1.92e-20	2.53e-18	DOWN	NAD(P)-binding protein	[GO:0016491:oxidoreductase activity]	-	Short-chain dehydrogenase/reductase SDR OS=Penicillium sp. 'occitanis' OX=290292 GN=PENO1_073890 PE=4 SV=1
mRNA_12839	scaffold_138	18148	18959	1518	+	mRNA_12839	1793.47	1295.82	2185.65	379.265	408.922	476.132	150.637	116.997	207.896	27.3215	29.5779	34.7102	1089.88	2.06134	2.02e-20	2.63e-18	UP	hypothetical protein	-	-	Uncharacterized protein OS=Aspergillus terreus (strain NIH 2624 / FGSC A1156) OX=341663 GN=ATEG_02697 PE=4 SV=1
mRNA_11390	scaffold_90	45507	46544	1536	+	mRNA_11390	676.379	550.699	442.174	121.405	115.88	146.172	56.1444	49.1388	41.566	8.64329	8.28353	10.5311	342.118	2.12164	2.32e-20	2.98e-18	UP	hypothetical protein	-	-	-
mRNA_3951	scaffold_16	481785	482776	1530	-	mRNA_3951	4601.97	4918.63	4372.14	11475.3	10774.6	11190.7	383.496	440.609	412.609	820.173	773.229	809.408	7888.89	-1.26736	2.34e-20	2.98e-18	DOWN	60S ribosomal protein L2/L8	[GO:0022625:cytosolic large ribosomal subunit][GO:0019843:rRNA binding][GO:0003735:structural constituent of ribosome][GO:0002181:cytoplasmic translation]	[ko03010:Ribosome]	Rpl2ap OS=Malassezia vespertilionis OX=2020962 GN=RPL2A PE=4 SV=1
mRNA_8746	scaffold_52	40403	41696	2076	+	mRNA_8746	165.151	201.55	120.211	631.105	658.509	726.559	10.1429	13.3063	8.36089	33.2436	34.8284	38.7297	417.181	-2.05331	2.72e-20	3.44e-18	DOWN	hypothetical protein	-	-	-
mRNA_4075	scaffold_17	333365	334977	2982	-	mRNA_4075	871.22	775.662	441.334	3360.21	3183.35	3155.59	37.2502	35.6505	21.3695	123.223	117.213	117.104	1964.56	-2.21629	3.11e-20	3.86e-18	DOWN	hypothetical protein	-	-	-
mRNA_743	scaffold_3	122370	124051	2704	+	mRNA_743	1822.23	2210.94	2320.99	5628.78	5961.12	5773.78	85.9221	112.065	123.938	227.636	242.059	236.295	3952.97	-1.45023	3.12e-20	3.86e-18	DOWN	60S ribosomal protein L3	[GO:0022625:cytosolic large ribosomal subunit][GO:0003735:structural constituent of ribosome][GO:0000027:ribosomal large subunit assembly][GO:0006412:translation]	[ko03010:Ribosome]	-
mRNA_10426	scaffold_73	76592	77933	2436	-	mRNA_10426	309.891	274.841	249.669	59.1975	52.3687	69.8614	16.2196	15.4634	14.7987	2.65742	2.36044	3.17366	169.305	2.20034	3.19e-20	3.91e-18	UP	hypothetical protein	-	-	HMG-box transcription factor OS=Ceraceosorus bombacis OX=401625 PE=4 SV=1
mRNA_10164	scaffold_69	100069	99932	2880	-	mRNA_10164	192.058	166.94	172.33	19.0636	26.7415	33.3185	8.50253	7.94456	8.63983	0.723846	1.01951	1.28025	101.742	2.75223	3.36e-20	4.08e-18	UP	hypothetical protein	[GO:0016491:oxidoreductase activity]	-	Fungal_trans domain-containing protein OS=Rachicladosporium antarcticum OX=1507870 GN=B0A48_02371 PE=4 SV=1
mRNA_8345	scaffold_48	14406	18761	5832	-	mRNA_8345	1812.03	518.126	1172.69	114.382	109.194	137.573	39.6146	12.1764	29.0336	2.14473	2.0558	2.61046	643.998	3.27809	3.4e-20	4.09e-18	UP	glycoside hydrolase family 92 protein	[GO:0005576:extracellular region][GO:0030246:carbohydrate binding][GO:0016798:hydrolase activity, acting on glycosyl bonds][GO:0008152:metabolic process]	-	Uncharacterized protein OS=Aspergillus arachidicola OX=656916 GN=AARAC_001348 PE=4 SV=1
mRNA_6886	scaffold_35	177123	178393	2148	+	mRNA_6886	158.657	242.267	168.968	780.604	705.307	706.138	9.41742	15.4583	11.3581	39.7402	36.0531	36.3794	460.323	-1.94622	3.46e-20	4.13e-18	DOWN	GroES-like protein	[GO:0004022:alcohol dehydrogenase (NAD) activity][GO:0046872:metal ion binding]	-	Alcohol dehydrogenase patD OS=Penicillium expansum OX=27334 GN=patD PE=1 SV=1
mRNA_6899	scaffold_35	210952	211631	912	+	mRNA_6899	2899.43	2711.76	3094.38	7687.65	7824.11	6774.41	405.346	407.528	489.908	921.79	941.975	822.01	5165.29	-1.35602	4.99e-20	5.9e-18	DOWN	40S ribosomal protein S14	[GO:0022627:cytosolic small ribosomal subunit][GO:0048027:mRNA 5'-UTR binding][GO:0070181:small ribosomal subunit rRNA binding][GO:0003735:structural constituent of ribosome][GO:0000462:maturation of SSU-rRNA from tricistronic rRNA transcript (SSU-rRNA, 5.8S rRNA, LSU-rRNA)][GO:0000028:ribosomal small subunit assembly][GO:0006412:translation]	[ko03010:Ribosome]	Uncharacterized protein OS=Gonapodya prolifera (strain JEL478) OX=1344416 GN=M427DRAFT_46743 PE=3 SV=1
mRNA_812	scaffold_3	315140	317260	3120	-	mRNA_812	3097.98	2235.37	1949.43	527.761	697.507	619.079	126.6	98.1965	90.2173	18.4976	24.5467	21.958	1521.19	1.98167	6.24e-20	7.3e-18	UP	peptidase S28	-	-	Zn(2)-C6 fungal-type domain-containing protein OS=Penicillium brasilianum OX=104259 GN=PEBR_15335 PE=4 SV=1
mRNA_3478	scaffold_14	312566	313162	1060	+	mRNA_3478	2529.23	2975.41	2601.77	7469.92	6917.13	6571.27	304.222	384.717	354.404	770.626	716.505	686.032	4844.12	-1.37055	6.73e-20	7.81e-18	DOWN	40S ribosomal protein S12	[GO:0022627:cytosolic small ribosomal subunit][GO:0003735:structural constituent of ribosome][GO:0002181:cytoplasmic translation]	[ko03010:Ribosome]	-
mRNA_5045	scaffold_23	42992	44418	2652	-	mRNA_5045	3026.54	2717.87	3308.74	1142.81	1146.54	1176.9	145.506	140.461	180.146	47.1232	47.4696	49.1095	2086.57	1.38523	7.2e-20	8.27e-18	UP	SMAD/FHA domain-containing protein	[GO:0032153:cell division site][GO:0051286:cell tip][GO:0005829:cytosol][GO:0071341:medial cortical node][GO:0044732:mitotic spindle pole body][GO:0005634:nucleus][GO:0000151:ubiquitin ligase complex][GO:0061630:ubiquitin protein ligase activity][GO:0008270:zinc ion binding][GO:0007094:mitotic spindle assembly checkpoint][GO:1902364:negative regulation of protein localization to spindle pole body…	-	-
mRNA_9824	scaffold_64	108904	112066	5982	+	mRNA_9824	2802.01	2038.91	2767.37	830.771	825.643	733.007	59.7215	46.7146	66.797	15.1869	15.1546	13.5601	1666.29	1.67107	9.07e-20	1.03e-17	UP	hypothetical protein	[GO:0005737:cytoplasm][GO:0005829:cytosol][GO:0000329:fungal-type vacuole membrane][GO:0000164:protein phosphatase type 1 complex][GO:0019888:protein phosphatase regulator activity][GO:0042149:cellular response to glucose starvation][GO:0007039:protein catabolic process in the vacuole][GO:0006109:regulation of carbohydrate metabolic process][GO:0023052:signaling]	-	Fungal specific transcription factor domain family protein OS=Aspergillus niger OX=5061 GN=ATCC64974_76220 PE=4 SV=1
mRNA_7679	scaffold_42	15758	18112	3600	+	mRNA_7679	1126.37	1737.6	1659.41	411.372	421.178	412.72	39.8921	66.153	66.5562	12.4959	12.8458	12.6868	961.443	1.86094	1.12e-19	1.26e-17	UP	hypothetical protein	[GO:0005623:cell][GO:0016021:integral component of membrane][GO:0005886:plasma membrane][GO:0052851:ferric-chelate reductase (NADPH) activity][GO:0000293:ferric-chelate reductase activity][GO:0046872:metal ion binding][GO:0015677:copper ion import][GO:0006826:iron ion transport][GO:0055114:oxidation-reduction process][GO:0033215:reductive iron assimilation]	-	Ferric/cupric reductase transmembrane component 7 OS=Saccharomyces cerevisiae (strain ATCC 204508 / S288c) OX=559292 GN=FRE7 PE=1 SV=2
mRNA_2916	scaffold_11	494733	495755	1684	-	mRNA_2916	8213.04	6512.71	8035.63	2694.99	2966.08	2614.97	621.827	530.054	688.992	175.004	193.392	171.84	5172.9	1.45968	1.67e-19	1.87e-17	UP	hypothetical protein	[GO:0005623:cell][GO:0015035:protein disulfide oxidoreductase activity][GO:0045454:cell redox homeostasis][GO:0006662:glycerol ether metabolic process]	-	Thioredoxin-2 OS=Saccharomyces cerevisiae (strain ATCC 204508 / S288c) OX=559292 GN=TRX2 PE=1 SV=3
mRNA_9613	scaffold_61	173870	177589	6884	-	mRNA_9613	396.178	480.462	628.795	1707.7	1722.6	1923.88	7.33765	9.56576	13.1888	27.1271	27.4753	30.9269	1143.27	-1.82964	1.88e-19	2.08e-17	DOWN	hypothetical protein	-	-	-
mRNA_208	scaffold_1	552367	554125	3414	-	mRNA_208	1382.45	955.835	1368.55	327.091	373.267	355.756	51.6289	38.3725	57.8808	10.477	12.0048	11.5316	793.825	1.81217	1.89e-19	2.08e-17	UP	hypothetical protein	-	-	-
mRNA_11360	scaffold_89	97825	99735	3232	+	mRNA_11360	4036	2983.55	5374.18	1052.51	1020.63	1058.67	159.217	126.521	240.092	35.6114	34.6735	36.2485	2587.59	1.98469	2.09e-19	2.29e-17	UP	cyclin-like protein	-	-	-
mRNA_6701	scaffold_33	310902	312738	2154	-	mRNA_6701	10416.6	7974.45	9062.05	3547.84	3175.55	3070.68	616.578	507.407	607.459	180.116	161.872	157.757	6207.86	1.48696	2.12e-19	2.29e-17	UP	hypothetical protein	[GO:0005829:cytosol][GO:0016021:integral component of membrane][GO:0005634:nucleus][GO:0005244:voltage-gated ion channel activity][GO:0071805:potassium ion transmembrane transport][GO:0034765:regulation of ion transmembrane transport]	-	Predicted protein OS=Nectria haematococca (strain 77-13-4 / ATCC MYA-4622 / FGSC 9596 / MPVI) OX=660122 GN=NECHADRAFT_67078 PE=4 SV=1
mRNA_3607	scaffold_15	113414	116212	5074	-	mRNA_3607	4638.16	3130.13	3891.3	1217.06	1279.13	1174.75	116.547	84.5499	110.734	26.2298	27.6799	25.6209	2555.09	1.66742	2.19e-19	2.35e-17	UP	copper-fist transcription factor	[GO:0005623:cell][GO:0005634:nucleus][GO:0005507:copper ion binding][GO:0003700:DNA-binding transcription factor activity][GO:0000978:RNA polymerase II proximal promoter sequence-specific DNA binding][GO:0006878:cellular copper ion homeostasis][GO:0006879:cellular iron ion homeostasis][GO:0045944:positive regulation of transcription by RNA polymerase II]	-	Copper-fist transcription factor OS=Sparassis crispa OX=139825 GN=SCP_0507080 PE=4 SV=1
mRNA_541	scaffold_2	480521	481690	1590	-	mRNA_541	1246.99	1480.07	1481.2	3627.1	3793.95	3456.53	99.9936	127.581	134.509	249.457	261.995	240.571	2514.3	-1.37005	2.51e-19	2.67e-17	DOWN	hypothetical protein	[GO:0005783:endoplasmic reticulum][GO:0005789:endoplasmic reticulum membrane][GO:0016021:integral component of membrane]	-	-
mRNA_7982	scaffold_44	199713	203628	6498	+	mRNA_7982	5945.45	3653.35	4006.47	1226.09	1215.62	1266.1	116.658	77.057	89.0262	20.6337	20.5408	21.5621	2885.51	1.87555	2.59e-19	2.74e-17	UP	hypothetical protein	[GO:0016491:oxidoreductase activity][GO:0016740:transferase activity]	-	Carrier domain-containing protein OS=Phellinidium pouzarii OX=167371 GN=EW145_g7002 PE=4 SV=1
mRNA_6628	scaffold_33	128152	130609	3174	-	mRNA_6628	1769.35	1330.43	1506.42	518.73	542.629	511.6	71.0745	57.4496	68.529	17.8718	18.7713	17.8371	1029.86	1.55034	3.82e-19	4e-17	UP	cytochrome P450	[GO:0016020:membrane][GO:0070330:aromatase activity][GO:0010181:FMN binding][GO:0020037:heme binding][GO:0005506:iron ion binding][GO:0003958:NADPH-hemoprotein reductase activity]	-	Cytochrome p450 OS=Trichoderma arundinaceum OX=490622 GN=TARUN_3793 PE=3 SV=1
mRNA_150	scaffold_1	416739	418081	2234	+	mRNA_150	89.0704	154.725	83.2229	486.623	551.543	566.415	5.08345	9.49246	5.37893	23.8201	27.1079	28.0577	321.933	-2.29966	3.87e-19	4.02e-17	DOWN	hypothetical protein	-	-	Transcription factor OS=Ganoderma sinense ZZ0214-1 OX=1077348 GN=GSI_01856 PE=4 SV=1
mRNA_4257	scaffold_18	317282	318578	2028	-	mRNA_4257	116.905	156.761	69.7727	576.925	746.533	588.985	7.34975	10.5943	4.96768	31.1089	40.4185	32.1394	375.98	-2.48192	4.43e-19	4.57e-17	DOWN	hypothetical protein	[GO:0034005:germacrene-A synthase activity][GO:0000287:magnesium ion binding]	-	Terpene cyclase OS=Fusarium oxysporum f. sp. pisi HDV247 OX=1080344 GN=FOVG_16142 PE=3 SV=1
mRNA_6581	scaffold_32	310900	312040	2058	+	mRNA_6581	688.44	487.588	230.334	53.1774	37.8838	56.9639	42.651	32.472	16.1603	2.82563	2.02119	3.06306	259.065	3.24613	4.99e-19	5.1e-17	UP	hypothetical protein	-	-	Zn(2)-C6 fungal-type domain-containing protein OS=Gibberella moniliformis OX=117187 GN=FVER53263_03461 PE=4 SV=1
mRNA_6405	scaffold_31	201351	203081	2608	-	mRNA_6405	186.491	342.024	177.374	1019.4	1237.91	1284.37	9.11714	17.9742	9.82016	42.7436	52.117	54.4986	707.929	-2.32933	5.09e-19	5.16e-17	DOWN	hypothetical protein	-	-	-
mRNA_2900	scaffold_11	444167	445784	2676	+	mRNA_2900	572.463	512.018	648.13	147.492	192.762	163.368	27.2753	26.2241	34.9713	6.02721	7.90921	6.75588	372.705	1.7845	8.39e-19	8.44e-17	UP	FMN-linked oxidoreductase	[GO:0005737:cytoplasm][GO:0005634:nucleus][GO:0050660:flavin adenine dinucleotide binding][GO:0102264:tRNA-dihydrouridine20 synthase activity][GO:0002943:tRNA dihydrouridine synthesis]	-	-
mRNA_9864	scaffold_64	211990	213417	2096	+	mRNA_9864	91.8539	126.223	97.5137	399.332	627.311	429.916	5.58746	8.2537	6.71754	20.8342	32.8617	22.6983	295.358	-2.20816	9.07e-19	9.05e-17	DOWN		-	-	-
mRNA_382	scaffold_2	112110	113345	1796	+	mRNA_382	1415.85	1772.21	1515.67	3913.05	4542.71	4174.49	100.512	135.242	121.852	238.256	277.72	257.216	2889	-1.42519	9.98e-19	9.88e-17	DOWN	40S ribosomal protein S16	[GO:0022627:cytosolic small ribosomal subunit][GO:0003723:RNA binding][GO:0003735:structural constituent of ribosome][GO:0002181:cytoplasmic translation][GO:0000462:maturation of SSU-rRNA from tricistronic rRNA transcript (SSU-rRNA, 5.8S rRNA, LSU-rRNA)][GO:0042254:ribosome biogenesis]	[ko03010:Ribosome]	-
mRNA_3727	scaffold_15	443912	446937	4006	+	mRNA_3727	1742.44	459.086	1165.96	119.398	124.794	112.853	55.4568	15.7067	42.0251	3.25927	3.42043	3.11748	620.755	3.23782	1.04e-18	1.02e-16	UP	hypothetical protein	[GO:0005576:extracellular region][GO:0052692:raffinose alpha-galactosidase activity][GO:0005975:carbohydrate metabolic process]	[ko00052:Galactose metabolism][ko00561:Glycerolipid metabolism][ko00600:Sphingolipid metabolism][ko00603:Glycosphingolipid biosynthesis - globo and isoglobo series]	Alpha-galactosidase OS=Pseudogymnoascus sp. VKM F-3808 OX=1391699 GN=O988_07412 PE=3 SV=1
mRNA_8653	scaffold_51	65264	68445	5176	-	mRNA_8653	3148.08	1837.36	2785.87	666.222	703.078	698.614	77.5461	48.6521	77.7145	14.0753	14.9145	14.9363	1639.87	1.91023	1.06e-18	1.03e-16	UP	glycoside hydrolase family 37 protein	-	[ko00500:Starch and sucrose metabolism]	-
mRNA_8643	scaffold_51	41104	41654	750	-	mRNA_8643	550.196	800.092	439.652	2264.55	2451.3	2364.54	93.5327	146.211	84.6416	330.183	358.868	348.888	1478.39	-1.98506	1.11e-18	1.07e-16	DOWN	YjgF-like protein	[GO:0005737:cytoplasm][GO:0005829:cytosol][GO:0005758:mitochondrial intermembrane space][GO:0005739:mitochondrion][GO:0005634:nucleus][GO:0019239:deaminase activity][GO:1901565:organonitrogen compound catabolic process]	-	Zn(2)-C6 fungal-type domain-containing protein OS=Aureobasidium pullulans OX=5580 GN=D6D04_04487 PE=4 SV=1
mRNA_7562	scaffold_41	1265	3252	3102	-	mRNA_7562	716.275	550.699	223.609	56.1874	46.7976	54.8143	29.4405	24.3318	10.4084	1.98076	1.65646	1.95548	274.73	3.23829	1.17e-18	1.12e-16	UP	hypothetical protein	[GO:0016021:integral component of membrane][GO:0015293:symporter activity][GO:0008643:carbohydrate transport]	-	Hexose transporter OS=Trichosporon asahii var. asahii (strain ATCC 90039 / CBS 2479 / JCM 2466 / KCTC 7840 / NCYC 2677 / UAMH 7654) OX=1186058 GN=A1Q1_05933 PE=3 SV=1
mRNA_10522	scaffold_74	144830	145750	1656	-	mRNA_10522	724.625	1056.61	525.397	3328.1	3239.06	3380.22	55.7906	87.4491	45.8103	219.771	214.762	225.884	2042.34	-2.10945	1.4e-18	1.32e-16	DOWN	hypothetical protein	-	-	-
mRNA_12600	scaffold_125	13918	18087	6112	+	mRNA_12600	1537.39	1495.34	1404.7	3517.73	3325.97	3494.14	32.0708	33.5318	33.1846	62.9381	59.7495	63.2642	2462.55	-1.22029	1.59e-18	1.49e-16	DOWN	nuclear pore protein 84/107	-	[ko03013:RNA transport]	-
mRNA_8011	scaffold_44	283143	284605	2382	+	mRNA_8011	1309.15	1369.11	1405.54	3147.5	3056.33	3232.97	70.0738	78.7769	85.1997	144.497	140.883	150.197	2253.43	-1.20834	1.79e-18	1.67e-16	DOWN	ribosomal protein S6e	[GO:0005829:cytosol][GO:0022627:cytosolic small ribosomal subunit][GO:0003735:structural constituent of ribosome][GO:0002181:cytoplasmic translation][GO:0042254:ribosome biogenesis]	[ko03010:Ribosome][ko04066:HIF-1 signaling pathway][ko04150:mTOR signaling pathway][ko04151:PI3K-Akt signaling pathway][ko04371:Apelin signaling pathway]	-
mRNA_1506	scaffold_5	522627	525820	5504	+	mRNA_1506	3795.7	5359.4	2850.59	15662.2	16224.3	15394.2	87.9268	133.456	74.7813	311.178	323.658	309.514	9881.07	-1.97772	1.81e-18	1.68e-16	DOWN	hypothetical protein	[GO:0050660:flavin adenine dinucleotide binding][GO:0016614:oxidoreductase activity, acting on CH-OH group of donors][GO:1900793:shamixanthone biosynthetic process]	-	Fungal specific transcription factor domain family protein OS=Aspergillus niger OX=5061 GN=ATCC64974_35660 PE=3 SV=1
mRNA_84	scaffold_1	233666	234484	1638	-	mRNA_84	41.7518	38.6813	42.0318	231.773	164.906	226.781	3.24989	3.23659	3.7051	15.4733	11.054	15.3212	124.321	-2.3474	2.01e-18	1.85e-16	DOWN		-	-	-
mRNA_81	scaffold_1	223817	226666	3986	+	mRNA_81	21007.6	18761.4	15107.9	51193.8	49910.7	50888.1	671.967	645.104	547.271	1404.47	1374.85	1412.8	34478.3	-1.46975	2.16e-18	1.97e-16	DOWN	general substrate transporter	[GO:0005794:Golgi apparatus][GO:0005887:integral component of plasma membrane][GO:0005886:plasma membrane][GO:0005351:carbohydrate:proton symporter activity][GO:0005353:fructose transmembrane transporter activity][GO:0005355:glucose transmembrane transporter activity][GO:0015149:hexose transmembrane transporter activity][GO:0098704:carbohydrate import across plasma membrane][GO:1990539:fructose i…	-	MFS domain-containing protein OS=Aspergillus thermomutatus OX=41047 GN=CDV56_108784 PE=3 SV=1
mRNA_8104	scaffold_45	222499	224254	3300	+	mRNA_8104	48908.9	35943.1	39635.1	115017	109229	112925	1889.65	1492.8	1734.21	3811.36	3634.32	3786.84	76943	-1.43748	4.22e-18	3.83e-16	DOWN	hypothetical protein	-	-	-
mRNA_4092	scaffold_17	369949	371295	2160	+	mRNA_4092	89.9983	97.7212	159.721	511.707	494.717	504.077	5.31237	6.20063	10.6769	25.9061	25.1479	25.8252	309.657	-2.116	6.15e-18	5.54e-16	DOWN	GroES-like protein	[GO:0005737:cytoplasm][GO:0004022:alcohol dehydrogenase (NAD) activity][GO:0008270:zinc ion binding]	[ko00010:Glycolysis / Gluconeogenesis][ko00071:Fatty acid degradation][ko00350:Tyrosine metabolism][ko00625:Chloroalkane and chloroalkene degradation][ko00626:Naphthalene degradation][ko00830:Retinol metabolism][ko00980:Metabolism of xenobiotics by cytochrome P450]	Fungal specific transcription factor domain family protein OS=Aspergillus niger OX=5061 GN=ATCC64974_61230 PE=4 SV=1
mRNA_8625	scaffold_50	262070	264065	3072	-	mRNA_8625	237.521	468.247	205.115	1739.8	1506.44	1655.18	9.858	20.8908	9.64078	61.9317	53.8429	59.6244	968.717	-2.42999	7.01e-18	6.26e-16	DOWN	hypothetical protein	-	-	RNA polymerase II transcription factor B subunit 1 OS=Grifola frondosa OX=5627 GN=tfb1 PE=4 SV=1
mRNA_2848	scaffold_11	320018	321015	1500	+	mRNA_2848	2108.93	2598.77	2248.7	5643.83	5669.19	5740.46	179.258	237.453	216.459	411.449	414.982	423.503	4001.65	-1.29382	7.11e-18	6.32e-16	DOWN	60S ribosomal protein L21	[GO:0005829:cytosol][GO:0022625:cytosolic large ribosomal subunit][GO:0003735:structural constituent of ribosome][GO:0002181:cytoplasmic translation]	[ko03010:Ribosome]	-
mRNA_2509	scaffold_9	507234	508398	1762	-	mRNA_2509	6781.41	7279.21	6799.9	15093.3	15115.6	15309.3	490.707	566.212	557.227	936.728	941.931	961.503	11063.1	-1.1257	8.42e-18	7.4e-16	DOWN	40S ribosomal protein S8	[GO:0030686:90S preribosome][GO:0022627:cytosolic small ribosomal subunit][GO:0003735:structural constituent of ribosome][GO:0002181:cytoplasmic translation][GO:0000462:maturation of SSU-rRNA from tricistronic rRNA transcript (SSU-rRNA, 5.8S rRNA, LSU-rRNA)]	[ko03010:Ribosome]	-
mRNA_8666	scaffold_51	94431	96060	2586	+	mRNA_8666	721.842	670.815	559.023	204.683	221.731	212.809	35.5895	35.5529	31.2131	8.65539	9.41451	9.10671	431.817	1.61022	8.45e-18	7.4e-16	UP	hypothetical protein	[GO:0005758:mitochondrial intermembrane space][GO:0005634:nucleus][GO:0010181:FMN binding][GO:0004460:L-lactate dehydrogenase (cytochrome) activity][GO:0004459:L-lactate dehydrogenase activity][GO:0050040:lactate 2-monooxygenase activity][GO:1990748:cellular detoxification][GO:0006089:lactate metabolic process][GO:0019516:lactate oxidation]	-	L-lactate permease OS=Beauveria bassiana D1-5 OX=1245745 GN=BBAD15_g3053 PE=3 SV=1
mRNA_3288	scaffold_13	327567	329966	3726	-	mRNA_3288	912.972	603.632	749.006	226.756	221.731	193.462	31.2408	22.2039	29.0254	6.65504	6.53407	5.74585	484.593	1.81954	8.96e-18	7.79e-16	UP	hypothetical protein	[GO:0016021:integral component of membrane][GO:0055085:transmembrane transport]	-	Low affinity ammonium transporter OS=Saccharomyces cerevisiae (strain ATCC 204508 / S288c) OX=559292 GN=AMF1 PE=1 SV=1
mRNA_7246	scaffold_38	125306	128493	4986	-	mRNA_7246	1634.81	1392.53	1648.49	529.767	453.491	612.631	41.8046	38.2783	47.7385	11.6189	9.98655	13.5971	1045.29	1.55085	1.07e-17	9.27e-16	UP	hypothetical protein	[GO:0005634:nucleus][GO:0009405:pathogenesis][GO:0030435:sporulation resulting in formation of a cellular spore]	-	Spore development regulator vosA OS=Emericella nidulans (strain FGSC A4 / ATCC 38163 / CBS 112.46 / NRRL 194 / M139) OX=227321 GN=vosA PE=1 SV=2
mRNA_12321	scaffold_114	64949	67134	2532	-	mRNA_12321	1133.79	1012.84	1145.79	2556.53	2563.84	2587.02	57.0923	54.8249	65.3395	110.413	111.18	113.067	1833.3	-1.22678	1.29e-17	1.11e-15	DOWN	H+/Ca2+ exchanger Vxc1-like protein	[GO:0005623:cell][GO:0005783:endoplasmic reticulum][GO:0005789:endoplasmic reticulum membrane][GO:0000324:fungal-type vacuole][GO:0000329:fungal-type vacuole membrane][GO:0016021:integral component of membrane][GO:0015369:calcium:proton antiporter activity][GO:0046872:metal ion binding][GO:0140146:calcium ion import into vacuole][GO:0070588:calcium ion transmembrane transport][GO:0006874:cellular…	-	Fungal_trans domain-containing protein OS=Penicillium steckii OX=303698 GN=PENSTE_c002G04501 PE=3 SV=1
mRNA_1062	scaffold_4	135702	136919	1992	-	mRNA_1062	18248.3	17445.3	16310	40381.7	37325.5	38672	1168	1200.3	1182.23	2216.81	2057.39	2148.37	28063.8	-1.16217	1.34e-17	1.14e-15	DOWN	hypothetical protein	[GO:0009277:fungal-type cell wall][GO:0016021:integral component of membrane][GO:0004553:hydrolase activity, hydrolyzing O-glycosyl compounds][GO:0071966:fungal-type cell wall polysaccharide metabolic process]	-	Uncharacterized protein OS=Rhizopogon vesiculosus OX=180088 GN=AZE42_06076 PE=4 SV=1
mRNA_1869	scaffold_7	125870	126613	936	-	mRNA_1869	1063.28	1079	1171.01	432.443	408.922	461.085	144.837	157.997	180.642	50.5227	47.9693	54.5138	769.29	1.34711	1.38e-17	1.17e-15	UP	Aldo/keto reductase	[GO:0102974:hydroxyversicolorone reductase activity][GO:0102975:versiconal hemiacetal acetate reductase activity][GO:0102976:versiconal reductase activity]	-	Zn(2)-C6 fungal-type domain-containing protein OS=Pseudogymnoascus sp. VKM F-4513 (FW-928) OX=1420907 GN=V494_05959 PE=4 SV=1
mRNA_7416	scaffold_39	224670	226451	2380	+	mRNA_7416	232.882	434.656	184.099	1453.85	1526.49	1492.88	12.4758	25.0305	11.1689	66.8	70.4234	69.4145	887.477	-2.39528	1.4e-17	1.18e-15	DOWN	NAD-binding protein	[GO:0016491:oxidoreductase activity]	-	Catalytic activity (Fragment) OS=Colletotrichum incanum OX=1573173 GN=CI238_12304 PE=4 SV=1
mRNA_5167	scaffold_23	388312	390202	2616	-	mRNA_5167	573.391	306.397	336.254	1535.12	1873.02	1836.82	27.9461	16.0527	18.5595	64.171	78.6146	77.7014	1076.83	-2.10848	1.5e-17	1.26e-15	DOWN		-	-	-
mRNA_1863	scaffold_7	111452	112390	1524	+	mRNA_1863	806.273	835.72	1028.94	2540.47	2335.42	2268.88	67.4536	75.1582	97.4855	182.29	168.26	164.751	1635.95	-1.4191	1.78e-17	1.48e-15	DOWN	putative short-chain dehydrogenase reductase sdr protein	[GO:0016491:oxidoreductase activity][GO:0009405:pathogenesis]	-	Fungal_trans domain-containing protein OS=Gibberella intermedia OX=948311 GN=FPRO05_08093 PE=4 SV=1
mRNA_5891	scaffold_28	61672	62574	1234	+	mRNA_5891	229.171	326.755	303.469	62.2075	72.4248	68.7866	23.6784	36.2918	35.5088	5.51266	6.44424	6.16864	177.136	2.07977	1.87e-17	1.55e-15	UP	hypothetical adenylyl cyclase associated protein	-	-	-
mRNA_11395	scaffold_90	53559	54572	1920	+	mRNA_11395	232.882	143.528	258.916	39.1305	26.7415	23.6454	15.4647	10.2456	19.4712	2.22868	1.52927	1.36284	120.807	2.82448	1.96e-17	1.61e-15	UP	proline iminopeptidase	-	-	-
mRNA_3926	scaffold_16	411969	412964	1540	-	mRNA_3926	2442.94	2909.24	2728.7	6444.5	6212.94	6264.96	202.256	258.917	255.842	457.617	442.971	450.192	4500.55	-1.22759	2.01e-17	1.64e-15	DOWN	60S ribosomal protein L18	[GO:0005829:cytosol][GO:0022625:cytosolic large ribosomal subunit][GO:0003735:structural constituent of ribosome][GO:0002181:cytoplasmic translation]	[ko03010:Ribosome]	Replication protein A subunit OS=Hortaea werneckii EXF-2000 OX=1157616 GN=BTJ68_03972 PE=3 SV=1
mRNA_5471	scaffold_25	227338	227782	768	-	mRNA_5471	449.991	1328.4	795.241	5344.83	5188.96	5066.56	74.7052	237.065	149.511	761.038	741.854	730.051	3029	-2.60016	2.13e-17	1.73e-15	DOWN		-	-	-
mRNA_5568	scaffold_26	22034	23769	3356	-	mRNA_5568	2952.31	1735.57	4391.48	604.015	494.717	573.938	112.163	70.8795	188.94	19.6816	16.1858	18.9254	1792.01	2.4405	2.16e-17	1.74e-15	UP	Nucleotidylyl transferase	[GO:0005634:nucleus][GO:0005524:ATP binding][GO:0000309:nicotinamide-nucleotide adenylyltransferase activity][GO:0004515:nicotinate-nucleotide adenylyltransferase activity][GO:0009435:NAD biosynthetic process]	[ko00760:Nicotinate and nicotinamide metabolism]	-
mRNA_4611	scaffold_20	282791	284980	3278	+	mRNA_4611	241.232	291.128	265.641	704.35	763.246	711.511	9.38285	12.1724	11.701	23.497	25.5655	24.02	496.185	-1.44983	2.67e-17	2.13e-15	DOWN	hypothetical protein	-	[ko00330:Arginine and proline metabolism][ko00410:beta-Alanine metabolism]	-
mRNA_11189	scaffold_86	84750	85329	858	-	mRNA_11189	758.027	189.335	553.979	50.1674	51.2545	35.4681	112.643	30.2443	93.227	6.39392	6.55909	4.57458	273.038	3.45554	2.97e-17	2.36e-15	UP	histone 3	[GO:0000786:nucleosome][GO:0005634:nucleus][GO:0003677:DNA binding][GO:0046982:protein heterodimerization activity]	-	Histone H3 OS=Saccharomyces cerevisiae (strain ATCC 204508 / S288c) OX=559292 GN=HHT1 PE=1 SV=2
mRNA_173	scaffold_1	470350	473031	4380	-	mRNA_173	448.136	573.094	372.402	1496.99	1391.67	1476.76	13.045	17.933	12.2765	37.3749	34.8868	37.311	959.843	-1.64872	3.95e-17	3.12e-15	DOWN	ATP-sulfurylase	[GO:0005737:cytoplasm][GO:0004020:adenylylsulfate kinase activity][GO:0005524:ATP binding][GO:0004781:sulfate adenylyltransferase (ATP) activity][GO:0019344:cysteine biosynthetic process][GO:0070814:hydrogen sulfide biosynthetic process][GO:0009086:methionine biosynthetic process][GO:0000103:sulfate assimilation][GO:0010134:sulfate assimilation via adenylyl sulfate reduction][GO:0019379:sulfate a…	[ko00230:Purine metabolism][ko00261:Monobactam biosynthesis][ko00450:Selenocompound metabolism][ko00920:Sulfur metabolism]	-
mRNA_3925	scaffold_16	408516	411378	3848	-	mRNA_3925	3589.72	3101.63	3984.61	1343.48	1457.41	1395.08	118.942	110.473	149.516	38.1795	41.5859	40.1203	2478.66	1.34753	4.99e-17	3.92e-15	UP	hypothetical protein	[GO:0005623:cell][GO:0005524:ATP binding][GO:0004340:glucokinase activity][GO:0005536:glucose binding][GO:0001678:cellular glucose homeostasis][GO:0006096:glycolytic process][GO:0019318:hexose metabolic process]	[ko00010:Glycolysis / Gluconeogenesis][ko00051:Fructose and mannose metabolism][ko00052:Galactose metabolism][ko00500:Starch and sucrose metabolism][ko00520:Amino sugar and nucleotide sugar metabolism][ko00521:Streptomycin biosynthesis][ko00524:Neomycin, kanamycin and gentamicin biosynthesis][ko04066:HIF-1 signaling pathway]	-
mRNA_2565	scaffold_10	72778	74202	2292	+	mRNA_2565	25735.8	26735.9	26752.4	11842.5	12776.9	12442.9	1431.63	1598.75	1685.33	565.018	612.08	600.767	19381	1.096	5.75e-17	4.49e-15	UP	ubiquitin	[GO:0005634:nucleus][GO:0005777:peroxisome][GO:0031386:protein tag][GO:0051321:meiotic cell cycle][GO:0016567:protein ubiquitination]	-	Uncharacterized protein OS=Verticillium longisporum OX=100787 GN=BN1723_013971 PE=4 SV=1
mRNA_2028	scaffold_7	503266	504906	3054	-	mRNA_2028	2495.83	2890.92	2472.31	1121.74	1087.49	1090.91	104.197	129.738	116.888	40.1659	39.098	39.5295	1859.87	1.25161	6.39e-17	4.96e-15	UP	hypothetical protein	[GO:0005935:cellular bud neck][GO:0032174:cellular bud neck septin collar][GO:0005737:cytoplasm][GO:0000131:incipient cellular bud site][GO:0005634:nucleus][GO:0005886:plasma membrane][GO:0005940:septin ring][GO:0005524:ATP binding][GO:0070300:phosphatidic acid binding][GO:0005546:phosphatidylinositol-4,5-bisphosphate binding][GO:0001786:phosphatidylserine binding][GO:0004672:protein kinase activ…	-	FKBP12-associated protein 1 OS=Meyerozyma sp. JA9 OX=2028340 GN=JA9_002755 PE=4 SV=1
mRNA_3857	scaffold_16	235809	237898	3570	-	mRNA_3857	42344.6	29891.5	32039.1	103071	93530.6	95712.3	1512.3	1147.57	1295.83	3157.19	2876.63	2966.88	66098.2	-1.48712	6.52e-17	5.03e-15	DOWN	hypothetical protein	[GO:0005737:cytoplasm][GO:0005829:cytosol][GO:0005634:nucleus][GO:0032991:protein-containing complex][GO:0042030:ATPase inhibitor activity][GO:0031072:heat shock protein binding][GO:0051879:Hsp90 protein binding][GO:0006457:protein folding]	-	-
mRNA_8142	scaffold_46	39544	41437	3138	-	mRNA_8142	1522.55	2051.13	1445.05	5004.7	4826.84	4524.87	61.8623	89.5861	66.4916	174.405	168.892	159.571	3229.19	-1.5167	8.49e-17	6.51e-15	DOWN	hypothetical protein	[GO:0031225:anchored component of membrane][GO:0005886:plasma membrane][GO:0004190:aspartic-type endopeptidase activity][GO:0009405:pathogenesis]	-	Glycosyltransferase family 1 protein OS=Stemphylium lycopersici OX=183478 GN=DDE83_005235 PE=3 SV=1
mRNA_1622	scaffold_6	78331	80244	2358	+	mRNA_1622	1628.32	1650.06	2574.87	576.925	553.772	566.415	88.0448	95.9086	157.669	26.7552	25.7861	26.5822	1258.39	1.78642	9.05e-17	6.89e-15	UP	Aldo/keto reductase	[GO:0016491:oxidoreductase activity][GO:0045122:aflatoxin biosynthetic process]	[ko00980:Metabolism of xenobiotics by cytochrome P450]	MFS domain-containing protein OS=Botrytis porri OX=87229 GN=BPOR_0033g00040 PE=4 SV=1
mRNA_6246	scaffold_30	214352	220079	9244	+	mRNA_6246	57469.9	62004.1	57644.9	125997	123844	125000	792.663	919.308	900.403	1490.51	1471.01	1496.41	91993.5	-1.08157	9.54e-17	7.23e-15	DOWN	P-loop containing nucleoside triphosphate hydrolase protein	[GO:0016021:integral component of membrane][GO:0005886:plasma membrane][GO:0005524:ATP binding][GO:0016887:ATPase activity][GO:0042626:ATPase activity, coupled to transmembrane movement of substances][GO:0035690:cellular response to drug][GO:0055085:transmembrane transport]	[ko02010:ABC transporters]	ABC transporter fmpD OS=Neosartorya fumigata (strain ATCC MYA-4609 / Af293 / CBS 101355 / FGSC A1100) OX=330879 GN=fmpD PE=2 SV=1
mRNA_9571	scaffold_61	18574	19462	1068	-	mRNA_9571	396.178	515.072	247.147	1550.17	1594.46	1653.03	47.2963	66.0994	33.4133	158.724	163.924	171.281	992.676	-2.05189	1.26e-16	9.47e-15	DOWN		-	-	-
mRNA_9614	scaffold_61	177508	178518	1792	+	mRNA_9614	1658.01	1482.1	1814.09	3757.53	4095.9	4039.06	117.966	113.355	146.17	229.297	250.964	249.427	2807.78	-1.26298	1.27e-16	9.47e-15	DOWN		-	-	-
mRNA_8900	scaffold_53	199733	200396	966	-	mRNA_8900	197.625	363.401	167.286	1049.5	1299.19	1164	26.0839	51.5596	25.0046	118.806	147.671	133.345	706.834	-2.27241	1.28e-16	9.5e-15	DOWN		-	-	-
mRNA_10325	scaffold_71	124383	127008	3096	-	mRNA_10325	2806.65	1176.73	3357.5	448.496	396.665	361.13	115.583	52.0925	156.585	15.8413	14.0677	12.9081	1424.53	2.60545	1.38e-16	1.02e-14	UP	hypothetical protein	[GO:0060205:cytoplasmic vesicle lumen][GO:0016020:membrane][GO:0005509:calcium ion binding][GO:0004571:mannosyl-oligosaccharide 1,2-alpha-mannosidase activity][GO:0005975:carbohydrate metabolic process][GO:0006486:protein glycosylation]	[ko00510:N-Glycan biosynthesis][ko00513:Various types of N-glycan biosynthesis][ko04141:Protein processing in endoplasmic reticulum]	alpha-1,2-Mannosidase OS=Gibberella zeae OX=5518 GN=MDC_LOCUS528940 PE=3 SV=1
mRNA_1458	scaffold_5	402639	404886	3696	+	mRNA_1458	2636.86	2446.08	2624.46	5926.77	5405.12	5641.58	90.9625	90.7069	102.528	175.356	160.573	168.915	4113.48	-1.13891	1.4e-16	1.03e-14	DOWN	glutamate decarboxylase	[GO:0005737:cytoplasm][GO:0005829:cytosol][GO:0004351:glutamate decarboxylase activity][GO:0030170:pyridoxal phosphate binding][GO:0034599:cellular response to oxidative stress][GO:0006538:glutamate catabolic process]	[ko00250:Alanine, aspartate and glutamate metabolism][ko00410:beta-Alanine metabolism][ko00430:Taurine and hypotaurine metabolism][ko00650:Butanoate metabolism][ko02024:Quorum sensing]	Glutamate decarboxylase OS=Byssochlamys spectabilis (strain No. 5 / NBRC 109023) OX=1356009 GN=PVAR5_7542 PE=3 SV=1
mRNA_2820	scaffold_11	248619	251399	5238	-	mRNA_2820	1066.99	1372.17	649.811	4445.83	4047.99	4280.89	25.9718	35.904	17.9126	92.8156	84.8542	90.4419	2643.95	-2.04876	1.49e-16	1.09e-14	DOWN	hypothetical protein	[GO:0005737:cytoplasm][GO:0005634:nucleus][GO:0003677:DNA binding][GO:0046872:metal ion binding]	-	pH-response transcription factor pacC/RIM101 OS=Sparassis crispa OX=139825 GN=SCP_0102880 PE=4 SV=1
mRNA_2827	scaffold_11	268458	269238	894	+	mRNA_2827	16767.5	19728.5	21715.3	46890.4	47182	47140.3	2391.33	3024.52	3507.23	5735.62	5794.79	5835.2	33237.3	-1.27849	1.56e-16	1.13e-14	DOWN	membrane-associated proteins in eicosanoid and glutathione metabolism	-	[ko00480:Glutathione metabolism][ko00980:Metabolism of xenobiotics by cytochrome P450]	-
mRNA_9492	scaffold_60	71345	73517	4128	-	mRNA_9492	1030.8	1071.88	559.863	3442.48	3451.88	3554.33	31.8379	35.5883	19.583	91.1939	91.8153	95.2838	2185.21	-1.9731	1.8e-16	1.31e-14	DOWN	hypothetical protein	-	-	Zn(2)-C6 fungal-type domain-containing protein OS=Sparassis crispa OX=139825 GN=SCP_1203560 PE=4 SV=1
mRNA_6412	scaffold_31	216455	217864	1904	+	mRNA_6412	10021.4	10925.4	10138.9	21725.5	22216.6	24280.6	671.069	786.453	768.882	1247.77	1281.18	1411.22	16551.4	-1.13402	2.36e-16	1.7e-14	DOWN	prohibitin	[GO:0005737:cytoplasm][GO:0005743:mitochondrial inner membrane][GO:0007007:inner mitochondrial membrane organization][GO:0000001:mitochondrion inheritance][GO:0006457:protein folding]	-	Prohibitin-1 OS=Pichia kudriavzevii OX=4909 GN=BOH78_4481 PE=4 SV=1
mRNA_3434	scaffold_14	156294	157959	2964	+	mRNA_3434	1549.45	1008.77	757.413	4613.39	4347.72	4346.45	66.6513	46.6459	36.8969	170.206	161.058	162.277	2770.53	-2.0051	2.44e-16	1.74e-14	DOWN	NAD(P)-binding protein	[GO:0016491:oxidoreductase activity][GO:0009405:pathogenesis]	-	Fungal_trans domain-containing protein OS=Pseudogymnoascus sp. VKM F-4516 (FW-969) OX=1420910 GN=V497_00942 PE=4 SV=1
mRNA_3217	scaffold_13	129536	131595	2622	-	mRNA_3217	111.338	147.6	124.414	381.272	401.122	420.243	5.41401	7.71531	6.85129	15.9014	16.7974	17.7365	264.332	-1.65121	2.64e-16	1.88e-14	DOWN	hypothetical protein	[GO:0016021:integral component of membrane][GO:0020037:heme binding][GO:0046872:metal ion binding][GO:0004768:stearoyl-CoA 9-desaturase activity][GO:0006636:unsaturated fatty acid biosynthetic process]	[ko01040:Biosynthesis of unsaturated fatty acids][ko04152:AMPK signaling pathway]	-
mRNA_4320	scaffold_18	478842	479155	510	-	mRNA_4320	241.232	344.06	142.067	1103.68	1146.54	1201.62	60.3078	92.4623	40.2217	236.65	246.842	260.733	696.533	-2.24921	3.58e-16	2.53e-14	DOWN	hypothetical protein	-	-	Zn(2)-C6 fungal-type domain-containing protein OS=Sparassis crispa OX=139825 GN=SCP_1402320 PE=4 SV=1
mRNA_5762	scaffold_27	144482	146864	3952	-	mRNA_5762	580.813	581.237	489.25	1434.79	1317.02	1335.96	18.7382	20.1575	17.8751	39.7012	36.591	37.4092	956.512	-1.30849	3.61e-16	2.54e-14	DOWN	histidyl-tRNA synthetase	[GO:0005737:cytoplasm][GO:0005829:cytosol][GO:0005759:mitochondrial matrix][GO:0005739:mitochondrion][GO:0005524:ATP binding][GO:0004821:histidine-tRNA ligase activity][GO:0002181:cytoplasmic translation][GO:0006427:histidyl-tRNA aminoacylation][GO:0032543:mitochondrial translation]	[ko00970:Aminoacyl-tRNA biosynthesis]	-
mRNA_2001	scaffold_7	444411	446182	2562	-	mRNA_2001	1082.76	1246.96	1176.89	2619.74	2608.41	2669.78	53.8843	66.7076	66.3273	111.818	111.788	115.318	1900.76	-1.17154	4.24e-16	2.97e-14	DOWN	hypothetical protein	[GO:0016021:integral component of membrane][GO:0102985:Delta12-fatty-acid desaturase activity][GO:0016491:oxidoreductase activity][GO:0006633:fatty acid biosynthetic process][GO:0006636:unsaturated fatty acid biosynthetic process]	-	Fungal_trans domain-containing protein OS=Gibberella intermedia OX=948311 GN=BFJ72_g553 PE=4 SV=1
mRNA_832	scaffold_3	369292	369970	1254	+	mRNA_832	1941.92	2508.18	1860.33	5409.04	5464.18	5466.39	197.443	274.133	214.204	471.69	478.439	482.396	3775.01	-1.37286	4.9e-16	3.41e-14	DOWN	60S ribosomal protein L6	[GO:0005829:cytosol][GO:0022625:cytosolic large ribosomal subunit][GO:0005730:nucleolus][GO:0005634:nucleus][GO:0003723:RNA binding][GO:0003735:structural constituent of ribosome][GO:0002181:cytoplasmic translation][GO:0000027:ribosomal large subunit assembly][GO:0042254:ribosome biogenesis]	[ko03010:Ribosome]	60S ribosomal protein L6 OS=Pichia kudriavzevii OX=4909 GN=BOH78_1901 PE=3 SV=1
mRNA_4972	scaffold_22	295899	297207	2124	+	mRNA_4972	576.174	693.21	719.584	1865.22	1602.26	1657.33	34.5866	44.7312	48.9173	96.0306	82.8281	86.3484	1185.63	-1.36549	5.14e-16	3.56e-14	DOWN	hypothetical protein	[GO:0016021:integral component of membrane][GO:0005886:plasma membrane][GO:0005774:vacuolar membrane][GO:0015123:acetate transmembrane transporter activity][GO:0006068:ethanol catabolic process][GO:0006847:plasma membrane acetate transport]	-	-
mRNA_5070	scaffold_23	105552	108188	4942	-	mRNA_5070	564.113	682.012	696.887	197.659	240.673	232.155	14.5536	18.9143	20.3608	4.37369	5.34717	5.19847	435.583	1.53595	6.15e-16	4.23e-14	UP		-	-	-
mRNA_6875	scaffold_35	153806	155002	2178	-	mRNA_6875	3261.28	2179.39	3338.16	974.25	876.898	982.359	190.914	137.144	221.302	48.9155	44.2069	49.9129	1935.39	1.63155	6.17e-16	4.23e-14	UP	hypothetical protein	-	-	-
mRNA_3300	scaffold_13	362329	365225	3922	-	mRNA_3300	274.634	266.697	290.86	656.189	753.218	720.11	8.928	9.31992	10.7081	18.2959	21.0869	20.3185	493.618	-1.35464	7.37e-16	5.02e-14	DOWN	hypothetical protein	-	-	-
mRNA_3929	scaffold_16	417715	421773	7818	-	mRNA_3929	2696.24	2092.86	2391.61	968.23	962.693	981.284	43.9714	36.6898	44.1703	13.543	13.5205	13.8899	1682.15	1.30213	7.91e-16	5.36e-14	UP	hypothetical protein	-	-	-
mRNA_12485	scaffold_120	37714	38901	1702	-	mRNA_12485	2382.63	2867.51	2305.02	6207.71	6443.58	5681.34	178.487	230.912	195.547	398.846	415.687	369.396	4314.63	-1.27908	8.69e-16	5.86e-14	DOWN	40S ribosomal protein S5-1	[GO:0022627:cytosolic small ribosomal subunit][GO:0003729:mRNA binding][GO:0019843:rRNA binding][GO:0003735:structural constituent of ribosome][GO:0000028:ribosomal small subunit assembly][GO:0006407:rRNA export from nucleus][GO:0006412:translation]	[ko03010:Ribosome]	-
mRNA_10577	scaffold_75	130196	132084	2316	-	mRNA_10577	792.356	907.993	1009.6	2283.62	2202.83	2140.98	43.6204	53.7334	62.9431	107.825	104.434	102.3	1556.23	-1.28993	8.93e-16	5.99e-14	DOWN	Metallo peptidase M24A	[GO:0010494:cytoplasmic stress granule][GO:0022626:cytosolic ribosome][GO:0046872:metal ion binding][GO:0070006:metalloaminopeptidase activity][GO:0003729:mRNA binding][GO:0010629:negative regulation of gene expression][GO:0035551:protein initiator methionine removal involved in protein maturation]	-	Methionine aminopeptidase OS=Grifola frondosa OX=5627 GN=MAP1B PE=3 SV=1
mRNA_1871	scaffold_7	136272	137722	2104	-	mRNA_1871	2191.5	2606.92	2682.47	1081.61	959.351	1028.57	132.802	169.817	184.088	56.2157	50.0646	54.0992	1758.4	1.28505	9.74e-16	6.5e-14	UP	aryl-alcohol dehydrogenase	[GO:0102974:hydroxyversicolorone reductase activity][GO:0102975:versiconal hemiacetal acetate reductase activity][GO:0102976:versiconal reductase activity]	-	Uncharacterized protein OS=Pseudogymnoascus sp. VKM F-4246 OX=1420902 GN=V492_07472 PE=4 SV=1
mRNA_6253	scaffold_30	231637	233235	2226	+	mRNA_6253	5835.04	6305.05	6638.5	14621.8	13862.1	12949.1	334.216	388.208	430.606	718.305	683.76	643.746	10035.3	-1.14168	1.17e-15	7.78e-14	DOWN	hypothetical protein	[GO:0016021:integral component of membrane][GO:0005743:mitochondrial inner membrane][GO:0005739:mitochondrion][GO:0000001:mitochondrion inheritance][GO:0045861:negative regulation of proteolysis][GO:0006457:protein folding][GO:0001302:replicative cell aging]	-	Prohibitin-1 OS=Pichia kudriavzevii OX=4909 GN=BOH78_4481 PE=4 SV=1
mRNA_8502	scaffold_49	155218	156013	1118	-	mRNA_8502	1137.5	1617.49	1052.48	3668.24	3984.48	3710.18	129.724	198.29	135.927	358.797	391.317	367.243	2528.39	-1.57794	1.21e-15	8e-14	DOWN	hypothetical protein	[GO:0005829:cytosol][GO:0022625:cytosolic large ribosomal subunit][GO:0005730:nucleolus][GO:0003723:RNA binding][GO:0003735:structural constituent of ribosome][GO:0002181:cytoplasmic translation]	[ko03010:Ribosome]	-
mRNA_6119	scaffold_29	277014	281764	6348	+	mRNA_6119	3532.2	3749.03	1909.92	775.587	732.048	818.991	70.9441	80.9437	43.4425	13.3606	12.662	14.2772	1919.63	1.98179	1.22e-15	8.03e-14	UP	hypothetical protein	[GO:0051213:dioxygenase activity][GO:0020037:heme binding][GO:0005506:iron ion binding][GO:0016705:oxidoreductase activity, acting on paired donors, with incorporation or reduction of molecular oxygen][GO:0004601:peroxidase activity][GO:0042744:hydrogen peroxide catabolic process][GO:0001516:prostaglandin biosynthetic process][GO:0006979:response to oxidative stress]	[ko00591:Linoleic acid metabolism]	An-peroxidase multi-domain protein OS=Pyrenophora tritici-repentis OX=45151 GN=A1F97_00105 PE=4 SV=1
mRNA_7697	scaffold_42	66578	69600	5162	-	mRNA_7697	468.548	1103.43	701.931	3469.57	3280.29	3302.83	11.5729	29.2974	19.6341	73.5008	69.7739	70.8059	2054.43	-2.14492	1.4e-15	9.12e-14	DOWN	incomplete iron reductase	-	-	Uncharacterized protein OS=Talaromyces islandicus OX=28573 GN=PISL3812_08505 PE=4 SV=1
mRNA_10308	scaffold_71	87025	88224	2058	+	mRNA_10308	2175.73	2786.07	1936.82	5962.89	6151.66	6414.35	134.793	185.544	135.888	316.844	328.205	344.912	4237.92	-1.42568	1.54e-15	1e-13	DOWN	60S ribosomal protein L27a	[GO:0022625:cytosolic large ribosomal subunit][GO:0003735:structural constituent of ribosome][GO:0006412:translation]	[ko03010:Ribosome]	-
mRNA_943	scaffold_3	634971	637406	3942	+	mRNA_943	2095.01	2455.24	2236.93	5328.78	4804.55	5106.33	67.7606	85.3648	81.9354	147.824	133.824	143.348	3671.14	-1.1671	1.85e-15	1.2e-13	DOWN	molybdenum cofactor biosynthesis protein	-	[ko00790:Folate biosynthesis]	-
mRNA_308	scaffold_1	845732	847054	2094	-	mRNA_308	92.7817	226.998	109.283	803.681	691.936	737.306	5.64929	14.8575	7.53547	41.9702	36.2817	38.9648	443.664	-2.38341	2.22e-15	1.43e-13	DOWN		-	-	-
mRNA_3451	scaffold_14	199777	202236	4050	-	mRNA_3451	103.916	108.918	123.573	329.098	327.583	384.775	3.2714	3.68593	4.40561	8.88595	8.88108	10.5136	229.644	-1.62874	2.28e-15	1.46e-13	DOWN	hypothetical protein	-	-	-
mRNA_8040	scaffold_45	55554	57657	2724	-	mRNA_8040	784.933	749.196	685.959	284.951	311.984	254.725	36.7395	37.6955	36.3602	11.4392	12.5755	10.3482	511.958	1.38229	3.6e-15	2.3e-13	UP	MFS general substrate transporter	[GO:0016021:integral component of membrane][GO:0005886:plasma membrane][GO:0055085:transmembrane transport]	-	MFS-type transporter dbaD OS=Emericella nidulans (strain FGSC A4 / ATCC 38163 / CBS 112.46 / NRRL 194 / M139) OX=227321 GN=dbaD PE=2 SV=1
mRNA_5431	scaffold_25	128191	133686	8532	+	mRNA_5431	3346.64	2358.54	2280.64	7071.59	7664.78	7704.1	50.011	37.8873	38.596	90.6358	98.6388	99.9245	5071.05	-1.49059	4.14e-15	2.63e-13	DOWN	IkappaB kinase complex IKAP component	[GO:0005829:cytosol][GO:0033588:Elongator holoenzyme complex][GO:0015031:protein transport][GO:0140018:regulation of cytoplasmic translational fidelity][GO:0002926:tRNA wobble base 5-methoxycarbonylmethyl-2-thiouridinylation]	-	Elongator complex protein 1 OS=Dendrothele bispora CBS 962.96 OX=1314807 GN=K435DRAFT_773014 PE=3 SV=1
mRNA_4670	scaffold_20	433977	436620	3786	+	mRNA_4670	1683.99	1208.28	1640.92	575.921	547.086	506.226	56.7109	43.741	62.581	16.6347	15.8662	14.7967	1027.07	1.47652	4.59e-15	2.9e-13	UP	acyl-CoA synthetase	[GO:0005623:cell][GO:0005777:peroxisome][GO:0005524:ATP binding][GO:0016874:ligase activity][GO:0070301:cellular response to hydrogen peroxide][GO:0010106:cellular response to iron ion starvation][GO:0006696:ergosterol biosynthetic process][GO:0031171:ferricrocin biosynthetic process][GO:1900551:N',N'',N'''-triacetylfusarinine C biosynthetic process][GO:0009405:pathogenesis]	-	AMP-binding enzyme OS=Aspergillus parasiticus (strain ATCC 56775 / NRRL 5862 / SRRC 143 / SU-1) OX=1403190 GN=P875_00065080 PE=4 SV=1
mRNA_3987	scaffold_17	86557	88527	3300	-	mRNA_3987	1531.83	511	932.265	160.536	182.733	159.069	59.1839	21.2231	40.7907	5.31975	6.07999	5.33424	579.571	2.56669	4.75e-15	2.98e-13	UP	hypothetical protein	[GO:0071944:cell periphery][GO:0000324:fungal-type vacuole][GO:0005887:integral component of plasma membrane][GO:0005886:plasma membrane][GO:0005351:carbohydrate:proton symporter activity][GO:0015295:solute:proton symporter activity][GO:0015793:glycerol transport][GO:0055085:transmembrane transport]	-	C6 transcription factor OS=Byssochlamys spectabilis (strain No. 5 / NBRC 109023) OX=1356009 GN=PVAR5_0865 PE=3 SV=1
mRNA_8048	scaffold_45	77059	78847	3150	-	mRNA_8048	1836.15	1221.51	2099.91	5423.09	5222.39	5597.51	74.32	53.1483	96.2555	188.265	182.036	196.646	3566.76	-1.65467	4.95e-15	3.09e-13	DOWN	hypothetical protein	[GO:0016491:oxidoreductase activity]	-	Uncharacterized protein OS=Verticillium longisporum OX=100787 GN=BN1723_016069 PE=3 SV=1
mRNA_12213	scaffold_110	74412	75745	2408	-	mRNA_12213	97.4208	168.976	116.848	466.556	461.291	439.589	5.15826	9.61767	7.00651	21.1876	21.0338	20.2019	291.78	-1.8384	5.04e-15	3.13e-13	DOWN	ubiquinone biosynthesis protein COQ4, mitochondrial	[GO:0031314:extrinsic component of mitochondrial inner membrane][GO:0006744:ubiquinone biosynthetic process]	-	-
mRNA_9855	scaffold_64	183507	185955	3708	-	mRNA_9855	363.704	342.024	411.071	86.2878	131.479	109.629	12.5059	12.6421	16.0071	2.54474	3.89328	3.27179	240.699	1.77341	5.1e-15	3.16e-13	UP	alpha-methylacyl- racemase	[GO:0008410:CoA-transferase activity][GO:0045439:isopenicillin-N epimerase activity][GO:0042318:penicillin biosynthetic process]	[ko00120:Primary bile acid biosynthesis][ko04146:Peroxisome]	Zn(2)-C6 fungal-type domain-containing protein OS=Fusarium ambrosium OX=131363 GN=CDV31_012279 PE=3 SV=1
mRNA_6152	scaffold_29	358525	359706	1794	-	mRNA_6152	986.27	1398.63	932.265	3010.04	3400.63	3168.48	70.094	106.852	75.0331	183.478	208.13	195.447	2149.39	-1.53049	5.37e-15	3.31e-13	DOWN	ribosomal protein 60S	[GO:0005840:ribosome][GO:0003735:structural constituent of ribosome][GO:0006414:translational elongation]	[ko03010:Ribosome]	Zinc finger transcription factor 1 OS=Ganoderma boninense OX=34458 GN=G4N8I4 PE=3 SV=1
mRNA_11610	scaffold_95	51829	52818	1542	-	mRNA_11610	3470.04	5161.92	4001.42	11390	11281.6	11243.4	286.918	458.804	374.685	807.742	803.311	806.888	7758.05	-1.4248	5.47e-15	3.35e-13	DOWN	40S ribosomal protein S3A	[GO:0022627:cytosolic small ribosomal subunit][GO:0003735:structural constituent of ribosome][GO:0006412:translation]	[ko03010:Ribosome]	-
mRNA_5760	scaffold_27	142336	142796	810	+	mRNA_5760	4910.01	4972.58	3540.76	14403	11615.8	11710.9	772.867	841.391	631.171	1944.48	1574.58	1599.95	8525.52	-1.49109	5.54e-15	3.38e-13	DOWN	hypothetical protein	[GO:0005751:mitochondrial respiratory chain complex IV][GO:0005739:mitochondrion][GO:0004129:cytochrome-c oxidase activity][GO:0046872:metal ion binding][GO:0006123:mitochondrial electron transport, cytochrome c to oxygen]	[ko00190:Oxidative phosphorylation]	Transcription factor tau subunit sfc1 OS=Pyrenophora seminiperda CCB06 OX=1302712 GN=GMOD_00004396 PE=4 SV=1
mRNA_12007	scaffold_104	84335	85974	3056	-	mRNA_12007	1722.96	1522.82	1923.37	623.079	726.477	715.811	71.8834	68.2962	90.8754	22.2958	26.1016	25.9206	1205.75	1.32411	5.67e-15	3.44e-13	UP	hypothetical protein	[GO:0005737:cytoplasm][GO:0005681:spliceosomal complex][GO:0006397:mRNA processing][GO:0008380:RNA splicing]	-	-
mRNA_2134	scaffold_8	132890	134043	2088	+	mRNA_2134	129.894	104.847	71.454	359.198	400.008	399.822	7.93173	6.88216	4.9412	18.8121	21.0347	21.1903	244.204	-1.92312	6.28e-15	3.8e-13	DOWN	mox1; monooxygenase	-	-	-
mRNA_3405	scaffold_14	64153	65066	1828	+	mRNA_3405	13479.3	19001.7	22032.2	6295	6285.36	6045.7	940.156	1424.68	1740.27	376.576	377.531	365.992	12189.9	1.5493	8.49e-15	5.11e-13	UP		-	-	-
mRNA_7859	scaffold_43	159209	161501	3228	+	mRNA_7859	2360.37	2272.02	2400.01	4858.21	4788.95	4718.33	93.2296	96.467	107.353	164.58	162.894	161.754	3566.31	-1.03045	8.74e-15	5.24e-13	DOWN	MFS polyamine transporter	[GO:0016021:integral component of membrane][GO:0055085:transmembrane transport]	-	MFS domain-containing protein OS=Fonsecaea monophora OX=254056 GN=AYO21_04395 PE=4 SV=1
mRNA_8001	scaffold_44	251605	254170	3492	-	mRNA_8001	636.482	503.875	482.525	1387.63	1330.39	1406.9	23.2391	19.7765	19.9518	43.4543	41.8315	44.5851	957.967	-1.34597	8.95e-15	5.34e-13	DOWN	hypothetical protein	-	-	-
mRNA_11108	scaffold_85	1	939	2532	+	mRNA_11108	290.407	571.058	175.693	26.087	45.6834	47.2908	14.6235	30.9113	10.019	1.12666	1.98104	2.06687	192.703	3.12438	1.12e-14	6.66e-13	UP		-	-	-
mRNA_12097	scaffold_107	32304	34168	3630	-	mRNA_12097	2362.22	2358.54	2421.03	1127.76	1165.48	1138.2	82.9702	89.0508	96.3007	33.9738	35.2532	34.6988	1762.21	1.05756	1.19e-14	7.05e-13	UP		-	-	-
mRNA_9835	scaffold_64	136324	138243	2916	+	mRNA_9835	789.572	1144.15	848.201	2668.9	2432.36	2461.27	34.5233	53.7771	41.9998	100.087	91.5882	93.4055	1724.08	-1.44341	1.23e-14	7.25e-13	DOWN	hypothetical protein	[GO:0004421:hydroxymethylglutaryl-CoA synthase activity][GO:0006084:acetyl-CoA metabolic process][GO:0006696:ergosterol biosynthetic process][GO:0010142:farnesyl diphosphate biosynthetic process, mevalonate pathway][GO:0009405:pathogenesis]	[ko00072:Synthesis and degradation of ketone bodies][ko00280:Valine, leucine and isoleucine degradation][ko00650:Butanoate metabolism][ko00900:Terpenoid backbone biosynthesis]	Hydroxymethylglutaryl-CoA synthase OS=Colletotrichum salicis OX=1209931 GN=CSAL01_04746 PE=4 SV=1
mRNA_5190	scaffold_24	1243	2500	1506	-	mRNA_5190	4498.98	5272.87	4219.99	10941.5	10439.2	10257.8	380.888	479.869	404.597	794.485	761.1	753.755	7605.06	-1.17723	1.3e-14	7.59e-13	DOWN	60S ribosomal protein L7	[GO:0022625:cytosolic large ribosomal subunit][GO:0003735:structural constituent of ribosome][GO:0000463:maturation of LSU-rRNA from tricistronic rRNA transcript (SSU-rRNA, 5.8S rRNA, LSU-rRNA)]	[ko03010:Ribosome]	Cohesin loading factor subunit SCC2 OS=Fonsecaea multimorphosa OX=979981 GN=AYO22_03361 PE=4 SV=1
mRNA_12156	scaffold_109	21353	23081	2776	+	mRNA_12156	279.273	390.885	179.896	55.1841	51.2545	54.8143	12.8268	19.2988	9.35703	2.17384	2.02727	2.18512	168.551	2.39598	1.4e-14	8.19e-13	UP		-	-	-
mRNA_12471	scaffold_120	6308	7966	2572	-	mRNA_12471	3965.49	4217.28	3551.68	8638.82	8241.95	8351.12	196.577	224.731	199.388	367.297	351.85	359.314	6161.06	-1.10463	1.51e-14	8.76e-13	DOWN	guanine nucleotide binding protein beta subunit	[GO:0005829:cytosol][GO:0022627:cytosolic small ribosomal subunit][GO:0005634:nucleus][GO:0019899:enzyme binding][GO:0005080:protein kinase C binding][GO:0043022:ribosome binding][GO:0001934:positive regulation of protein phosphorylation][GO:0072344:rescue of stalled ribosome]	-	-
mRNA_2698	scaffold_10	470541	472403	3298	+	mRNA_2698	667.1	693.21	643.927	1548.16	1390.56	1489.66	25.7898	28.8081	28.1917	51.3334	46.2953	49.9847	1072.1	-1.14413	1.59e-14	9.16e-13	DOWN	single hybrid motif-containing protein	[GO:0005967:mitochondrial pyruvate dehydrogenase complex][GO:0005739:mitochondrion][GO:0005198:structural molecule activity][GO:0016746:transferase activity, transferring acyl groups][GO:0006086:acetyl-CoA biosynthetic process from pyruvate]	-	-
mRNA_381	scaffold_2	111007	112110	2108	-	mRNA_381	2038.41	2144.78	1972.13	4396.67	4197.3	4150.84	123.291	139.448	135.083	228.08	218.624	217.905	3150.02	-1.05016	1.63e-14	9.37e-13	DOWN	ribosomal protein L4	-	[ko03010:Ribosome]	-
mRNA_3439	scaffold_14	171200	172159	984	+	mRNA_3439	64.0194	41.7351	67.2508	217.726	313.098	224.631	8.29515	5.81309	9.86821	24.1963	34.9369	25.2625	154.744	-2.12047	1.82e-14	1.04e-12	DOWN	hypothetical protein	-	-	-
mRNA_8880	scaffold_53	150932	153127	3940	-	mRNA_8880	321.953	606.686	180.737	2079.94	2209.51	2134.53	10.4185	21.1042	6.62347	57.7282	61.5743	59.9526	1255.56	-2.53536	2.37e-14	1.35e-12	DOWN	hypothetical protein	[GO:0004838:L-tyrosine:2-oxoglutarate aminotransferase activity][GO:0030170:pyridoxal phosphate binding][GO:0009058:biosynthetic process]	[ko00130:Ubiquinone and other terpenoid-quinone biosynthesis][ko00270:Cysteine and methionine metabolism][ko00300:Lysine biosynthesis][ko00350:Tyrosine metabolism][ko00360:Phenylalanine metabolism][ko00380:Tryptophan metabolism][ko00400:Phenylalanine, tyrosine and tryptophan biosynthesis][ko00401:Novobiocin biosynthesis][ko00950:Isoquinoline alkaloid biosynthesis][ko00960:Tropane, piperidine and …	Putative poxc laccase transcription factor OS=Pleurotus ostreatus OX=5322 PE=2 SV=2
mRNA_11443	scaffold_91	54913	56346	2546	-	mRNA_11443	2793.66	2005.32	3870.29	804.684	893.611	774.924	139.902	107.951	219.493	34.5622	38.538	33.6823	1857.08	1.80983	2.42e-14	1.37e-12	UP	NAD(P)-binding protein	[GO:0050662:coenzyme binding][GO:0016491:oxidoreductase activity]	-	Uncharacterized protein OS=Mycena chlorophos OX=658473 GN=MCHLO_10593 PE=4 SV=1
mRNA_6671	scaffold_33	232759	232929	342	-	mRNA_6671	288.551	148.618	191.665	760.537	768.818	749.129	107.573	59.5587	80.9193	243.18	246.829	242.399	484.553	-1.85636	2.55e-14	1.44e-12	DOWN		-	-	-
mRNA_10232	scaffold_70	62462	64463	3666	+	mRNA_10232	1179.26	1129.9	1126.45	521.74	531.487	468.609	41.0132	42.2424	44.3666	15.5631	15.9184	14.1455	826.241	1.17474	2.58e-14	1.45e-12	UP	hypothetical protein	-	-	TFIID_20kDa domain-containing protein OS=Phlebia centrifuga OX=98765 GN=PHLCEN_2v7284 PE=4 SV=1
mRNA_3209	scaffold_13	111745	113136	1830	+	mRNA_3209	744.109	823.504	300.947	3009.04	3125.41	3078.2	51.8434	61.6759	23.7452	179.808	187.523	186.143	1846.87	-2.30254	2.69e-14	1.5e-12	DOWN	hypothetical protein	-	-	-
mRNA_10836	scaffold_80	66984	69385	4410	+	mRNA_10836	1536.47	1048.47	2987.62	337.125	311.984	385.85	44.4214	32.5849	97.8188	8.3596	7.76771	9.68234	1101.25	2.42906	2.99e-14	1.67e-12	UP	hypothetical protein	-	-	-
mRNA_2366	scaffold_9	100114	99931	3408	+	mRNA_2366	2607.17	1746.77	1889.75	5733.13	5568.91	5524.42	97.5387	70.2483	80.0646	183.961	179.42	179.386	3845.02	-1.43021	3.17e-14	1.76e-12	DOWN	hypothetical protein	-	-	Zn(2)-C6 fungal-type domain-containing protein OS=Sparassis crispa OX=139825 GN=SCP_0311980 PE=4 SV=1
mRNA_5432	scaffold_25	133848	135762	2730	-	mRNA_5432	941.734	714.586	950.759	274.917	326.469	334.26	43.9819	35.8751	50.2856	11.0122	13.1304	13.5495	590.454	1.47947	3.25e-14	1.79e-12	UP	hypothetical protein	-	-	Fungal_trans domain-containing protein OS=Verticillium dahliae OX=27337 GN=VDGE_07476 PE=4 SV=1
mRNA_9211	scaffold_57	34099	36399	3258	+	mRNA_9211	1143.07	1361.99	1025.58	2697	2884.74	2885.81	44.7332	57.2959	45.4519	90.5238	97.2197	98.0207	1999.7	-1.2625	3.31e-14	1.82e-12	DOWN	hypothetical protein	-	[ko00230:Purine metabolism]	Zn(2)-C6 fungal-type domain-containing protein OS=Colletotrichum salicis OX=1209931 GN=CSAL01_10593 PE=4 SV=1
mRNA_11246	scaffold_87	88660	89919	1968	-	mRNA_11246	113.194	181.191	105.079	17.0569	23.3988	19.3462	7.33339	12.6187	7.70954	0.947782	1.30547	1.08786	76.5444	2.74076	3.64e-14	1.99e-12	UP		-	-	-
mRNA_6330	scaffold_31	34218	36983	3618	+	mRNA_6330	1305.44	1018.95	1355.1	513.714	444.577	441.739	46.004	38.5997	54.0804	15.527	13.492	13.5113	846.587	1.39408	3.85e-14	2.1e-12	UP	hypothetical protein	[GO:0008234:cysteine-type peptidase activity][GO:0006915:apoptotic process]	-	Fungal specific transcription factor domain family protein OS=Aspergillus niger OX=5061 GN=CAN33_0024670 PE=4 SV=1
mRNA_6805	scaffold_34	244486	245486	1776	-	mRNA_6805	2239.75	2322.91	2384.04	1153.85	1094.17	1087.69	160.792	179.263	193.824	71.046	67.646	67.7739	1713.74	1.05827	4.22e-14	2.29e-12	UP	hypothetical protein	[GO:0005737:cytoplasm][GO:0005730:nucleolus][GO:0005634:nucleus][GO:0003690:double-stranded DNA binding][GO:0046872:metal ion binding][GO:0006974:cellular response to DNA damage stimulus][GO:0006260:DNA replication][GO:1902969:mitotic DNA replication]	-	C2H2-type zinc finger transcription factor OS=Phycomyces blakesleeanus (strain ATCC 8743b / DSM 1359 / FGSC 10004 / NBRC 33097 / NRRL 1555) OX=763407 GN=PHYBLDRAFT_155574 PE=4 SV=1
mRNA_985	scaffold_3	735879	737573	1818	-	mRNA_985	5823.91	2809.48	3970.32	1131.78	1197.8	1138.2	408.44	211.804	315.332	68.0769	72.3416	69.283	2678.58	1.86186	4.69e-14	2.54e-12	UP	fumarylacetoacetate hydrolase	-	-	Fumarylacetoacetate hydrolase OS=Umbilicaria pustulata OX=136370 PE=4 SV=1
mRNA_10643	scaffold_76	146046	147607	2008	-	mRNA_10643	1751.72	2221.12	1892.27	4768.91	4380.03	4312.06	111.227	151.604	136.068	259.71	239.504	237.641	3221.02	-1.19879	5.14e-14	2.77e-12	DOWN	hypothetical protein	[GO:0005840:ribosome][GO:0019843:rRNA binding][GO:0003735:structural constituent of ribosome][GO:0006412:translation]	[ko03010:Ribosome]	-
mRNA_10358	scaffold_72	64422	66790	3060	-	mRNA_10358	1426.05	1573.72	997.834	3862.89	3522.08	3869.25	59.4186	70.4866	47.0839	138.046	126.379	139.928	2541.97	-1.49376	5.26e-14	2.82e-12	DOWN	hypothetical protein	-	-	Putative poxc laccase transcription factor OS=Pleurotus ostreatus OX=5322 PE=2 SV=1
mRNA_12002	scaffold_104	74878	75830	1676	-	mRNA_12002	953.796	1016.91	314.398	4003.35	4656.36	4467.91	72.5587	83.1591	27.0858	261.206	305.05	295.006	2568.79	-2.52289	5.79e-14	3.09e-12	DOWN	hypothetical protein	-	-	-
mRNA_12357	scaffold_116	12712	15304	3896	+	mRNA_12357	202.264	194.424	193.346	54.1807	40.1122	61.2631	6.61923	6.83963	7.1656	1.52076	1.13046	1.74013	124.265	1.92132	6.19e-14	3.29e-12	UP	hypothetical protein	[GO:0016021:integral component of membrane][GO:0020037:heme binding][GO:0005506:iron ion binding][GO:0004497:monooxygenase activity][GO:0016705:oxidoreductase activity, acting on paired donors, with incorporation or reduction of molecular oxygen]	-	Uncharacterized protein OS=Talaromyces amestolkiae OX=1196081 GN=BHQ10_003592 PE=4 SV=1
mRNA_2540	scaffold_10	5611	7671	3674	+	mRNA_2540	4341.26	7624.29	3333.96	21065.3	20521.9	19794.4	150.655	284.421	131.026	626.991	613.305	596.217	12780.2	-2.00446	7.28e-14	3.86e-12	DOWN	hypothetical protein	-	-	-
mRNA_6383	scaffold_31	152879	153571	1152	-	mRNA_6383	1156.99	858.114	1285.33	2890.64	3071.93	2803.05	128.051	102.092	161.101	274.395	292.791	269.265	2011.01	-1.4086	7.48e-14	3.95e-12	DOWN	hypothetical protein	-	-	-
mRNA_7	scaffold_1	17501	18746	1290	+	mRNA_7	475.042	429.566	653.174	126.422	181.619	122.526	46.9516	45.6395	73.1097	10.7168	15.4586	10.5109	331.392	1.85737	7.68e-14	4.04e-12	UP	hypothetical protein	[GO:0005829:cytosol][GO:0005634:nucleus][GO:0032866:D-xylose:NADP reductase activity][GO:0032867:L-arabinose:NADP reductase activity][GO:0019568:arabinose catabolic process][GO:0042843:D-xylose catabolic process]	-	Glycerol 2-dehydrogenase (NADP(+)) OS=Saccharomyces cerevisiae (strain ATCC 204508 / S288c) OX=559292 GN=GCY1 PE=1 SV=1
mRNA_1535	scaffold_5	604854	607093	3828	+	mRNA_1535	2885.51	3418.2	2088.14	7941.49	7606.84	8060.93	96.1078	122.385	78.7632	226.863	218.188	233.031	5333.52	-1.49255	8.45e-14	4.42e-12	DOWN	hypothetical protein	-	-	-
mRNA_4733	scaffold_21	110672	112311	3150	+	mRNA_4733	346.076	259.572	639.724	91.3046	64.6252	63.4127	14.0078	11.294	29.3236	3.16968	2.25263	2.22775	244.119	2.50488	9.14e-14	4.75e-12	UP	hypothetical protein	-	-	-
mRNA_9221	scaffold_57	55480	56646	2138	+	mRNA_9221	1220.08	1184.87	730.512	3201.68	3039.62	3230.82	72.7593	75.9563	49.3351	163.759	156.103	167.227	2101.26	-1.59555	9.22e-14	4.77e-12	DOWN	hypothetical protein	-	-	-
mRNA_2563	scaffold_10	68913	70601	2586	+	mRNA_2563	1025.24	889.67	1269.36	360.202	424.521	381.551	50.548	47.1521	70.8748	15.2318	18.0248	16.3277	725.09	1.44999	9.46e-14	4.87e-12	UP	acyl-CoA N-acyltransferase	-	-	-
mRNA_11986	scaffold_104	38177	39014	1194	-	mRNA_11986	1020.6	1190.98	800.285	2490.31	2644.06	2756.84	108.983	136.71	96.7779	228.077	243.146	255.51	1817.18	-1.39021	9.51e-14	4.88e-12	DOWN	hypothetical protein	[GO:0005783:endoplasmic reticulum][GO:0030176:integral component of endoplasmic reticulum membrane][GO:0102672:fatty acid alpha-oxygenase activity][GO:0046521:sphingoid catabolic process]	-	-
mRNA_11522	scaffold_93	60457	65607	9142	-	mRNA_11522	498.238	579.201	396.78	168.562	160.449	165.518	6.9487	8.68339	6.26678	2.01629	1.92706	2.00357	328.125	1.57452	9.68e-14	4.95e-12	UP		-	-	-
mRNA_6223	scaffold_30	136217	137473	1936	-	mRNA_6223	3735.39	4240.69	3261.67	8705.04	8429.14	8232.9	246.002	300.215	243.26	491.699	478.054	470.596	6100.8	-1.17478	9.72e-14	4.95e-12	DOWN	60S ribosomal protein L17/L23	[GO:0022625:cytosolic large ribosomal subunit][GO:0003735:structural constituent of ribosome][GO:0002181:cytoplasmic translation]	[ko03010:Ribosome]	60S ribosomal protein L17 OS=Aspergillus awamori OX=105351 GN=AAWM_09042 PE=3 SV=1
mRNA_9123	scaffold_56	43826	45175	2082	-	mRNA_9123	1905.74	450.942	825.504	42.1406	51.2545	37.6177	116.705	29.6853	57.2498	2.21337	2.70303	1.99946	552.199	4.60265	1.01e-13	5.1e-12	UP	alpha/beta-hydrolase	[GO:0016787:hydrolase activity]	-	Protein AIM2 OS=Aspergillus awamori OX=105351 GN=AAWM_06122 PE=4 SV=1
mRNA_4765	scaffold_21	194224	196128	3486	+	mRNA_4765	259.789	306.397	371.561	106.355	80.2244	77.3849	9.50169	12.0464	15.39	3.33629	2.52684	2.45657	200.285	1.82748	1.06e-13	5.37e-12	UP	hypothetical protein	-	-	-
mRNA_6589	scaffold_32	328182	329708	2184	-	mRNA_6589	563.185	446.871	611.142	201.673	167.134	194.537	32.8781	28.0434	40.4041	10.0978	8.40257	9.85713	364.09	1.52506	1.1e-13	5.54e-12	UP	hypothetical protein	[GO:0016021:integral component of membrane][GO:0005743:mitochondrial inner membrane][GO:0015187:glycine transmembrane transporter activity][GO:1904983:glycine import into mitochondrion]	-	-
mRNA_6463	scaffold_31	334872	335644	1206	+	mRNA_6463	2073.67	2535.66	2206.67	5385.97	4910.4	4798.94	219.23	288.167	264.196	488.371	447.063	440.351	3651.89	-1.14729	1.14e-13	5.71e-12	DOWN	60S ribosomal protein L13a	[GO:0022625:cytosolic large ribosomal subunit][GO:0005840:ribosome][GO:0003729:mRNA binding][GO:0003735:structural constituent of ribosome][GO:0017148:negative regulation of translation][GO:0006412:translation]	[ko03010:Ribosome]	-
mRNA_3753	scaffold_15	504224	506444	3412	-	mRNA_3753	3332.72	2319.86	1491.29	662.209	551.543	607.257	124.537	93.1866	63.1085	21.2236	17.7488	19.6954	1494.15	1.97169	1.21e-13	6.02e-12	UP	acid protease	[GO:0004190:aspartic-type endopeptidase activity]	-	-
mRNA_1246	scaffold_4	592722	594357	2380	-	mRNA_1246	568.752	504.893	452.262	1215.05	1230.11	1132.83	30.4687	29.0752	27.4378	55.828	56.7499	52.673	850.65	-1.22991	1.23e-13	6.14e-12	DOWN	hypothetical protein	-	-	-
mRNA_3157	scaffold_12	539375	541487	2604	-	mRNA_3157	257.005	294.181	168.968	863.882	707.535	775.999	12.5837	15.4837	9.36912	36.2783	29.8336	32.9777	511.262	-1.70722	1.37e-13	6.8e-12	DOWN	hypothetical protein	-	-	-
mRNA_2421	scaffold_9	265912	266581	996	+	mRNA_2421	1458.53	1900.47	1310.55	4373.59	4120.42	3701.58	186.708	261.519	189.99	480.189	454.235	411.271	2810.86	-1.38543	1.39e-13	6.88e-12	DOWN	60S ribosomal protein L12	[GO:0022625:cytosolic large ribosomal subunit][GO:0015934:large ribosomal subunit][GO:0070180:large ribosomal subunit rRNA binding][GO:0019843:rRNA binding][GO:0003735:structural constituent of ribosome][GO:0002181:cytoplasmic translation][GO:0000027:ribosomal large subunit assembly][GO:0006412:translation]	[ko03010:Ribosome]	Fungal_trans domain-containing protein OS=Pyrenophora teres f. teres (strain 0-1) OX=861557 GN=PTT_00364 PE=3 SV=1
mRNA_7017	scaffold_36	181778	183718	2970	-	mRNA_7017	4206.72	6204.28	4971.52	12800.7	13098.9	12692.2	180.591	286.309	241.695	471.315	484.258	472.913	8995.72	-1.32709	1.52e-13	7.49e-12	DOWN	FAD/NAD(P)-binding domain-containing protein	[GO:0016021:integral component of membrane][GO:0071949:FAD binding][GO:0004497:monooxygenase activity]	[ko00621:Dioxin degradation][ko00624:Polycyclic aromatic hydrocarbon degradation][ko00626:Naphthalene degradation]	Unplaced genomic scaffold supercont1.8, whole genome shotgun sequence OS=Fonsecaea pedrosoi CBS 271.37 OX=1442368 GN=Z517_11410 PE=4 SV=1
mRNA_171	scaffold_1	467547	469340	3042	-	mRNA_171	154.018	153.707	146.271	385.285	401.122	374.027	6.45534	6.92526	6.94278	13.8502	14.4783	13.6064	269.072	-1.35435	1.7e-13	8.3e-12	DOWN	hypothetical protein	[GO:0005576:extracellular region][GO:0000324:fungal-type vacuole][GO:0005775:vacuolar lumen][GO:0004190:aspartic-type endopeptidase activity][GO:0009405:pathogenesis][GO:0030163:protein catabolic process][GO:0006508:proteolysis]	-	Peptidase A1 domain-containing protein OS=Bondarzewia mesenterica OX=1095465 GN=EW146_g5492 PE=3 SV=1
mRNA_782	scaffold_3	244786	246129	2082	+	mRNA_782	4187.24	4535.89	3191.89	10170.9	9591.28	9493.63	256.422	298.595	221.362	534.212	505.819	504.606	6861.81	-1.29611	1.75e-13	8.52e-12	DOWN	hypothetical protein	-	-	Zn(2)-C6 fungal-type domain-containing protein OS=Verticillium longisporum OX=100787 GN=BN1708_001242 PE=4 SV=1
mRNA_5017	scaffold_22	435362	436441	1614	+	mRNA_5017	1280.39	2048.07	2495.85	6429.45	6542.75	6170.37	101.145	173.917	223.28	435.616	445.098	423.067	4161.15	-1.7165	1.79e-13	8.69e-12	DOWN		-	-	-
mRNA_2104	scaffold_8	57308	58572	2196	-	mRNA_2104	131.75	59.0399	149.633	12.0402	12.2565	6.44874	7.64938	3.6848	9.83855	0.599561	0.612821	0.32497	61.8614	3.47036	1.84e-13	8.91e-12	UP	hypothetical protein	-	-	-
mRNA_6346	scaffold_31	78839	79249	600	-	mRNA_6346	1397.29	1891.31	1386.21	3640.14	4076.96	3930.51	296.923	432.029	333.59	663.439	746.078	724.934	2720.4	-1.3174	1.98e-13	9.54e-12	DOWN	hypothetical protein	[GO:0005829:cytosol][GO:0022627:cytosolic small ribosomal subunit][GO:0046872:metal ion binding][GO:0003735:structural constituent of ribosome][GO:0002181:cytoplasmic translation][GO:0000028:ribosomal small subunit assembly][GO:0042254:ribosome biogenesis]	[ko03010:Ribosome]	40S ribosomal protein S27 OS=Dactylellina haptotyla (strain CBS 200.50) OX=1284197 GN=H072_3382 PE=3 SV=1
mRNA_8604	scaffold_50	202794	206305	1530	-	mRNA_8604	1601.41	1093.26	788.516	339.131	318.669	289.119	133.45	97.9335	74.4141	24.2387	22.869	20.9115	738.351	1.87873	2.12e-13	1.02e-11	UP		-	-	-
mRNA_4456	scaffold_19	352121	353379	1650	-	mRNA_4456	3536.84	3305.21	2968.28	1551.17	1475.24	1572.42	273.3	274.547	259.751	102.804	98.1697	105.459	2401.53	1.09291	2.14e-13	1.02e-11	UP	UBC-like protein	[GO:0005789:endoplasmic reticulum membrane][GO:0016021:integral component of membrane][GO:0005524:ATP binding][GO:0004842:ubiquitin-protein transferase activity][GO:0006513:protein monoubiquitination][GO:0000209:protein polyubiquitination][GO:0030433:ubiquitin-dependent ERAD pathway]	[ko04120:Ubiquitin mediated proteolysis][ko04141:Protein processing in endoplasmic reticulum]	UBIQUITIN_CONJUGAT_2 domain-containing protein OS=Mitosporidium daphniae OX=1485682 GN=DI09_7p240 PE=4 SV=1
mRNA_6809	scaffold_34	253493	254935	2580	-	mRNA_6809	470.403	466.211	451.421	123.412	135.936	193.462	23.2465	24.7665	25.2638	5.23083	5.78513	8.29808	306.808	1.61676	2.2e-13	1.04e-11	UP	hypothetical protein	-	-	-
mRNA_11783	scaffold_99	47725	50363	3186	+	mRNA_11783	3161.07	2648.65	1118.05	458.53	413.379	527.722	126.502	113.941	50.6698	15.7382	14.2463	18.3299	1387.9	2.30713	2.2e-13	1.04e-11	UP	glycoside hydrolase family 1 protein	[GO:0080079:cellobiose glucosidase activity][GO:0102483:scopolin beta-glucosidase activity][GO:0030245:cellulose catabolic process]	[ko00460:Cyanoamino acid metabolism][ko00500:Starch and sucrose metabolism][ko00940:Phenylpropanoid biosynthesis]	Beta-glucosidase 1B OS=Sparassis crispa OX=139825 GN=SCP_1701810 PE=4 SV=1
mRNA_4412	scaffold_19	250092	251166	1416	-	mRNA_4412	2197.07	2803.38	1924.21	5714.06	5857.5	5685.64	197.828	271.343	196.212	441.281	454.201	444.342	4030.31	-1.31768	2.22e-13	1.05e-11	DOWN	60S ribosomal protein L35	[GO:0022625:cytosolic large ribosomal subunit][GO:0003735:structural constituent of ribosome][GO:0002181:cytoplasmic translation][GO:0042273:ribosomal large subunit biogenesis]	[ko03010:Ribosome]	-
mRNA_10170	scaffold_69	108797	109212	522	-	mRNA_10170	593.803	750.214	532.963	1459.87	1669.11	1698.17	145.037	196.977	147.422	305.828	351.087	360.007	1117.36	-1.3636	2.32e-13	1.09e-11	DOWN	40S ribosomal protein S21	[GO:0005737:cytoplasm][GO:0005840:ribosome][GO:0003735:structural constituent of ribosome][GO:0006364:rRNA processing][GO:0006412:translation]	[ko03010:Ribosome]	Uncharacterized protein OS=Hortaea werneckii EXF-2000 OX=1157616 GN=BTJ68_11881 PE=4 SV=1
mRNA_903	scaffold_3	521785	522764	1358	+	mRNA_903	2170.16	2415.55	2317.63	4531.12	4771.13	4596.88	203.751	243.79	246.423	364.871	385.763	374.597	3467.08	-1.00966	2.45e-13	1.15e-11	DOWN	hypothetical protein	[GO:0005747:mitochondrial respiratory chain complex I][GO:0006120:mitochondrial electron transport, NADH to ubiquinone]	[ko00190:Oxidative phosphorylation]	RNA polymerase III subunit C3 OS=Bifiguratus adelaidae OX=1938954 GN=BZG36_02143 PE=3 SV=1
mRNA_4231	scaffold_18	243082	244740	2274	+	mRNA_4231	912.044	748.178	617.867	282.944	276.329	255.8	51.1368	45.0936	39.232	13.6064	13.3424	12.4483	515.527	1.48235	2.48e-13	1.16e-11	UP	HlyIII-domain-containing protein	[GO:0005623:cell][GO:0016021:integral component of membrane][GO:0005886:plasma membrane][GO:0046872:metal ion binding][GO:0038023:signaling receptor activity][GO:0006882:cellular zinc ion homeostasis][GO:0006631:fatty acid metabolic process]	[ko04152:AMPK signaling pathway]	RNA polymerase I transcription factor UAF OS=Pseudozyma antarctica (strain T-34) OX=1151754 GN=PANT_22d00147 PE=4 SV=1
mRNA_7149	scaffold_37	214461	215998	2622	-	mRNA_7149	2107.07	2595.72	2054.51	5650.85	5127.68	4835.48	102.46	135.683	113.139	235.676	214.727	204.084	3728.55	-1.20858	2.55e-13	1.19e-11	DOWN	40S ribosomal protein S2	[GO:0022627:cytosolic small ribosomal subunit][GO:0003735:structural constituent of ribosome][GO:0000028:ribosomal small subunit assembly][GO:0006412:translation]	[ko03010:Ribosome]	40S ribosomal protein S0 OS=Allomyces macrogynus (strain ATCC 38327) OX=578462 GN=AMAG_18886 PE=3 SV=1
mRNA_375	scaffold_2	99141	99928	1254	-	mRNA_375	6553.17	7308.73	5095.93	15295	15876.6	14862.2	666.288	798.813	586.762	1333.79	1390.15	1311.56	10832	-1.28001	3.15e-13	1.45e-11	DOWN	60S ribosomal protein L13	[GO:0005829:cytosol][GO:0022625:cytosolic large ribosomal subunit][GO:0003735:structural constituent of ribosome][GO:0002181:cytoplasmic translation]	[ko03010:Ribosome]	-
mRNA_9758	scaffold_63	115288	118219	4102	+	mRNA_9758	235.666	281.966	179.055	650.169	665.194	667.445	7.32501	9.42112	6.30271	17.3326	17.8054	18.0061	446.583	-1.51145	3.35e-13	1.54e-11	DOWN	hypothetical protein	-	-	-
mRNA_9572	scaffold_61	19871	20732	1152	-	mRNA_9572	342.364	367.472	255.553	855.855	822.301	856.608	37.8917	43.7193	32.0306	81.2421	78.3749	82.2869	583.359	-1.3944	3.42e-13	1.57e-11	DOWN	hypothetical protein	-	-	-
mRNA_4721	scaffold_21	83832	84478	702	+	mRNA_4721	2191.5	2541.77	2123.45	5242.49	4713.19	4787.12	398.027	496.249	436.757	816.646	737.185	754.636	3599.92	-1.10466	3.81e-13	1.73e-11	DOWN	hypothetical protein	-	[ko00190:Oxidative phosphorylation]	-
mRNA_3459	scaffold_14	223262	224908	3076	+	mRNA_3459	822.974	835.72	884.348	402.342	308.641	313.839	34.112	37.237	41.5119	14.3035	11.0171	11.2907	594.644	1.31036	4.16e-13	1.88e-11	UP	hypothetical protein	-	-	-
mRNA_8805	scaffold_52	222089	226442	6558	+	mRNA_8805	206.903	384.777	201.753	927.093	927.038	1033.95	4.02257	8.04153	4.44205	15.4591	15.5212	17.4473	613.585	-1.8662	4.52e-13	2.04e-11	DOWN	hydantoinase	-	-	Zn(2)-C6 fungal-type domain-containing protein OS=Fonsecaea erecta OX=1367422 GN=AYL99_09239 PE=4 SV=1
mRNA_1976	scaffold_7	378334	379294	1380	+	mRNA_1976	419.373	467.229	543.051	1102.68	1146.54	1097.36	38.7462	46.4036	56.8194	87.3783	91.2241	87.9977	796.039	-1.22631	4.53e-13	2.04e-11	DOWN	hypothetical protein	-	-	-
mRNA_8735	scaffold_52	11700	13076	2520	+	mRNA_8735	100.204	116.044	102.558	23.077	20.0561	17.1967	5.06983	6.31136	5.87629	1.00141	0.873867	0.755169	63.1892	2.39827	4.59e-13	2.06e-11	UP		-	-	-
mRNA_7415	scaffold_39	222071	223281	1548	+	mRNA_7415	779.366	1610.36	330.37	18532.8	18548.6	17175.2	64.1917	142.578	30.8152	1309.19	1315.64	1227.81	9496.11	-4.31832	4.85e-13	2.17e-11	DOWN	NAD-binding protein	[GO:0050034:L-rhamnose 1-dehydrogenase activity][GO:0003954:NADH dehydrogenase activity][GO:0055114:oxidation-reduction process][GO:0019301:rhamnose catabolic process]	-	Catalytic activity (Fragment) OS=Colletotrichum incanum OX=1573173 GN=CI238_12304 PE=4 SV=1
mRNA_1657	scaffold_6	167979	169059	1528	-	mRNA_1657	277.417	128.259	184.94	32.1071	42.3407	33.3185	23.1482	11.5044	17.476	2.2978	3.04252	2.41303	116.397	2.45725	5.17e-13	2.3e-11	UP		-	-	-
mRNA_5051	scaffold_23	68814	69981	1590	+	mRNA_5051	1188.53	1473.96	1070.13	2945.83	3029.59	2850.35	95.3064	127.054	97.1795	202.602	209.211	198.381	2093.06	-1.24204	5.97e-13	2.65e-11	DOWN	60S ribosomal protein L17/L23	[GO:0022625:cytosolic large ribosomal subunit][GO:0005634:nucleus][GO:0070180:large ribosomal subunit rRNA binding][GO:0003735:structural constituent of ribosome][GO:0002181:cytoplasmic translation]	[ko03010:Ribosome]	-
mRNA_10562	scaffold_75	65975	66880	1236	+	mRNA_10562	1540.18	2061.31	1601.41	4177.94	3986.71	3960.6	158.877	228.573	187.077	369.638	354.156	354.604	2888.02	-1.22096	6.2e-13	2.74e-11	DOWN	ribosomal protein L24	[GO:0005829:cytosol][GO:0022625:cytosolic large ribosomal subunit][GO:0005730:nucleolus][GO:0005634:nucleus][GO:0003723:RNA binding][GO:0003735:structural constituent of ribosome][GO:0002181:cytoplasmic translation][GO:0042273:ribosomal large subunit biogenesis]	[ko03010:Ribosome]	Zn(2)-C6 fungal-type domain-containing protein OS=Pseudogymnoascus sp. VKM F-4246 OX=1420902 GN=V492_05252 PE=3 SV=1
mRNA_6918	scaffold_35	267181	267948	1056	+	mRNA_6918	1366.67	1667.37	1474.47	3238.8	3270.26	3085.72	165.01	216.406	201.609	335.393	340.03	323.366	2350.55	-1.08982	6.5e-13	2.87e-11	DOWN	hypothetical protein	[GO:0022625:cytosolic large ribosomal subunit][GO:0003723:RNA binding][GO:0003735:structural constituent of ribosome][GO:1902626:assembly of large subunit precursor of preribosome][GO:0002181:cytoplasmic translation][GO:0000027:ribosomal large subunit assembly][GO:0006412:translation]	[ko03010:Ribosome]	-
mRNA_7145	scaffold_37	205728	207425	2460	+	mRNA_7145	851.736	852.006	813.735	1644.49	1732.63	1734.71	44.1446	47.4688	47.7621	73.1019	77.3337	78.0357	1271.55	-1.02195	6.8e-13	2.99e-11	DOWN	CBD9-like protein	-	-	-
mRNA_12241	scaffold_111	63908	64252	690	+	mRNA_12241	157.729	105.865	177.374	32.1071	24.513	31.1689	29.1454	21.0282	37.1173	5.08845	3.90074	4.99889	88.1261	2.32847	7.24e-13	3.17e-11	UP	hypothetical protein	-	-	-
mRNA_10632	scaffold_76	119312	121058	1908	-	mRNA_10632	306.18	270.769	234.537	718.396	620.625	697.539	20.46	19.4501	17.7488	41.1737	35.715	40.4568	474.674	-1.32854	7.35e-13	3.21e-11	DOWN	hypothetical protein	-	[ko04392:Hippo signaling pathway -multiple species]	-
mRNA_2195	scaffold_8	299392	300691	1996	-	mRNA_2195	6600.49	4940.01	5079.96	12963.2	12820.3	12437.5	421.622	339.21	367.482	710.21	705.24	689.561	9140.25	-1.2014	7.71e-13	3.35e-11	DOWN	hypothetical protein	[GO:0005741:mitochondrial outer membrane][GO:0046930:pore complex][GO:0015288:porin activity][GO:0008308:voltage-gated anion channel activity][GO:0098661:inorganic anion transmembrane transport][GO:1990542:mitochondrial transmembrane transport]	[ko04020:Calcium signaling pathway][ko04022:cGMP-PKG signaling pathway][ko04216:Ferroptosis][ko04217:Necroptosis][ko04218:Cellular senescence]	-
mRNA_5270	scaffold_24	189748	191139	2306	+	mRNA_5270	545.556	749.196	508.584	161.539	212.818	211.734	30.164	44.5284	31.8449	7.6604	10.1332	10.1609	398.238	1.62167	7.97e-13	3.45e-11	UP	hypothetical protein	-	-	-
mRNA_3482	scaffold_14	319025	319962	1320	-	mRNA_3482	1467.81	1740.66	1628.31	3383.29	3519.85	3215.77	141.776	180.734	178.114	280.284	292.785	269.595	2492.61	-1.06504	8.37e-13	3.62e-11	DOWN	hypothetical protein	[GO:0005829:cytosol][GO:0022625:cytosolic large ribosomal subunit][GO:0003723:RNA binding][GO:0003735:structural constituent of ribosome][GO:0002181:cytoplasmic translation][GO:0000470:maturation of LSU-rRNA]	[ko03010:Ribosome]	Fungal_trans domain-containing protein OS=Aspergillus arachidicola OX=656916 GN=AARAC_002490 PE=4 SV=1
mRNA_5900	scaffold_28	80314	82186	2494	+	mRNA_5900	330.303	348.132	246.306	100.335	101.395	93.5068	16.8859	19.1315	14.2598	4.39935	4.46394	4.14904	203.33	1.64582	8.65e-13	3.73e-11	UP	hypothetical protein	[GO:0005737:cytoplasm][GO:0000721:(R,R)-butanediol dehydrogenase activity][GO:0008270:zinc ion binding][GO:0006066:alcohol metabolic process][GO:0034079:butanediol biosynthetic process]	-	Probable diacetyl reductase [(R)-acetoin forming] 2 OS=Saccharomyces cerevisiae (strain ATCC 204508 / S288c) OX=559292 GN=BDH2 PE=1 SV=1
mRNA_6711	scaffold_33	337147	338025	1758	-	mRNA_6711	1953.05	1720.3	2073.85	4170.91	3895.34	3949.86	141.646	134.118	170.331	259.445	243.291	248.636	2960.55	-1.06381	1.07e-12	4.6e-11	DOWN	hypothetical protein	-	-	-
mRNA_7331	scaffold_39	14256	15170	1466	-	mRNA_7331	2840.05	2710.74	2342.01	1183.95	1280.25	1225.26	247.001	253.429	230.67	88.3147	95.8869	92.4902	1930.38	1.09709	1.1e-12	4.7e-11	UP	hypothetical protein	[GO:0005672:transcription factor TFIIA complex][GO:0006367:transcription initiation from RNA polymerase II promoter]	[ko03022:Basal transcription factors]	Transcription initiation factor IIA subunit 2 OS=Sparassis crispa OX=139825 GN=SCP_1500140 PE=3 SV=1
mRNA_4902	scaffold_22	100193	99809	3078	-	mRNA_4902	1002.97	1260.2	526.238	3841.82	3371.66	3489.85	41.5458	56.1139	24.6859	136.49	120.275	125.47	2248.79	-1.94072	1.25e-12	5.31e-11	DOWN	hypothetical lysophospholipase	[GO:0004622:lysophospholipase activity][GO:0009395:phospholipid catabolic process]	[ko00564:Glycerophospholipid metabolism]	Lysophospholipase OS=Mixia osmundae (strain CBS 9802 / IAM 14324 / JCM 22182 / KY 12970) OX=764103 GN=Mo00291 PE=3 SV=1
mRNA_5500	scaffold_25	306083	307448	2502	-	mRNA_5500	40.824	39.6992	47.9162	160.536	177.162	139.723	2.08035	2.17468	2.76523	7.01645	7.77469	6.17989	100.977	-1.89065	1.32e-12	5.6e-11	DOWN	hypothetical protein	-	-	-
mRNA_6105	scaffold_29	237648	240322	3324	+	mRNA_6105	707.924	801.11	540.529	246.823	264.072	228.93	27.154	33.0318	23.4798	8.12005	8.72289	7.62155	464.898	1.46942	1.38e-12	5.85e-11	UP	SIR2-domain-containing protein	[GO:0005677:chromatin silencing complex][GO:0005737:cytoplasm][GO:0000790:nuclear chromatin][GO:0005720:nuclear heterochromatin][GO:0031618:nuclear pericentric heterochromatin][GO:0005724:nuclear telomeric heterochromatin][GO:0005730:nucleolus][GO:0005634:nucleus][GO:0034967:Set3 complex][GO:0046872:metal ion binding][GO:0070403:NAD+ binding][GO:0017136:NAD-dependent histone deacetylase activity]…	[ko00760:Nicotinate and nicotinamide metabolism]	NAD-dependent protein deacetylase HST1 OS=Saccharomyces cerevisiae (strain ATCC 204508 / S288c) OX=559292 GN=HST1 PE=1 SV=1
mRNA_9029	scaffold_55	53684	55671	3408	+	mRNA_9029	842.458	816.379	617.867	1850.17	1786.11	1768.03	31.5178	32.8317	26.1777	59.3671	57.545	57.4105	1280.17	-1.24784	1.4e-12	5.89e-11	DOWN	Carboxylesterase	-	-	Fungal_trans domain-containing protein OS=Colletotrichum salicis OX=1209931 GN=CSAL01_02541 PE=3 SV=1
mRNA_3036	scaffold_12	214747	217174	3840	-	mRNA_3036	2185.01	1847.54	2229.37	995.32	886.926	979.134	72.5487	65.9422	83.8274	28.3443	25.3603	28.2171	1520.55	1.12994	1.4e-12	5.89e-11	UP	hypothetical protein	[GO:0005737:cytoplasm][GO:0005829:cytosol][GO:0005844:polysome][GO:0003743:translation initiation factor activity][GO:0002183:cytoplasmic translational initiation]	[ko03013:RNA transport][ko04150:mTOR signaling pathway][ko04151:PI3K-Akt signaling pathway]	-
mRNA_1623	scaffold_6	80245	82519	3444	-	mRNA_1623	3969.2	1385.4	1644.28	462.543	442.349	473.983	146.943	55.1332	68.9365	14.6866	14.1026	15.23	1396.29	2.34364	1.54e-12	6.44e-11	UP	mitochondrial tricarboxylate transporter	[GO:0016021:integral component of membrane][GO:0005743:mitochondrial inner membrane][GO:0005739:mitochondrion][GO:0005371:tricarboxylate secondary active transmembrane transporter activity][GO:0006843:mitochondrial citrate transmembrane transport]	-	Fungal_trans domain-containing protein OS=Fusarium sp. AF-6 OX=1325737 GN=CEP53_013052 PE=3 SV=1
mRNA_12031	scaffold_105	36588	39521	5452	-	mRNA_12031	1309.15	1267.32	1819.98	554.851	523.687	600.808	30.6155	31.859	48.1998	11.1289	10.5467	12.195	1012.63	1.38878	1.62e-12	6.79e-11	UP	hypothetical protein	-	-	-
mRNA_465	scaffold_2	313873	314668	1378	-	mRNA_465	1014.1	1410.85	1006.24	2604.69	3064.13	3045.96	93.8299	140.324	105.436	206.7	244.15	244.611	2024.33	-1.34519	1.63e-12	6.81e-11	DOWN	40S ribosomal protein S28	[GO:0005829:cytosol][GO:0022627:cytosolic small ribosomal subunit][GO:0003735:structural constituent of ribosome][GO:0002181:cytoplasmic translation][GO:0030490:maturation of SSU-rRNA][GO:0000028:ribosomal small subunit assembly][GO:0042254:ribosome biogenesis]	[ko03010:Ribosome]	-
mRNA_6965	scaffold_36	54126	56556	4356	-	mRNA_6965	304.324	574.112	425.362	127.425	104.737	124.676	8.90751	18.0638	14.0996	3.1989	2.64006	3.16734	276.773	1.86792	1.72e-12	7.14e-11	UP	hypothetical protein	-	-	-
mRNA_5345	scaffold_24	380265	381805	2436	+	mRNA_5345	2026.35	2112.2	1228.17	5042.82	5211.25	5266.47	106.059	118.839	72.7975	226.376	234.889	239.245	3481.21	-1.5324	1.81e-12	7.48e-11	DOWN	hypothetical protein	-	-	-
mRNA_8696	scaffold_51	168895	171290	4204	+	mRNA_8696	852.664	844.881	907.886	403.346	320.898	266.548	25.8597	27.5444	31.182	10.4918	8.38114	7.01639	599.37	1.39416	1.91e-12	7.85e-11	UP	hypothetical protein	[GO:0005935:cellular bud neck][GO:0005934:cellular bud tip][GO:0000775:chromosome, centromeric region][GO:0005737:cytoplasm][GO:0005829:cytosol][GO:0005794:Golgi apparatus][GO:0033551:monopolin complex][GO:0005730:nucleolus][GO:0005654:nucleoplasm][GO:0005634:nucleus][GO:0000407:phagophore assembly site][GO:0005886:plasma membrane][GO:0030688:preribosome, small subunit precursor][GO:0005816:spind…	[ko04392:Hippo signaling pathway -multiple species]	Kinase-like protein OS=Ascoidea rubescens DSM 1968 OX=1344418 GN=ASCRUDRAFT_44391 PE=3 SV=1
mRNA_9993	scaffold_67	59234	60283	2100	-	mRNA_9993	2712.01	2391.11	3617.25	8269.59	6995.13	7184.98	164.657	156.057	248.711	430.624	365.742	378.623	5195.01	-1.36403	2.16e-12	8.81e-11	DOWN	coproporphyrinogen III oxidase	[GO:0005737:cytoplasm][GO:0005829:cytosol][GO:0005758:mitochondrial intermembrane space][GO:0005739:mitochondrion][GO:0004109:coproporphyrinogen oxidase activity][GO:0042803:protein homodimerization activity][GO:0006783:heme biosynthetic process][GO:0006782:protoporphyrinogen IX biosynthetic process]	[ko00860:Porphyrin and chlorophyll metabolism]	-
mRNA_2135	scaffold_8	134236	135976	2928	+	mRNA_2135	115.977	138.438	145.43	371.238	324.24	389.074	5.05021	6.48017	7.17164	13.8649	12.1589	14.7049	247.4	-1.43934	2.17e-12	8.83e-11	DOWN	hypothetical protein	-	-	-
mRNA_6090	scaffold_29	209654	212174	4012	-	mRNA_6090	5205.05	3305.21	3657.6	1456.86	1547.66	1567.04	165.414	112.912	131.635	39.7091	42.356	43.2236	2789.91	1.41239	2.26e-12	9.18e-11	UP	MBOAT-domain-containing protein	[GO:0005789:endoplasmic reticulum membrane][GO:0016021:integral component of membrane][GO:0034736:cholesterol O-acyltransferase activity][GO:0004772:sterol O-acyltransferase activity][GO:0008203:cholesterol metabolic process]	[ko00100:Steroid biosynthesis]	-
mRNA_10855	scaffold_80	120200	121548	2604	+	mRNA_10855	622.565	580.219	790.197	278.93	242.902	238.604	30.4826	30.5388	43.8158	11.7136	10.2421	10.14	458.903	1.39022	2.49e-12	1.01e-10	UP	hypothetical protein	-	-	-
mRNA_12221	scaffold_111	12803	13526	1326	+	mRNA_12221	230.099	159.815	311.035	47.1573	28.9699	60.1883	22.1248	16.5186	33.869	3.88901	2.39885	5.02307	139.544	2.36205	2.51e-12	1.01e-10	UP	hypothetical protein	-	-	-
mRNA_3454	scaffold_14	207243	208231	1386	-	mRNA_3454	271.85	261.608	186.621	615.052	647.367	647.024	25.0077	25.8695	19.4417	48.5268	51.2845	51.6604	438.254	-1.40867	2.52e-12	1.01e-10	DOWN	hypothetical protein	[GO:0005737:cytoplasm][GO:0005829:cytosol][GO:0005634:nucleus][GO:0004364:glutathione transferase activity][GO:1990748:cellular detoxification]	[ko00480:Glutathione metabolism][ko00980:Metabolism of xenobiotics by cytochrome P450]	Uncharacterized protein OS=Scedosporium apiospermum OX=563466 GN=SAPIO_CDS6203 PE=3 SV=1
mRNA_3901	scaffold_16	342635	343357	348	-	mRNA_3901	778.439	989.427	674.19	1982.61	2042.38	1955.04	285.202	389.678	279.73	623.006	644.401	621.696	1403.68	-1.29286	2.63e-12	1.05e-10	DOWN	hypothetical protein	[GO:0005737:cytoplasm][GO:0022625:cytosolic large ribosomal subunit][GO:0003735:structural constituent of ribosome][GO:0002181:cytoplasmic translation]	[ko03010:Ribosome]	-
mRNA_953	scaffold_3	656958	659067	3138	+	mRNA_953	571.535	597.524	685.959	1356.53	1274.68	1374.66	23.2219	26.0978	31.5632	47.2725	44.6012	48.4777	976.813	-1.11021	2.74e-12	1.09e-10	DOWN	Glutamyl-tRNA amidotransferase B subunit	[GO:0030956:glutamyl-tRNA(Gln) amidotransferase complex][GO:0005739:mitochondrion][GO:0005524:ATP binding][GO:0050567:glutaminyl-tRNA synthase (glutamine-hydrolyzing) activity][GO:0070681:glutaminyl-tRNAGln biosynthesis via transamidation][GO:0032543:mitochondrial translation]	[ko00970:Aminoacyl-tRNA biosynthesis]	-
mRNA_3103	scaffold_12	397310	398304	1608	-	mRNA_3103	1413.07	969.068	1105.44	474.583	414.493	462.16	112.043	82.5979	99.2621	32.2745	28.3029	31.8059	806.468	1.36784	2.75e-12	1.09e-10	UP	hypothetical protein	-	-	-
mRNA_3161	scaffold_12	550089	552283	2856	-	mRNA_3161	177.213	200.532	146.271	426.422	469.09	481.506	7.91126	9.62335	7.39494	16.3273	18.0342	18.6571	316.839	-1.39615	2.75e-12	1.09e-10	DOWN	Homogentisate 1,2-dioxygenase	[GO:0004411:homogentisate 1,2-dioxygenase activity][GO:0046872:metal ion binding][GO:0006520:cellular amino acid metabolic process][GO:0006559:L-phenylalanine catabolic process][GO:0006572:tyrosine catabolic process]	[ko00350:Tyrosine metabolism][ko00643:Styrene degradation]	Homogentisate 1,2-dioxygenase OS=Stemphylium lycopersici OX=183478 GN=DDE83_000793 PE=3 SV=1
mRNA_10139	scaffold_69	44160	45696	2542	+	mRNA_10139	1015.03	599.56	1156.71	256.857	306.413	232.155	50.911	32.3265	65.7032	11.0497	13.2352	10.1065	594.455	1.80168	2.93e-12	1.16e-10	UP	hypothetical protein	-	[ko04136:Autophagy - other][ko04140:Autophagy - animal]	Heat shock transcription factor (HSTF) (Fragment) OS=Ganoderma boninense OX=34458 GN=Q5AQ33 PE=4 SV=1
mRNA_10664	scaffold_77	32380	35951	6354	+	mRNA_10664	935.24	1399.65	1081.06	2947.83	2759.94	2758.99	18.7665	30.1907	24.5662	50.7329	47.6927	48.0511	1980.45	-1.30996	2.97e-12	1.17e-10	DOWN	hypothetical protein	-	-	-
mRNA_11283	scaffold_88	30950	33920	3270	+	mRNA_11283	797.923	671.833	923.018	314.048	342.068	303.091	31.1115	28.1588	40.7566	10.5022	11.4859	10.2571	558.663	1.31967	3.37e-12	1.33e-10	UP	hypothetical protein	[GO:0071944:cell periphery][GO:0000329:fungal-type vacuole membrane][GO:0005887:integral component of plasma membrane][GO:0005886:plasma membrane][GO:0015297:antiporter activity][GO:0015606:spermidine transmembrane transporter activity][GO:0000297:spermine transmembrane transporter activity][GO:0006855:drug transmembrane transport][GO:0015848:spermidine transport][GO:0000296:spermine transport]	-	MFS domain-containing protein OS=Exophiala xenobiotica OX=348802 GN=PV05_02612 PE=4 SV=1
mRNA_9755	scaffold_63	107680	108346	1206	-	mRNA_9755	43485.9	25250.7	36950.1	102780	93945.1	93838.9	4597.36	2869.64	4423.89	9319.54	8553.14	8610.66	66041.8	-1.45905	3.89e-12	1.53e-10	DOWN		-	-	-
mRNA_4643	scaffold_20	351572	352266	1120	-	mRNA_4643	273.706	395.974	281.613	792.644	811.158	914.647	31.1583	48.4563	36.3053	77.3916	79.5219	90.3725	578.29	-1.40612	4.04e-12	1.58e-10	DOWN		-	-	-
mRNA_11234	scaffold_87	53412	54458	1662	-	mRNA_11234	3521.99	3812.14	3175.08	7645.5	7065.32	6841.04	270.188	314.369	275.841	503.047	466.767	455.504	5343.51	-1.03632	4.19e-12	1.64e-10	DOWN	hypothetical protein	[GO:0022625:cytosolic large ribosomal subunit][GO:0003723:RNA binding][GO:0003735:structural constituent of ribosome][GO:0002181:cytoplasmic translation][GO:0000470:maturation of LSU-rRNA]	[ko03010:Ribosome]	60S ribosomal protein L7a (Fragment) OS=Choanephora cucurbitarum OX=101091 GN=rpl7a_0 PE=4 SV=1
mRNA_1604	scaffold_6	34930	36250	1934	+	mRNA_1604	209.687	223.944	263.119	67.2243	80.2244	79.5345	13.8236	15.8703	19.6441	3.80105	4.55459	4.55093	153.956	1.62044	4.54e-12	1.76e-10	UP		-	-	-
mRNA_6285	scaffold_30	304575	306002	1596	-	mRNA_6285	1920.58	1876.04	1264.32	584.951	670.766	644.874	153.429	161.106	114.382	40.0793	46.1463	44.714	1160.26	1.41284	4.6e-12	1.79e-10	UP		-	-	-
mRNA_10165	scaffold_69	102233	103361	1684	+	mRNA_10165	1052.14	1031.16	1033.14	459.533	505.86	522.348	79.6602	83.9239	88.5836	29.8406	32.9828	34.3257	767.365	1.06711	4.72e-12	1.82e-10	UP	hypothetical protein	-	[ko03040:Spliceosome]	-
mRNA_6607	scaffold_33	44726	46811	3242	-	mRNA_6607	3093.34	4475.83	4589.87	1687.63	1571.06	1604.66	121.653	189.218	204.42	56.9243	53.2083	54.7736	2837.07	1.32197	4.73e-12	1.83e-10	UP	NAD P-binding protein	[GO:0005829:cytosol][GO:0004022:alcohol dehydrogenase (NAD) activity][GO:0006066:alcohol metabolic process][GO:0006091:generation of precursor metabolites and energy]	-	PKS_ER domain-containing protein OS=Fusarium sp. AF-3 OX=1325733 GN=CEP51_014148 PE=4 SV=1
mRNA_7499	scaffold_40	141230	142285	1518	-	mRNA_7499	5912.05	4452.42	3987.97	1894.32	2013.41	1967.94	496.563	401.999	379.329	136.463	145.633	143.463	3371.35	1.28847	4.9e-12	1.88e-10	UP	putative peptidase T1A, proteasome beta-subunit	[GO:0005737:cytoplasm][GO:0005829:cytosol][GO:0005789:endoplasmic reticulum membrane][GO:0005634:nucleus][GO:0005839:proteasome core complex][GO:0019774:proteasome core complex, beta-subunit complex][GO:0034515:proteasome storage granule][GO:0004175:endopeptidase activity][GO:0004298:threonine-type endopeptidase activity][GO:0010498:proteasomal protein catabolic process][GO:0010499:proteasomal ub…	[ko03050:Proteasome]	-
mRNA_6302	scaffold_30	344166	346373	3312	+	mRNA_6302	939.879	241.249	438.812	85.2845	82.4529	82.7589	36.1817	9.98335	19.1304	2.81588	2.73347	2.76519	311.739	2.69326	5.09e-12	1.95e-10	UP	N-acetylhexosaminidase	[GO:0005576:extracellular region][GO:0004563:beta-N-acetylhexosaminidase activity][GO:0102148:N-acetyl-beta-D-galactosaminidase activity][GO:0005975:carbohydrate metabolic process]	[ko00511:Other glycan degradation][ko00513:Various types of N-glycan biosynthesis][ko00520:Amino sugar and nucleotide sugar metabolism][ko00531:Glycosaminoglycan degradation][ko00603:Glycosphingolipid biosynthesis - globo and isoglobo series][ko00604:Glycosphingolipid biosynthesis - ganglio series][ko04142:Lysosome]	-
mRNA_7951	scaffold_44	119302	120173	1482	+	mRNA_7951	1100.39	852.006	1234.89	401.339	423.407	443.889	94.6688	78.7944	120.314	29.614	31.3696	33.1456	742.654	1.32976	5.47e-12	2.09e-10	UP		-	-	-
mRNA_576	scaffold_2	563343	564259	1608	-	mRNA_576	326.592	358.311	422.84	875.922	844.585	827.589	25.8957	30.5404	37.9687	59.568	57.6709	56.9547	609.306	-1.20097	5.57e-12	2.12e-10	DOWN	hypothetical protein	-	-	-
mRNA_7817	scaffold_43	63442	66052	4156	-	mRNA_7817	3239.94	4989.89	1778.78	13938.5	13886.6	13169.4	99.396	164.557	61.7993	366.753	366.877	350.664	8500.52	-2.03438	6.66e-12	2.53e-10	DOWN	subtilisin-like protein	[GO:0005615:extracellular space][GO:0046872:metal ion binding][GO:0004252:serine-type endopeptidase activity][GO:0009405:pathogenesis]	[ko04142:Lysosome]	Aorsin OS=Grifola frondosa OX=5627 GN=aorO_3 PE=4 SV=1
mRNA_5269	scaffold_24	188745	189747	1692	-	mRNA_5269	501.949	688.12	476.64	190.636	212.818	204.21	37.824	55.7397	40.6749	12.3208	13.8104	13.356	379.062	1.45513	6.74e-12	2.55e-10	UP	hypothetical protein	-	-	-
mRNA_29	scaffold_1	69777	72834	5510	-	mRNA_29	20238.5	17748.6	26665.8	9045.17	8822.46	8976.65	468.311	441.483	698.777	179.514	175.807	180.287	15249.5	1.26813	6.83e-12	2.58e-10	UP	hypothetical protein	[GO:0005615:extracellular space][GO:0004222:metalloendopeptidase activity][GO:0008270:zinc ion binding][GO:0009405:pathogenesis]	-	Extracellular metalloproteinase MEP OS=Neosartorya fischeri (strain ATCC 1020 / DSM 3700 / CBS 544.65 / FGSC A1164 / JCM 1740 / NRRL 181 / WB 181) OX=331117 GN=MEP PE=2 SV=1
mRNA_1712	scaffold_6	309668	311017	2700	+	mRNA_1712	1270.18	957.871	2171.36	407.359	381.066	401.972	59.9805	48.6233	116.119	16.4986	15.4966	16.4753	931.635	1.88624	7.05e-12	2.65e-10	UP	transcriptional regulator	-	-	-
mRNA_2564	scaffold_10	70984	71931	1662	-	mRNA_2564	5061.24	7014.55	8733.36	2570.58	2547.13	2571.97	388.27	578.455	758.728	169.135	168.275	171.252	4749.8	1.43627	7.27e-12	2.72e-10	UP	hypothetical protein	-	-	Zn(2)-C6 fungal-type domain-containing protein OS=Zymoseptoria tritici ST99CH_1A5 OX=1276529 GN=ZT1A5_G10196 PE=4 SV=1
mRNA_7126	scaffold_37	154246	156731	4064	+	mRNA_7126	1232.14	1997.18	727.99	5619.75	4917.09	5602.88	38.6558	67.354	25.8647	151.216	132.848	152.566	3349.5	-2.02852	7.28e-12	2.72e-10	DOWN	hypothetical protein	-	-	Zn(2)-C6 fungal-type domain-containing protein OS=Sparassis crispa OX=139825 GN=SCP_0302210 PE=4 SV=1
mRNA_5715	scaffold_27	33130	34976	3496	-	mRNA_5715	657.822	558.843	746.484	245.82	258.501	165.518	23.9908	21.9088	30.8308	7.68917	8.11876	5.23931	438.831	1.55175	7.3e-12	2.72e-10	UP	hypothetical protein	-	-	-
mRNA_9210	scaffold_57	31051	33385	3314	+	mRNA_9210	751.532	749.196	1061.72	2100.01	2120.38	2035.65	28.9136	30.9844	46.2588	69.2949	70.2521	67.9755	1469.75	-1.28702	7.33e-12	2.73e-10	DOWN	MFS polyamine transporter	[GO:0016021:integral component of membrane][GO:0055085:transmembrane transport]	-	MFS domain-containing protein (Fragment) OS=Chaetothyriales sp. CBS 132003 OX=2249419 GN=DV737_g1768 PE=4 SV=1
mRNA_8551	scaffold_50	22501	24214	2508	-	mRNA_8551	1301.73	923.261	994.472	425.419	389.98	461.085	66.176	50.4543	57.2533	18.5491	17.0732	20.3448	749.324	1.33462	7.47e-12	2.77e-10	UP	hypothetical protein	[GO:0016021:integral component of membrane][GO:0102985:Delta12-fatty-acid desaturase activity][GO:0016491:oxidoreductase activity][GO:0006633:fatty acid biosynthetic process][GO:0006636:unsaturated fatty acid biosynthetic process]	-	Fungal_trans domain-containing protein OS=Gibberella intermedia OX=948311 GN=BFJ72_g553 PE=4 SV=1
mRNA_3914	scaffold_16	376973	379691	4104	+	mRNA_3914	4819.08	3759.21	4829.45	1871.24	2176.09	1945.37	149.715	125.542	169.913	49.8605	58.2195	52.4561	3233.41	1.16199	7.53e-12	2.79e-10	UP	hypothetical protein	[GO:0016021:integral component of membrane][GO:0005886:plasma membrane][GO:0022857:transmembrane transporter activity]	-	Sequence-specific DNA binding RNA polymerase II transcription factor OS=Didymella rabiei OX=5454 GN=ST47_g7693 PE=4 SV=1
mRNA_6140	scaffold_29	336308	337715	2816	-	mRNA_6140	1062.35	1105.47	1219.76	491.64	557.114	539.545	48.0998	53.8041	62.5429	19.0919	21.7225	21.2029	829.314	1.09333	8.08e-12	2.98e-10	UP		-	-	-
mRNA_9543	scaffold_60	188443	192153	6654	-	mRNA_9543	515.866	474.355	475.8	1004.35	987.206	1015.68	9.88467	9.7706	10.3247	16.5058	16.2901	16.8917	745.542	-1.03654	8.41e-12	3.09e-10	DOWN	hypothetical protein	-	-	Uncharacterized protein OS=Aspergillus ustus OX=40382 GN=HK57_00181 PE=4 SV=1
mRNA_8862	scaffold_53	94972	95733	1188	+	mRNA_8862	4715.17	8862.09	3946.78	22341.5	20777	20055.6	506.044	1022.4	479.692	2056.51	1920.29	1868.18	13449.7	-1.85012	8.84e-12	3.23e-10	DOWN	hypothetical protein	-	-	-
mRNA_10239	scaffold_70	76457	76723	306	-	mRNA_10239	450.919	450.942	424.521	880.939	913.667	980.209	187.882	201.976	200.315	314.817	327.843	354.485	683.533	-1.06512	8.93e-12	3.25e-10	DOWN	hypothetical protein	[GO:0005840:ribosome][GO:0003735:structural constituent of ribosome][GO:0006412:translation]	[ko03010:Ribosome]	Fungal_trans domain-containing protein OS=Armillaria ostoyae OX=47428 GN=ARMOST_06859 PE=3 SV=1
mRNA_9858	scaffold_64	190137	192161	3264	-	mRNA_9858	1626.46	2337.16	1617.38	4476.93	4490.34	4638.8	63.5334	98.1386	71.5482	149.991	151.053	157.274	3197.85	-1.286	9.16e-12	3.32e-10	DOWN	hypothetical protein	[GO:0005829:cytosol][GO:0016021:integral component of membrane][GO:0005743:mitochondrial inner membrane][GO:0005758:mitochondrial intermembrane space][GO:0005739:mitochondrion][GO:0005524:ATP binding][GO:0042626:ATPase activity, coupled to transmembrane movement of substances][GO:0008320:protein transmembrane transporter activity][GO:0051131:chaperone-mediated protein complex assembly][GO:0034551…	-	Transcription initiation factor IIF subunit alpha OS=Exidia glandulosa HHB12029 OX=1314781 GN=EXIGLDRAFT_746447 PE=3 SV=1
mRNA_1499	scaffold_5	501101	502664	2402	-	mRNA_1499	59.3803	83.4702	78.1791	209.7	223.96	255.8	3.15193	4.76277	4.69952	9.54681	10.2376	11.785	151.748	-1.64182	9.25e-12	3.34e-10	DOWN	SRR1-domain-containing protein	-	-	-
mRNA_9507	scaffold_60	112276	113769	2526	-	mRNA_9507	3254.78	3255.34	4262.02	8008.72	8177.32	7608.44	164.284	176.63	243.623	346.707	355.449	333.321	5761.1	-1.14316	9.6e-12	3.46e-10	DOWN	GroES-like protein	[GO:0000166:nucleotide binding][GO:0016491:oxidoreductase activity]	-	Zn(2)-C6 fungal-type domain-containing protein OS=Psathyrella aberdarensis OX=2316362 GN=EST38_g9434 PE=4 SV=1
mRNA_6153	scaffold_29	359794	360573	960	+	mRNA_6153	1308.22	1579.83	866.695	6191.65	4441.31	3188.9	173.747	225.548	130.356	705.292	507.971	367.596	2929.44	-1.88057	9.71e-12	3.49e-10	DOWN	40S ribosomal protein S15	[GO:0015935:small ribosomal subunit][GO:0003723:RNA binding][GO:0003735:structural constituent of ribosome][GO:0006412:translation]	[ko03010:Ribosome]	-
mRNA_4901	scaffold_22	97848	98803	1596	-	mRNA_4901	232.882	345.078	134.502	861.875	958.236	954.414	18.6042	29.6336	12.1683	59.0534	65.9233	66.1766	581.165	-1.9639	1.05e-11	3.76e-10	DOWN		-	-	-
mRNA_514	scaffold_2	415932	417802	3488	+	mRNA_514	395.25	601.596	506.063	186.623	159.335	185.939	14.4479	23.639	20.949	5.85088	5.01571	5.89922	339.134	1.49748	1.09e-11	3.88e-10	UP	hypothetical protein	-	-	-
mRNA_11091	scaffold_84	100007	99956	9078	-	mRNA_11091	18375.4	15960.1	14094.9	33721.5	33628.5	33619.5	258.08	240.961	224.186	406.21	406.74	409.828	24900	-1.05995	1.1e-11	3.9e-10	DOWN	hypothetical protein	[GO:0005783:endoplasmic reticulum][GO:0005789:endoplasmic reticulum membrane][GO:0016021:integral component of membrane][GO:0031520:plasma membrane of cell tip][GO:0005543:phospholipid binding][GO:0061817:endoplasmic reticulum-plasma membrane tethering][GO:0006869:lipid transport]	-	-
mRNA_2523	scaffold_9	560531	562184	2994	-	mRNA_2523	967.713	712.55	787.675	314.048	361.01	339.634	41.21	32.6185	37.9867	11.4704	13.2393	12.5534	580.438	1.28287	1.17e-11	4.16e-10	UP	hypothetical protein	-	-	-
mRNA_11010	scaffold_83	58922	59633	1200	+	mRNA_11010	1516.98	1264.27	1723.3	705.353	599.455	587.911	161.178	144.397	207.356	64.2775	54.8497	54.2164	1066.21	1.25097	1.21e-11	4.27e-10	UP	hypothetical protein	-	[ko03013:RNA transport]	-
mRNA_3000	scaffold_12	135042	138102	4762	-	mRNA_3000	2966.23	2619.13	3026.29	1518.06	1334.85	1349.94	79.4188	75.3822	91.7607	34.8606	30.778	31.3708	2135.75	1.03489	1.21e-11	4.27e-10	UP	oligopeptide transporter	[GO:0000329:fungal-type vacuole membrane][GO:0005887:integral component of plasma membrane][GO:0035673:oligopeptide transmembrane transporter activity][GO:0006857:oligopeptide transport][GO:0015031:protein transport]	-	-
mRNA_1951	scaffold_7	313065	314331	2068	-	mRNA_1951	102.06	226.998	204.274	612.042	684.136	630.902	6.29234	15.0443	14.2626	32.3641	36.3238	33.7608	410.069	-1.85379	1.23e-11	4.32e-10	DOWN	putative short-chain dehydrogenase reductase sdr protein	[GO:0005737:cytoplasm][GO:0102306:benzil reductase [(S)-benzoin-forming] activity][GO:0050664:oxidoreductase activity, acting on NAD(P)H, oxygen as acceptor]	-	Fungal_trans domain-containing protein OS=Gibberella intermedia OX=948311 GN=FPRO05_08093 PE=4 SV=1
mRNA_12078	scaffold_106	68684	69972	1924	+	mRNA_12078	2310.26	2313.75	2317.63	1046.49	1197.8	1224.19	153.096	164.821	173.93	59.4791	68.356	70.4115	1735.02	1.00119	1.24e-11	4.35e-10	UP	hypothetical protein	[GO:0005737:cytoplasm][GO:0005829:cytosol][GO:0005634:nucleus][GO:0019172:glyoxalase III activity][GO:0036524:protein deglycase activity][GO:1990748:cellular detoxification][GO:0106046:guanine deglycation, glyoxal removal][GO:0036525:protein deglycation][GO:0036529:protein deglycation, glyoxal removal]	-	Area protein OS=Stemphylium lycopersici OX=183478 GN=DDE83_007919 PE=4 SV=1
mRNA_3008	scaffold_12	155985	158891	4382	+	mRNA_3008	1108.74	1382.35	1651.01	3207.7	3204.52	3457.6	32.2601	43.236	54.4017	80.0488	80.2952	87.3179	2335.32	-1.25242	1.3e-11	4.55e-10	DOWN	cytochrome P450	[GO:0020037:heme binding][GO:0005506:iron ion binding][GO:0004497:monooxygenase activity][GO:0016705:oxidoreductase activity, acting on paired donors, with incorporation or reduction of molecular oxygen]	-	Fungal_trans domain-containing protein OS=Aspergillus lentulus OX=293939 GN=ALT_7079 PE=4 SV=1
mRNA_5008	scaffold_22	416242	418360	3412	+	mRNA_5008	165.151	135.385	160.561	436.456	352.096	392.299	6.17136	5.43827	6.79466	13.9883	11.3306	12.7236	273.658	-1.35574	1.56e-11	5.44e-10	DOWN	Esterase/lipase/thioesterase	[GO:0016787:hydrolase activity]	-	Zn(2)-C6 fungal-type domain-containing protein OS=Pseudogymnoascus sp. VKM F-4515 (FW-2607) OX=1420909 GN=V496_00634 PE=4 SV=1
mRNA_2981	scaffold_12	92068	92486	630	-	mRNA_2981	37.1127	24.4303	28.5816	122.408	155.992	109.629	7.51086	5.31483	6.55061	21.2473	27.187	19.2568	79.6923	-2.10311	1.71e-11	5.97e-10	DOWN	fungal hydrophobin	-	-	-
mRNA_4995	scaffold_22	355152	358072	4590	-	mRNA_4995	4506.41	2320.88	3236.45	1099.67	1099.74	1169.37	125.177	69.3012	101.81	26.1989	26.3074	28.193	2238.75	1.57896	1.81e-11	6.3e-10	UP	FAD/NAD(P)-binding domain-containing protein	[GO:0004497:monooxygenase activity]	-	Fungal_trans domain-containing protein OS=Fusarium sp. AF-4 OX=1325735 GN=CEP52_007481 PE=4 SV=1
mRNA_8337	scaffold_47	276120	277516	2232	+	mRNA_8337	3367.05	3673.71	2654.73	7182.96	6937.19	7282.78	192.337	225.585	171.736	351.919	341.262	361.08	5183.07	-1.14263	1.82e-11	6.31e-10	DOWN	60S ribosomal protein L4/L1/L2	[GO:0005829:cytosol][GO:0022625:cytosolic large ribosomal subunit][GO:0003735:structural constituent of ribosome][GO:0002181:cytoplasmic translation]	[ko03010:Ribosome]	-
mRNA_4804	scaffold_21	300797	301531	1368	-	mRNA_4804	236.593	220.891	215.203	56.1874	22.2846	65.5622	22.0508	22.1305	22.7142	4.49145	1.78862	5.30357	136.12	2.21968	1.86e-11	6.4e-10	UP	hypothetical protein	-	-	-
mRNA_4340	scaffold_19	36116	37404	2238	+	mRNA_4340	372.055	551.717	420.318	1310.37	1049.6	1102.74	21.196	33.7876	27.1177	64.0277	51.4949	54.527	801.133	-1.36638	1.9e-11	6.52e-10	DOWN	hypothetical protein	-	-	-
mRNA_3002	scaffold_12	139644	140765	1866	-	mRNA_3002	1868.62	1652.1	2034.34	3888.97	3647.98	3728.45	127.679	121.346	157.415	227.907	214.655	221.115	2803.41	-1.01977	1.91e-11	6.56e-10	DOWN	hypothetical protein	-	-	-
mRNA_8490	scaffold_49	130616	131611	1562	+	mRNA_8490	2230.47	3259.41	2015.84	6261.89	6702.08	6433.7	182.064	285.995	186.342	438.387	471.116	455.806	4483.9	-1.37009	2.09e-11	7.14e-10	DOWN	60S ribosomal protein L32	[GO:0005829:cytosol][GO:0022625:cytosolic large ribosomal subunit][GO:0005634:nucleus][GO:0003735:structural constituent of ribosome][GO:0002181:cytoplasmic translation]	[ko03010:Ribosome]	-
mRNA_10163	scaffold_69	97325	99122	3022	-	mRNA_10163	3310.45	4888.09	3693.75	9976.28	8774.55	9446.34	139.669	221.69	176.486	361	318.808	345.915	6681.58	-1.24567	2.36e-11	8.03e-10	DOWN	hypothetical protein	[GO:0016491:oxidoreductase activity]	-	Fungal_trans domain-containing protein OS=Rachicladosporium antarcticum OX=1507870 GN=B0A48_02371 PE=4 SV=1
mRNA_9997	scaffold_67	67087	67790	1152	+	mRNA_9997	343.292	384.777	322.804	144.482	144.85	121.451	37.9944	45.7781	40.4597	13.715	13.8059	11.6668	243.609	1.35415	2.41e-11	8.19e-10	UP	hypothetical protein	-	-	-
mRNA_6496	scaffold_32	66965	67429	558	-	mRNA_6496	512.155	521.18	412.752	1022.41	1112	1046.85	117.024	128.013	106.805	200.366	218.811	207.611	771.224	-1.13827	2.57e-11	8.72e-10	DOWN	hypothetical protein	-	[ko00190:Oxidative phosphorylation]	-
mRNA_3590	scaffold_15	71891	73234	2450	+	mRNA_3590	523.289	701.353	511.106	1520.07	1273.56	1360.69	27.2322	39.2348	30.1218	67.8471	57.076	61.46	981.678	-1.26012	2.72e-11	9.18e-10	DOWN	hypothetical protein	-	-	-
mRNA_2777	scaffold_11	113419	114707	2358	+	mRNA_2777	452.775	473.337	500.178	967.227	1070.77	936.143	24.482	27.5123	30.6279	44.8557	49.8601	43.9338	733.405	-1.0598	2.76e-11	9.32e-10	DOWN	hypothetical protein	-	-	Fungal_trans domain-containing protein OS=Fusarium coffeatum OX=231269 GN=FIESC28_04142 PE=4 SV=1
mRNA_6433	scaffold_31	263858	268386	7452	-	mRNA_6433	705.141	429.566	727.99	1683.62	1692.51	1721.81	12.0645	7.90056	14.1055	24.7061	24.9378	25.569	1160.11	-1.45157	2.84e-11	9.54e-10	DOWN	TPR-like protein	-	-	-
mRNA_1234	scaffold_4	558639	563417	9226	-	mRNA_1234	1095.75	753.267	723.787	2136.13	2057.98	2265.66	15.1428	11.1902	11.3275	25.319	24.4921	27.1758	1505.43	-1.3282	2.92e-11	9.79e-10	DOWN	hypothetical protein	-	-	-
mRNA_11999	scaffold_104	68382	70103	2960	+	mRNA_11999	36.1849	75.3267	37.8286	185.619	216.16	218.183	1.55863	3.48785	1.84529	6.85748	8.01832	8.15697	128.217	-2.06177	2.93e-11	9.79e-10	DOWN	hypothetical protein	-	-	-
mRNA_10572	scaffold_75	116644	117194	996	+	mRNA_10572	590.092	666.743	780.11	1552.18	1456.3	1443.44	75.5384	91.7488	113.092	170.418	160.542	160.377	1081.48	-1.12759	3.23e-11	1.08e-09	DOWN	hypothetical mitochondrial 30S ribosomal protein S13	[GO:0005763:mitochondrial small ribosomal subunit][GO:0005739:mitochondrion][GO:0015935:small ribosomal subunit][GO:0003723:RNA binding][GO:0003735:structural constituent of ribosome][GO:0032543:mitochondrial translation]	[ko03010:Ribosome]	-
mRNA_3449	scaffold_14	197486	198480	1506	-	mRNA_3449	1744.3	2361.59	1777.94	4519.08	4211.78	4347.53	147.674	214.922	170.463	328.139	307.072	319.461	3160.37	-1.15267	3.49e-11	1.16e-09	DOWN	hypothetical protein	[GO:0005829:cytosol][GO:0022627:cytosolic small ribosomal subunit][GO:0003735:structural constituent of ribosome][GO:0002182:cytoplasmic translational elongation][GO:0042254:ribosome biogenesis]	[ko03010:Ribosome]	-
mRNA_9486	scaffold_60	59434	60936	2052	-	mRNA_9486	871.22	802.128	1015.49	401.339	363.238	425.617	54.1325	53.5756	71.4551	21.3879	19.4363	22.9532	646.505	1.17609	3.72e-11	1.23e-09	UP	hypothetical protein	-	-	-
mRNA_8908	scaffold_53	221000	222819	2766	-	mRNA_8908	671.74	666.743	973.456	260.87	325.355	260.099	30.964	33.0375	50.8159	10.3135	12.9153	10.4061	526.377	1.45102	3.83e-11	1.26e-09	UP	hypothetical protein	[GO:0016491:oxidoreductase activity]	-	-
mRNA_10432	scaffold_73	90700	92481	3114	-	mRNA_10432	13691.8	16419.2	10457.5	33394.4	32898.7	31077.6	560.596	722.66	484.892	1172.7	1160	1104.41	22989.9	-1.26318	3.93e-11	1.29e-09	DOWN	cytochrome P450 sterol C22-desaturase	[GO:0005783:endoplasmic reticulum][GO:0000249:C-22 sterol desaturase activity][GO:0020037:heme binding][GO:0005506:iron ion binding][GO:0004497:monooxygenase activity][GO:0006696:ergosterol biosynthetic process][GO:0055114:oxidation-reduction process][GO:0016125:sterol metabolic process]	[ko00100:Steroid biosynthesis]	Zn(2)-C6 fungal-type domain-containing protein OS=Pseudogymnoascus sp. VKM F-103 OX=1420912 GN=V499_01931 PE=3 SV=1
mRNA_2790	scaffold_11	184095	184955	1602	+	mRNA_2790	375.766	426.512	445.537	184.616	148.192	119.302	29.9063	36.4897	40.1566	12.602	10.1569	8.2411	283.321	1.46338	4.12e-11	1.35e-09	UP	hypothetical protein	-	-	-
mRNA_876	scaffold_3	467137	468396	1878	-	mRNA_876	379.477	444.835	316.92	833.781	929.267	917.871	25.7631	32.4642	24.3663	48.5501	54.3305	54.0863	637.025	-1.23346	4.12e-11	1.35e-09	DOWN	Brix-domain-containing protein	[GO:0034457:Mpp10 complex][GO:0005730:nucleolus][GO:0032040:small-subunit processome][GO:0042134:rRNA primary transcript binding][GO:0043047:single-stranded telomeric DNA binding][GO:0030515:snoRNA binding][GO:0042274:ribosomal small subunit biogenesis][GO:0006364:rRNA processing]	[ko03008:Ribosome biogenesis in eukaryotes]	rRNA primary transcript binding protein OS=Thanatephorus cucumeris (strain AG1-IA) OX=983506 GN=AG1IA_01952 PE=4 SV=1
mRNA_223	scaffold_1	590426	593183	4490	-	mRNA_223	3181.48	2592.66	3726.54	1437.8	1395.01	1361.76	90.3423	79.1409	119.838	35.0175	34.1139	33.5626	2282.54	1.17969	4.23e-11	1.38e-09	UP	hypothetical protein	[GO:0005829:cytosol][GO:1990429:peroxisomal importomer complex][GO:0005778:peroxisomal membrane][GO:0005052:peroxisome matrix targeting signal-1 binding][GO:0030674:protein binding, bridging][GO:0016560:protein import into peroxisome matrix, docking]	[ko04146:Peroxisome]	TPR_REGION domain-containing protein OS=Saitoella complicata (strain BCRC 22490 / CBS 7301 / JCM 7358 / NBRC 10748 / NRRL Y-17804) OX=698492 GN=G7K_4841-t1 PE=4 SV=1
mRNA_7769	scaffold_42	246628	247357	1338	-	mRNA_7769	400.817	213.765	325.326	69.2309	83.5671	102.105	38.1942	21.8968	35.1074	5.65819	6.8577	8.44485	199.135	1.8846	4.42e-11	1.44e-09	UP	hypothetical protein	-	-	-
mRNA_4814	scaffold_21	324881	325710	1092	+	mRNA_4814	3187.98	2435.9	2221.8	6946.17	6046.92	5615.78	372.221	305.73	293.777	695.595	608.01	569.1	4409.09	-1.2461	4.55e-11	1.48e-09	DOWN	ARF/SAR	[GO:0005794:Golgi apparatus][GO:0005525:GTP binding][GO:0015031:protein transport][GO:0016192:vesicle-mediated transport]	[ko04072:Phospholipase D signaling pathway][ko04144:Endocytosis]	TAF domain-containing protein OS=Leptosphaeria maculans (strain JN3 / isolate v23.1.3 / race Av1-4-5-6-7-8) OX=985895 GN=LEMA_P013580.1 PE=3 SV=1
mRNA_11725	scaffold_97	106753	111414	7608	+	mRNA_11725	3304.88	2712.78	4241.01	1303.35	1373.84	1489.66	55.3852	48.8703	80.4886	18.7337	19.8274	21.6679	2404.25	1.30006	4.72e-11	1.53e-09	UP	glycosyltransferase family 1 protein	[GO:0005737:cytoplasm][GO:0043231:intracellular membrane-bounded organelle][GO:0016020:membrane][GO:0102203:brassicasterol glucosyltransferase activity][GO:0102205:cholesterol allpha-glucosyltransferase activity][GO:0102202:soladodine glucosyltransferase activity][GO:0016906:sterol 3-beta-glucosyltransferase activity][GO:0008194:UDP-glycosyltransferase activity][GO:0005975:carbohydrate metabolic …	-	PH domain-containing protein OS=Exophiala mesophila OX=212818 GN=B0A52_01267 PE=4 SV=1
mRNA_1918	scaffold_7	237896	238978	1824	+	mRNA_1918	221.748	168.976	130.298	52.174	38.998	36.5429	15.5004	12.697	10.3146	3.12798	2.34756	2.21707	108.123	2.02466	4.72e-11	1.53e-09	UP	hypothetical protein	[GO:0016491:oxidoreductase activity][GO:0009405:pathogenesis]	-	-
mRNA_12391	scaffold_117	26565	27951	2320	-	mRNA_12391	12.9894	7.1255	21.8565	101.338	86.9098	82.7589	0.713855	0.420948	1.36028	4.77659	4.1132	3.94755	52.163	-2.66986	4.82e-11	1.55e-09	DOWN	hypothetical protein	-	-	RNA polymerase II transcription factor OS=Ceratobasidium theobromae OX=1582974 GN=CTheo_509 PE=4 SV=1
mRNA_11832	scaffold_100	68740	69376	1152	-	mRNA_11832	163.296	166.94	167.286	386.289	371.038	375.102	18.073	19.8614	20.9674	36.6685	35.3643	36.0328	271.659	-1.1867	5.36e-11	1.73e-09	DOWN		-	-	-
mRNA_8734	scaffold_52	10311	11654	2388	+	mRNA_8734	89.9983	123.169	93.3105	21.0703	24.513	20.421	4.80516	7.06919	5.64199	0.964872	1.1271	0.946333	62.0804	2.2148	5.47e-11	1.76e-09	UP	hypothetical protein	-	-	-
mRNA_5616	scaffold_26	151015	152494	2550	-	mRNA_5616	1015.96	1134.99	895.277	2076.93	2160.49	2039.95	50.7977	61.0033	50.6936	89.0666	93.0274	88.528	1553.93	-1.04365	5.62e-11	1.8e-09	DOWN	PLP-dependent transferase	[GO:0016740:transferase activity]	-	BZIP domain-containing protein OS=Fusarium kuroshium OX=2010991 GN=CDV36_015801 PE=4 SV=1
mRNA_4708	scaffold_21	52925	54312	2536	-	mRNA_4708	92.7817	84.4881	131.98	315.051	294.156	292.343	4.66467	4.56612	7.51439	13.5852	12.7359	12.7569	201.8	-1.53936	5.84e-11	1.87e-09	DOWN	nucleotide-binding domain-containing protein	[GO:0005737:cytoplasm][GO:0005829:cytosol][GO:0016021:integral component of membrane][GO:0005770:late endosome][GO:0016491:oxidoreductase activity][GO:0042147:retrograde transport, endosome to Golgi]	-	-
mRNA_3468	scaffold_14	292803	295957	5614	+	mRNA_3468	904.622	612.793	884.348	259.867	333.154	310.615	20.5448	14.9604	22.7451	5.06188	6.51586	6.1228	550.9	1.41149	5.88e-11	1.87e-09	UP	hypothetical protein	-	-	-
mRNA_3207	scaffold_13	106956	109918	5260	+	mRNA_3207	3668.59	2948.94	1093.67	11520.4	11362.9	11688.3	88.9244	76.8389	30.0217	239.506	237.193	245.905	7047.15	-2.16471	6.06e-11	1.93e-09	DOWN	hypothetical protein	[GO:0005576:extracellular region][GO:0004190:aspartic-type endopeptidase activity]	-	-
mRNA_3949	scaffold_16	478159	478589	672	+	mRNA_3949	2520.88	3434.49	2358.82	6055.2	7236.91	6435.85	478.289	700.477	506.83	985.355	1182.45	1059.83	4673.69	-1.24679	6.15e-11	1.95e-09	DOWN	ribosomal protein S25	[GO:0005829:cytosol][GO:0022627:cytosolic small ribosomal subunit][GO:0003735:structural constituent of ribosome][GO:0002181:cytoplasmic translation]	[ko03010:Ribosome]	-
mRNA_4325	scaffold_18	489309	491140	3214	-	mRNA_4325	555.762	495.731	747.325	199.666	244.016	225.706	22.0471	21.1398	33.5737	6.79348	8.33627	7.77138	411.368	1.42772	6.18e-11	1.96e-09	UP	hypothetical protein	[GO:0009986:cell surface][GO:0005618:cell wall][GO:0005576:extracellular region][GO:1903561:extracellular vesicle][GO:0050839:cell adhesion molecule binding][GO:0004338:glucan exo-1,3-beta-glucosidase activity][GO:0016740:transferase activity][GO:0031589:cell-substrate adhesion][GO:0006073:cellular glucan metabolic process][GO:0031505:fungal-type cell wall organization][GO:0009405:pathogenesis][G…	-	-
mRNA_11321	scaffold_89	131	493	504	-	mRNA_11321	399.889	504.893	479.162	1030.44	943.751	1008.15	101.162	137.3	137.274	223.576	205.601	221.359	727.714	-1.10802	6.44e-11	2.03e-09	DOWN	hypothetical protein	-	-	-
mRNA_421	scaffold_2	195583	196606	1464	+	mRNA_421	3278.91	4467.69	2866.57	8357.88	8924.97	8287.71	285.559	418.257	282.72	624.293	669.368	626.461	6030.62	-1.26882	6.49e-11	2.04e-09	DOWN	hypothetical protein	[GO:0005829:cytosol][GO:0022627:cytosolic small ribosomal subunit][GO:0005634:nucleus][GO:0019843:rRNA binding][GO:0003735:structural constituent of ribosome][GO:0002181:cytoplasmic translation][GO:0042254:ribosome biogenesis]	[ko03010:Ribosome]	-
mRNA_10445	scaffold_73	115175	115914	1080	+	mRNA_10445	560.401	840.809	601.054	1513.05	1791.68	1654.1	66.1582	106.703	80.3574	153.201	182.153	169.488	1160.18	-1.30906	6.58e-11	2.07e-09	DOWN	40S ribosomal protein S29	[GO:0005840:ribosome][GO:0003735:structural constituent of ribosome][GO:0008270:zinc ion binding][GO:0006412:translation]	[ko03010:Ribosome]	-
mRNA_8989	scaffold_54	202737	204270	3068	+	mRNA_8989	1196.88	1549.29	1298.78	3028.1	2619.55	3059.93	49.7399	69.2114	61.1247	107.932	93.7498	110.371	2125.42	-1.10649	6.6e-11	2.07e-09	DOWN		-	-	-
mRNA_9465	scaffold_60	3065	4225	2094	+	mRNA_9465	925.961	1107.51	950.759	1894.32	2072.46	2084.02	56.3799	72.4887	65.5586	98.9259	108.67	110.135	1505.84	-1.02008	6.67e-11	2.08e-09	DOWN	hypothetical protein	-	-	-
mRNA_5965	scaffold_28	241921	244271	4362	+	mRNA_5965	228.243	202.568	158.88	63.2109	51.2545	64.4874	6.67144	6.36481	5.2592	1.58467	1.29017	1.63603	128.107	1.71788	6.68e-11	2.08e-09	UP	hypothetical protein	-	-	-
mRNA_113	scaffold_1	315057	316659	1938	-	mRNA_113	1349.97	2243.52	875.102	5577.61	5156.65	5413.72	88.8136	158.663	65.1989	314.722	292.155	309.131	3436.09	-1.85392	6.92e-11	2.15e-09	DOWN	hypothetical protein	-	-	-
mRNA_7537	scaffold_40	242690	244221	2586	+	mRNA_7537	2014.29	730.873	2482.4	356.188	319.784	417.019	99.312	38.736	138.605	15.0621	13.5777	17.8455	1053.43	2.2581	7.57e-11	2.35e-09	UP	acid protease	[GO:0004190:aspartic-type endopeptidase activity]	-	Glycosyltransferase family 1 protein OS=Stemphylium lycopersici OX=183478 GN=DDE83_005235 PE=3 SV=1
mRNA_10437	scaffold_73	100922	101754	1548	+	mRNA_10437	204.12	180.173	226.972	482.61	480.232	449.263	16.8121	15.9522	21.1708	34.0925	34.0627	32.1166	337.228	-1.20617	7.75e-11	2.4e-09	DOWN	hypothetical protein	-	[ko03030:DNA replication]	-
mRNA_3569	scaffold_15	22455	23193	1132	-	mRNA_3569	259.789	138.438	290.019	48.1607	56.8257	60.1883	29.2605	16.7614	36.9927	4.65243	5.51185	5.88391	142.237	2.06195	8.04e-11	2.48e-09	UP	histone H3	[GO:0000786:nucleosome][GO:0005634:nucleus][GO:0003677:DNA binding][GO:0046982:protein heterodimerization activity]	-	Histone H3 OS=Saccharomyces cerevisiae (strain ATCC 204508 / S288c) OX=559292 GN=HHT1 PE=1 SV=2
mRNA_6180	scaffold_30	41823	44554	4188	-	mRNA_6180	1119.88	995.534	925.54	509.7	402.236	455.711	34.0934	32.58	31.9098	13.3089	10.5457	12.0416	734.766	1.15211	8.29e-11	2.55e-09	UP	hypothetical protein	[GO:0005740:mitochondrial envelope][GO:0005759:mitochondrial matrix][GO:0005739:mitochondrion][GO:0000964:mitochondrial RNA 5'-end processing][GO:0000957:mitochondrial RNA catabolic process][GO:0000962:positive regulation of mitochondrial RNA catabolic process]	-	BZIP domain-containing protein OS=[Candida] pseudohaemulonis OX=418784 GN=C7M61_001896 PE=4 SV=1
mRNA_2736	scaffold_11	6110	8560	4902	+	mRNA_2736	3936.73	2659.85	3266.71	1444.82	1426.21	1454.19	102.393	74.3677	96.2217	32.231	31.9455	32.8284	2364.75	1.18939	8.7e-11	2.67e-09	UP	hypothetical protein	-	-	-
mRNA_10213	scaffold_70	14853	15471	990	-	mRNA_10213	63.0916	100.775	64.7289	202.676	286.357	297.717	8.12538	13.9514	9.44059	22.3873	31.7593	33.2789	169.224	-1.7869	8.8e-11	2.69e-09	DOWN		-	-	-
mRNA_4637	scaffold_20	331732	336076	6534	-	mRNA_4637	596.586	410.225	764.138	191.639	209.475	153.695	11.6413	8.60487	16.8861	3.2073	3.52008	2.60304	387.626	1.67553	8.83e-11	2.69e-09	UP	DNA repair helicase	[GO:0005634:nucleus][GO:0005524:ATP binding][GO:0003677:DNA binding][GO:0003678:DNA helicase activity][GO:0007049:cell cycle][GO:0006139:nucleobase-containing compound metabolic process]	-	TFIIH basal transcription factor complex helicase subunit OS=Paraphaeosphaeria sporulosa OX=1460663 GN=CC84DRAFT_1096055 PE=4 SV=1
mRNA_10224	scaffold_70	41308	42673	2472	-	mRNA_10224	481.537	446.871	627.114	220.736	127.022	149.396	24.8364	24.7762	36.6297	9.7647	5.64196	6.68792	342.113	1.64432	8.89e-11	2.7e-09	UP	hypothetical protein	-	-	-
mRNA_9615	scaffold_61	178524	180323	2724	-	mRNA_9615	3898.69	2914.33	3921.56	7592.33	7600.15	7826.63	182.482	146.633	207.868	304.791	306.347	317.957	5625.61	-1.1004	9e-11	2.73e-09	DOWN	hypothetical protein	[GO:0005829:cytosol][GO:0005634:nucleus][GO:0000981:DNA-binding transcription factor activity, RNA polymerase II-specific][GO:0000978:RNA polymerase II proximal promoter sequence-specific DNA binding][GO:0008270:zinc ion binding][GO:1901522:positive regulation of transcription from RNA polymerase II promoter involved in cellular response to chemical stimulus][GO:0006351:transcription, DNA-templat…	-	Zn(2)-C6 fungal-type domain-containing protein OS=Sparassis crispa OX=139825 GN=SCP_0507880 PE=4 SV=1
mRNA_3771	scaffold_16	11242	12040	1414	-	mRNA_3771	315.458	463.158	359.792	1013.38	923.695	844.786	28.4446	44.8932	36.7399	78.3712	71.7263	66.1147	653.378	-1.29021	9.18e-11	2.78e-09	DOWN	hypothetical protein	-	[ko03013:RNA transport][ko03015:mRNA surveillance pathway]	-
mRNA_7503	scaffold_40	148484	150841	4608	+	mRNA_7503	1822.23	1274.45	1923.37	682.276	660.737	723.334	50.4196	37.9062	60.268	16.1913	15.744	17.3711	1181.07	1.28095	9.69e-11	2.92e-09	UP	hypothetical protein	[GO:0005737:cytoplasm][GO:0005634:nucleus][GO:0005524:ATP binding][GO:0004672:protein kinase activity][GO:0004674:protein serine/threonine kinase activity][GO:0000077:DNA damage checkpoint][GO:0044773:mitotic DNA damage checkpoint][GO:0018105:peptidyl-serine phosphorylation][GO:0018107:peptidyl-threonine phosphorylation][GO:0006468:protein phosphorylation][GO:0048478:replication fork protection][…	-	Uncharacterized protein OS=Rachicladosporium antarcticum OX=1507870 GN=B0A48_00246 PE=4 SV=1
mRNA_12849	scaffold_139	3399	4703	2144	+	mRNA_12849	2185.01	3170.85	2136.05	5687.97	6064.75	6022.05	129.938	202.699	143.855	290.113	310.59	310.828	4211.11	-1.24668	1.03e-10	3.08e-09	DOWN	60S ribosomal protein L11	[GO:0022625:cytosolic large ribosomal subunit][GO:0005634:nucleus][GO:0019843:rRNA binding][GO:0003735:structural constituent of ribosome][GO:0000027:ribosomal large subunit assembly][GO:0006412:translation]	[ko03010:Ribosome]	-
mRNA_12874	scaffold_141	6437	7943	2698	-	mRNA_12874	115.977	121.134	111.805	302.007	260.729	306.315	5.48073	6.15352	5.98347	12.2408	10.6108	12.564	202.995	-1.3179	1.03e-10	3.1e-09	DOWN	NAD(P)-binding protein	-	-	Glycoside hydrolase OS=Mycena chlorophos OX=658473 GN=MCHLO_06382 PE=4 SV=1
mRNA_4186	scaffold_18	125795	132691	9544	+	mRNA_4186	1114.31	1515.7	868.376	2994.99	3136.55	2988.99	14.8862	21.7662	13.1375	34.3162	36.0845	34.6573	2103.15	-1.38303	1.05e-10	3.15e-09	DOWN	hypothetical protein	[GO:0000324:fungal-type vacuole][GO:0016021:integral component of membrane][GO:0016020:membrane][GO:0005774:vacuolar membrane][GO:0005524:ATP binding][GO:0016887:ATPase activity][GO:0042626:ATPase activity, coupled to transmembrane movement of substances][GO:0008559:xenobiotic transmembrane transporting ATPase activity][GO:0071996:glutathione transmembrane import into vacuole][GO:0036246:phytoche…	-	Pleiotropic ABC efflux transporter of multiple drugs YBT1 OS=Candida glabrata (strain ATCC 2001 / CBS 138 / JCM 3761 / NBRC 0622 / NRRL Y-65) OX=284593 GN=YBT1 PE=2 SV=1
mRNA_8804	scaffold_52	220080	221459	1992	+	mRNA_8804	178.141	195.442	182.418	461.54	483.575	377.252	11.402	13.4471	13.2225	25.3369	26.6547	20.9576	313.061	-1.25051	1.2e-10	3.58e-09	DOWN	flavonol synthase/flavanone 3-hydroxylase	[GO:0046872:metal ion binding][GO:0016491:oxidoreductase activity]	-	Fe2OG dioxygenase domain-containing protein OS=Phialemoniopsis curvata OX=1093900 GN=E0L32_003408 PE=3 SV=1
mRNA_304	scaffold_1	823372	824847	2708	+	mRNA_304	363.704	317.594	384.17	881.942	747.647	731.933	17.1241	16.074	20.4838	35.6143	30.3143	29.9105	571.165	-1.14756	1.21e-10	3.6e-09	DOWN		-	-	-
mRNA_9034	scaffold_55	64248	65733	1886	-	mRNA_9034	5437.94	4923.72	4078.76	2444.15	2202.83	2177.53	367.621	357.81	312.265	141.716	128.244	127.768	3544.15	1.08117	1.26e-10	3.74e-09	UP	hypothetical protein	[GO:0005634:nucleus][GO:0003729:mRNA binding][GO:0008143:poly(A) binding][GO:0001069:regulatory region RNA binding][GO:0045292:mRNA cis splicing, via spliceosome]	[ko03040:Spliceosome]	CCHC-type zinc finger transcription factor (Fragment) OS=Phycomyces blakesleeanus (strain ATCC 8743b / DSM 1359 / FGSC 10004 / NBRC 33097 / NRRL 1555) OX=763407 GN=PHYBLDRAFT_158827 PE=4 SV=1
mRNA_4323	scaffold_18	485456	486751	2280	-	mRNA_4323	1493.79	633.152	1241.62	289.967	347.639	311.689	83.5336	38.0604	78.6302	13.9075	16.7414	15.1282	719.642	1.82782	1.3e-10	3.85e-09	UP	hypothetical protein	-	-	-
mRNA_10154	scaffold_69	81521	82284	1176	+	mRNA_10154	537.206	670.815	608.62	1223.08	1269.11	1232.79	58.2427	78.1801	74.7265	113.732	118.492	116.006	923.602	-1.0363	1.38e-10	4.1e-09	DOWN	nascent polypeptide-associated complex, alpha subunit	[GO:0005854:nascent polypeptide-associated complex][GO:0005634:nucleus][GO:0042788:polysomal ribosome][GO:0015031:protein transport]	-	Transcription factor OS=Aspergillus oryzae (strain 3.042) OX=1160506 GN=Ao3042_02779 PE=4 SV=1
mRNA_3227	scaffold_13	159028	159525	768	+	mRNA_3227	282.056	365.436	152.996	1060.54	826.757	924.32	46.8255	65.2156	28.7643	151.008	118.2	133.187	602.017	-1.81474	1.4e-10	4.12e-09	DOWN	hypothetical protein	[GO:0005634:nucleus][GO:0046872:metal ion binding][GO:0003676:nucleic acid binding][GO:0009405:pathogenesis][GO:0006355:regulation of transcription, DNA-templated]	-	C2h2 transcription factor OS=Moniliophthora roreri (strain MCA 2997) OX=1381753 GN=Moror_17230 PE=4 SV=1
mRNA_5824	scaffold_27	292606	295637	5826	-	mRNA_5824	1085.55	1191.99	1271.88	616.055	581.627	544.919	23.7567	28.0417	31.5219	11.5633	10.9616	10.3505	882.004	1.02629	1.4e-10	4.13e-09	UP	RNI-like protein	-	-	-
mRNA_10425	scaffold_73	74162	76228	3354	+	mRNA_10425	828.541	643.331	933.105	336.121	346.525	324.587	31.4962	26.2889	40.1702	10.9589	11.3441	10.7095	568.702	1.25641	1.42e-10	4.17e-09	UP	hypothetical protein	[GO:0005759:mitochondrial matrix][GO:0005739:mitochondrion][GO:0005634:nucleus][GO:0005524:ATP binding][GO:0052929:ATP:3'-cytidine-cytidine-tRNA adenylyltransferase activity][GO:0052928:CTP:3'-cytidine-tRNA cytidylyltransferase activity][GO:0052927:CTP:tRNA cytidylyltransferase activity][GO:0016779:nucleotidyltransferase activity][GO:0003723:RNA binding][GO:0004810:tRNA adenylyltransferase activi…	[ko03013:RNA transport]	-
mRNA_1590	scaffold_5	745401	747993	5062	+	mRNA_1590	829.468	861.168	928.062	420.402	440.12	442.814	20.8923	23.3167	26.4722	9.0819	9.54659	9.68054	653.672	1.00703	1.58e-10	4.64e-09	UP	hypothetical protein	[GO:0032153:cell division site][GO:0051286:cell tip][GO:0005829:cytosol][GO:0044732:mitotic spindle pole body][GO:0005634:nucleus]	-	Zn(2)-C6 fungal-type domain-containing protein OS=Monascus purpureus OX=5098 GN=MPDQ_001456 PE=4 SV=1
mRNA_4138	scaffold_17	505001	507361	3288	+	mRNA_4138	750.604	940.566	648.971	1810.04	1651.29	1899.16	29.1063	39.2065	28.499	60.199	55.1429	63.9189	1283.44	-1.19661	1.62e-10	4.75e-09	DOWN	cytochrome P450	[GO:0020037:heme binding][GO:0005506:iron ion binding][GO:0004497:monooxygenase activity][GO:0016705:oxidoreductase activity, acting on paired donors, with incorporation or reduction of molecular oxygen]	-	Fungal_trans domain-containing protein OS=Aspergillus rambellii OX=308745 GN=ARAM_001567 PE=4 SV=1
mRNA_5722	scaffold_27	42393	43088	1392	-	mRNA_5722	346.076	636.206	316.92	1237.13	1558.81	1398.3	31.6986	62.6411	32.8735	97.1871	122.957	111.164	915.573	-1.69212	1.64e-10	4.79e-09	DOWN	hypothetical protein	-	-	Zn(2)-C6 fungal-type domain-containing protein OS=Exophiala mesophila OX=212818 GN=B0A52_00164 PE=4 SV=1
mRNA_11071	scaffold_84	43337	45902	4066	-	mRNA_11071	218.037	158.797	187.462	435.453	462.405	447.113	6.83708	5.35273	6.65704	11.7114	12.4869	12.1689	318.211	-1.25173	1.71e-10	4.98e-09	DOWN	PLC-like phosphodiesterase	-	-	-
mRNA_7206	scaffold_38	15126	18240	3854	+	mRNA_7206	252.366	167.958	207.637	64.2142	70.1964	67.7118	8.34886	5.97297	7.77909	1.82202	1.99987	1.94426	138.347	1.63705	1.72e-10	5.01e-09	UP	hypothetical protein	[GO:0071944:cell periphery][GO:0000329:fungal-type vacuole membrane][GO:0005887:integral component of plasma membrane][GO:0005886:plasma membrane][GO:0015297:antiporter activity][GO:0015606:spermidine transmembrane transporter activity][GO:0000297:spermine transmembrane transporter activity][GO:0006855:drug transmembrane transport][GO:0015848:spermidine transport][GO:0000296:spermine transport]	-	MFS domain-containing protein OS=Exophiala xenobiotica OX=348802 GN=PV05_02612 PE=4 SV=1
mRNA_12422	scaffold_118	12469	13921	2226	+	mRNA_12422	822.974	821.469	1311.39	357.192	354.325	381.551	47.1377	50.5786	85.0635	17.5473	17.4773	18.9683	674.817	1.4358	1.75e-10	5.08e-09	UP	NADH:flavin oxidoreductase/NADH oxidase	[GO:0010181:FMN binding][GO:0016491:oxidoreductase activity][GO:0035835:indole alkaloid biosynthetic process]	-	Flavin oxidoreductase hxnT OS=Emericella nidulans (strain FGSC A4 / ATCC 38163 / CBS 112.46 / NRRL 194 / M139) OX=227321 GN=hxnT PE=2 SV=1
mRNA_12209	scaffold_110	67181	69245	1962	+	mRNA_12209	47.3187	115.026	81.5416	288.964	319.784	289.119	3.07497	8.03522	6.0009	16.1057	17.896	16.3071	190.292	-1.88339	1.87e-10	5.41e-09	DOWN		-	-	-
mRNA_10698	scaffold_77	123074	124291	2088	+	mRNA_10698	629.988	664.708	481.684	231.773	256.273	251.501	38.4689	43.6316	33.3095	12.1385	13.4763	13.3294	419.321	1.26379	1.88e-10	5.42e-09	UP	hypothetical protein	[GO:0005739:mitochondrion][GO:0005777:peroxisome][GO:0008413:8-oxo-7,8-dihydroguanosine triphosphate pyrophosphatase activity][GO:0003986:acetyl-CoA hydrolase activity][GO:0050451:CoA-disulfide reductase activity][GO:0000287:magnesium ion binding][GO:0030145:manganese ion binding][GO:1990748:cellular detoxification][GO:0015938:coenzyme A catabolic process][GO:0009132:nucleoside diphosphate metabo…	-	-
mRNA_12437	scaffold_118	54103	54754	1190	+	mRNA_12437	282.056	587.345	150.474	64.2142	56.8257	44.0664	30.2202	67.6468	18.2579	5.90089	5.2432	4.0979	197.497	2.62479	1.94e-10	5.6e-09	UP		-	-	-
mRNA_5463	scaffold_25	208467	211222	5262	+	mRNA_5463	290.407	281.966	321.123	132.442	113.651	117.152	7.03661	7.34425	8.81163	2.75238	2.3715	2.46377	209.457	1.2981	2.12e-10	6.08e-09	UP		-	-	-
mRNA_6820	scaffold_34	295005	296291	2268	+	mRNA_6820	160.512	150.653	203.434	387.292	469.09	423.468	9.02346	9.1041	12.9514	18.6736	22.7097	20.6623	299.075	-1.31168	2.21e-10	6.32e-09	DOWN		-	-	-
mRNA_10130	scaffold_69	20250	21094	1242	-	mRNA_10130	340.509	224.962	347.182	745.487	785.531	754.503	34.9554	24.825	40.3619	65.6375	69.445	67.2265	533.029	-1.32258	2.29e-10	6.51e-09	DOWN	hypothetical protein	-	-	-
mRNA_8080	scaffold_45	153993	156060	2888	+	mRNA_8080	7807.58	4500.26	6303.08	2387.97	2471.36	2498.89	344.689	213.571	315.132	90.42	93.9588	95.7526	4328.19	1.3388	2.29e-10	6.51e-09	UP	hypothetical protein	-	-	-
mRNA_3881	scaffold_16	300202	301029	1656	-	mRNA_3881	105.771	94.6674	73.1353	220.736	287.471	283.745	8.14357	7.83504	6.3768	14.5763	19.0604	18.9613	177.588	-1.53522	2.35e-10	6.66e-09	DOWN		-	-	-
mRNA_1306	scaffold_4	750479	751601	1538	+	mRNA_1306	1451.11	1915.74	1491.29	3209.71	3516.5	3561.86	120.296	170.719	140.004	228.214	251.046	256.284	2524.37	-1.08279	2.41e-10	6.82e-09	DOWN	60s ribosomal protein l34-b	[GO:0022625:cytosolic large ribosomal subunit][GO:0030687:preribosome, large subunit precursor][GO:0003735:structural constituent of ribosome][GO:0002181:cytoplasmic translation][GO:0042254:ribosome biogenesis]	[ko03010:Ribosome]	DNA binding OS=Didymella rabiei OX=5454 GN=ST47_g1073 PE=4 SV=1
mRNA_6254	scaffold_30	233339	237663	5688	+	mRNA_6254	173.502	231.07	147.111	465.553	470.204	481.506	3.88913	5.56781	3.73441	8.95042	9.07666	9.36792	328.158	-1.36421	2.44e-10	6.9e-09	DOWN	hypothetical protein	[GO:0000228:nuclear chromosome][GO:0005634:nucleus][GO:0005524:ATP binding][GO:0008094:DNA-dependent ATPase activity][GO:0030983:mismatched DNA binding][GO:0006298:mismatch repair][GO:0007131:reciprocal meiotic recombination]	-	DNA mismatch repair protein OS=Wallemia mellicola (strain ATCC MYA-4683 / CBS 633.66) OX=671144 GN=WALSEDRAFT_57633 PE=3 SV=1
mRNA_10604	scaffold_76	41312	42514	2046	-	mRNA_10604	488.032	636.206	585.923	1168.9	1173.28	1323.07	30.4124	42.618	41.3495	62.4748	62.9645	71.5611	895.902	-1.10005	2.5e-10	7.04e-09	DOWN		-	-	-
mRNA_2048	scaffold_7	553974	556787	4400	+	mRNA_2048	7875.31	9798.58	11199.8	22097.7	20028.3	20110.4	228.204	305.219	367.53	549.197	499.792	505.789	15185	-1.10798	2.54e-10	7.14e-09	DOWN	hypothetical protein	-	-	-
mRNA_3688	scaffold_15	334888	336508	2406	+	mRNA_3688	16619.1	18440.8	10624.8	40255.3	37919.4	38267.9	880.681	1050.47	637.618	1829.62	1730.47	1760.11	27021.2	-1.34988	2.58e-10	7.24e-09	DOWN	hypothetical protein	-	-	-
mRNA_4440	scaffold_19	311449	314098	3940	+	mRNA_4440	4341.26	2881.76	2658.09	1302.34	1321.47	1309.1	140.484	100.245	97.4113	36.1463	36.8266	36.7685	2302.34	1.32906	2.8e-10	7.82e-09	UP	hypothetical protein	-	-	-
mRNA_1605	scaffold_6	36282	37060	1462	+	mRNA_1605	139.173	158.797	216.043	55.1841	49.0261	40.842	12.1371	14.8866	21.3368	4.12762	3.68196	3.09144	109.844	1.82542	2.81e-10	7.82e-09	UP		-	-	-
mRNA_581	scaffold_2	574133	575690	2052	+	mRNA_581	2150.68	658.6	1419.83	369.232	299.727	305.241	133.631	43.9891	99.907	19.6768	16.0379	16.4614	867.219	2.11804	2.87e-10	7.98e-09	UP	candidate extracellular endoglucanase from glycoside hydrolase family GH5	[GO:0005576:extracellular region][GO:0008810:cellulase activity][GO:0030248:cellulose binding][GO:0030245:cellulose catabolic process]	[ko00500:Starch and sucrose metabolism]	Zn(2)-C6 fungal-type domain-containing protein OS=Pseudogymnoascus sp. VKM F-4519 (FW-2642) OX=1420914 GN=V501_03299 PE=4 SV=1
mRNA_2128	scaffold_8	120372	122641	3126	-	mRNA_2128	5165.16	5179.22	3417.18	2055.86	1836.25	1878.73	210.67	227.079	157.839	71.918	64.4973	66.5085	3255.4	1.25361	2.9e-10	8.06e-09	UP	MFS general substrate transporter	[GO:0016021:integral component of membrane][GO:0022857:transmembrane transporter activity]	-	Putative MFS-type transporter PB1E7,08c OS=Talaromyces islandicus OX=28573 GN=PISL3812_05501 PE=4 SV=1
mRNA_5805	scaffold_27	255825	257523	2448	+	mRNA_5805	8523.86	8361.27	5683.54	3359.21	3233.49	3178.16	443.948	468.125	335.23	150.058	145.03	143.67	5389.92	1.20767	2.98e-10	8.25e-09	UP	aspartic proteinase	[GO:0004190:aspartic-type endopeptidase activity]	-	-
mRNA_5144	scaffold_23	325577	326254	1356	+	mRNA_5144	12.0616	22.3944	10.0876	105.351	69.0822	83.8337	1.13411	2.2635	1.07415	8.496	5.59378	6.84163	50.4685	-2.5537	3.09e-10	8.53e-09	DOWN		-	-	-
mRNA_10301	scaffold_71	66608	67300	888	-	mRNA_10301	630.916	698.299	413.593	1495.99	1477.47	1447.74	90.5871	107.778	67.2505	184.225	182.685	180.418	1027.33	-1.34411	3.25e-10	8.93e-09	DOWN	hypothetical protein	-	-	-
mRNA_9326	scaffold_58	116217	118866	2088	+	mRNA_9326	199.481	239.213	117.689	524.751	556	663.146	12.1809	15.702	8.13844	27.4825	29.2377	35.1463	383.38	-1.65102	3.25e-10	8.93e-09	DOWN		-	-	-
mRNA_3289	scaffold_13	331821	334231	2274	+	mRNA_3289	1367.6	903.921	745.644	366.222	315.327	368.653	76.6791	54.4805	47.3453	17.6111	15.2254	17.9402	677.895	1.52214	3.27e-10	8.97e-09	UP	hypothetical protein	-	-	-
mRNA_1530	scaffold_5	593235	596447	4962	-	mRNA_1530	1141.21	990.445	1380.32	510.704	511.431	555.667	29.3237	27.3574	40.1661	11.255	11.3169	12.3925	848.297	1.15492	3.31e-10	9.08e-09	UP	hypothetical protein	-	-	Transcription factor OS=Ganoderma sinense ZZ0214-1 OX=1077348 GN=GSI_13474 PE=4 SV=1
mRNA_10824	scaffold_80	31383	32696	2386	-	mRNA_10824	270.923	252.446	331.21	649.166	598.341	667.445	14.4771	14.5011	20.0433	29.7522	27.5345	30.9561	461.588	-1.16252	3.32e-10	9.09e-09	DOWN	Metallo-hydrolase/oxidoreductase	-	-	-
mRNA_9498	scaffold_60	85696	86638	1434	+	mRNA_9498	13832.8	13703.4	6428.34	37457	34770.6	34850.1	1229.9	1309.72	647.27	2856.39	2662.33	2689.4	23507	-1.65661	3.5e-10	9.53e-09	DOWN	hypothetical protein	-	-	-
mRNA_10837	scaffold_80	72266	74663	2772	+	mRNA_10837	902.766	1037.27	796.922	1799	1956.59	1857.24	41.5231	51.2861	41.5106	70.9695	77.5005	74.1439	1391.63	-1.03671	3.58e-10	9.72e-09	DOWN	calcium/proton exchanger	[GO:0005623:cell][GO:0000324:fungal-type vacuole][GO:0000329:fungal-type vacuole membrane][GO:0016021:integral component of membrane][GO:0015369:calcium:proton antiporter activity][GO:0046872:metal ion binding][GO:0015386:potassium:proton antiporter activity][GO:0070588:calcium ion transmembrane transport][GO:0006816:calcium ion transport][GO:0006874:cellular calcium ion homeostasis][GO:0055085:t…	-	Fungal_trans domain-containing protein OS=Penicillium steckii OX=303698 GN=PENSTE_c002G04501 PE=3 SV=1
mRNA_4422	scaffold_19	273203	274554	2268	+	mRNA_4422	306.18	223.944	272.366	111.372	82.4529	69.8614	17.2124	13.5331	17.3399	5.36988	3.99174	3.40875	177.696	1.60404	3.72e-10	1.01e-08	UP	hypothetical protein	[GO:0005737:cytoplasm][GO:0004174:electron-transferring-flavoprotein dehydrogenase activity][GO:0050660:flavin adenine dinucleotide binding][GO:0009405:pathogenesis]	-	Uncharacterized protein (Fragment) OS=Aspergillus nomius NRRL 13137 OX=1509407 GN=ANOM_008258 PE=4 SV=1
mRNA_6440	scaffold_31	281938	282466	822	+	mRNA_6440	3176.85	3909.86	3004.43	6622.09	6920.47	6734.64	492.756	651.915	527.748	880.961	924.407	906.657	5061.39	-1.00694	3.88e-10	1.05e-08	DOWN	40S ribosomal protein S24	[GO:0005829:cytosol][GO:0022627:cytosolic small ribosomal subunit][GO:0005730:nucleolus][GO:0003735:structural constituent of ribosome][GO:0002182:cytoplasmic translational elongation][GO:0006364:rRNA processing]	[ko03010:Ribosome]	-
mRNA_7664	scaffold_41	300186	303270	5490	-	mRNA_7664	2416.04	1914.72	2125.97	4560.21	3945.48	4525.94	56.1098	47.8008	55.9139	90.8336	78.9091	91.23	3248.06	-1.01308	4.14e-10	1.12e-08	DOWN	hypothetical protein	-	-	-
mRNA_9969	scaffold_67	3389	3923	900	+	mRNA_9969	1591.21	1332.47	987.747	548.831	547.086	481.506	225.42	202.916	158.467	66.6852	66.744	59.2052	914.807	1.30981	4.39e-10	1.18e-08	UP	hypothetical protein	-	-	-
mRNA_6249	scaffold_30	223616	224061	750	-	mRNA_6249	1086.47	1514.68	646.449	3287.97	3499.79	3482.32	184.7	276.796	124.454	479.402	512.366	513.817	2252.95	-1.66161	4.39e-10	1.18e-08	DOWN	hypothetical protein	-	-	-
mRNA_4911	scaffold_22	133768	135911	3774	-	mRNA_4911	449.063	276.877	433.768	924.083	970.493	1085.54	15.171	10.0551	16.5955	26.7758	28.2351	31.8306	689.97	-1.36026	4.42e-10	1.18e-08	DOWN	hypothetical protein	[GO:0000781:chromosome, telomeric region][GO:0005634:nucleus][GO:0031151:histone methyltransferase activity (H3-K79 specific)][GO:0006348:chromatin silencing at telomere][GO:0000077:DNA damage checkpoint][GO:2000677:regulation of transcription regulatory region DNA binding]	[ko00310:Lysine degradation]	-
mRNA_4512	scaffold_20	11371	12336	1438	-	mRNA_4512	1028.95	2000.23	1323.16	4065.56	4247.44	3799.39	91.2311	190.643	132.859	309.169	324.315	292.385	2744.12	-1.47696	4.43e-10	1.18e-08	DOWN	ribosomal protein 60S	[GO:0005829:cytosol][GO:0022625:cytosolic large ribosomal subunit][GO:0030295:protein kinase activator activity][GO:0043021:ribonucleoprotein complex binding][GO:0003735:structural constituent of ribosome][GO:0002181:cytoplasmic translation][GO:0002182:cytoplasmic translational elongation]	[ko03010:Ribosome]	-
mRNA_9202	scaffold_57	17156	18386	2102	+	mRNA_9202	305.252	260.59	324.485	84.2812	69.0822	128.975	18.5154	16.9913	22.2894	4.38461	3.60855	6.79005	195.444	1.65731	4.52e-10	1.21e-08	UP	hypothetical protein	-	-	-
mRNA_2965	scaffold_12	56923	59692	4728	-	mRNA_2965	238.449	252.446	167.286	598.998	547.086	506.226	6.43022	7.318	5.1088	13.8542	12.7051	11.8486	385.082	-1.33033	4.69e-10	1.25e-08	DOWN	hypothetical protein	-	[ko03013:RNA transport][ko03015:mRNA surveillance pathway]	-
mRNA_747	scaffold_3	129285	131728	3444	-	mRNA_747	1461.31	2405.37	1376.12	4654.53	4775.58	4466.83	54.0988	95.7236	57.6938	147.79	152.252	143.528	3189.96	-1.40675	5.01e-10	1.33e-08	DOWN	40S ribosomal protein S7	[GO:0005829:cytosol][GO:0022627:cytosolic small ribosomal subunit][GO:0005730:nucleolus][GO:0005634:nucleus][GO:0032040:small-subunit processome][GO:0003735:structural constituent of ribosome][GO:0002181:cytoplasmic translation][GO:0042274:ribosomal small subunit biogenesis][GO:0042254:ribosome biogenesis][GO:0006364:rRNA processing]	[ko03010:Ribosome]	Zn(2)-C6 fungal-type domain-containing protein OS=Pseudogymnoascus sp. VKM F-4515 (FW-2607) OX=1420909 GN=V496_01671 PE=4 SV=1
mRNA_1711	scaffold_6	308469	309420	1680	-	mRNA_1711	4138.99	2629.31	4610.04	1464.89	1483.04	1500.41	314.118	214.503	396.216	95.3517	96.9264	98.8327	2637.78	1.35514	5.25e-10	1.39e-08	UP	hypothetical protein	-	-	-
mRNA_7876	scaffold_43	198316	199130	1518	-	mRNA_7876	2108.93	2742.3	2934.66	1110.71	1220.08	1258.58	177.132	247.596	279.14	80.013	88.2502	91.7508	1895.88	1.11728	5.27e-10	1.4e-08	UP	hypothetical protein	-	-	Fungal_trans domain-containing protein OS=Gibberella moniliformis OX=117187 GN=FVER53590_08322 PE=4 SV=1
mRNA_2290	scaffold_8	547125	548339	1854	-	mRNA_2290	545.556	678.959	578.357	1324.42	1208.94	1168.3	37.5178	50.192	45.0425	78.1176	71.5967	69.734	917.421	-1.03857	5.3e-10	1.4e-08	DOWN	hypothetical protein	[GO:0005737:cytoplasm][GO:0005829:cytosol][GO:0005634:nucleus][GO:0004364:glutathione transferase activity][GO:1990748:cellular detoxification]	[ko00480:Glutathione metabolism][ko00980:Metabolism of xenobiotics by cytochrome P450]	Uncharacterized protein OS=Scedosporium apiospermum OX=563466 GN=SAPIO_CDS6203 PE=3 SV=1
mRNA_2127	scaffold_8	113720	115731	3558	-	mRNA_2127	464.836	334.899	373.242	170.569	134.822	152.62	16.6572	12.9006	15.1468	5.24237	4.16057	4.74687	271.831	1.35594	5.31e-10	1.4e-08	UP		-	-	-
mRNA_2772	scaffold_11	102861	104671	3018	-	mRNA_2772	285.768	302.325	349.704	133.445	106.966	133.274	12.0726	13.7295	16.7308	4.83523	3.89157	4.88683	218.58	1.32698	5.31e-10	1.4e-08	UP	NIF3-like protein-like protein	[GO:0005737:cytoplasm][GO:0005829:cytosol][GO:0005739:mitochondrion][GO:0005634:nucleus][GO:0003933:GTP cyclohydrolase activity]	-	Ngg1-interacting factor 3 protein NIF3L1 OS=Phaffia rhodozyma OX=5421 PE=4 SV=1
mRNA_5524	scaffold_25	363486	365621	3300	-	mRNA_5524	951.94	973.14	1021.37	387.292	532.601	435.29	36.7793	40.4168	44.6895	12.8339	17.721	14.5971	716.939	1.12134	5.54e-10	1.46e-08	UP	MFS general substrate transporter	[GO:0016021:integral component of membrane][GO:0022857:transmembrane transporter activity]	-	MFS domain-containing protein OS=Cytospora leucostoma OX=1230097 GN=VPNG_04198 PE=4 SV=1
mRNA_1230	scaffold_4	545859	549508	6452	-	mRNA_1230	788.644	977.212	610.301	1918.4	1807.28	1872.29	15.5846	20.7585	13.658	32.5146	30.756	32.1128	1329.02	-1.23716	5.7e-10	1.49e-08	DOWN	hypothetical protein	-	-	-
mRNA_1277	scaffold_4	681526	683023	2784	-	mRNA_1277	2481.91	4697.74	1476.16	673.246	758.79	681.417	113.664	231.271	76.5595	26.4447	29.9262	27.086	1794.88	2.03391	5.89e-10	1.54e-08	UP	hypothetical protein	-	-	-
mRNA_3310	scaffold_13	387612	388260	1062	-	mRNA_3310	583.597	897.813	305.991	2322.75	2182.77	2153.88	70.0642	115.868	41.6026	239.173	225.675	224.439	1407.8	-1.89858	6e-10	1.57e-08	DOWN	hypothetical protein	-	-	-
mRNA_3679	scaffold_15	314678	316426	2658	-	mRNA_3679	712.563	426.512	1123.93	176.589	215.046	211.734	34.1803	21.9926	61.0548	7.26512	8.88333	8.81528	477.729	1.9083	6.14e-10	1.6e-08	UP	MFS general substrate transporter	[GO:0016021:integral component of membrane][GO:0005886:plasma membrane][GO:0055085:transmembrane transport]	-	MFS domain-containing protein OS=Aspergillus thermomutatus OX=41047 GN=CDV56_106414 PE=4 SV=1
mRNA_12102	scaffold_107	56399	57531	1728	-	mRNA_12102	1088.33	651.474	500.178	225.753	241.788	216.033	80.3017	51.6719	41.7943	14.2864	15.3635	13.8349	487.259	1.71222	6.32e-10	1.64e-08	UP	tRNAHis guanylyltransferase	[GO:0005829:cytosol][GO:0005634:nucleus][GO:0005525:GTP binding][GO:0000287:magnesium ion binding][GO:0008193:tRNA guanylyltransferase activity][GO:0006400:tRNA modification][GO:0008033:tRNA processing]	-	-
mRNA_6864	scaffold_35	124069	127764	6524	-	mRNA_6864	175.357	172.03	209.318	41.1372	72.4248	56.9639	3.42703	3.61402	4.63264	0.689532	1.21891	0.966244	121.205	1.71206	6.46e-10	1.67e-08	UP	hypothetical protein	-	-	-
mRNA_5023	scaffold_22	449226	449778	864	-	mRNA_5023	181.852	243.285	168.127	455.52	482.461	490.105	26.8357	38.5925	28.097	57.6537	61.3123	62.7734	336.892	-1.2698	6.97e-10	1.8e-08	DOWN	hypothetical protein	-	-	-
mRNA_6558	scaffold_32	250437	253001	3684	-	mRNA_6558	1132.86	1015.89	808.691	473.58	430.092	407.346	39.2072	37.7946	31.6956	14.0575	12.8186	12.2361	711.411	1.17304	7.17e-10	1.85e-08	UP	MFS general substrate transporter	-	-	-
mRNA_9856	scaffold_64	186872	188118	2130	+	mRNA_9856	755.243	577.166	675.871	278.93	296.385	327.811	45.208	37.1383	45.8163	14.3202	15.2783	17.0312	485.234	1.15363	7.37e-10	1.89e-08	UP	Pantoate-beta-alanine ligase	[GO:0005737:cytoplasm][GO:0005634:nucleus][GO:0005524:ATP binding][GO:0004592:pantoate-beta-alanine ligase activity][GO:0015940:pantothenate biosynthetic process][GO:0033317:pantothenate biosynthetic process from valine]	[ko00410:beta-Alanine metabolism][ko00770:Pantothenate and CoA biosynthesis]	-
mRNA_1110	scaffold_4	258596	260385	2898	+	mRNA_1110	740.398	522.197	796.922	260.87	268.529	299.867	32.5743	24.6966	39.7058	9.84373	10.174	11.4507	481.464	1.31334	7.37e-10	1.89e-08	UP	DRMBL-domain-containing protein	[GO:0000784:nuclear chromosome, telomeric region][GO:0005634:nucleus][GO:0035312:5'-3' exodeoxyribonuclease activity][GO:0008409:5'-3' exonuclease activity][GO:0003684:damaged DNA binding][GO:0046872:metal ion binding][GO:0006281:DNA repair][GO:0006303:double-strand break repair via nonhomologous end joining][GO:0036297:interstrand cross-link repair][GO:0031848:protection from non-homologous end …	-	DNA cross-link repair protein pso2/snm1 OS=Diplocarpon rosae OX=946125 GN=BUE80_DR002852 PE=4 SV=1
mRNA_9502	scaffold_60	95317	96936	2670	-	mRNA_9502	866.581	1685.69	353.067	11817.4	11110	11213.3	41.3815	86.5301	19.0933	484	456.879	464.753	6174.34	-3.55496	7.93e-10	2.03e-08	DOWN	ppt1.1, ppt1; tryptophan dimethylallyl transferase variant 1	[GO:0016765:transferase activity, transferring alkyl or aryl (other than methyl) groups][GO:0009820:alkaloid metabolic process]	-	4-O-dimethylallyl-L-tyrosine synthase OS=Claviceps purpurea (strain 20.1) OX=1111077 GN=tcpD PE=2 SV=1
mRNA_8500	scaffold_49	147490	148945	2488	-	mRNA_8500	126.183	211.729	117.689	459.533	425.635	436.365	6.46634	11.6636	6.83001	20.1976	18.7839	19.4089	296.189	-1.54018	8.19e-10	2.09e-08	DOWN	hypothetical protein	-	-	-
mRNA_7489	scaffold_40	116611	118343	702	+	mRNA_7489	38.0405	57.004	33.6254	141.472	142.621	151.546	6.90903	11.1293	6.91618	22.0377	22.3073	23.8895	94.0514	-1.76751	8.5e-10	2.16e-08	DOWN		-	-	-
mRNA_1687	scaffold_6	243366	244687	2262	-	mRNA_1687	3910.75	3018.16	3336.48	7344.5	6392.33	6795.9	220.432	182.873	212.977	355.061	310.288	332.472	5133.02	-1.0001	8.9e-10	2.26e-08	DOWN	hypothetical protein	-	-	-
mRNA_9066	scaffold_55	148253	150252	3306	-	mRNA_9066	1744.3	1370.13	1658.57	801.674	772.16	800.719	67.2706	56.8016	72.4382	26.5173	25.6451	26.8027	1191.26	1.00744	9.05e-10	2.29e-08	UP		-	-	-
mRNA_713	scaffold_3	52780	53326	750	+	mRNA_713	767.305	1050.5	784.313	1824.08	1831.79	1902.38	130.441	191.972	150.995	265.961	268.172	280.696	1360.06	-1.09559	9.52e-10	2.4e-08	DOWN	ribosomal protein L35	[GO:0005829:cytosol][GO:0022625:cytosolic large ribosomal subunit][GO:0005730:nucleolus][GO:0003729:mRNA binding][GO:0003735:structural constituent of ribosome][GO:0002181:cytoplasmic translation][GO:0000463:maturation of LSU-rRNA from tricistronic rRNA transcript (SSU-rRNA, 5.8S rRNA, LSU-rRNA)]	[ko03010:Ribosome]	-
mRNA_4171	scaffold_18	83493	90588	9726	+	mRNA_4171	2020.79	1975.8	1406.38	3886.97	3931	3889.67	26.4907	27.8426	20.8788	43.7029	44.378	44.2567	2851.77	-1.11593	1.02e-09	2.56e-08	DOWN	hypothetical protein	[GO:0000324:fungal-type vacuole][GO:0016021:integral component of membrane][GO:0016020:membrane][GO:0005774:vacuolar membrane][GO:0005524:ATP binding][GO:0016887:ATPase activity][GO:0042626:ATPase activity, coupled to transmembrane movement of substances][GO:0008559:xenobiotic transmembrane transporting ATPase activity][GO:0071996:glutathione transmembrane import into vacuole][GO:0036246:phytoche…	-	Pleiotropic ABC efflux transporter of multiple drugs YBT1 OS=Candida glabrata (strain ATCC 2001 / CBS 138 / JCM 3761 / NBRC 0622 / NRRL Y-65) OX=284593 GN=YBT1 PE=2 SV=1
mRNA_2946	scaffold_12	6236	8527	3654	-	mRNA_2946	3207.46	1390.49	2791.75	828.765	714.22	772.775	111.918	52.1555	110.317	24.8025	21.4616	23.4037	1617.58	1.67412	1.05e-09	2.64e-08	UP	hypothetical protein	-	-	-
mRNA_12271	scaffold_113	12626	13633	1352	+	mRNA_12271	501.949	729.855	365.676	1493.98	1596.69	1389.7	47.3359	73.9879	39.0532	120.838	129.671	113.749	1012.98	-1.48906	1.07e-09	2.68e-08	DOWN		-	-	-
mRNA_8562	scaffold_50	70236	71671	2394	+	mRNA_8562	459.269	774.644	496.816	235.787	182.733	181.64	24.4597	44.3485	29.9645	10.7703	8.38094	8.39629	388.481	1.52631	1.08e-09	2.7e-08	UP	hypothetical protein	-	-	-
mRNA_2657	scaffold_10	362030	362451	844	+	mRNA_2657	35.257	34.6096	31.9441	128.428	106.966	108.554	5.32613	5.62024	5.46493	16.64	13.9156	14.2332	74.2932	-1.75867	1.14e-09	2.84e-08	DOWN		-	-	-
mRNA_3081	scaffold_12	346707	347253	750	+	mRNA_3081	110.41	134.367	79.8604	268.897	356.553	306.315	18.7696	24.5545	15.3747	39.2065	52.199	45.1969	209.4	-1.52474	1.2e-09	2.98e-08	DOWN	40S ribosomal protein S20	[GO:0005829:cytosol][GO:0022627:cytosolic small ribosomal subunit][GO:0003735:structural constituent of ribosome][GO:0002181:cytoplasmic translation][GO:0042254:ribosome biogenesis]	[ko03010:Ribosome]	Zn(2)-C6 fungal-type domain-containing protein OS=Peniophora sp. CBMAI 1063 OX=718367 GN=PNH_LOCUS16427 PE=3 SV=1
mRNA_2223	scaffold_8	357261	359847	4584	+	mRNA_2223	1336.98	1481.09	785.154	3202.68	3167.75	3205.03	37.1869	44.283	24.7312	76.4017	75.8762	77.3727	2196.45	-1.41058	1.22e-09	3.03e-08	DOWN	aspartic peptidase A1	[GO:0000324:fungal-type vacuole][GO:0004190:aspartic-type endopeptidase activity][GO:0030163:protein catabolic process][GO:0006508:proteolysis]	-	Peptidase A1 domain-containing protein OS=Bondarzewia mesenterica OX=1095465 GN=EW146_g5492 PE=3 SV=1
mRNA_7342	scaffold_39	45381	46303	1382	+	mRNA_7342	885.137	1133.97	752.369	380.269	375.495	424.542	81.6602	112.459	78.6065	30.0896	29.8329	33.9949	658.631	1.23086	1.28e-09	3.16e-08	UP	hypothetical protein	-	[ko02010:ABC transporters][ko04146:Peroxisome]	-
mRNA_3301	scaffold_13	365981	366563	930	-	mRNA_3301	65332.2	42317.3	55983.8	117319	121333	121020	8956.79	6236.43	8691.91	13795	14325	14400.5	87217.6	-1.13621	1.3e-09	3.18e-08	DOWN	small heat shock protein	-	[ko04141:Protein processing in endoplasmic reticulum]	-
mRNA_5733	scaffold_27	67682	70003	4396	+	mRNA_5733	5840.61	1464.8	4329.27	886.959	812.273	855.533	169.398	45.669	142.198	22.0638	20.2882	21.5367	2364.91	2.18723	1.35e-09	3.32e-08	UP	hypothetical protein	-	-	-
mRNA_5538	scaffold_25	394618	395713	2072	+	mRNA_5538	1613.47	1213.37	1245.82	3207.7	2661.89	2792.31	99.2842	80.261	86.8165	169.292	141.059	149.133	2122.43	-1.08875	1.38e-09	3.38e-08	DOWN		-	-	-
mRNA_8683	scaffold_51	140022	141581	2658	+	mRNA_8683	373.91	345.078	368.198	138.462	181.619	148.321	17.9358	17.7936	20.0015	5.69651	7.5025	6.17517	259.265	1.2165	1.39e-09	3.39e-08	UP	D123-domain-containing protein	[GO:0005737:cytoplasm][GO:0007049:cell cycle][GO:0051301:cell division]	-	-
mRNA_5072	scaffold_23	113867	114331	930	-	mRNA_5072	460.197	387.831	595.17	212.71	170.477	171.967	63.0912	57.1558	92.4047	25.0114	20.1271	20.4626	333.059	1.37847	1.39e-09	3.4e-08	UP	hypothetical protein	-	-	-
mRNA_6058	scaffold_29	135692	136706	1706	+	mRNA_6058	1224.72	1770.18	1180.25	3255.86	3231.26	3006.19	91.5304	142.213	99.8922	208.699	207.966	195.002	2278.08	-1.18556	1.42e-09	3.45e-08	DOWN	60S ribosomal protein L30	[GO:0005829:cytosol][GO:0022625:cytosolic large ribosomal subunit][GO:0003723:RNA binding][GO:0003735:structural constituent of ribosome][GO:0002181:cytoplasmic translation][GO:0006364:rRNA processing]	[ko03010:Ribosome]	-
mRNA_10382	scaffold_72	132614	134186	2704	+	mRNA_10382	527.928	514.054	416.115	1043.48	989.435	955.489	24.8929	26.0557	22.2199	42.1999	40.1772	39.1039	741.084	-1.03619	1.51e-09	3.66e-08	DOWN	hypothetical protein	-	-	-
mRNA_4819	scaffold_21	344262	345700	1938	-	mRNA_4819	1274.82	1132.95	326.167	169.566	200.561	187.014	83.8693	80.1235	24.3009	9.56792	11.363	10.6787	548.514	2.29469	1.61e-09	3.89e-08	UP		-	-	-
mRNA_9350	scaffold_58	179397	181283	3566	-	mRNA_9350	335.87	349.15	435.449	146.489	155.992	169.817	12.0087	13.4193	17.6316	4.49217	4.80308	5.26988	265.461	1.24768	1.62e-09	3.92e-08	UP	hypothetical protein	-	-	-
mRNA_2151	scaffold_8	194648	197333	5070	-	mRNA_2151	175.357	157.779	295.904	69.2309	47.9118	50.5152	4.40985	4.26523	8.4271	1.49323	1.03761	1.10259	132.783	1.90722	1.82e-09	4.39e-08	UP		-	-	-
mRNA_2129	scaffold_8	123173	124797	2598	+	mRNA_2129	1787.9	1269.36	1501.37	682.276	637.339	766.326	87.7431	66.9647	83.4422	28.718	26.9358	32.6419	1107.43	1.12803	1.83e-09	4.41e-08	UP	hypothetical protein	[GO:0016593:Cdc73/Paf1 complex][GO:0005829:cytosol][GO:0005634:nucleus][GO:0035327:transcriptionally active chromatin][GO:0003682:chromatin binding][GO:0000993:RNA polymerase II complex binding][GO:0043486:histone exchange][GO:0016570:histone modification][GO:0033696:negative regulation of extent of heterochromatin assembly][GO:0006368:transcription elongation from RNA polymerase II promoter]	-	RNA polymerase II-associated factor 1 OS=Cryptococcus gattii serotype B (strain R265) OX=294750 GN=CNBG_5373 PE=4 SV=1
mRNA_11190	scaffold_86	85477	86379	1470	+	mRNA_11190	391.539	308.432	410.23	105.351	161.563	148.321	33.9598	28.757	40.2945	7.83712	12.0677	11.1657	254.24	1.42159	1.85e-09	4.44e-08	UP	hypothetical protein	[GO:0000786:nucleosome][GO:0005634:nucleus][GO:0003677:DNA binding][GO:0046982:protein heterodimerization activity]	-	Histone H4 OS=Saccharomyces cerevisiae (strain ATCC 204508 / S288c) OX=559292 GN=HHF1 PE=1 SV=2
mRNA_8319	scaffold_47	231600	233809	4212	-	mRNA_8319	911.116	761.411	876.783	381.272	400.008	455.711	27.5799	24.776	30.0566	9.89874	10.4275	11.973	631.05	1.04382	1.88e-09	4.5e-08	UP	hypothetical protein	-	-	-
mRNA_418	scaffold_2	188170	190129	3218	-	mRNA_418	2144.19	5120.18	1661.94	12123.4	11741.7	11778.6	84.9541	218.072	74.57	411.978	400.632	405.051	7428.35	-1.99773	1.94e-09	4.64e-08	DOWN	hypothetical protein	-	-	-
mRNA_8554	scaffold_50	30594	34576	6552	-	mRNA_8554	5349.79	3694.06	4422.58	2183.28	2122.61	2108.74	104.105	77.2736	97.4626	36.4393	35.5709	35.6164	3313.51	1.06998	1.98e-09	4.71e-08	UP	hypothetical protein	[GO:0016491:oxidoreductase activity][GO:0016740:transferase activity]	-	Carrier domain-containing protein OS=Phellinidium pouzarii OX=167371 GN=EW145_g7002 PE=4 SV=1
mRNA_2118	scaffold_8	85078	87095	3924	-	mRNA_2118	176.285	178.138	198.39	66.2209	76.8818	54.8143	5.72789	6.22196	7.30006	1.84544	2.15126	1.54584	125.122	1.48345	1.99e-09	4.75e-08	UP	hypothetical protein	-	-	-
mRNA_5488	scaffold_25	279379	280793	2362	-	mRNA_5488	80.7201	178.138	85.7448	385.285	391.094	401.972	4.35722	10.3366	5.2416	17.8376	18.1803	18.8329	253.826	-1.77829	2e-09	4.75e-08	DOWN	hypothetical protein	-	-	-
mRNA_3674	scaffold_15	298671	299847	2026	-	mRNA_3674	390.611	513.036	355.589	886.959	942.637	961.938	24.5818	34.7064	25.3422	47.8738	51.0863	52.5422	675.128	-1.14984	2.05e-09	4.86e-08	DOWN	hypothetical protein	-	-	-
mRNA_10578	scaffold_75	133010	134486	2718	+	mRNA_10578	345.148	401.064	646.449	1189.97	1267.99	1315.54	16.1906	20.2239	34.3416	47.8762	51.2231	53.562	861.028	-1.43688	2.15e-09	5.08e-08	DOWN	hypothetical protein	-	-	-
mRNA_4854	scaffold_21	442670	443870	1764	-	mRNA_4854	300.613	269.751	216.884	589.968	613.94	547.069	21.7278	20.9588	17.7527	36.5732	38.2143	34.3197	423.037	-1.15441	2.27e-09	5.35e-08	DOWN	hypothetical protein	-	-	-
mRNA_1996	scaffold_7	431619	432930	2074	+	mRNA_1996	962.146	967.032	736.397	1771.91	1826.22	1799.2	59.148	63.9048	51.2671	93.4258	96.6815	96	1343.82	-1.01836	2.39e-09	5.61e-08	DOWN	GTP-binding protein ypt1	[GO:0005789:endoplasmic reticulum membrane][GO:0000139:Golgi membrane][GO:0034045:phagophore assembly site membrane][GO:0005525:GTP binding][GO:0003924:GTPase activity][GO:0000045:autophagosome assembly][GO:0006886:intracellular protein transport][GO:0032482:Rab protein signal transduction]	-	Zinc-finger transcription factor OS=Ganoderma boninense OX=34458 GN=G1UAJ9 PE=4 SV=1
mRNA_12525	scaffold_122	2579	4052	2382	-	mRNA_12525	538.134	442.799	449.74	215.72	222.846	227.856	28.8042	25.478	27.2619	9.90334	10.2722	10.5857	349.516	1.10243	2.48e-09	5.81e-08	UP	hypothetical protein	[GO:0005829:cytosol][GO:0005730:nucleolus][GO:0005634:nucleus][GO:0016435:rRNA (guanine) methyltransferase activity][GO:0070043:rRNA (guanine-N7-)-methyltransferase activity][GO:0070476:rRNA (guanine-N7)-methylation]	-	-
mRNA_11548	scaffold_94	31767	34117	3146	-	mRNA_11548	785.861	549.682	859.97	301.004	299.727	313.839	31.8489	23.9471	39.4694	10.4628	10.4608	11.0395	518.347	1.26419	2.52e-09	5.9e-08	UP	hypothetical protein	[GO:0071627:integral component of fungal-type vacuolar membrane][GO:0005886:plasma membrane][GO:0055085:transmembrane transport]	-	MFS general substrate transporter OS=Lentinula edodes OX=5353 GN=LENED_006263 PE=4 SV=1
mRNA_1387	scaffold_5	165038	166422	2436	+	mRNA_1387	841.53	705.425	1095.35	386.289	377.723	365.429	44.0454	39.6894	64.9248	17.3408	17.0253	16.6007	628.624	1.22684	2.55e-09	5.96e-08	UP	hypothetical protein	[GO:0005829:cytosol][GO:0000112:nucleotide-excision repair factor 3 complex][GO:0005634:nucleus][GO:0005675:transcription factor TFIIH holo complex][GO:0070985:transcription factor TFIIK complex][GO:0061575:cyclin-dependent protein serine/threonine kinase activator activity][GO:0016251:RNA polymerase II general transcription initiation factor activity][GO:0061630:ubiquitin protein ligase activity…	[ko03022:Basal transcription factors][ko03420:Nucleotide excision repair]	RNA polymerase II transcription factor B subunit 3 OS=Sparassis crispa OX=139825 GN=SCP_0407590 PE=4 SV=1
mRNA_808	scaffold_3	301432	303798	4210	+	mRNA_808	2056.97	1102.42	2043.58	651.172	590.541	654.548	62.2951	35.8893	70.0884	16.914	15.4016	17.2052	1183.21	1.45641	2.6e-09	6.07e-08	UP	ankyrin	-	-	-
mRNA_3461	scaffold_14	226829	228980	4196	+	mRNA_3461	1913.16	1582.88	1441.69	802.678	855.727	748.054	58.1331	51.7027	49.6103	20.9189	22.3923	19.7287	1224.03	1.0369	2.9e-09	6.69e-08	UP	hypothetical protein	-	-	-
mRNA_8889	scaffold_53	175801	176615	1496	+	mRNA_8889	1580.07	1465.82	929.743	3418.4	3094.21	3119.04	134.665	134.292	89.7361	249.876	227.1	230.723	2267.88	-1.27701	2.96e-09	6.82e-08	DOWN	phosphotyrosine protein	[GO:0005829:cytosol][GO:0005634:nucleus][GO:0004725:protein tyrosine phosphatase activity][GO:0008138:protein tyrosine/serine/threonine phosphatase activity][GO:0006470:protein dephosphorylation][GO:0000027:ribosomal large subunit assembly][GO:0023052:signaling]	-	Uncharacterized protein OS=Mycena chlorophos OX=658473 GN=MCHLO_11519 PE=4 SV=1
mRNA_12796	scaffold_135	21175	22040	1576	+	mRNA_12796	743.181	1054.57	611.983	1768.9	2051.29	2215.14	60.1238	91.7111	56.0685	122.739	142.913	155.542	1407.51	-1.3253	2.98e-09	6.85e-08	DOWN		-	-	-
mRNA_1298	scaffold_4	721767	722436	1014	+	mRNA_1298	1242.35	836.737	1144.95	2480.27	2303.11	2236.64	156.211	113.097	163.036	267.482	249.388	244.095	1707.34	-1.12221	2.99e-09	6.87e-08	DOWN	hypothetical protein	-	-	-
mRNA_5001	scaffold_22	381717	382463	1494	-	mRNA_5001	48.2465	37.6634	72.2946	237.793	147.078	189.163	4.1174	3.45517	6.98701	17.4053	10.8093	14.0116	122.04	-1.85348	3.07e-09	7e-08	DOWN		-	-	-
mRNA_707	scaffold_3	37634	38529	1686	-	mRNA_707	321.953	355.257	202.593	720.403	759.904	760.952	24.3468	28.8793	17.3501	46.7253	49.488	49.946	520.177	-1.35097	3.12e-09	7.12e-08	DOWN	hypothetical protein	-	-	-
mRNA_165	scaffold_1	453837	455259	2028	-	mRNA_165	523.289	480.462	391.736	929.099	1047.37	941.517	32.8989	32.4708	27.8908	50.0989	56.7065	51.3761	718.913	-1.0648	3.13e-09	7.13e-08	DOWN	hypothetical protein	[GO:0005829:cytosol][GO:0005634:nucleus][GO:0000439:transcription factor TFIIH core complex][GO:0005675:transcription factor TFIIH holo complex][GO:0046872:metal ion binding][GO:0016251:RNA polymerase II general transcription initiation factor activity][GO:0006289:nucleotide-excision repair][GO:0070816:phosphorylation of RNA polymerase II C-terminal domain][GO:0006367:transcription initiation fro…	[ko03022:Basal transcription factors][ko03420:Nucleotide excision repair]	RNA polymerase II transcription factor B subunit 4 OS=Sparassis crispa OX=139825 GN=SCP_0308390 PE=4 SV=1
mRNA_623	scaffold_2	670634	671881	2388	+	mRNA_623	250.511	313.522	354.748	717.393	684.136	631.977	13.3752	17.9943	21.4497	32.8516	31.4563	29.2865	492.048	-1.14561	3.17e-09	7.19e-08	DOWN	hypothetical protein	-	-	-
mRNA_11897	scaffold_101	102469	107309	7086	-	mRNA_11897	739.47	933.441	528.76	1963.55	1719.25	1750.83	13.3054	18.0545	10.7744	30.3022	26.6402	27.3429	1272.55	-1.30429	3.18e-09	7.2e-08	DOWN	fatty acid hydroxylase	[GO:0016020:membrane][GO:0070330:aromatase activity][GO:0010181:FMN binding][GO:0020037:heme binding][GO:0005506:iron ion binding][GO:0003958:NADPH-hemoprotein reductase activity]	[ko00071:Fatty acid degradation][ko00380:Tryptophan metabolism][ko00627:Aminobenzoate degradation]	Uncharacterized protein OS=Fusarium oxysporum f. sp. melonis 26406 OX=1089452 GN=FOMG_13278 PE=4 SV=1
mRNA_950	scaffold_3	650259	652207	2734	-	mRNA_950	423.085	333.881	552.297	185.619	116.994	147.246	19.7304	16.7376	29.1683	7.42434	4.69855	5.96001	293.187	1.54066	3.18e-09	7.2e-08	UP	COP9 signalosome complex subunit 12	-	-	-
mRNA_7847	scaffold_43	125563	128139	4172	-	mRNA_7847	380.405	361.365	463.19	171.572	188.305	174.116	11.6255	11.8714	16.0306	4.49714	4.95582	4.61844	289.825	1.17553	3.28e-09	7.41e-08	UP	hypothetical protein	-	-	-
mRNA_7218	scaffold_38	54217	56248	3726	+	mRNA_7218	47.3187	84.4881	62.207	242.81	189.419	179.49	1.61919	3.1078	2.41064	7.12619	5.58187	5.33087	134.289	-1.66114	3.35e-09	7.56e-08	DOWN	hypothetical protein	-	-	-
mRNA_11372	scaffold_90	299	847	858	-	mRNA_11372	0.927817	2.03586	3.36254	52.174	32.3126	35.4681	0.137874	0.325208	0.565869	6.64968	4.13508	4.57458	21.0468	-4.22439	3.68e-09	8.25e-08	DOWN		-	-	-
mRNA_9091	scaffold_55	197642	199771	3492	+	mRNA_9091	963.074	1181.82	436.29	235.787	247.359	245.052	35.1636	46.3849	18.04	7.38377	7.77771	7.76578	551.563	1.82507	3.73e-09	8.35e-08	UP	MFS general substrate transporter	[GO:0000329:fungal-type vacuole membrane][GO:0005887:integral component of plasma membrane][GO:0000297:spermine transmembrane transporter activity][GO:0006855:drug transmembrane transport][GO:1903710:spermine transmembrane transport]	-	MFS general substrate transporter OS=Aspergillus violaceofuscus CBS 115571 OX=1450538 GN=BO99DRAFT_430030 PE=4 SV=1
mRNA_5913	scaffold_28	118137	118350	330	+	mRNA_5913	45.463	69.2192	36.1473	183.613	155.992	159.069	17.5652	28.7484	15.8161	60.8446	51.9024	53.3424	108.251	-1.73389	3.75e-09	8.38e-08	DOWN	hypothetical protein	-	-	Zn(2)-C6 fungal-type domain-containing protein OS=Sparassis crispa OX=139825 GN=SCP_0503910 PE=4 SV=1
mRNA_2248	scaffold_8	428216	429157	1674	-	mRNA_2248	12494.9	8854.96	10202	5238.47	4895.92	5357.83	951.668	724.99	879.962	342.202	321.128	354.188	7840.68	1.02619	3.78e-09	8.43e-08	UP	hypothetical protein	-	-	Zn(2)-C6 fungal-type domain-containing protein OS=Zymoseptoria tritici ST99CH_1A5 OX=1276529 GN=ZT1A5_G10196 PE=4 SV=1
mRNA_5071	scaffold_23	111275	113223	2028	+	mRNA_5071	306.18	481.48	369.88	116.388	167.134	139.723	19.2494	32.5395	26.3347	6.27588	9.04892	7.6243	263.464	1.45217	3.81e-09	8.48e-08	UP	hypothetical protein	-	[ko00361:Chlorocyclohexane and chlorobenzene degradation][ko00625:Chloroalkane and chloroalkene degradation]	-
mRNA_5379	scaffold_25	1433	5047	5220	-	mRNA_5379	3809.62	3345.93	2324.36	6984.3	7356.14	7225.82	93.0505	87.8512	64.2937	146.314	154.731	153.185	5174.36	-1.18597	3.98e-09	8.82e-08	DOWN	sulfate anion transporter	[GO:0005783:endoplasmic reticulum][GO:0005789:endoplasmic reticulum membrane][GO:0005887:integral component of plasma membrane][GO:0015301:anion:anion antiporter activity][GO:0008271:secondary active sulfate transmembrane transporter activity][GO:0015116:sulfate transmembrane transporter activity]	-	-
mRNA_122	scaffold_1	343903	345806	3000	+	mRNA_122	2826.13	2582.49	3704.68	1447.83	1393.9	1488.59	120.11	117.982	178.306	52.7752	51.0163	54.9102	2240.6	1.0737	4.01e-09	8.88e-08	UP	peptidase C1B, bleomycin hydrolase	[GO:0005739:mitochondrion][GO:0004197:cysteine-type endopeptidase activity][GO:0003677:DNA binding]	-	-
mRNA_822	scaffold_3	337834	339164	2034	+	mRNA_822	3422.72	4691.63	2705.16	8192.33	9163.41	8409.16	214.55	316.136	192.034	440.443	494.658	457.512	6097.4	-1.25196	4.24e-09	9.34e-08	DOWN	60S ribosomal protein L9	[GO:0005829:cytosol][GO:0022625:cytosolic large ribosomal subunit][GO:0005730:nucleolus][GO:0005634:nucleus][GO:0019843:rRNA binding][GO:0003735:structural constituent of ribosome][GO:0002181:cytoplasmic translation]	[ko03010:Ribosome]	-
mRNA_3738	scaffold_15	474977	476392	2832	-	mRNA_3738	396.178	362.383	358.951	158.529	162.677	190.238	17.8363	17.5378	18.3011	6.12137	6.30715	7.43369	271.493	1.12793	4.41e-09	9.67e-08	UP	hypothetical protein	-	-	Transcription factor OS=Ganoderma sinense ZZ0214-1 OX=1077348 GN=GSI_09216 PE=4 SV=1
mRNA_12488	scaffold_120	44316	46935	4470	+	mRNA_12488	3337.36	3996.39	2555.53	1564.22	1441.81	1472.46	95.1926	122.535	82.5486	38.2669	35.416	36.4534	2394.63	1.14259	4.43e-09	9.7e-08	UP	phenylalanine ammonia-lyase	[GO:0005737:cytoplasm][GO:0045548:phenylalanine ammonia-lyase activity][GO:0009800:cinnamic acid biosynthetic process][GO:0006559:L-phenylalanine catabolic process]	[ko00360:Phenylalanine metabolism][ko00940:Phenylpropanoid biosynthesis]	Putative phenylalanine ammonia-lyase protein OS=Botryotinia fuckeliana (strain BcDW1) OX=1290391 GN=BcDW1_9152 PE=3 SV=1
mRNA_6876	scaffold_35	157491	159491	2648	-	mRNA_6876	925.961	1094.27	722.106	419.399	414.493	375.102	44.5844	56.6381	39.3748	17.3198	17.1869	15.6759	658.556	1.18086	4.96e-09	1.08e-07	UP	GroES-like protein	[GO:0005737:cytoplasm][GO:0004022:alcohol dehydrogenase (NAD) activity][GO:0008270:zinc ion binding][GO:0043458:ethanol biosynthetic process involved in glucose fermentation to ethanol]	[ko00010:Glycolysis / Gluconeogenesis][ko00071:Fatty acid degradation][ko00350:Tyrosine metabolism][ko00625:Chloroalkane and chloroalkene degradation][ko00626:Naphthalene degradation][ko00830:Retinol metabolism][ko00980:Metabolism of xenobiotics by cytochrome P450]	Fungal specific transcription factor domain family protein OS=Aspergillus niger OX=5061 GN=ATCC64974_61230 PE=4 SV=1
mRNA_4661	scaffold_20	409680	411841	3158	-	mRNA_4661	1839.86	1647.01	1314.75	783.614	774.389	770.625	74.2815	71.48	60.113	27.1346	26.9244	27.0042	1188.38	1.04378	5.1e-09	1.11e-07	UP	hypothetical protein	[GO:0042995:cell projection][GO:0033709:D-arabinitol dehydrogenase, D-ribulose forming (NADP+) activity][GO:0052677:D-arabinitol dehydrogenase, D-xylulose forming (NADP+) activity][GO:0008270:zinc ion binding][GO:0005975:carbohydrate metabolic process][GO:0055114:oxidation-reduction process][GO:0009405:pathogenesis]	[ko00040:Pentose and glucuronate interconversions]	-
mRNA_838	scaffold_3	379232	380076	1276	-	mRNA_838	2452.22	3683.88	2687.51	6666.24	6271.99	6092.99	245.029	395.691	304.113	571.299	539.702	528.421	4642.47	-1.10913	5.3e-09	1.15e-07	DOWN	ribosomal protein L36e	[GO:0005829:cytosol][GO:0022625:cytosolic large ribosomal subunit][GO:0003735:structural constituent of ribosome][GO:0002181:cytoplasmic translation]	[ko03010:Ribosome]	-
mRNA_2521	scaffold_9	551475	552801	2328	+	mRNA_2521	260.717	266.697	272.366	117.392	121.451	118.227	14.2789	15.7013	16.893	5.51427	5.72818	5.61998	192.808	1.16376	5.42e-09	1.18e-07	UP	hypothetical protein	-	-	-
mRNA_12087	scaffold_107	6283	8232	3354	+	mRNA_12087	1348.12	704.407	688.48	268.897	311.984	327.811	51.2475	28.7847	29.6391	8.76711	10.2134	10.8159	608.283	1.5931	5.46e-09	1.18e-07	UP	hypothetical protein	[GO:0005794:Golgi apparatus][GO:0005887:integral component of plasma membrane][GO:0005886:plasma membrane][GO:0005351:carbohydrate:proton symporter activity][GO:0005353:fructose transmembrane transporter activity][GO:0005355:glucose transmembrane transporter activity][GO:0015149:hexose transmembrane transporter activity][GO:0098704:carbohydrate import across plasma membrane][GO:1990539:fructose i…	-	MFS quinate transporter OS=Purpureocillium lilacinum OX=33203 GN=VFPFJ_10836 PE=3 SV=1
mRNA_9351	scaffold_58	181520	183258	2154	-	mRNA_9351	3327.15	2754.52	2243.66	1326.42	1319.25	1309.1	196.94	175.267	150.4	67.3396	67.248	67.2553	2046.68	1.07379	5.69e-09	1.23e-07	UP	hypothetical protein	[GO:0005829:cytosol][GO:0016021:integral component of membrane][GO:0005634:nucleus][GO:0005244:voltage-gated ion channel activity][GO:0071805:potassium ion transmembrane transport][GO:0034765:regulation of ion transmembrane transport]	-	Zn(2)-C6 fungal-type domain-containing protein OS=Verticillium longisporum OX=100787 GN=BN1723_009044 PE=4 SV=1
mRNA_5841	scaffold_27	345142	346693	2308	-	mRNA_5841	1940.07	1541.14	2085.62	939.133	912.553	722.259	107.174	91.5184	130.477	44.4964	43.4132	34.6305	1356.8	1.11304	5.78e-09	1.24e-07	UP	enoyl-CoA hydratase/carnithine racemase	[GO:0005623:cell][GO:0005777:peroxisome][GO:0016853:isomerase activity][GO:0016829:lyase activity][GO:0070301:cellular response to hydrogen peroxide][GO:0010106:cellular response to iron ion starvation][GO:0006696:ergosterol biosynthetic process][GO:1900551:N',N'',N'''-triacetylfusarinine C biosynthetic process][GO:0009405:pathogenesis]	-	MFS domain-containing protein OS=Bionectria ochroleuca OX=29856 GN=BN869_000010014_1 PE=3 SV=1
mRNA_8584	scaffold_50	144559	145900	1860	-	mRNA_8584	6128.23	3823.34	4605.84	2260.54	2044.61	2194.72	420.078	281.729	357.546	132.902	120.697	130.577	3509.55	1.16328	6.01e-09	1.29e-07	UP	hypothetical protein	-	-	-
mRNA_6905	scaffold_35	229468	229936	816	+	mRNA_6905	278.345	447.889	266.481	112.375	80.2244	126.825	43.4912	75.2282	47.1534	15.0596	10.7948	17.1995	218.69	1.63357	6.5e-09	1.39e-07	UP	hypothetical protein	-	-	-
mRNA_3187	scaffold_13	50932	52071	1296	+	mRNA_3187	195.769	201.55	202.593	81.2711	79.1102	85.9833	19.2596	21.3147	22.5713	6.85748	6.70234	7.34192	141.046	1.28389	6.6e-09	1.41e-07	UP	hypothetical protein	[GO:0032153:cell division site][GO:0051286:cell tip][GO:0005794:Golgi apparatus][GO:0016021:integral component of membrane][GO:0015174:basic amino acid transmembrane transporter activity][GO:0003333:amino acid transmembrane transport]	-	Uncharacterized protein OS=Byssochlamys spectabilis (strain No. 5 / NBRC 109023) OX=1356009 GN=PVAR5_1527 PE=3 SV=1
mRNA_221	scaffold_1	586340	586957	1122	+	mRNA_221	1952.13	2138.67	1380.32	785.621	859.07	812.542	221.831	261.247	177.633	76.5691	84.0688	80.1408	1321.39	1.15456	7.29e-09	1.56e-07	UP	hypothetical protein	-	-	-
mRNA_5769	scaffold_27	163771	166377	4896	-	mRNA_5769	1111.52	869.311	874.261	485.62	474.661	421.318	28.9458	24.3352	25.7831	10.8465	10.6449	9.5229	706.116	1.0471	7.94e-09	1.69e-07	UP	hypothetical protein	-	-	-
mRNA_6084	scaffold_29	197172	198278	1944	-	mRNA_6084	1719.24	2131.54	856.608	481.607	471.319	538.47	112.759	150.279	63.6241	27.0913	26.6206	30.6525	1033.13	1.6579	8.36e-09	1.77e-07	UP	sphingosine hydroxylase	[GO:0005789:endoplasmic reticulum membrane][GO:0016021:integral component of membrane][GO:0005506:iron ion binding][GO:0042284:sphingolipid delta-4 desaturase activity][GO:0000170:sphingosine hydroxylase activity][GO:0030148:sphingolipid biosynthetic process][GO:0006665:sphingolipid metabolic process]	[ko00600:Sphingolipid metabolism]	Fungal specific transcription factor domain family protein OS=Aspergillus niger OX=5061 GN=ATCC64974_15290 PE=3 SV=1
mRNA_888	scaffold_3	490703	491841	1748	+	mRNA_888	1431.62	1789.52	1195.38	737.46	647.367	616.93	104.423	140.312	98.742	46.135	40.6638	39.0567	1069.71	1.14101	8.48e-09	1.79e-07	UP	EF-hand	[GO:0005737:cytoplasm][GO:0005829:cytosol][GO:0005634:nucleus][GO:0005886:plasma membrane][GO:0098744:1-phosphatidylinositol 4-kinase activator activity][GO:0005509:calcium ion binding][GO:0035584:calcium-mediated signaling using intracellular calcium source][GO:1905949:negative regulation of calcium ion import across plasma membrane][GO:0030435:sporulation resulting in formation of a cellular sp…	-	-
mRNA_7196	scaffold_37	327927	329558	2522	-	mRNA_7196	98.3486	106.883	70.6134	218.73	269.643	237.529	4.972	5.80848	4.04276	9.4841	11.7393	10.4225	166.958	-1.39939	8.62e-09	1.81e-07	DOWN		-	-	-
mRNA_295	scaffold_1	805991	806969	1744	+	mRNA_295	1153.28	1428.15	981.022	2363.89	2459.1	2523.61	84.3131	112.235	81.2209	148.222	154.821	160.131	1818.17	-1.04475	9.2e-09	1.93e-07	DOWN	hypothetical protein	-	-	-
mRNA_8686	scaffold_51	146243	147619	2448	-	mRNA_8686	421.229	198.496	349.704	75.251	101.395	112.853	21.9389	11.1133	20.6265	3.36151	4.54782	5.10155	209.821	1.74582	1.03e-08	2.14e-07	UP	hypothetical protein	-	-	-
mRNA_9690	scaffold_62	114031	115399	2298	-	mRNA_9690	845.241	643.331	896.117	260.87	297.499	407.346	46.8963	38.3694	56.3055	12.4139	14.2146	19.6162	558.401	1.30501	1.03e-08	2.15e-07	UP	hypothetical protein	[GO:0030136:clathrin-coated vesicle][GO:0005737:cytoplasm][GO:0005794:Golgi apparatus][GO:0005096:GTPase activator activity][GO:0046872:metal ion binding][GO:0006897:endocytosis][GO:0006888:endoplasmic reticulum to Golgi vesicle-mediated transport][GO:0006891:intra-Golgi vesicle-mediated transport][GO:0051056:regulation of small GTPase mediated signal transduction]	[ko04144:Endocytosis]	Arf GTPase activating protein OS=Aspergillus oryzae OX=5062 GN=OAory_01065130 PE=4 SV=1
mRNA_10231	scaffold_70	60087	61344	1968	+	mRNA_10231	1115.24	1011.82	1349.22	609.032	548.2	563.19	72.252	70.466	98.9905	33.8414	30.5853	31.6687	866.117	1.01504	1.1e-08	2.28e-07	UP	hypothetical protein	[GO:0000790:nuclear chromatin][GO:0005634:nucleus][GO:0000124:SAGA complex][GO:0005669:transcription factor TFIID complex][GO:0003677:DNA binding][GO:0046982:protein heterodimerization activity][GO:0016251:RNA polymerase II general transcription initiation factor activity][GO:0017025:TBP-class protein binding][GO:0006338:chromatin remodeling][GO:0043966:histone H3 acetylation][GO:1903508:positive…	[ko03022:Basal transcription factors]	TFIID_20kDa domain-containing protein OS=Sparassis crispa OX=139825 GN=SCP_0303730 PE=4 SV=1
mRNA_6002	scaffold_28	362415	364453	2996	+	mRNA_6002	487.104	554.771	431.246	226.756	232.874	240.753	20.7294	25.3789	20.7835	8.27659	8.53449	8.89264	362.251	1.0719	1.13e-08	2.33e-07	UP	hypothetical protein	-	-	-
mRNA_480	scaffold_2	347033	348200	1920	-	mRNA_480	3662.09	4523.68	2982.57	7727.78	7784	7685.83	243.185	322.917	224.298	440.136	445.144	442.986	5727.66	-1.05475	1.13e-08	2.34e-07	DOWN	60S ribosomal protein L15	[GO:0022625:cytosolic large ribosomal subunit][GO:0005730:nucleolus][GO:0005634:nucleus][GO:0003723:RNA binding][GO:0003735:structural constituent of ribosome][GO:0002181:cytoplasmic translation]	[ko03010:Ribosome]	Ribosomal protein L15 OS=Verticillium longisporum OX=100787 GN=BN1723_009138 PE=3 SV=1
mRNA_9670	scaffold_62	66577	69329	4388	+	mRNA_9670	7020.79	5128.33	4166.19	12665.2	12324.5	11900.1	203.999	160.181	137.091	315.632	308.391	300.113	8867.52	-1.17704	1.14e-08	2.36e-07	DOWN	general amidase	[GO:0004040:amidase activity][GO:0043864:indoleacetamide hydrolase activity]	[ko00330:Arginine and proline metabolism][ko00360:Phenylalanine metabolism][ko00380:Tryptophan metabolism][ko00627:Aminobenzoate degradation][ko00643:Styrene degradation]	Fungal_trans domain-containing protein OS=Talaromyces amestolkiae OX=1196081 GN=BHQ10_009851 PE=4 SV=1
mRNA_6005	scaffold_28	369761	372060	4000	+	mRNA_6005	5376.7	3389.7	4177.96	1983.62	1917.59	2057.15	171.381	116.146	150.813	54.229	52.6374	56.9124	3150.45	1.11939	1.19e-08	2.45e-07	UP	MFS general substrate transporter	[GO:0071627:integral component of fungal-type vacuolar membrane][GO:0005886:plasma membrane][GO:0055085:transmembrane transport]	-	Uncharacterized protein OS=Talaromyces atroroseus OX=1441469 GN=UA08_04976 PE=4 SV=1
mRNA_12920	scaffold_145	182	965	1218	-	mRNA_12920	39.8961	97.7212	39.5099	232.777	240.673	207.435	4.1763	10.9962	4.68375	20.899	21.696	18.8467	143.002	-1.95058	1.22e-08	2.5e-07	DOWN	alpha/beta-hydrolase	-	-	-
mRNA_9118	scaffold_56	31480	32925	2526	+	mRNA_9118	392.467	347.114	428.724	183.613	184.962	182.714	19.8097	18.8339	24.5065	7.94882	8.03985	8.00461	286.599	1.0845	1.23e-08	2.52e-07	UP	hypothetical protein	-	-	HSF_DOMAIN domain-containing protein OS=Absidia glauca OX=4829 GN=ABSGL_05880.1 scaffold 7570 PE=3 SV=1
mRNA_203	scaffold_1	541015	543634	3978	-	mRNA_203	2457.79	1752.87	1835.11	935.119	1040.69	920.021	78.7748	60.393	66.6089	25.7061	28.7247	25.5937	1490.27	1.06209	1.23e-08	2.53e-07	UP	acetylornithine aminotransferase	[GO:0005759:mitochondrial matrix][GO:0005739:mitochondrion][GO:0005634:nucleus][GO:0003992:N2-acetyl-L-ornithine:2-oxoglutarate 5-aminotransferase activity][GO:0030170:pyridoxal phosphate binding][GO:0006526:arginine biosynthetic process][GO:0042450:arginine biosynthetic process via ornithine][GO:0006538:glutamate catabolic process][GO:0006592:ornithine biosynthetic process]	[ko00250:Alanine, aspartate and glutamate metabolism][ko00410:beta-Alanine metabolism][ko00640:Propanoate metabolism][ko00650:Butanoate metabolism]	Fork-head domain-containing protein OS=Pseudozyma aphidis (strain ATCC 32657 / CBS 517.83 / DSM 70725 / JCM 10318 / NBRC 10182 / NRRL Y-7954 / St-0401) OX=1391700 GN=PaG_05044 PE=4 SV=1
mRNA_548	scaffold_2	501149	502882	3252	+	mRNA_548	220.82	254.482	221.087	462.543	450.148	493.329	8.65758	10.7253	9.81632	15.5538	15.1986	16.7875	350.402	-1.01479	1.26e-08	2.58e-07	DOWN	acetyl-CoA synthetase-like protein	-	-	-
mRNA_2032	scaffold_7	515965	518049	2946	+	mRNA_2032	9714.24	16516.9	4800.87	38211.5	37259.8	38790.3	420.421	768.417	235.301	1418.39	1388.69	1457.11	24215.6	-1.88057	1.33e-08	2.72e-07	DOWN	hypothetical protein	[GO:0020037:heme binding][GO:0005506:iron ion binding][GO:0004497:monooxygenase activity][GO:0016705:oxidoreductase activity, acting on paired donors, with incorporation or reduction of molecular oxygen][GO:0016114:terpenoid biosynthetic process]	-	3-hydroxyisobutyrate dehydrogenase OS=Colletotrichum nymphaeae SA-01 OX=1460502 GN=CNYM01_02920 PE=4 SV=1
mRNA_9325	scaffold_58	108696	113392	8602	-	mRNA_9325	7570.99	6178.83	4947.98	13316.4	12369	13418.8	112.218	98.4482	83.0547	169.286	157.883	172.629	9633.67	-1.06451	1.34e-08	2.74e-07	DOWN	calcium-translocating P-type ATPase	[GO:0005623:cell][GO:0071627:integral component of fungal-type vacuolar membrane][GO:0005524:ATP binding][GO:0005509:calcium ion binding][GO:0005388:calcium-transporting ATPase activity][GO:0070588:calcium ion transmembrane transport][GO:0006874:cellular calcium ion homeostasis]	-	Calcium-transporting ATPase OS=Valsa mali var. pyri OX=694573 GN=PMC2 PE=2 SV=1
mRNA_12250	scaffold_112	12736	14438	2982	-	mRNA_12250	681.946	951.763	689.321	386.289	315.327	336.41	29.1575	43.7444	33.3772	14.1657	11.6105	12.4842	560.176	1.161	1.44e-08	2.92e-07	UP	hypothetical protein	-	-	-
mRNA_142	scaffold_1	395786	397198	2442	+	mRNA_142	186.491	162.869	190.824	362.208	377.723	381.551	9.7369	9.14098	11.283	16.2198	16.9835	17.2905	276.944	-1.05233	1.47e-08	2.97e-07	DOWN	hypothetical protein	-	-	Transcription factor OS=Ganoderma sinense ZZ0214-1 OX=1077348 GN=GSI_01867 PE=4 SV=1
mRNA_5723	scaffold_27	43412	45741	2518	-	mRNA_5723	93.7095	105.865	56.3226	10.0335	15.5992	22.5706	4.745	5.7623	3.2297	0.435742	0.680214	0.991946	50.6833	2.41052	1.47e-08	2.98e-07	UP	DCM1; RecA family ATPase	[GO:0000794:condensed nuclear chromosome][GO:0005829:cytosol][GO:0005634:nucleus][GO:0005524:ATP binding][GO:0016887:ATPase activity][GO:0008094:DNA-dependent ATPase activity][GO:0003690:double-stranded DNA binding][GO:0042802:identical protein binding][GO:0000150:recombinase activity][GO:0003697:single-stranded DNA binding][GO:0017116:single-stranded DNA-dependent ATP-dependent DNA helicase acti…	-	DNA repair Rad51/transcription factor NusA, alpha-helical OS=Penicillium patulum OX=5078 GN=PGRI_092790 PE=3 SV=1
mRNA_2150	scaffold_8	192274	194086	3078	+	mRNA_2150	522.361	655.546	348.023	1326.42	1294.73	1185.49	21.6376	29.1901	16.3258	47.1246	46.186	42.6218	888.764	-1.32014	1.48e-08	2.98e-07	DOWN	acid protease	[GO:0005576:extracellular region][GO:0004190:aspartic-type endopeptidase activity][GO:0006508:proteolysis]	[ko04071:Sphingolipid signaling pathway][ko04140:Autophagy - animal][ko04142:Lysosome][ko04210:Apoptosis]	Uncharacterized protein OS=Aureobasidium pullulans OX=5580 GN=D6D27_02305 PE=3 SV=1
mRNA_2442	scaffold_9	318246	320296	3954	+	mRNA_2442	592.875	571.058	779.269	252.843	281.9	328.886	19.1176	19.7945	28.4568	6.99276	7.82811	9.2047	467.805	1.17107	1.54e-08	3.11e-07	UP	hypothetical protein	-	-	-
mRNA_5399	scaffold_25	43476	45785	4278	+	mRNA_5399	4346.82	6536.12	3410.46	12060.2	11544.5	11790.5	129.55	209.402	115.109	308.282	296.302	304.993	8281.43	-1.30836	1.56e-08	3.14e-07	DOWN	Myo-inositol-1-phosphate synthase	[GO:0009986:cell surface][GO:0005737:cytoplasm][GO:0030446:hyphal cell wall][GO:0004512:inositol-3-phosphate synthase activity][GO:0006021:inositol biosynthetic process][GO:0008654:phospholipid biosynthetic process]	[ko00521:Streptomycin biosynthesis][ko00562:Inositol phosphate metabolism]	-
mRNA_8308	scaffold_47	205114	207383	4312	-	mRNA_8308	607.72	571.058	760.775	293.981	285.242	333.185	17.9694	18.1511	25.475	7.45545	7.26331	8.55082	475.327	1.08872	1.66e-08	3.32e-07	UP	hypothetical protein	-	-	-
mRNA_5704	scaffold_27	10093	9846	3766	+	mRNA_5704	570.607	420.405	498.497	245.82	209.475	228.93	19.3181	15.2999	19.1125	7.1379	6.10732	6.72704	362.289	1.12218	1.72e-08	3.44e-07	UP	WD40 repeat-like protein	-	[ko04310:Wnt signaling pathway]	WD40 repeat-like protein OS=Anaeromyces robustus OX=1754192 GN=BCR32DRAFT_288832 PE=4 SV=1
mRNA_3588	scaffold_15	66862	67576	1206	+	mRNA_3588	411.951	919.19	169.808	6163.56	6014.61	5844.71	43.5518	104.462	20.3305	558.879	547.594	536.311	3253.97	-3.58632	1.75e-08	3.48e-07	DOWN	fungal hydrophobin	[GO:0005576:extracellular region][GO:0009277:fungal-type cell wall][GO:0005199:structural constituent of cell wall]	-	-
mRNA_11428	scaffold_91	10237	17620	9534	+	mRNA_11428	4144.56	2689.37	2640.44	6691.32	7288.17	7210.77	55.4257	38.6613	39.9886	76.7486	83.9348	83.6965	5110.77	-1.16129	1.8e-08	3.58e-07	DOWN	hypothetical protein	[GO:0016021:integral component of membrane][GO:0016020:membrane][GO:0005524:ATP binding][GO:0016887:ATPase activity][GO:0042626:ATPase activity, coupled to transmembrane movement of substances][GO:0009405:pathogenesis][GO:0055085:transmembrane transport]	-	Multidrug resistance protein fer6 OS=Ustilago maydis (strain 521 / FGSC 9021) OX=237631 GN=fer6 PE=2 SV=1
mRNA_10510	scaffold_74	123856	126758	3842	-	mRNA_10510	952.868	736.98	684.277	1724.75	1578.86	1534.8	31.6216	26.2905	25.7164	49.0912	45.1217	44.2075	1202.09	-1.02735	1.84e-08	3.65e-07	DOWN	MFS general substrate transporter	[GO:0005783:endoplasmic reticulum][GO:0005794:Golgi apparatus][GO:0005887:integral component of plasma membrane][GO:0005315:inorganic phosphate transmembrane transporter activity][GO:0035435:phosphate ion transmembrane transport]	-	Major glycerophosphoinositol permease GIT3 OS=Candida albicans (strain SC5314 / ATCC MYA-2876) OX=237561 GN=GIT3 PE=1 SV=1
mRNA_440	scaffold_2	236176	239253	5460	+	mRNA_440	123032	85252.6	80338.7	205679	202667	205741	2872.99	2140.01	2124.55	4119.37	4075.58	4169.93	150452	-1.08925	1.86e-08	3.68e-07	DOWN	hypothetical protein	[GO:0005737:cytoplasm][GO:0005829:cytosol][GO:0005635:nuclear envelope][GO:0005634:nucleus][GO:0005524:ATP binding][GO:0016887:ATPase activity][GO:0042623:ATPase activity, coupled][GO:0051087:chaperone binding][GO:0031072:heat shock protein binding][GO:0051787:misfolded protein binding][GO:0070370:cellular heat acclimation][GO:0071218:cellular response to misfolded protein][GO:0051085:chaperone c…	-	Sigma-54 factor interaction domain-containing protein OS=Rhizopus stolonifer OX=4846 GN=CU098_012407 PE=3 SV=1
mRNA_5486	scaffold_25	275384	276442	1056	-	mRNA_5486	477.826	391.903	801.126	208.696	164.906	193.462	57.6917	50.8645	109.54	21.6115	17.1463	20.2737	372.986	1.5595	1.86e-08	3.68e-07	UP	hypothetical protein	-	-	-
mRNA_214	scaffold_1	570208	571379	1850	-	mRNA_214	859.159	939.548	218.565	135.452	140.393	146.172	59.212	69.6063	17.0587	8.00658	8.33244	8.74363	406.548	2.25651	1.9e-08	3.74e-07	UP		-	-	-
mRNA_1259	scaffold_4	618778	623446	8898	-	mRNA_1259	709.78	466.211	672.508	1357.53	1327.05	1300.5	10.1704	7.18111	10.9129	16.6836	16.3754	16.174	972.262	-1.10745	1.9e-08	3.75e-07	DOWN	P-loop containing nucleoside triphosphate hydrolase protein	[GO:0000324:fungal-type vacuole][GO:0005794:Golgi apparatus][GO:0016021:integral component of membrane][GO:0043332:mating projection tip][GO:0016020:membrane][GO:0005886:plasma membrane][GO:0005524:ATP binding][GO:0016887:ATPase activity][GO:0015440:peptide-transporting ATPase activity][GO:0042626:ATPase activity, coupled to transmembrane movement of substances][GO:0000770:peptide pheromone expor…	[ko02010:ABC transporters]	ABC transporter fmpD OS=Neosartorya fumigata (strain ATCC MYA-4609 / Af293 / CBS 101355 / FGSC A1100) OX=330879 GN=fmpD PE=2 SV=1
mRNA_7087	scaffold_37	37317	39797	3756	-	mRNA_7087	2188.72	1723.35	1297.1	3879.94	3893.11	3837	74.2972	62.8854	49.8636	112.962	113.807	113.049	2803.21	-1.15644	1.91e-08	3.76e-07	DOWN	AOX; alternative oxidase, AOX	[GO:0016021:integral component of membrane][GO:0005743:mitochondrial inner membrane][GO:0070469:respirasome][GO:0009916:alternative oxidase activity][GO:0046872:metal ion binding]	-	-
mRNA_1119	scaffold_4	280259	281914	2854	+	mRNA_1119	319.169	294.181	537.166	1008.36	970.493	960.863	14.2585	14.1274	27.1763	38.6364	37.3368	37.257	681.706	-1.35178	2.06e-08	4.04e-07	DOWN	hypothetical protein	-	-	-
mRNA_2487	scaffold_9	435350	436281	1358	-	mRNA_2487	139.173	202.568	137.024	396.322	392.208	348.232	13.0666	20.4443	14.5691	31.9141	31.7115	28.3772	269.254	-1.25056	2.07e-08	4.05e-07	DOWN		-	-	-
mRNA_3168	scaffold_13	7019	7851	1452	-	mRNA_3168	6184.83	6764.14	10792.1	20507.4	18057.2	18129.6	543.086	638.479	1073.18	1544.46	1365.47	1381.73	13405.9	-1.25575	2.12e-08	4.15e-07	DOWN		-	-	-
mRNA_9182	scaffold_56	211119	213426	4260	+	mRNA_9182	47.3187	88.5598	27.741	208.696	268.529	190.238	1.41622	2.84923	0.94026	5.35721	6.92119	4.94184	138.514	-2.03666	2.31e-08	4.51e-07	DOWN	hypothetical protein	-	-	Predicted protein OS=Postia placenta (strain ATCC 44394 / Madison 698-R) OX=561896 GN=POSPLDRAFT_91188 PE=4 SV=1
mRNA_8848	scaffold_53	67335	68155	1188	-	mRNA_8848	98.3486	96.7032	77.3385	222.743	221.731	204.21	10.555	11.1564	9.39972	20.5032	20.4932	19.0222	153.513	-1.2545	2.34e-08	4.55e-07	DOWN	hypothetical protein	-	-	-
mRNA_3339	scaffold_13	468734	469701	1796	+	mRNA_3339	167.007	288.074	52.1194	2204.35	2089.18	1901.3	11.856	21.9836	4.19014	134.217	127.723	117.151	1117.01	-3.6116	2.38e-08	4.61e-07	DOWN		-	-	-
mRNA_9224	scaffold_57	62440	63430	1982	+	mRNA_9224	1445.54	1193.01	984.384	2814.39	2316.48	2454.82	92.9895	82.4978	71.7128	155.279	128.329	137.062	1868.1	-1.06643	2.39e-08	4.62e-07	DOWN		-	-	-
mRNA_9006	scaffold_54	236488	238610	3726	+	mRNA_9006	1465.95	1117.69	1370.24	721.407	583.856	655.622	50.1631	41.1129	53.0992	21.1724	17.2053	19.472	985.793	1.01168	2.43e-08	4.7e-07	UP	hypothetical protein	[GO:0005634:nucleus][GO:0003700:DNA-binding transcription factor activity][GO:0000156:phosphorelay response regulator activity][GO:0000978:RNA polymerase II proximal promoter sequence-specific DNA binding][GO:0043565:sequence-specific DNA binding][GO:0034605:cellular response to heat][GO:0034599:cellular response to oxidative stress][GO:0009267:cellular response to starvation][GO:0030447:filament…	-	HSF_DOMAIN domain-containing protein OS=Sparassis crispa OX=139825 GN=SCP_1601020 PE=3 SV=1
mRNA_38	scaffold_1	93276	95737	3306	+	mRNA_38	186.491	303.343	116.848	681.273	691.936	562.116	7.19223	12.5757	5.10335	22.5347	22.9806	18.8158	423.668	-1.6765	2.45e-08	4.72e-07	DOWN	O-acetylhomoserine ami	[GO:0003961:O-acetylhomoserine aminocarboxypropyltransferase activity][GO:0030170:pyridoxal phosphate binding][GO:0019344:cysteine biosynthetic process][GO:0006534:cysteine metabolic process][GO:0019346:transsulfuration]	[ko00270:Cysteine and methionine metabolism][ko00920:Sulfur metabolism]	Zn(2)-C6 fungal-type domain-containing protein OS=Colletotrichum nymphaeae SA-01 OX=1460502 GN=CNYM01_08941 PE=4 SV=1
mRNA_7824	scaffold_43	78742	80610	3098	+	mRNA_7824	985.342	1240.86	1367.71	631.105	563.8	568.564	40.5521	54.896	63.7455	22.2769	19.9822	20.3095	892.897	1.02707	2.45e-08	4.73e-07	UP	hypothetical protein	[GO:0032153:cell division site][GO:0051286:cell tip][GO:0035838:growing cell tip][GO:0005634:nucleus][GO:0005628:prospore membrane][GO:0008525:phosphatidylcholine transporter activity][GO:0008526:phosphatidylinositol transporter activity][GO:0030437:ascospore formation][GO:0031322:ascospore-type prospore-specific spindle pole body remodeling][GO:0048193:Golgi vesicle transport][GO:0120010:interme…	-	-
mRNA_1636	scaffold_6	115757	116506	1500	+	mRNA_1636	676.379	354.239	585.082	184.616	216.16	199.911	57.4919	32.3673	56.3199	13.459	15.8228	14.7484	369.398	1.42865	2.53e-08	4.88e-07	UP	hypothetical protein	-	-	-
mRNA_4876	scaffold_22	33387	37747	6856	-	mRNA_4876	5572.47	2322.91	5100.14	1424.75	1513.12	1468.16	103.63	46.4369	107.411	22.7249	24.2327	23.6976	2900.26	1.56059	2.67e-08	5.11e-07	UP	glycoside hydrolase family 31 protein	[GO:0030246:carbohydrate binding][GO:0032450:maltose alpha-glucosidase activity]	[ko00052:Galactose metabolism][ko00500:Starch and sucrose metabolism]	Glycoside hydrolase family 31 protein OS=Mycena chlorophos OX=658473 GN=MCHLO_13302 PE=3 SV=1
mRNA_6085	scaffold_29	198698	200707	3108	+	mRNA_6085	995.548	1184.87	858.289	471.573	519.23	507.301	40.8403	52.2505	39.8739	16.5921	18.3433	18.0628	756.135	1.01996	2.68e-08	5.13e-07	UP	UDP-galactose transporter	[GO:0030659:cytoplasmic vesicle membrane][GO:0005789:endoplasmic reticulum membrane][GO:0000139:Golgi membrane][GO:0016021:integral component of membrane][GO:0008643:carbohydrate transport]	-	-
mRNA_8866	scaffold_53	104769	108690	5952	+	mRNA_8866	182.78	169.994	167.286	336.121	361.01	362.204	3.91538	3.91446	4.0582	6.17542	6.65971	6.73429	263.233	-1.02631	2.74e-08	5.23e-07	DOWN	P-loop containing nucleoside triphosphate hydrolase protein	[GO:0031390:Ctf18 RFC-like complex][GO:0005829:cytosol][GO:0000790:nuclear chromatin][GO:0043596:nuclear replication fork][GO:0005634:nucleus][GO:0005524:ATP binding][GO:0003677:DNA binding][GO:0007049:cell cycle][GO:0045005:DNA-dependent DNA replication maintenance of fidelity]	-	Replication factor C subunit 1 OS=Coniella lustricola OX=2025994 GN=BD289DRAFT_365886 PE=3 SV=1
mRNA_10730	scaffold_78	61809	63156	2364	+	mRNA_10730	347.004	351.185	269.844	671.239	628.425	654.548	18.7152	20.3606	16.4817	31.0501	29.188	30.6404	487.041	-1.01492	2.75e-08	5.25e-07	DOWN	hypothetical protein	[GO:0016691:chloride peroxidase activity][GO:0046872:metal ion binding]	-	HEME_HALOPEROXIDASE domain-containing protein OS=Moniliophthora roreri OX=221103 GN=WG66_17582 PE=4 SV=1
mRNA_9236	scaffold_57	93240	94030	1146	+	mRNA_9236	679.162	537.466	614.505	275.92	304.184	323.512	75.5608	64.2788	77.4241	26.3289	29.1441	31.2397	455.792	1.01974	2.81e-08	5.34e-07	UP	hypothetical protein	-	-	-
mRNA_12129	scaffold_108	55658	56513	1476	+	mRNA_12129	630.916	876.437	159.721	7034.47	6795.68	6702.4	54.4995	81.3833	15.6247	521.169	505.528	502.51	3699.94	-3.62284	2.81e-08	5.34e-07	DOWN	hypothetical protein	-	-	Fungal_trans domain-containing protein OS=Fomitopsis rosea OX=34475 GN=EVJ58_g3704 PE=4 SV=1
mRNA_5831	scaffold_27	320560	322142	2834	+	mRNA_5831	5672.67	5498.85	3933.33	2406.03	2546.01	2509.64	255.209	265.934	200.4	92.8398	98.6415	97.9968	3761.09	1.01736	2.93e-08	5.56e-07	UP	hypothetical protein	[GO:0032153:cell division site][GO:0005737:cytoplasm][GO:0005829:cytosol][GO:0044732:mitotic spindle pole body][GO:0000228:nuclear chromosome][GO:0005634:nucleus][GO:0005524:ATP binding][GO:0004672:protein kinase activity][GO:0004674:protein serine/threonine kinase activity][GO:0004713:protein tyrosine kinase activity][GO:0006281:DNA repair][GO:0045143:homologous chromosome segregation][GO:003099…	[ko03008:Ribosome biogenesis in eukaryotes]	Casein kinase I homolog hhp1 OS=Aspergillus udagawae OX=91492 GN=AUD_9658 PE=4 SV=1
mRNA_1388	scaffold_5	166755	168574	2646	-	mRNA_1388	805.345	553.753	1304.67	315.051	252.93	311.689	38.8061	28.6832	71.1943	13.0204	10.4956	13.0357	590.572	1.59884	2.95e-08	5.59e-07	UP	hypothetical protein	-	-	-
mRNA_6258	scaffold_30	245520	247456	2994	-	mRNA_6258	771.944	497.767	680.915	297.994	277.443	292.343	32.8732	22.7864	32.838	10.884	10.1747	10.8054	469.734	1.16895	2.97e-08	5.62e-07	UP	hypothetical protein	[GO:0005829:cytosol][GO:0005634:nucleus][GO:0004725:protein tyrosine phosphatase activity][GO:0008138:protein tyrosine/serine/threonine phosphatase activity][GO:0006470:protein dephosphorylation][GO:0000027:ribosomal large subunit assembly][GO:0023052:signaling]	-	Uncharacterized protein OS=Mycena chlorophos OX=658473 GN=MCHLO_11519 PE=4 SV=1
mRNA_7610	scaffold_41	156559	157877	1770	+	mRNA_7610	496.382	525.251	367.358	212.71	181.619	216.033	35.7561	40.6719	29.9676	13.1416	11.2665	13.5066	333.225	1.18479	3.03e-08	5.73e-07	UP	EXS-domain-containing protein	-	-	-
mRNA_2409	scaffold_9	222120	224194	3512	+	mRNA_2409	318.241	460.104	285.816	800.671	806.701	801.794	11.5534	17.9557	11.7508	24.9306	25.2207	25.2644	578.888	-1.18058	3.05e-08	5.75e-07	DOWN	hypothetical protein	[GO:0016021:integral component of membrane][GO:0071949:FAD binding][GO:0004497:monooxygenase activity]	[ko00621:Dioxin degradation][ko00624:Polycyclic aromatic hydrocarbon degradation][ko00626:Naphthalene degradation]	Uncharacterized protein OS=Trichoderma harzianum OX=5544 GN=THARTR1_05078 PE=4 SV=1
mRNA_10697	scaffold_77	120829	123009	3894	-	mRNA_10697	413.806	342.024	497.656	178.596	193.876	184.864	13.5491	12.0382	18.4531	5.01544	5.46672	5.2536	301.804	1.17091	3.13e-08	5.9e-07	UP	zf-UBP-domain-containing protein	[GO:0005829:cytosol][GO:0061630:ubiquitin protein ligase activity][GO:0008270:zinc ion binding][GO:0070647:protein modification by small protein conjugation or removal][GO:0023051:regulation of signaling]	[ko04014:Ras signaling pathway]	C2H2-type zinc finger transcription factor OS=Mucor circinelloides f. lusitanicus CBS 277.49 OX=747725 GN=MUCCIDRAFT_134928 PE=4 SV=1
mRNA_9093	scaffold_55	202625	204210	2742	+	mRNA_9093	168.863	313.522	125.255	697.326	665.194	563.19	7.85189	15.6712	6.59572	27.8101	26.6367	22.7294	422.225	-1.6671	3.14e-08	5.9e-07	DOWN	hypothetical protein	-	-	-
mRNA_1009	scaffold_3	809241	810929	2490	+	mRNA_1009	330.303	398.01	318.601	137.459	172.705	161.219	16.913	21.9076	18.475	6.03679	7.61563	7.16501	253.049	1.1514	3.29e-08	6.16e-07	UP	NAD(P)-binding protein	[GO:0005829:cytosol][GO:0005634:nucleus][GO:0004487:methylenetetrahydrofolate dehydrogenase (NAD+) activity][GO:0004488:methylenetetrahydrofolate dehydrogenase (NADP+) activity][GO:0046656:folic acid biosynthetic process][GO:0009113:purine nucleobase biosynthetic process][GO:0006164:purine nucleotide biosynthetic process][GO:0035999:tetrahydrofolate interconversion]	[ko00670:One carbon pool by folate]	Related to mtd1-methylenetetrahydrofolate dehydrogenase (Nad ) OS=Ceraceosorus bombacis OX=401625 PE=4 SV=1
mRNA_5656	scaffold_26	300557	303050	4782	+	mRNA_5656	306.18	224.962	449.74	98.328	103.623	127.9	8.16347	6.44764	13.5796	2.24854	2.37929	2.9598	218.456	1.57426	3.29e-08	6.16e-07	UP	hypothetical protein	-	-	WRKY domain-containing protein OS=Rhizopogon vesiculosus OX=180088 GN=AZE42_02314 PE=4 SV=1
mRNA_1150	scaffold_4	363995	365223	2346	+	mRNA_1150	208.759	272.805	271.525	106.355	96.9379	112.853	11.3455	15.9377	16.7116	4.9575	4.53696	5.32336	178.206	1.25177	3.34e-08	6.24e-07	UP		-	-	-
mRNA_10507	scaffold_74	114078	116689	4530	-	mRNA_10507	644.833	934.459	370.72	1902.35	1890.85	1902.38	18.1492	28.2724	11.8164	45.9224	45.8307	46.4729	1274.26	-1.54735	3.47e-08	6.47e-07	DOWN	hypothetical protein	[GO:0005576:extracellular region][GO:0000324:fungal-type vacuole][GO:0005775:vacuolar lumen][GO:0004190:aspartic-type endopeptidase activity][GO:0009405:pathogenesis][GO:0030163:protein catabolic process][GO:0006508:proteolysis]	-	Uncharacterized protein OS=Aureobasidium pullulans OX=5580 GN=D6C81_05266 PE=3 SV=1
mRNA_7090	scaffold_37	44990	45740	1392	-	mRNA_7090	1354.61	1295.82	790.197	483.613	439.006	509.451	124.075	127.587	81.9657	37.992	34.6282	40.5008	812.117	1.26403	3.6e-08	6.69e-07	UP	hypothetical protein	[GO:0005758:mitochondrial intermembrane space][GO:0010181:FMN binding][GO:0004733:pyridoxamine-phosphate oxidase activity][GO:0009443:pyridoxal 5'-phosphate salvage][GO:0008615:pyridoxine biosynthetic process]	-	AP1 transcription factor OS=Pyrenophora tritici-repentis OX=45151 GN=A1F97_00934 PE=3 SV=1
mRNA_5776	scaffold_27	178489	182007	6480	-	mRNA_5776	1430.69	1541.14	2189.01	829.768	778.846	786.747	28.1501	32.5964	48.7764	14.0028	13.197	13.4357	1259.37	1.10761	3.61e-08	6.7e-07	UP	hypothetical protein	[GO:0005737:cytoplasm][GO:0005794:Golgi apparatus][GO:0000139:Golgi membrane][GO:0016021:integral component of membrane][GO:0016787:hydrolase activity]	-	Zn(2)-C6 fungal-type domain-containing protein OS=Aspergillus turcosus OX=1245748 GN=CDV55_105402 PE=4 SV=1
mRNA_268	scaffold_1	729502	731926	4518	-	mRNA_268	468.548	664.708	345.501	150.502	163.792	211.734	13.2226	20.1644	11.0418	3.64275	3.98056	5.18615	334.131	1.49045	3.65e-08	6.74e-07	UP	hypothetical protein	-	-	Zn(2)-C6 fungal-type domain-containing protein OS=Aspergillus turcosus OX=1245748 GN=CFD26_100350 PE=4 SV=1
mRNA_6137	scaffold_29	330261	331448	2172	+	mRNA_6137	204.12	222.926	193.346	90.3012	93.5952	79.5345	11.9821	14.067	12.8532	4.5464	4.73143	4.05225	147.304	1.23492	3.85e-08	7.09e-07	UP	SCA7-domain-containing protein	[GO:0000790:nuclear chromatin][GO:0005634:nucleus][GO:0000124:SAGA complex][GO:0031048:chromatin silencing by small RNA][GO:1903508:positive regulation of nucleic acid-templated transcription][GO:0006508:proteolysis][GO:0006357:regulation of transcription by RNA polymerase II][GO:1904802:RITS complex assembly]	-	SAGA-associated factor 73 OS=Puccinia graminis f. sp. tritici (strain CRL 75-36-700-3 / race SCCL) OX=418459 GN=PGTG_13704 PE=4 SV=2
mRNA_9588	scaffold_61	56973	59835	3132	-	mRNA_9588	149.379	111.972	215.203	414.382	422.293	404.121	6.08099	4.89992	9.92114	14.4682	14.8044	14.2788	286.225	-1.37684	4e-08	7.31e-07	DOWN		-	-	-
mRNA_12013	scaffold_104	95588	97565	3312	-	mRNA_12013	678.234	548.664	644.767	309.031	339.84	272.997	26.1094	22.7048	28.1092	10.2034	11.2663	9.12154	465.589	1.02236	4.02e-08	7.34e-07	UP	DEAD-domain-containing protein	[GO:0005730:nucleolus][GO:0005634:nucleus][GO:0005524:ATP binding][GO:0003723:RNA binding][GO:0003724:RNA helicase activity][GO:0006364:rRNA processing]	-	Transcription elongation factor SPT5 OS=Furculomyces boomerangus OX=61424 GN=BB559_006521 PE=3 SV=1
mRNA_6041	scaffold_29	76469	77595	1672	-	mRNA_6041	14.8451	14.251	14.2908	64.2142	53.483	72.011	1.13202	1.16818	1.23412	4.1998	3.51219	4.7661	38.8492	-2.12904	4.44e-08	8.08e-07	DOWN		-	-	-
mRNA_5217	scaffold_24	78862	83241	6654	+	mRNA_5217	39487.9	26301.2	26574.2	64404.8	63855.3	64680.9	756.64	541.744	576.651	1058.45	1053.69	1075.71	47550.7	-1.06277	4.46e-08	8.09e-07	DOWN	phospholipase A-2-activating protein	[GO:0005623:cell][GO:0005737:cytoplasm][GO:0005634:nucleus][GO:0043130:ubiquitin binding][GO:0006281:DNA repair][GO:0016574:histone ubiquitination][GO:0043161:proteasome-mediated ubiquitin-dependent protein catabolic process][GO:0010992:ubiquitin recycling]	[ko04141:Protein processing in endoplasmic reticulum]	-
mRNA_3179	scaffold_13	34275	35336	1536	+	mRNA_3179	5969.57	8174.99	10161.6	17523.5	18343.5	17162.3	495.519	729.452	955.227	1247.56	1311.27	1236.47	12889.2	-1.12542	4.82e-08	8.7e-07	DOWN	dienelactone hydrolase endo-1,3,1,4-beta-D-glucanase	[GO:0016787:hydrolase activity]	-	Protein AIM2 OS=Aspergillus awamori OX=105351 GN=AAWM_06122 PE=4 SV=1
mRNA_10984	scaffold_82	143825	145480	2838	-	mRNA_10984	88.1426	114.008	116.008	278.93	255.158	220.332	3.95987	5.50584	5.90215	10.7477	9.8718	8.59144	178.763	-1.24582	4.82e-08	8.7e-07	DOWN	hypothetical protein	-	-	-
mRNA_2605	scaffold_10	193359	194350	1554	-	mRNA_2605	581.741	388.849	478.322	224.75	211.703	217.108	47.7295	34.295	44.4431	15.8155	14.9581	15.4606	350.412	1.1489	4.86e-08	8.76e-07	UP	hypothetical protein	-	-	-
mRNA_1056	scaffold_4	110352	111466	1662	+	mRNA_1056	20.412	34.6096	31.1035	94.3146	95.8236	99.9555	1.56589	2.85408	2.70218	6.20557	6.33054	6.65544	62.7031	-1.75393	5.02e-08	9.04e-07	DOWN	hypothetical protein	[GO:0016021:integral component of membrane][GO:0020037:heme binding][GO:0005506:iron ion binding][GO:0004497:monooxygenase activity][GO:0016705:oxidoreductase activity, acting on paired donors, with incorporation or reduction of molecular oxygen][GO:0009405:pathogenesis]	-	Uncharacterized protein OS=Talaromyces amestolkiae OX=1196081 GN=BHQ10_003592 PE=4 SV=1
mRNA_6123	scaffold_29	288552	290092	2202	-	mRNA_6123	2262.02	2349.38	1645.96	1047.49	1054.06	1017.83	130.974	146.23	107.929	52.0197	52.559	51.1514	1562.79	1.00401	5.13e-08	9.23e-07	UP	cystathionine beta-synthase	[GO:0005737:cytoplasm][GO:0010494:cytoplasmic stress granule][GO:0005739:mitochondrion][GO:0004122:cystathionine beta-synthase activity][GO:0004124:cysteine synthase activity][GO:0003729:mRNA binding][GO:0030170:pyridoxal phosphate binding][GO:0006535:cysteine biosynthetic process from serine][GO:0019343:cysteine biosynthetic process via cystathionine][GO:0050667:homocysteine metabolic process][G…	[ko00260:Glycine, serine and threonine metabolism][ko00270:Cysteine and methionine metabolism]	PALP-domain-containing protein OS=Pseudomicrostroma glucosiphilum OX=1684307 GN=BCV69DRAFT_25660 PE=4 SV=1
mRNA_5245	scaffold_24	135973	137419	2544	+	mRNA_5245	2963.45	2580.45	3917.36	1543.15	1494.18	1571.34	148.521	139.021	222.337	66.3321	64.4889	68.3526	2344.99	1.03788	5.32e-08	9.52e-07	UP	alpha/beta-hydrolase	[GO:0005789:endoplasmic reticulum membrane][GO:0000139:Golgi membrane][GO:0016021:integral component of membrane][GO:0032585:multivesicular body membrane][GO:0004806:triglyceride lipase activity][GO:0006914:autophagy][GO:0016042:lipid catabolic process]	-	-
mRNA_7264	scaffold_38	183418	186229	4344	-	mRNA_7264	868.437	585.309	1072.65	343.145	373.267	307.39	25.4892	18.467	35.6537	8.63816	9.4347	7.83071	591.7	1.30398	5.33e-08	9.54e-07	UP	phospholipase D/nuclease	-	-	Transcription initiation factor iie subunit beta OS=Malassezia pachydermatis OX=77020 GN=Malapachy_2197 PE=4 SV=1
mRNA_6851	scaffold_35	88348	89334	1566	-	mRNA_6851	730.192	1296.84	770.863	2100.01	2449.07	2238.79	59.4502	113.5	71.0757	146.643	171.715	158.206	1597.63	-1.27922	5.35e-08	9.55e-07	DOWN	ribosomal protein L38e	[GO:0005829:cytosol][GO:0022625:cytosolic large ribosomal subunit][GO:0003735:structural constituent of ribosome][GO:0002181:cytoplasmic translation]	[ko03010:Ribosome]	-
mRNA_1886	scaffold_7	170829	173434	3852	+	mRNA_1886	808.129	632.134	880.986	387.292	355.439	391.224	26.7487	22.4918	33.0232	10.9948	10.1316	11.2393	575.867	1.03404	5.71e-08	1.02e-06	UP	major facilitator superfamily	[GO:0071944:cell periphery][GO:0000329:fungal-type vacuole membrane][GO:0005887:integral component of plasma membrane][GO:0005886:plasma membrane][GO:0015297:antiporter activity][GO:0015606:spermidine transmembrane transporter activity][GO:0000297:spermine transmembrane transporter activity][GO:0006855:drug transmembrane transport][GO:0015848:spermidine transport][GO:0000296:spermine transport]	-	Uncharacterized protein OS=Mycena chlorophos OX=658473 GN=MCHLO_05251 PE=4 SV=1
mRNA_4270	scaffold_18	362159	364052	3396	-	mRNA_4270	2344.59	2446.08	1481.2	5182.29	4250.78	4674.27	88.0254	98.7198	62.977	166.874	137.436	152.316	3396.54	-1.16979	5.83e-08	1.04e-06	DOWN	hypothetical protein	[GO:0000790:nuclear chromatin][GO:0008301:DNA binding, bending][GO:0001227:DNA-binding transcription repressor activity, RNA polymerase II-specific][GO:0000987:proximal promoter sequence-specific DNA binding][GO:0001135:RNA polymerase II transcription regulator recruiting activity][GO:0043565:sequence-specific DNA binding][GO:0071470:cellular response to osmotic stress][GO:0000122:negative regula…	-	Transcription factor OS=Ganoderma sinense ZZ0214-1 OX=1077348 GN=GSI_14346 PE=4 SV=1
mRNA_7748	scaffold_42	191400	193154	2712	+	mRNA_7748	616.071	505.911	613.664	319.064	267.415	228.93	28.9633	25.5673	32.6721	12.8654	10.8267	9.34146	425.176	1.0896	6.32e-08	1.12e-06	UP	hypothetical protein	-	[ko00030:Pentose phosphate pathway][ko00053:Ascorbate and aldarate metabolism][ko00930:Caprolactam degradation]	Zn(2)-C6 fungal-type domain-containing protein OS=Penicillium arizonense OX=1835702 GN=PENARI_c027G12495 PE=4 SV=1
mRNA_5860	scaffold_27	406662	407226	930	+	mRNA_5860	669.884	847.935	435.449	1563.21	1600.03	1559.52	91.8384	124.963	67.6068	183.81	188.906	185.571	1112.67	-1.27476	6.39e-08	1.13e-06	DOWN	hypothetical protein	-	-	-
mRNA_2989	scaffold_12	105681	106265	906	-	mRNA_2989	1705.33	2047.05	989.428	3694.32	4094.79	4212.11	239.987	309.672	157.686	445.903	496.252	514.484	2790.5	-1.34006	6.43e-08	1.13e-06	DOWN	cytochrome c oxidase polypeptide IV	[GO:0005743:mitochondrial inner membrane][GO:0004129:cytochrome-c oxidase activity][GO:0042776:mitochondrial ATP synthesis coupled proton transport][GO:0006123:mitochondrial electron transport, cytochrome c to oxygen]	[ko00190:Oxidative phosphorylation]	Transcription factor OS=Ganoderma sinense ZZ0214-1 OX=1077348 GN=GSI_02407 PE=4 SV=1
mRNA_3450	scaffold_14	198775	199577	786	+	mRNA_3450	822.974	962.961	649.811	1579.27	1715.91	1617.56	133.497	167.914	119.371	219.719	239.702	227.74	1224.75	-1.0129	6.57e-08	1.15e-06	DOWN	hypothetical protein	[GO:0005840:ribosome][GO:0003735:structural constituent of ribosome][GO:0006412:translation]	[ko03010:Ribosome]	-
mRNA_6355	scaffold_31	97382	98617	2112	-	mRNA_6355	290.407	212.747	205.115	519.734	501.403	490.105	17.5316	13.8061	14.023	26.9104	26.067	25.68	369.918	-1.09363	6.59e-08	1.15e-06	DOWN	hypothetical protein	-	-	-
mRNA_10191	scaffold_69	147411	148629	1866	-	mRNA_10191	167.935	179.155	192.506	385.285	339.84	364.354	11.4746	13.1589	14.8959	22.579	19.9968	21.6079	271.512	-1.0134	6.69e-08	1.17e-06	DOWN	plant expansin	-	-	-
mRNA_1313	scaffold_4	768463	770967	3392	-	mRNA_1313	3553.54	1133.97	1885.55	571.908	635.11	713.661	133.571	45.8192	80.2633	18.4376	20.5585	23.2829	1415.62	1.77511	6.97e-08	1.22e-06	UP	pectin lyase-like protein	[GO:0005576:extracellular region][GO:0047911:galacturan 1,4-alpha-galacturonidase activity][GO:0004650:polygalacturonase activity][GO:0071555:cell wall organization][GO:0000272:polysaccharide catabolic process]	-	-
mRNA_9845	scaffold_64	159506	161227	2316	-	mRNA_9845	782.15	714.586	463.19	277.927	285.242	270.847	43.0585	42.288	28.8773	13.1228	13.5231	12.9416	465.657	1.23201	7.1e-08	1.24e-06	UP	hypothetical protein	[GO:0005829:cytosol][GO:0005634:nucleus][GO:0016491:oxidoreductase activity]	-	Prostaglandin dehydrogenase OS=Aspergillus parasiticus (strain ATCC 56775 / NRRL 5862 / SRRC 143 / SU-1) OX=1403190 GN=P875_00033880 PE=4 SV=1
mRNA_3821	scaffold_16	156794	157872	1560	-	mRNA_3821	109.482	132.331	96.6731	31.1038	35.6553	41.9168	8.94803	11.6262	8.94781	2.18033	2.50957	2.97348	74.527	1.6386	7.1e-08	1.24e-06	UP	hypothetical protein	-	-	Copper-fist domain-containing protein OS=Hortaea werneckii OX=91943 GN=D0863_04227 PE=4 SV=1
mRNA_962	scaffold_3	675337	676666	2210	-	mRNA_962	1295.23	1547.25	975.978	583.948	605.026	602.958	74.7246	95.9554	63.7652	28.8945	30.0594	30.1922	935.066	1.09102	7.32e-08	1.27e-06	UP	hypothetical protein	-	-	-
mRNA_12253	scaffold_112	23244	32205	15600	+	mRNA_12253	626.277	469.265	408.549	965.22	1127.6	1133.9	5.11858	4.12282	3.78142	6.76605	7.9365	8.04364	788.469	-1.10137	7.5e-08	1.3e-06	DOWN	pks2; putative polyketide synthase	[GO:0016491:oxidoreductase activity][GO:0031177:phosphopantetheine binding][GO:0016740:transferase activity]	-	Reducing polyketide synthase FUB1 OS=Gibberella moniliformis (strain M3125 / FGSC 7600) OX=334819 GN=FUB1 PE=1 SV=1
mRNA_631	scaffold_2	692766	694226	2100	-	mRNA_631	1139.36	2110.17	729.672	4295.33	4348.83	3926.21	69.175	137.72	50.17	223.672	227.38	206.897	2758.26	-1.65996	7.67e-08	1.33e-06	DOWN	hypothetical protein	-	-	-
mRNA_4579	scaffold_20	181070	182495	1974	+	mRNA_4579	772.872	438.727	947.396	259.867	265.186	269.772	49.9193	30.4613	69.2979	14.3959	14.7504	15.1235	492.303	1.44253	7.78e-08	1.34e-06	UP	Sec1-like protein	[GO:0016491:oxidoreductase activity]	-	Carbonyl reductase, putative OS=Aspergillus flavus (strain ATCC 200026 / FGSC A1120 / NRRL 3357 / JCM 12722 / SRRC 167) OX=332952 GN=AFLA_060400 PE=3 SV=1
mRNA_5855	scaffold_27	391835	393306	2172	-	mRNA_5855	1183.89	826.558	1021.37	541.807	465.747	468.609	69.4962	52.1572	67.8985	27.2784	23.5445	23.8754	751.331	1.03831	7.8e-08	1.34e-06	UP	hypothetical protein	-	-	-
mRNA_209	scaffold_1	554738	558775	5120	-	mRNA_209	3593.44	1327.38	3048.14	851.842	869.098	888.852	89.4845	35.5325	85.961	18.1938	18.6379	19.2115	1763.13	1.61063	7.87e-08	1.36e-06	UP	glycoside hydrolase family 55 protein	[GO:0004338:glucan exo-1,3-beta-glucosidase activity][GO:0071555:cell wall organization][GO:0008152:metabolic process]	-	-
mRNA_2221	scaffold_8	352564	354638	3402	-	mRNA_2221	410.095	339.988	400.142	181.606	194.99	191.313	15.3694	13.6972	16.9831	5.83753	6.29328	6.22315	286.356	1.01928	8.09e-08	1.39e-06	UP	candidate glucoamylase	[GO:0005576:extracellular region][GO:0004339:glucan 1,4-alpha-glucosidase activity][GO:2001070:starch binding][GO:0000272:polysaccharide catabolic process]	[ko00500:Starch and sucrose metabolism]	Glucoamylase OS=Ajellomyces capsulatus (strain H143) OX=544712 GN=HCDG_06000 PE=4 SV=1
mRNA_8943	scaffold_54	55214	56246	1626	-	mRNA_8943	272.778	409.207	447.218	174.582	138.164	136.498	21.3893	34.4924	39.7132	11.7412	9.32984	9.28983	263.075	1.32897	8.6e-08	1.47e-06	UP	hypothetical protein	-	-	-
mRNA_10400	scaffold_73	10225	9833	2574	-	mRNA_10400	446.28	423.458	443.856	241.807	211.703	168.742	22.1058	22.5477	24.8983	10.2729	9.03064	7.25464	322.641	1.07727	8.77e-08	1.5e-06	UP	hypothetical protein	[GO:0005778:peroxisomal membrane][GO:0046872:metal ion binding][GO:0007031:peroxisome organization]	[ko04146:Peroxisome]	-
mRNA_72	scaffold_1	196963	201463	6482	+	mRNA_72	486.176	588.363	394.258	994.317	952.665	1071.57	9.56296	12.4405	8.78228	16.7745	16.1373	18.2941	747.891	-1.04049	8.85e-08	1.51e-06	DOWN	copper radical oxidase	[GO:0005576:extracellular region]	-	Uncharacterized protein OS=Pseudogymnoascus sp. VKM F-4520 (FW-2644) OX=1420915 GN=V502_04028 PE=4 SV=1
mRNA_3447	scaffold_14	191580	194481	4556	-	mRNA_3447	357.21	400.046	524.557	202.676	194.99	175.191	9.99648	12.0345	16.6243	4.86466	4.69924	4.25528	309.112	1.16258	8.85e-08	1.51e-06	UP	phytase	[GO:0016158:3-phytase activity][GO:0003993:acid phosphatase activity]	-	3-phytase A OS=Byssochlamys spectabilis (strain No. 5 / NBRC 109023) OX=1356009 GN=PVAR5_7185 PE=3 SV=1
mRNA_3757	scaffold_15	513321	514337	1914	+	mRNA_3757	112.266	71.255	84.0635	207.693	251.816	214.958	7.47849	5.1024	6.34164	11.8662	14.4457	12.4283	157.009	-1.3318	9.08e-08	1.54e-06	DOWN	hypothetical protein	-	-	-
mRNA_8112	scaffold_45	242657	243441	1362	+	mRNA_8112	109.482	194.424	60.5258	397.325	427.864	446.038	10.2488	19.5648	6.41651	31.9009	34.4927	36.2406	272.61	-1.807	9.2e-08	1.56e-06	DOWN		-	-	-
mRNA_8505	scaffold_49	161160	163401	3294	+	mRNA_8505	1169.98	1075.95	723.787	2106.03	2040.15	2195.8	45.2858	44.7682	31.7266	69.9155	68.0046	73.7682	1551.95	-1.09511	9.26e-08	1.57e-06	DOWN	mitogen activated protein kinase	[GO:0005634:nucleus][GO:0005524:ATP binding][GO:0004707:MAP kinase activity][GO:0000751:mitotic cell cycle G1 arrest in response to pheromone][GO:0019236:response to pheromone][GO:0007165:signal transduction]	[ko04010:MAPK signaling pathway][ko04012:ErbB signaling pathway][ko04014:Ras signaling pathway][ko04015:Rap1 signaling pathway][ko04022:cGMP-PKG signaling pathway][ko04024:cAMP signaling pathway][ko04066:HIF-1 signaling pathway][ko04068:FoxO signaling pathway][ko04071:Sphingolipid signaling pathway][ko04072:Phospholipase D signaling pathway][ko04114:Oocyte meiosis][ko04140:Autophagy - animal][ko0…	Mitogen-activated protein kinase spk1 OS=Schizosaccharomyces pombe (strain 972 / ATCC 24843) OX=284812 GN=spk1 PE=1 SV=1
mRNA_5764	scaffold_27	149730	152402	4074	-	mRNA_5764	103.916	55.9861	79.8604	202.676	212.818	227.856	3.25212	1.88348	2.83039	5.4402	5.73569	6.18927	147.185	-1.42092	9.35e-08	1.58e-06	DOWN	ARM repeat-containing protein	[GO:0005737:cytoplasm][GO:0003723:RNA binding][GO:0051321:meiotic cell cycle][GO:0000288:nuclear-transcribed mRNA catabolic process, deadenylation-dependent decay]	-	Pumilio-family RNA binding repeat domain-containing protein OS=Pyrenophora tritici-repentis OX=45151 GN=Ptr86124_06840 PE=4 SV=1
mRNA_6829	scaffold_34	319012	320903	2910	-	mRNA_6829	64.0194	86.5239	88.2667	198.663	181.619	197.762	2.80496	4.07516	4.37965	7.46547	6.8528	7.52055	136.142	-1.27532	9.91e-08	1.67e-06	DOWN	hypothetical protein	[GO:0005576:extracellular region][GO:0004190:aspartic-type endopeptidase activity][GO:0006508:proteolysis]	-	Peptidase A1 domain-containing protein OS=Bondarzewia mesenterica OX=1095465 GN=EW146_g5492 PE=3 SV=1
mRNA_2367	scaffold_9	101440	102795	2274	-	mRNA_2367	368.343	469.265	237.059	950.17	881.355	824.365	20.6524	28.2832	15.0523	45.6924	42.5559	40.1171	621.759	-1.30712	1.04e-07	1.74e-06	DOWN	hypothetical protein	-	-	-
mRNA_8578	scaffold_50	131276	132356	2042	-	mRNA_8578	228.243	140.474	192.506	54.1807	60.1683	80.6093	14.2511	9.42848	13.612	2.9015	3.23528	4.36848	126.03	1.52763	1.04e-07	1.74e-06	UP		-	-	-
mRNA_8359	scaffold_48	61556	62808	2284	+	mRNA_8359	88.1426	152.689	100.876	30.1004	34.5411	35.4681	4.92037	9.16249	6.37718	1.44115	1.6605	1.71847	73.6363	1.77	1.08e-07	1.79e-06	UP	hypothetical protein	-	-	-
mRNA_6347	scaffold_31	80561	81619	1926	+	mRNA_6347	524.217	841.827	464.871	1412.71	1444.04	1442.37	34.7026	59.9056	34.8508	80.2105	82.3232	82.8745	1021.67	-1.23257	1.13e-07	1.88e-06	DOWN	hypothetical protein	-	-	-
mRNA_11155	scaffold_85	126757	127890	1794	+	mRNA_11155	15093.7	12399.4	7381.62	29006.8	27869.1	27761.8	1072.71	947.281	594.108	1768.11	1705.69	1712.48	19918.7	-1.27916	1.14e-07	1.9e-06	DOWN	hypothetical protein	-	-	-
mRNA_9812	scaffold_64	78801	80255	2580	-	mRNA_9812	1925.22	2548.89	1049.95	4978.61	5064.17	4954.79	95.1412	135.404	58.7606	211.019	215.52	212.523	3420.27	-1.44128	1.18e-07	1.95e-06	DOWN	hypothetical protein	-	-	-
mRNA_5239	scaffold_24	121531	125801	6772	+	mRNA_5239	13779	8480.36	11629.4	23849.6	22539.7	23582	259.423	171.632	247.956	385.121	365.452	385.358	17310	-1.04592	1.21e-07	2e-06	DOWN	hypothetical protein	[GO:0005634:nucleus][GO:0003677:DNA binding][GO:0000981:DNA-binding transcription factor activity, RNA polymerase II-specific][GO:0008270:zinc ion binding][GO:0006351:transcription, DNA-templated]	-	Zn(2)-C6 fungal-type domain-containing protein OS=Sparassis crispa OX=139825 GN=SCP_0405060 PE=4 SV=1
mRNA_4598	scaffold_20	244989	247126	3926	-	mRNA_4598	169.791	112.99	200.912	54.1807	56.8257	53.7395	5.51405	3.94449	7.38909	1.50914	1.58925	1.51476	108.073	1.55672	1.3e-07	2.14e-06	UP		-	-	-
mRNA_7210	scaffold_38	31455	33259	3486	+	mRNA_7210	108.555	124.187	170.649	47.1573	43.4549	46.216	3.97035	4.8826	7.06826	1.4793	1.36871	1.46712	90.0365	1.56117	1.3e-07	2.14e-06	UP	hypothetical protein	-	-	-
mRNA_1251	scaffold_4	602031	603501	2596	+	mRNA_1251	3897.76	6706.12	2062.92	14062.9	13456.5	13698.2	191.434	354.052	114.74	592.385	569.151	583.929	8980.74	-1.70236	1.3e-07	2.14e-06	DOWN		-	-	-
mRNA_3282	scaffold_13	316162	317342	2098	-	mRNA_3282	179.069	303.343	81.5416	709.366	651.824	685.717	10.8823	19.8166	5.6119	36.9742	34.1133	36.1693	435.143	-1.86277	1.33e-07	2.18e-06	DOWN	HSP20-like chaperone	-	[ko04141:Protein processing in endoplasmic reticulum]	-
mRNA_10612	scaffold_76	64811	67794	4738	+	mRNA_10612	481.537	90.5957	348.023	66.2209	53.483	59.1135	12.9581	2.62068	10.6059	1.52839	1.23942	1.38068	183.162	2.36361	1.38e-07	2.25e-06	UP	hypothetical protein	[GO:0000139:Golgi membrane][GO:0016021:integral component of membrane][GO:0016757:transferase activity, transferring glycosyl groups][GO:0016772:transferase activity, transferring phosphorus-containing groups][GO:0042732:D-xylose metabolic process]	-	HSF_DOMAIN domain-containing protein OS=Mixia osmundae (strain CBS 9802 / IAM 14324 / JCM 22182 / KY 12970) OX=764103 GN=Mo01879 PE=3 SV=1
mRNA_6993	scaffold_36	128658	130456	3130	+	mRNA_6993	123.4	142.51	183.259	437.459	387.751	283.745	5.02664	6.24025	8.45387	15.2836	13.6022	10.0319	259.687	-1.30253	1.44e-07	2.34e-06	DOWN	hypothetical protein	-	-	Zn(2)-C6 fungal-type domain-containing protein OS=Valsa sordida OX=252740 GN=VSDG_00071 PE=4 SV=1
mRNA_8336	scaffold_47	273313	275626	3776	-	mRNA_8336	160.512	171.012	143.749	321.071	300.842	395.523	5.41981	6.2072	5.49677	9.29828	8.74793	11.5915	248.785	-1.09955	1.45e-07	2.36e-06	DOWN	hypothetical protein	[GO:0030170:pyridoxal phosphate binding][GO:0008483:transaminase activity][GO:1901605:alpha-amino acid metabolic process][GO:0009058:biosynthetic process]	[ko00380:Tryptophan metabolism]	Fungal_trans domain-containing protein OS=Pochonia chlamydosporia 123 OX=1052797 GN=I1G_00007361 PE=4 SV=1
mRNA_6704	scaffold_33	320431	320616	372	-	mRNA_6704	142.884	166.94	226.972	451.506	391.094	385.85	48.972	61.5062	88.0977	132.726	115.435	114.783	294.208	-1.19262	1.45e-07	2.36e-06	DOWN		-	-	-
mRNA_2636	scaffold_10	313039	313437	798	-	mRNA_2636	7920.77	3175.94	4497.4	1879.27	1773.85	1903.45	1265.53	545.469	813.756	257.525	244.069	263.961	3525.11	1.48876	1.52e-07	2.46e-06	UP	hypothetical protein	-	-	-
mRNA_3146	scaffold_12	509404	512103	4876	+	mRNA_3146	98.3486	124.187	68.0915	238.797	279.671	233.23	2.57165	3.49072	2.01635	5.35548	6.29772	5.29323	173.721	-1.37556	1.53e-07	2.47e-06	DOWN	hypothetical protein	-	-	-
mRNA_4751	scaffold_21	157430	160055	4432	-	mRNA_4751	648.544	950.746	365.676	226.756	211.703	216.033	18.6573	29.4012	11.9133	5.59491	5.24478	5.39412	436.576	1.58502	1.57e-07	2.52e-06	UP	hypothetical protein	-	-	-
mRNA_9968	scaffold_67	1	826	2196	+	mRNA_9968	371.127	353.221	410.23	204.683	148.192	183.789	21.5475	22.0453	26.9731	10.1925	7.40956	9.26165	278.54	1.07923	1.59e-07	2.56e-06	UP	Gpi16 subunit GPI transamidase component	[GO:0005783:endoplasmic reticulum][GO:0042765:GPI-anchor transamidase complex][GO:0016255:attachment of GPI anchor to protein]	[ko00563:Glycosylphosphatidylinositol (GPI)-anchor biosynthesis]	Uncharacterized protein OS=Furculomyces boomerangus OX=61424 GN=BB559_000009 PE=4 SV=1
mRNA_5569	scaffold_26	23781	26263	3752	-	mRNA_5569	1652.44	2436.92	1262.63	828.765	678.565	701.838	56.1528	89.0184	48.5904	24.1547	19.8576	20.7002	1260.19	1.27602	1.72e-07	2.74e-06	UP	Metallo-dependent hydrolase	-	[ko00520:Amino sugar and nucleotide sugar metabolism]	NDT80 domain-containing protein OS=Verticillium dahliae OX=27337 GN=VDGE_05574 PE=4 SV=1
mRNA_3502	scaffold_14	360011	361086	1410	+	mRNA_3502	1015.03	1463.78	784.313	2528.43	2550.47	2378.51	91.7843	142.285	80.3167	196.095	198.609	186.675	1786.76	-1.19307	1.78e-07	2.83e-06	DOWN	hypothetical protein	-	-	-
mRNA_8020	scaffold_45	8341	8403	3816	+	mRNA_8020	2335.32	1411.87	1689.68	4134.79	3549.93	3883.22	78.027	50.7092	63.9339	118.489	102.143	112.612	2834.13	-1.0892	1.79e-07	2.85e-06	DOWN	hypothetical protein	-	-	-
mRNA_12266	scaffold_112	64677	66437	2806	-	mRNA_12266	99.2764	184.245	125.255	26.087	35.6553	51.59	4.51093	8.99931	6.44529	1.01665	1.3952	2.0346	87.0181	1.85159	1.83e-07	2.9e-06	UP	hypothetical protein	-	[ko00561:Glycerolipid metabolism]	-
mRNA_8052	scaffold_45	87577	92135	6700	-	mRNA_8052	1248.84	324.719	571.632	143.479	186.076	205.285	23.7651	6.64254	12.3191	2.34178	3.0494	3.39065	446.672	2.00452	1.85e-07	2.93e-06	UP	hypothetical protein	-	-	-
mRNA_10169	scaffold_69	106879	108830	2654	+	mRNA_10169	2943.04	3033.43	1752.72	5720.08	5776.16	5566.34	141.385	156.651	95.3562	235.687	238.967	232.097	4131.96	-1.14268	1.91e-07	3.02e-06	DOWN	PAP2-domain-containing protein	[GO:0005783:endoplasmic reticulum][GO:0005789:endoplasmic reticulum membrane][GO:0000329:fungal-type vacuole membrane][GO:0016021:integral component of membrane][GO:0000810:diacylglycerol diphosphate phosphatase activity][GO:0008195:phosphatidate phosphatase activity][GO:0006644:phospholipid metabolic process]	[ko00561:Glycerolipid metabolism][ko00564:Glycerophospholipid metabolism]	Diacylglycerol pyrophosphate phosphatase 1 OS=Saccharomyces cerevisiae (strain ATCC 204508 / S288c) OX=559292 GN=DPP1 PE=1 SV=1
mRNA_6713	scaffold_33	338636	340730	2172	+	mRNA_6713	124682	176608	79240	296393	340992	324866	7319	11144.2	5267.69	14922.5	17237.9	16551.8	223797	-1.33841	1.93e-07	3.04e-06	DOWN		-	-	-
mRNA_8032	scaffold_45	33637	34338	1404	+	mRNA_8032	12.0616	9.16136	13.4502	42.1406	64.6252	60.1883	1.09533	0.894322	1.38324	3.28221	5.05399	4.74401	33.6045	-2.25747	1.96e-07	3.09e-06	DOWN	P-loop containing nucleoside triphosphate hydrolase protein	-	-	-
mRNA_7612	scaffold_41	161593	163803	3852	-	mRNA_7612	411.951	554.771	279.091	982.277	979.407	1017.83	13.6354	19.7392	10.4615	27.8857	27.9175	29.2407	704.221	-1.25957	2.06e-07	3.22e-06	DOWN	hypothetical protein	-	-	-
mRNA_10872	scaffold_81	23461	27702	5226	-	mRNA_10872	510.299	604.65	466.553	173.579	284.128	235.379	12.4498	15.8575	12.8904	3.63213	5.96958	4.98425	379.098	1.19103	2.07e-07	3.24e-06	UP	hypothetical protein	[GO:0005737:cytoplasm][GO:0000790:nuclear chromatin][GO:0005634:nucleus][GO:0005524:ATP binding][GO:0003678:DNA helicase activity][GO:0140083:protein-DNA unloading ATPase activity][GO:0061630:ubiquitin protein ligase activity][GO:0008270:zinc ion binding][GO:0006281:DNA repair][GO:0000724:double-strand break repair via homologous recombination][GO:1990505:mitotic DNA replication maintenance of fi…	-	Helicase-like transcription factor HLTF/DNA helicase RAD5, DEAD-box superfamily OS=Aspergillus oryzae (strain 3.042) OX=1160506 GN=Ao3042_07252 PE=4 SV=1
mRNA_9263	scaffold_57	167981	171036	4536	-	mRNA_9263	670.812	888.652	478.322	1502.01	1630.12	1500.41	18.8554	26.8509	15.2259	36.2104	39.4589	36.6047	1111.72	-1.18577	2.08e-07	3.25e-06	DOWN	FAD-binding domain-containing protein	[GO:0005576:extracellular region][GO:0071949:FAD binding][GO:0016491:oxidoreductase activity]	-	FAD-binding PCMH-type domain-containing protein OS=Cladophialophora immunda OX=569365 GN=PV07_04108 PE=3 SV=1
mRNA_11746	scaffold_98	48757	49540	996	+	mRNA_11746	1202.45	1810.9	1125.61	2818.4	3001.73	2927.73	153.927	249.192	163.179	309.441	330.911	325.291	2147.8	-1.08014	2.09e-07	3.26e-06	DOWN	60S ribosomal protein L37	[GO:0022625:cytosolic large ribosomal subunit][GO:0046872:metal ion binding][GO:0003735:structural constituent of ribosome][GO:0002181:cytoplasmic translation]	[ko03010:Ribosome]	-
mRNA_9509	scaffold_60	117096	119355	3328	-	mRNA_9509	1830.58	2679.19	1177.73	691.306	758.79	730.858	70.1316	110.337	51.0974	22.7154	25.0344	24.3025	1311.41	1.38255	2.11e-07	3.29e-06	UP	hypothetical protein	[GO:0005829:cytosol][GO:0005634:nucleus][GO:0051213:dioxygenase activity]	-	2og-fe oxygenase superfamily OS=Fusarium sporotrichioides OX=5514 GN=FSPOR_2851 PE=4 SV=1
mRNA_6449	scaffold_31	300751	303646	3494	+	mRNA_6449	782.15	248.375	316.079	96.3213	140.393	109.629	28.5414	9.74283	13.062	3.01462	4.41185	3.47218	282.158	1.96001	2.12e-07	3.3e-06	UP	hypothetical protein	[GO:0005576:extracellular region][GO:0016985:mannan endo-1,4-beta-mannosidase activity][GO:0046355:mannan catabolic process]	[ko00051:Fructose and mannose metabolism]	-
mRNA_8579	scaffold_50	132155	132619	930	-	mRNA_8579	1030.8	819.433	580.879	366.222	369.924	320.288	141.319	120.762	90.1859	43.0621	43.6745	38.1117	581.258	1.20198	2.31e-07	3.59e-06	UP		-	-	-
mRNA_7358	scaffold_39	101573	102446	1082	+	mRNA_7358	10188.4	16954.6	8460.16	28245.2	30840.7	26945	1200.56	2147.64	1128.98	2854.64	3129.65	2755.83	20272.3	-1.27291	2.37e-07	3.67e-06	DOWN	hypothetical protein	-	-	-
mRNA_8216	scaffold_46	226814	228433	2868	+	mRNA_8216	1073.48	955.835	662.421	443.479	388.866	410.57	47.7226	45.6778	33.3496	16.9094	14.8874	15.842	655.776	1.11409	2.43e-07	3.75e-06	UP	dihydrodipicolinate synthetase	[GO:0008700:4-hydroxy-2-oxoglutarate aldolase activity]	-	Communesin biosynthesis cluster-specific transcription factor cnsN OS=Penicillium expansum OX=27334 GN=cnsN PE=4 SV=1
mRNA_11473	scaffold_92	27627	28603	1692	+	mRNA_11473	244.944	410.225	251.35	769.567	640.681	693.24	18.4575	33.2294	21.4494	49.737	41.5758	45.3403	501.668	-1.21638	2.51e-07	3.86e-06	DOWN	PIG-P-domain-containing protein	-	[ko00563:Glycosylphosphatidylinositol (GPI)-anchor biosynthesis]	-
mRNA_10428	scaffold_73	83093	86021	4934	-	mRNA_10428	774.727	511	311.035	1552.18	1324.82	1515.46	20.0197	14.1946	9.1022	34.4014	29.4819	33.9895	998.202	-1.46043	2.56e-07	3.93e-06	DOWN	hypothetical protein	[GO:0005524:ATP binding][GO:0004674:protein serine/threonine kinase activity][GO:0035556:intracellular signal transduction][GO:0018105:peptidyl-serine phosphorylation]	-	Serine/threonine-protein kinase CBK1 OS=Saccharomyces cerevisiae (strain ATCC 204508 / S288c) OX=559292 GN=CBK1 PE=1 SV=1
mRNA_2837	scaffold_11	294188	294664	720	+	mRNA_2837	332.159	431.602	248.828	788.631	748.762	706.138	58.8194	82.1583	49.9003	119.777	114.185	108.532	542.686	-1.14967	2.61e-07	4e-06	DOWN	hypothetical protein	-	-	Transcription factor OS=Ganoderma sinense ZZ0214-1 OX=1077348 GN=GSI_05943 PE=4 SV=1
mRNA_6988	scaffold_36	116096	117093	1266	+	mRNA_6988	9.27817	2.03586	6.72508	35.1171	56.8257	40.842	0.934408	0.220402	0.767008	3.03333	4.92844	3.57005	25.1373	-2.85967	2.69e-07	4.1e-06	DOWN	hypothetical protein	-	-	-
mRNA_873	scaffold_3	460740	461894	1854	-	mRNA_873	3891.26	5112.04	3112.87	8233.47	8596.27	7977.1	267.602	377.907	242.431	485.631	509.096	476.141	6153.84	-1.03398	2.7e-07	4.11e-06	DOWN	60S ribosomal protein L5	[GO:0005829:cytosol][GO:0022625:cytosolic large ribosomal subunit][GO:0005634:nucleus][GO:0008097:5S rRNA binding][GO:0003735:structural constituent of ribosome][GO:0002181:cytoplasmic translation][GO:0000027:ribosomal large subunit assembly][GO:0042254:ribosome biogenesis]	[ko03010:Ribosome]	-
mRNA_1495	scaffold_5	490698	492038	2120	+	mRNA_1495	327.519	385.795	311.876	137.459	178.277	169.817	19.6974	24.9414	21.2413	7.09038	9.23331	8.86433	251.79	1.0786	2.81e-07	4.26e-06	UP		-	-	-
mRNA_3522	scaffold_14	416068	417891	3198	-	mRNA_3522	217.109	317.594	227.812	537.794	506.974	538.47	8.65581	13.6111	10.2857	18.3896	17.4063	18.633	390.959	-1.05602	2.99e-07	4.51e-06	DOWN	hypothetical protein	-	-	-
mRNA_195	scaffold_1	520701	523417	5010	+	mRNA_195	120.616	100.775	207.637	39.1305	44.5691	45.1412	3.06956	2.75687	5.98415	0.854106	0.976777	0.997094	92.9782	1.73943	3.1e-07	4.66e-06	UP	hypothetical protein	-	-	-
mRNA_8973	scaffold_54	151704	152864	1452	-	mRNA_8973	184.636	258.554	248.828	481.607	481.347	443.889	16.2127	24.4054	24.7439	36.271	36.3991	33.8305	349.81	-1.02388	3.27e-07	4.89e-06	DOWN	hypothetical protein	[GO:0005829:cytosol][GO:0005634:nucleus][GO:0004126:cytidine deaminase activity][GO:0008270:zinc ion binding][GO:0009972:cytidine deamination][GO:0006206:pyrimidine nucleobase metabolic process]	[ko00240:Pyrimidine metabolism]	-
mRNA_896	scaffold_3	508483	510998	4696	+	mRNA_896	195.769	271.787	308.513	114.382	96.9379	111.778	5.31526	7.93234	9.48597	2.66355	2.26655	2.63409	183.195	1.26399	3.34e-07	5e-06	UP	hypothetical protein	-	-	-
mRNA_6942	scaffold_35	341034	341841	1278	+	mRNA_6942	1297.09	1839.4	952.44	2900.68	3314.83	3157.74	129.404	197.263	107.608	248.2	284.793	273.43	2243.69	-1.19731	3.39e-07	5.05e-06	DOWN		-	-	-
mRNA_7746	scaffold_42	186706	188311	2686	-	mRNA_7746	127.111	135.385	131.98	34.1138	52.3687	56.9639	6.03371	6.90819	7.09475	1.38886	2.14075	2.3469	89.6536	1.46295	3.4e-07	5.07e-06	UP	mitochondrial carrier	-	-	Putative Zn(II)2Cys6 transcription factor OS=Penicillium brasilianum OX=104259 GN=PEBR_09116 PE=3 SV=1
mRNA_4097	scaffold_17	385280	386542	1614	+	mRNA_4097	102.06	79.3984	69.7727	198.663	180.505	220.332	8.06231	6.74232	6.24192	13.46	12.2796	15.1069	141.788	-1.25621	3.41e-07	5.08e-06	DOWN		-	-	-
mRNA_5551	scaffold_25	420359	422506	4296	-	mRNA_5551	2041.2	2320.88	4955.55	1151.84	1005.03	1103.81	60.5799	74.0438	166.557	29.3199	25.6871	28.4335	2096.38	1.51492	3.46e-07	5.14e-06	UP	L domain-like protein	[GO:0005737:cytoplasm][GO:0005829:cytosol][GO:0000329:fungal-type vacuole membrane][GO:0005634:nucleus][GO:0043014:alpha-tubulin binding][GO:0045504:dynein heavy chain binding][GO:0003774:motor activity][GO:0036158:outer dynein arm assembly]	-	-
mRNA_2817	scaffold_11	241437	243085	2146	-	mRNA_2817	282.984	180.173	247.147	89.2979	104.737	99.9555	16.8128	11.507	16.6288	4.55035	5.35885	5.1544	167.383	1.27481	3.5e-07	5.19e-06	UP	hypothetical protein	[GO:0016829:lyase activity][GO:0033897:ribonuclease T2 activity][GO:0003723:RNA binding]	-	Rna, Ribonuclease I OS=Pyrenophora tritici-repentis OX=45151 GN=A1F99_07432 PE=3 SV=1
mRNA_7224	scaffold_38	67225	68070	1434	-	mRNA_7224	154.018	204.604	174.012	346.155	354.325	369.728	13.694	19.5553	17.5212	26.397	27.1301	28.5321	267.14	-1.00799	3.62e-07	5.36e-06	DOWN		-	-	-
mRNA_5697	scaffold_26	413575	414753	1876	-	mRNA_5697	228.243	364.419	184.099	553.848	700.85	690.016	15.5122	26.6237	14.1695	32.2843	41.0196	40.703	453.579	-1.3261	3.82e-07	5.62e-06	DOWN	glycosyltransferase family 1 protein	[GO:0005789:endoplasmic reticulum membrane][GO:0016021:integral component of membrane][GO:0031965:nuclear membrane][GO:0006488:dolichol-linked oligosaccharide biosynthetic process]	[ko00510:N-Glycan biosynthesis][ko00513:Various types of N-glycan biosynthesis]	-
mRNA_2033	scaffold_7	518396	518836	882	+	mRNA_2033	6.49472	11.1972	4.20318	47.1573	38.998	44.0664	0.938857	1.73997	0.68809	5.84674	4.85482	5.52892	25.3528	-2.59682	3.83e-07	5.63e-06	DOWN	Cerato-platanin	-	-	-
mRNA_8383	scaffold_48	123522	124710	1446	+	mRNA_8383	383.188	306.397	353.067	193.646	152.649	139.723	33.7872	29.0413	35.2553	14.6445	11.5911	10.693	254.778	1.10034	3.88e-07	5.7e-06	UP	DUF757-domain-containing protein	[GO:0005737:cytoplasm]	-	-
mRNA_7609	scaffold_41	155017	156123	1698	+	mRNA_7609	659.678	489.624	497.656	302.007	232.874	254.725	49.5339	39.5208	42.3182	19.4497	15.0585	16.601	406.094	1.0598	4.02e-07	5.88e-06	UP	hypothetical protein	-	-	-
mRNA_7981	scaffold_44	196220	197900	2306	+	mRNA_7981	1684.92	1227.62	2067.12	718.396	836.786	791.046	93.1594	72.9636	129.432	34.0674	39.8432	37.9615	1220.98	1.08626	4.18e-07	6.09e-06	UP	hypothetical protein	-	-	-
mRNA_4486	scaffold_19	430971	434090	5678	-	mRNA_4486	238.449	185.263	480.003	84.2812	104.737	83.8337	5.35436	4.47192	12.2063	1.62319	2.02538	1.63389	196.095	1.73014	4.26e-07	6.2e-06	UP	hypothetical protein	-	-	Pkinase_fungal domain-containing protein OS=Ganoderma sinense ZZ0214-1 OX=1077348 GN=GSI_05189 PE=4 SV=1
mRNA_7733	scaffold_42	154028	154391	570	-	mRNA_7733	262.572	294.181	518.672	963.213	833.443	869.506	58.7329	70.7361	131.387	184.791	160.546	168.81	623.598	-1.30844	4.39e-07	6.37e-06	DOWN	hypothetical protein	-	-	-
mRNA_9420	scaffold_59	112611	116219	5430	-	mRNA_9420	1388.94	828.594	979.34	2338.8	2108.12	2258.14	32.6131	20.9143	26.0417	47.1007	42.628	46.0205	1650.32	-1.06844	4.49e-07	6.5e-06	DOWN	hypothetical protein	[GO:0005743:mitochondrial inner membrane][GO:0005739:mitochondrion][GO:0004092:carnitine O-acetyltransferase activity][GO:0004095:carnitine O-palmitoyltransferase activity][GO:0009437:carnitine metabolic process][GO:0006631:fatty acid metabolic process]	[ko04146:Peroxisome]	4Fe-4S ferredoxin-type domain-containing protein OS=Wallemia ichthyophaga OX=245174 GN=E3P86_01951 PE=4 SV=1
mRNA_10521	scaffold_74	142981	144603	2838	+	mRNA_10521	809.056	661.654	1008.76	431.439	366.581	411.645	36.3475	31.9536	51.323	16.6242	14.1826	16.0513	614.856	1.03582	4.96e-07	7.16e-06	UP	hypothetical protein	[GO:0034044:exomer complex][GO:0005802:trans-Golgi network][GO:0046983:protein dimerization activity][GO:0000747:conjugation with cellular fusion][GO:0006893:Golgi to plasma membrane transport]	-	Chitin biosynthesis protein CHS5 OS=Saccharomyces cerevisiae (strain ATCC 204508 / S288c) OX=559292 GN=CHS5 PE=1 SV=1
mRNA_10402	scaffold_73	11488	12916	2266	-	mRNA_10402	1191.32	893.742	799.444	446.489	530.373	413.794	67.0309	54.0571	50.9406	21.5469	25.6992	20.2081	712.527	1.05269	5.28e-07	7.6e-06	UP	hypothetical protein	-	-	-
mRNA_1638	scaffold_6	118834	120995	2086	+	mRNA_1638	177.213	105.865	184.099	64.2142	30.0842	46.216	10.8315	6.95564	12.7431	3.36628	1.58352	2.45176	101.282	1.73061	5.3e-07	7.62e-06	UP		-	-	-
mRNA_3238	scaffold_13	199802	201065	1886	+	mRNA_3238	82.5757	105.865	110.964	219.733	202.79	242.903	5.58237	7.69325	8.49524	12.7405	11.806	14.2525	160.805	-1.15179	5.37e-07	7.71e-06	DOWN		-	-	-
mRNA_2155	scaffold_8	200060	201969	3574	-	mRNA_2155	83.5035	90.5957	132.82	36.1205	31.1984	30.0941	2.97892	3.47419	5.36594	1.10518	0.958466	0.931812	67.3888	1.65665	5.57e-07	7.98e-06	UP		-	-	-
mRNA_5146	scaffold_23	329226	331927	4944	-	mRNA_5146	107.627	79.3984	125.255	15.0502	42.3407	15.0471	2.77555	2.20107	3.65806	0.332888	0.940326	0.336802	64.1196	2.11737	5.62e-07	8.03e-06	UP	hypothetical protein	-	-	Predicted protein OS=Postia placenta (strain ATCC 44394 / Madison 698-R) OX=561896 GN=POSPLDRAFT_91188 PE=4 SV=1
mRNA_7841	scaffold_43	112826	115496	4406	-	mRNA_7841	509.372	448.907	300.107	175.586	197.218	174.116	14.74	13.9641	9.83484	4.35791	4.91476	4.37316	300.884	1.20163	5.68e-07	8.1e-06	UP	subtilisin-like protein	[GO:0005576:extracellular region][GO:0005615:extracellular space][GO:0046872:metal ion binding][GO:0004252:serine-type endopeptidase activity][GO:0006508:proteolysis]	[ko04142:Lysosome]	Aorsin OS=Grifola frondosa OX=5627 GN=aorO_3 PE=4 SV=1
mRNA_384	scaffold_2	119259	121807	4668	+	mRNA_384	608.648	521.18	848.201	319.064	294.156	308.465	16.6243	15.3023	26.2364	7.47448	6.91905	7.31267	483.286	1.10246	5.94e-07	8.43e-06	UP	hypothetical protein	-	-	-
mRNA_8508	scaffold_49	169476	170551	1952	-	mRNA_8508	275.562	388.849	254.713	620.068	635.11	628.753	17.9989	27.3025	18.8411	34.7371	35.7247	35.6452	467.176	-1.0373	6.05e-07	8.58e-06	DOWN	phosphoribosylglycinamide formyltransferase	[GO:0005634:nucleus][GO:0004644:phosphoribosylglycinamide formyltransferase activity][GO:0006189:'de novo' IMP biosynthetic process][GO:0046084:adenine biosynthetic process]	[ko00230:Purine metabolism][ko00670:One carbon pool by folate]	-
mRNA_5138	scaffold_23	311408	312588	1236	-	mRNA_5138	264.428	368.49	152.155	82.2745	86.9098	92.432	27.277	40.8609	17.7748	7.27914	7.72057	8.2757	174.448	1.58368	6.17e-07	8.74e-06	UP		-	-	-
mRNA_2057	scaffold_7	576785	577713	1752	-	mRNA_2057	64.0194	99.757	120.211	242.81	210.589	275.146	4.65892	7.80388	9.90708	15.1554	13.1978	17.3792	168.755	-1.35767	6.24e-07	8.83e-06	DOWN		-	-	-
mRNA_10022	scaffold_67	134402	135741	2366	-	mRNA_10022	82.5757	91.6136	32.7848	262.877	190.533	223.556	4.44985	5.30696	2.00075	12.1499	8.84208	10.4562	147.323	-1.716	6.28e-07	8.87e-06	DOWN		-	-	-
mRNA_464	scaffold_2	312532	313624	1842	-	mRNA_464	428.651	395.974	498.497	201.673	255.158	178.415	29.6703	29.4631	39.0759	11.9727	15.2096	10.7187	326.395	1.06004	6.41e-07	9.05e-06	UP	hypothetical protein	[GO:0005737:cytoplasm][GO:0005783:endoplasmic reticulum][GO:0005794:Golgi apparatus][GO:0008375:acetylglucosaminyltransferase activity][GO:0001962:alpha-1,3-galactosyltransferase activity][GO:0008466:glycogenin glucosyltransferase activity][GO:0005978:glycogen biosynthetic process][GO:0051321:meiotic cell cycle][GO:0042125:protein galactosylation][GO:0033581:protein galactosylation in Golgi][GO:0…	-	-
mRNA_7608	scaffold_41	153329	154586	1940	+	mRNA_7608	652.255	436.691	407.708	235.787	231.76	203.135	42.8671	30.8513	30.3448	13.2908	13.117	11.5874	361.223	1.15779	6.44e-07	9.07e-06	UP	EXS family protein/ERD1/XPR1/SYG1 family protein	-	-	-
mRNA_8995	scaffold_54	212750	214553	3374	-	mRNA_8995	59.3803	52.9323	63.8883	6.02008	13.3707	18.2714	2.24391	2.15019	2.73409	0.195115	0.43512	0.599278	35.6439	2.23594	6.44e-07	9.07e-06	UP	hypothetical protein	-	-	-
mRNA_11480	scaffold_92	42085	44121	3632	-	mRNA_11480	1082.76	1941.19	690.162	404.349	457.948	401.972	38.0098	73.2526	27.4373	12.1743	13.8442	12.2476	829.73	1.55431	6.53e-07	9.19e-06	UP	alpha/beta-hydrolase	-	-	-
mRNA_9310	scaffold_58	63005	63593	948	-	mRNA_9310	192.986	114.008	151.314	63.2109	52.3687	51.59	25.9553	16.4827	23.0466	7.2915	6.06545	6.02223	104.246	1.45472	6.66e-07	9.35e-06	UP	hypothetical protein	-	-	-
mRNA_12352	scaffold_115	68540	68914	750	-	mRNA_12352	1066.99	1225.59	703.612	2189.3	2034.58	2088.32	181.387	223.967	135.459	319.211	297.86	308.132	1551.4	-1.0757	6.88e-07	9.64e-06	DOWN	hypothetical protein	-	-	-
mRNA_9142	scaffold_56	94436	94906	834	+	mRNA_9142	231.026	237.177	261.438	122.408	111.423	123.601	35.3186	38.977	45.2624	16.0501	14.6692	16.4005	181.179	1.02959	6.94e-07	9.72e-06	UP	hypothetical protein	-	-	-
mRNA_1292	scaffold_4	711127	711660	1068	-	mRNA_1292	1997.59	917.154	3750.07	690.303	616.168	583.611	238.475	117.699	506.996	70.6809	63.3472	60.4719	1425.82	1.81831	7.73e-07	1.08e-05	UP	hypothetical protein	-	-	-
mRNA_11915	scaffold_102	40523	41526	1652	+	mRNA_11915	158.657	125.205	109.283	247.827	304.184	314.914	12.2449	10.3876	9.55162	16.4048	20.2174	21.0951	210.012	-1.14128	7.76e-07	1.08e-05	DOWN	hypothetical protein	[GO:0005576:extracellular region][GO:0005615:extracellular space][GO:0046872:metal ion binding][GO:0004252:serine-type endopeptidase activity][GO:0006508:proteolysis]	-	Aorsin OS=Grifola frondosa OX=5627 GN=aorO_3 PE=4 SV=1
mRNA_4081	scaffold_17	344122	345278	2086	+	mRNA_4081	7.42254	17.3048	11.7689	57.1908	44.5691	64.4874	0.453676	1.13698	0.814624	2.99809	2.34595	3.42107	33.7906	-2.19743	7.95e-07	1.1e-05	DOWN		-	-	-
mRNA_8049	scaffold_45	80720	81948	2004	-	mRNA_8049	64.0194	67.1833	70.6134	161.539	142.621	154.77	4.07307	4.59478	5.08774	8.81481	7.81422	8.54652	110.124	-1.18506	8e-07	1.11e-05	DOWN	hypothetical protein	[GO:0005576:extracellular region][GO:0008126:acetylesterase activity]	-	-
mRNA_6906	scaffold_35	230127	231587	2824	+	mRNA_6906	591.947	1071.88	609.461	264.884	306.413	356.831	26.7255	52.0214	31.1614	10.2571	11.9136	13.9829	533.569	1.29198	8.23e-07	1.13e-05	UP		-	-	-
mRNA_1054	scaffold_4	97798	98496	1056	+	mRNA_1054	26.9067	18.3227	12.6095	76.2544	67.9679	68.7866	3.24866	2.37808	1.72413	7.8965	7.06707	7.20843	45.1413	-1.88687	8.35e-07	1.15e-05	DOWN	hypothetical protein	[GO:0016021:integral component of membrane][GO:0020037:heme binding][GO:0005506:iron ion binding][GO:0004497:monooxygenase activity][GO:0016705:oxidoreductase activity, acting on paired donors, with incorporation or reduction of molecular oxygen][GO:0009405:pathogenesis]	-	Uncharacterized protein OS=Talaromyces amestolkiae OX=1196081 GN=BHQ10_003592 PE=4 SV=1
mRNA_6286	scaffold_30	307879	308938	2014	-	mRNA_6286	219.893	161.851	253.872	490.637	456.834	404.121	13.9206	11.0143	18.2008	26.64	24.9056	22.2051	331.201	-1.0862	8.65e-07	1.18e-05	DOWN	hypothetical protein	-	-	-
mRNA_12924	scaffold_145	5747	8019	2796	+	mRNA_12924	364.632	192.389	258.075	107.358	103.623	111.778	16.6274	9.43068	13.3274	4.19886	4.06929	4.42406	189.643	1.33718	8.67e-07	1.19e-05	UP	glycoside hydrolase family 5 protein	[GO:0005576:extracellular region][GO:0046557:glucan endo-1,6-beta-glucosidase activity][GO:0071555:cell wall organization][GO:0000272:polysaccharide catabolic process]	-	-
mRNA_4265	scaffold_18	349097	350493	1916	-	mRNA_4265	79.7923	73.2909	60.5258	178.596	149.307	166.593	5.30974	5.2427	4.56122	10.1932	8.55623	9.6219	118.017	-1.21397	8.72e-07	1.19e-05	DOWN		-	-	-
mRNA_9292	scaffold_58	1014	962	3540	-	mRNA_9292	228.243	222.926	146.271	60.2008	89.1383	80.6093	8.22057	8.63096	5.96609	1.85966	2.76478	2.5199	137.898	1.37814	8.72e-07	1.19e-05	UP	DnaJ-domain-containing protein	[GO:0005829:cytosol][GO:0005634:nucleus][GO:0051087:chaperone binding][GO:0030544:Hsp70 protein binding][GO:0051082:unfolded protein binding][GO:0051085:chaperone cofactor-dependent protein refolding][GO:0002183:cytoplasmic translational initiation][GO:0006413:translational initiation]	-	-
mRNA_7270	scaffold_38	201755	204119	3138	-	mRNA_7270	949.157	1172.65	733.034	1796.99	2143.78	1819.62	38.565	51.2174	33.7293	62.6221	75.0111	64.1695	1435.87	-1.01335	8.73e-07	1.19e-05	DOWN	MFS general substrate transporter	[GO:0032153:cell division site][GO:0051286:cell tip][GO:0005783:endoplasmic reticulum][GO:0005794:Golgi apparatus][GO:0016021:integral component of membrane][GO:0031224:intrinsic component of membrane][GO:0071916:dipeptide transmembrane transporter activity][GO:0022857:transmembrane transporter activity][GO:0035442:dipeptide transmembrane transport]	-	Uncharacterized protein OS=Fusarium coffeatum OX=231269 GN=FIESC28_00126 PE=4 SV=1
mRNA_297	scaffold_1	809447	810811	1972	-	mRNA_297	203.192	126.223	239.581	63.2109	80.2244	62.3379	13.1373	8.7727	17.5421	3.50525	4.46682	3.49821	129.128	1.47086	9.05e-07	1.23e-05	UP	hypothetical protein	-	-	Bromodomain associated OS=Malassezia restricta CBS 7877 OX=425264 GN=DNF11_2187 PE=4 SV=1
mRNA_12896	scaffold_142	10073	11194	1698	-	mRNA_12896	77.0088	67.1833	58.0038	170.569	137.05	174.116	5.78243	5.42281	4.93236	10.9849	8.86218	11.3475	113.989	-1.25491	9.07e-07	1.23e-05	DOWN		-	-	-
mRNA_4322	scaffold_18	484499	485269	1438	+	mRNA_4322	951.012	446.871	1055.84	254.85	299.727	341.783	84.3209	42.5916	106.017	19.3803	22.8858	26.3023	558.347	1.45371	9.14e-07	1.24e-05	UP		-	-	-
mRNA_10726	scaffold_78	55969	56314	570	-	mRNA_10726	758.027	1152.3	557.341	1881.28	1935.41	1913.13	169.558	277.07	141.183	360.92	372.819	371.424	1366.25	-1.21618	9.24e-07	1.25e-05	DOWN		-	-	-
mRNA_11493	scaffold_92	89992	91652	2586	-	mRNA_11493	1149.57	1634.79	791.879	2723.08	2722.06	2721.37	56.6778	86.6434	44.2146	115.151	115.576	116.455	1957.13	-1.19186	1.06e-06	1.41e-05	DOWN	hypothetical protein	-	-	C6 transcription factor OS=Drechmeria coniospora OX=98403 GN=DCS_04786 PE=4 SV=1
mRNA_5145	scaffold_23	326822	327284	926	-	mRNA_5145	6.49472	5.08964	5.04381	26.087	36.7695	48.3656	0.894247	0.753316	0.786473	3.08068	4.3599	5.77998	21.3084	-2.7404	1.09e-06	1.46e-05	DOWN		-	-	-
mRNA_6799	scaffold_34	226856	229965	5866	-	mRNA_6799	86609.9	51668	61421	134815	129254	136272	1882.49	1207.2	1511.86	2513.21	2419.36	2570.78	100007	-1.0034	1.1e-06	1.46e-05	DOWN	hypothetical protein	-	-	-
mRNA_4792	scaffold_21	277296	278495	2172	-	mRNA_4792	668.028	486.57	737.237	343.145	274.1	298.792	39.2142	30.7034	49.0098	17.2763	13.8563	15.2233	467.979	1.04655	1.17e-06	1.56e-05	UP	hypothetical protein	-	-	-
mRNA_3922	scaffold_16	400267	402891	3760	-	mRNA_3922	106.699	200.532	120.211	390.302	308.641	349.307	3.6181	7.30965	4.61628	11.3513	9.01291	10.2806	245.949	-1.29773	1.18e-06	1.56e-05	DOWN	candidate laccase	[GO:0005576:extracellular region][GO:0005507:copper ion binding][GO:0052716:hydroquinone:oxygen oxidoreductase activity][GO:0046274:lignin catabolic process]	-	Multicopper oxidase PfmaD OS=Pestalotiopsis fici (strain W106-1 / CGMCC3.15140) OX=1229662 GN=PfmaD PE=2 SV=1
mRNA_3412	scaffold_14	82518	83442	1850	+	mRNA_3412	98.3486	165.922	160.561	45.1506	50.1403	56.9639	6.77804	12.2923	12.5316	2.66886	2.97587	3.40744	96.1812	1.48117	1.19e-06	1.57e-05	UP		-	-	-
mRNA_2541	scaffold_10	7994	9279	906	+	mRNA_2541	17.6285	43.7709	26.0597	94.3146	94.7094	103.18	2.48082	6.62153	4.15314	11.3837	11.4779	12.6028	63.2772	-1.74876	1.2e-06	1.59e-05	DOWN		-	-	-
mRNA_5276	scaffold_24	202351	203574	2028	-	mRNA_5276	6548.53	11511.8	2368.91	46132.9	46647.2	42147.9	411.703	777.991	168.662	2487.58	2525.55	2299.9	25892.9	-2.72352	1.24e-06	1.63e-05	DOWN		-	-	-
mRNA_8464	scaffold_49	67790	70744	4096	-	mRNA_8464	2499.54	1975.8	4004.79	1222.08	1270.22	1198.39	77.8051	66.1126	141.174	32.6266	34.0501	32.3772	2028.47	1.20046	1.26e-06	1.65e-05	UP	methylmalonate-semialdehyde dehydrogenase	[GO:0005759:mitochondrial matrix][GO:0004030:aldehyde dehydrogenase [NAD(P)+] activity][GO:0006068:ethanol catabolic process]	[ko00280:Valine, leucine and isoleucine degradation][ko00410:beta-Alanine metabolism][ko00562:Inositol phosphate metabolism][ko00640:Propanoate metabolism]	Aldehyde dehydrogenase OS=Pyrenophora tritici-repentis (strain Pt-1C-BFP) OX=426418 GN=PTRG_03609 PE=3 SV=1
mRNA_3853	scaffold_16	225346	226413	1846	-	mRNA_3853	1201.52	726.801	1438.33	530.771	483.575	438.515	82.9867	53.9616	112.502	31.4419	28.7628	26.2877	803.252	1.21281	1.26e-06	1.65e-05	UP	hypothetical protein	-	-	-
mRNA_4036	scaffold_17	222520	223837	1932	-	mRNA_4036	537.206	899.849	536.325	1377.6	1429.56	1419.8	35.4521	63.8357	40.0827	77.9737	81.2443	81.3243	1033.39	-1.09989	1.27e-06	1.66e-05	DOWN	hypothetical protein	-	-	-
mRNA_9793	scaffold_64	26927	27810	1682	-	mRNA_9793	1521.62	1123.79	2154.55	675.253	768.818	715.811	115.342	91.5717	184.955	43.9009	50.1876	47.0948	1159.97	1.15261	1.29e-06	1.69e-05	UP	hypothetical protein	-	-	-
mRNA_9454	scaffold_59	208194	210003	2824	+	mRNA_9454	1786.05	2719.91	1619.06	941.14	1042.92	950.115	80.6374	132.005	82.7819	36.4437	40.5494	37.2316	1509.86	1.06151	1.3e-06	1.69e-05	UP	NAD P-binding protein	[GO:0005829:cytosol][GO:0004022:alcohol dehydrogenase (NAD) activity][GO:0006066:alcohol metabolic process][GO:0006091:generation of precursor metabolites and energy]	-	PKS_ER domain-containing protein OS=Fusarium sp. AF-3 OX=1325733 GN=CEP51_014148 PE=4 SV=1
mRNA_10606	scaffold_76	44412	45709	2360	-	mRNA_10606	404.528	299.271	636.361	154.515	169.363	196.687	21.8547	17.3802	38.9339	7.15968	7.87961	9.22282	310.121	1.36587	1.4e-06	1.81e-05	UP		-	-	-
mRNA_8892	scaffold_53	181136	181773	858	+	mRNA_8892	4335.69	5245.39	2508.46	10022.4	8875.94	8820.81	644.286	837.898	422.139	1277.38	1135.86	1137.68	6634.79	-1.1973	1.47e-06	1.9e-05	DOWN	COX4; subunit IV of cytochrome c oxidase,COX4	[GO:0016021:integral component of membrane][GO:0005751:mitochondrial respiratory chain complex IV][GO:0004129:cytochrome-c oxidase activity][GO:0006123:mitochondrial electron transport, cytochrome c to oxygen]	[ko00190:Oxidative phosphorylation]	GH16 domain-containing protein OS=Bifiguratus adelaidae OX=1938954 GN=BZG36_00704 PE=3 SV=1
mRNA_12473	scaffold_120	10564	13397	3882	-	mRNA_12473	361.849	271.787	238.74	135.452	134.822	132.199	11.8845	9.59564	8.87987	3.8156	3.81332	3.76855	212.475	1.11557	1.51e-06	1.94e-05	UP	MFS general substrate transporter	-	-	Major Facilitator Superfamily protein OS=Aspergillus parasiticus (strain ATCC 56775 / NRRL 5862 / SRRC 143 / SU-1) OX=1403190 GN=P875_00086563 PE=4 SV=1
mRNA_12945	scaffold_148	2732	6936	6954	+	mRNA_12945	15288.6	7080.71	7303.44	4063.56	3776.12	3986.4	280.311	139.554	151.645	63.9006	59.6225	63.4376	6916.47	1.32716	1.6e-06	2.06e-05	UP	ATP-citrate synthase	[GO:0005829:cytosol][GO:0005524:ATP binding][GO:0003878:ATP citrate synthase activity][GO:0048037:cofactor binding][GO:0046872:metal ion binding][GO:0006085:acetyl-CoA biosynthetic process][GO:0006633:fatty acid biosynthetic process]	[ko00020:Citrate cycle (TCA cycle)][ko00720:Carbon fixation pathways in prokaryotes]	-
mRNA_1169	scaffold_4	409462	411237	3372	+	mRNA_1169	268.139	174.066	360.633	112.375	102.509	91.3572	10.1387	7.07501	15.4423	3.64431	3.3379	2.99817	184.846	1.39186	1.62e-06	2.09e-05	UP	hypothetical protein	[GO:0005737:cytoplasm]	-	-
mRNA_2977	scaffold_12	83790	84216	752	-	mRNA_2977	63.0916	91.6136	67.2508	166.556	173.82	167.667	10.697	16.6972	12.9127	24.2201	25.3793	24.6735	121.666	-1.19846	1.63e-06	2.09e-05	DOWN		-	-	-
mRNA_11418	scaffold_90	115359	121236	9082	-	mRNA_11418	6051.22	4182.67	3552.53	9084.3	9264.81	9402.27	84.9512	63.1209	56.4796	109.381	112.009	114.565	6922.97	-1.00935	1.64e-06	2.1e-05	DOWN	hypothetical protein	[GO:0005634:nucleus][GO:0003723:RNA binding][GO:0006397:mRNA processing]	[ko03015:mRNA surveillance pathway]	Protein CFT1 OS=Cryptococcus neoformans var. neoformans serotype D (strain JEC21 / ATCC MYA-565) OX=214684 GN=CFT1 PE=3 SV=1
mRNA_1343	scaffold_5	60446	62051	2762	+	mRNA_1343	172.574	254.482	221.928	76.2544	104.737	97.806	7.96635	12.628	11.6018	3.01908	4.16368	3.9187	154.63	1.22011	1.68e-06	2.15e-05	UP	RNase P/MRP, p29 subunit	[GO:0005655:nucleolar ribonuclease P complex][GO:0005730:nucleolus][GO:0000172:ribonuclease MRP complex][GO:0030677:ribonuclease P complex][GO:0004526:ribonuclease P activity][GO:0033204:ribonuclease P RNA binding][GO:0000447:endonucleolytic cleavage in ITS1 to separate SSU-rRNA from 5.8S rRNA and LSU-rRNA from tricistronic rRNA transcript (SSU-rRNA, 5.8S rRNA, LSU-rRNA)][GO:1905267:endonucleolyt…	[ko03008:Ribosome biogenesis in eukaryotes][ko03013:RNA transport]	-
mRNA_65	scaffold_1	168282	170155	3636	+	mRNA_65	734.831	879.49	265.641	1932.45	1798.36	1962.57	25.7675	33.1519	10.5489	58.1189	54.3066	59.7312	1262.22	-1.59941	1.69e-06	2.16e-05	DOWN	hypothetical protein	-	-	-
mRNA_7248	scaffold_38	132870	134741	3386	+	mRNA_7248	673.595	642.313	1037.34	339.131	397.78	371.878	25.3641	25.9992	44.2356	10.9525	12.899	12.1538	577.007	1.08673	1.69e-06	2.16e-05	UP		-	-	-
mRNA_6225	scaffold_30	140394	141173	1326	-	mRNA_6225	45.463	89.5777	55.4819	17.0569	15.5992	11.8227	4.37142	9.25886	6.04149	1.40666	1.29169	0.986674	39.1669	2.09373	1.72e-06	2.19e-05	UP		-	-	-
mRNA_2354	scaffold_9	71705	72593	1564	+	mRNA_2354	10694	19133	4395.68	62821.6	74884	70468.7	871.79	1676.67	405.813	4392.44	5257.16	4986.09	40399.5	-2.60479	1.75e-06	2.22e-05	DOWN		-	-	-
mRNA_1067	scaffold_4	147552	148424	1746	-	mRNA_1067	410.095	450.942	615.345	249.833	246.244	231.08	29.9467	35.3979	50.8874	15.6473	15.4854	14.646	367.257	1.02254	1.84e-06	2.34e-05	UP	hypothetical protein	[GO:0005829:cytosol][GO:0071885:N-terminal protein N-methyltransferase activity][GO:0008112:nicotinamide N-methyltransferase activity][GO:0016279:protein-lysine N-methyltransferase activity][GO:0018013:N-terminal peptidyl-glycine methylation][GO:0006769:nicotinamide metabolic process][GO:0018027:peptidyl-lysine dimethylation]	-	-
mRNA_10039	scaffold_67	170710	172108	2580	+	mRNA_10039	5.5669	14.251	4.20318	58.1941	54.5972	31.1689	0.275107	0.757054	0.235231	2.46657	2.32354	1.33691	27.9969	-2.6097	1.88e-06	2.38e-05	DOWN	hypothetical protein	-	-	Histone transcription regulator 3 homolog [Aspergillus nidulans FGSC A4] OS=Rhizoctonia solani OX=456999 GN=RSOLAG22IIIB_07149 PE=4 SV=1
mRNA_12486	scaffold_120	39480	41481	3648	+	mRNA_12486	202.264	167.958	192.506	85.2845	89.1383	91.3572	7.06923	6.31026	7.61946	2.55652	2.68292	2.77133	138.085	1.08348	1.89e-06	2.39e-05	UP	hypothetical protein	-	-	-
mRNA_12205	scaffold_110	56478	57554	2154	-	mRNA_12205	247.727	332.863	311.035	117.392	124.794	167.667	14.6634	21.1797	20.8497	5.95971	6.3613	8.61397	216.913	1.12161	1.91e-06	2.41e-05	UP	hypothetical protein	[GO:0005737:cytoplasm][GO:0005634:nucleus][GO:0000994:RNA polymerase III core binding][GO:0001030:RNA polymerase III type 1 promoter DNA binding][GO:0001031:RNA polymerase III type 2 promoter DNA binding][GO:0001032:RNA polymerase III type 3 promoter DNA binding][GO:0016480:negative regulation of transcription by RNA polymerase III]	-	-
mRNA_8051	scaffold_45	86551	87401	1368	-	mRNA_8051	1696.98	2527.52	1343.34	885.955	878.012	796.42	158.16	253.226	141.786	70.8206	70.4715	64.4254	1354.7	1.12036	1.96e-06	2.47e-05	UP	glutathione S-transferase C-terminal-like protein	-	[ko00480:Glutathione metabolism][ko00980:Metabolism of xenobiotics by cytochrome P450]	-
mRNA_4149	scaffold_18	31936	32403	936	-	mRNA_4149	113.194	122.151	176.533	53.1774	49.0261	55.8891	15.4189	17.8864	27.2325	6.21276	5.75109	6.60773	94.9952	1.38325	2.04e-06	2.56e-05	UP		-	-	-
mRNA_7807	scaffold_43	38489	40289	2994	+	mRNA_7807	286.695	456.032	354.748	857.862	711.992	677.118	12.2089	20.8759	17.1082	31.3328	26.1109	25.0273	557.408	-1.03496	2.07e-06	2.6e-05	DOWN	glycoside hydrolase family 71 protein	[GO:1990819:actin fusion focus][GO:0005618:cell wall][GO:0005576:extracellular region][GO:0043332:mating projection tip][GO:0051118:glucan endo-1,3-alpha-glucosidase activity][GO:0007049:cell cycle][GO:0030995:cell septum edging catabolic process][GO:1904541:fungal-type cell wall disassembly involved in conjugation with cellular fusion]	-	Fungal_trans domain-containing protein OS=Metarhizium anisopliae BRIP 53293 OX=1291518 GN=H634G_08471 PE=4 SV=1
mRNA_12804	scaffold_136	3517	4599	1704	+	mRNA_12804	206.903	241.249	208.478	97.3247	110.309	112.853	15.4812	19.4043	17.6655	6.24578	7.10786	7.32899	162.853	1.03482	2.13e-06	2.66e-05	UP	hypothetical protein	-	-	-
mRNA_6454	scaffold_31	307857	309173	2424	-	mRNA_6454	298.757	271.787	422.84	169.566	139.279	144.022	15.7142	15.3673	25.1871	7.6496	6.30886	6.57502	241.042	1.13389	2.26e-06	2.81e-05	UP	hypothetical protein	-	-	-
mRNA_11777	scaffold_99	33412	33761	576	-	mRNA_11777	34.3292	32.5737	37.8286	5.01674	6.68537	5.37395	7.59888	7.75079	9.48273	0.952428	1.27439	1.03246	20.3013	2.62226	2.28e-06	2.83e-05	UP	hypothetical protein	-	-	-
mRNA_2508	scaffold_9	502956	506978	7362	-	mRNA_2508	763.593	515.072	1072.65	303.011	344.297	353.606	13.2243	9.58899	21.0377	4.50086	5.13495	5.31526	558.705	1.23318	2.3e-06	2.85e-05	UP	hypothetical protein	[GO:0005694:chromosome][GO:0005634:nucleus][GO:0042799:histone methyltransferase activity (H4-K20 specific)]	[ko00310:Lysine degradation]	Transcription factor OS=Ganoderma sinense ZZ0214-1 OX=1077348 GN=GSI_03973 PE=4 SV=1
mRNA_9642	scaffold_62	4255	5737	2628	-	mRNA_9642	381.333	662.672	229.493	1208.03	1208.94	1094.14	18.5006	34.56	12.609	50.2673	50.51	46.0731	797.434	-1.4646	2.42e-06	2.99e-05	DOWN		-	-	-
mRNA_12890	scaffold_141	28352	29086	1332	+	mRNA_12890	500.093	310.468	642.245	222.743	166.02	202.061	47.869	31.9458	69.6198	18.2866	13.6853	16.7872	340.605	1.29851	2.47e-06	3.04e-05	UP	hypothetical protein	-	-	-
mRNA_5795	scaffold_27	229451	230506	2112	-	mRNA_5795	474.115	384.777	791.038	1350.51	1236.79	1217.74	28.6218	24.9699	54.0803	69.9256	64.2987	63.8059	909.161	-1.20435	2.5e-06	3.07e-05	DOWN	hypothetical protein	[GO:0005739:mitochondrion][GO:0003746:translation elongation factor activity]	-	-
mRNA_5056	scaffold_23	78209	79639	2390	+	mRNA_5056	116.905	98.7391	156.358	287.961	265.186	252.576	6.23653	5.66229	9.44623	13.1756	12.1829	11.6948	196.288	-1.11144	2.51e-06	3.07e-05	DOWN	putative nudix protein	-	-	Uncharacterized protein OS=Verticillium longisporum OX=100787 GN=BN1723_006476 PE=4 SV=1
mRNA_7931	scaffold_44	71416	72818	1926	+	mRNA_7931	976.064	893.742	1683.79	552.844	499.174	524.498	64.6145	63.5999	126.232	31.3892	28.4574	30.1362	855.019	1.17297	2.63e-06	3.2e-05	UP	glutathione S-transferase	[GO:0005737:cytoplasm][GO:0005829:cytosol][GO:0005794:Golgi apparatus][GO:0005634:nucleus][GO:0045174:glutathione dehydrogenase (ascorbate) activity][GO:0004364:glutathione transferase activity][GO:0071555:cell wall organization][GO:0098869:cellular oxidant detoxification]	-	Uncharacterized protein (Fragment) OS=Scytalidium lignicola OX=5539 GN=B7463_g5940 PE=4 SV=1
mRNA_10344	scaffold_72	20645	21467	1092	+	mRNA_10344	189.275	172.03	169.808	92.3079	74.6533	81.6841	22.0993	21.5915	22.4529	9.24379	7.50629	8.27781	129.96	1.09321	2.68e-06	3.26e-05	UP	hypothetical protein	-	-	RNA polymerase I transcription factor UAF OS=Pseudozyma antarctica (strain T-34) OX=1151754 GN=PANT_22d00147 PE=4 SV=1
mRNA_11311	scaffold_88	103964	107028	4194	+	mRNA_11311	2439.23	566.986	1382.85	198.663	259.615	166.593	74.1536	18.5287	47.6081	5.1799	6.79674	4.3957	835.656	2.81246	2.71e-06	3.3e-05	UP	hypothetical protein	-	-	-
mRNA_4157	scaffold_18	54669	55004	372	-	mRNA_4157	940.806	1616.47	936.468	2378.94	2715.37	2372.06	322.452	595.561	363.484	699.316	801.467	705.641	1826.69	-1.09614	2.72e-06	3.31e-05	DOWN		-	-	-
mRNA_7658	scaffold_41	283653	283832	360	+	mRNA_7658	145.667	173.048	111.805	292.977	317.555	284.82	51.5902	65.8817	44.8428	88.9949	96.8536	87.5524	220.979	-1.05952	2.76e-06	3.34e-05	DOWN		-	-	-
mRNA_813	scaffold_3	318593	320844	3516	+	mRNA_813	141.028	140.474	121.892	318.061	262.958	236.454	5.11405	5.47581	5.00568	9.89225	8.21176	7.44215	203.478	-1.02092	2.88e-06	3.47e-05	DOWN	hypothetical DNA photolyase	[GO:0003904:deoxyribodipyrimidine photo-lyase activity][GO:0003677:DNA binding][GO:0000166:nucleotide binding][GO:0006281:DNA repair][GO:0018298:protein-chromophore linkage]	-	Photolyase/cryptochrome alpha/beta domain-containing protein (Fragment) OS=Chaetothyriales sp. CBS 135597 OX=2249420 GN=DV738_g3862 PE=4 SV=1
mRNA_12862	scaffold_140	6745	8440	3080	+	mRNA_12862	1549.45	1915.74	1022.21	3170.58	3139.9	3035.21	64.141	85.2486	47.9211	112.57	111.934	109.053	2305.52	-1.05888	2.92e-06	3.52e-05	DOWN	acid protease	[GO:0005783:endoplasmic reticulum][GO:0000324:fungal-type vacuole][GO:0005739:mitochondrion][GO:0032991:protein-containing complex][GO:0004190:aspartic-type endopeptidase activity][GO:0097718:disordered domain specific binding][GO:0070492:oligosaccharide binding][GO:0008233:peptidase activity][GO:0006914:autophagy][GO:0009267:cellular response to starvation][GO:0032258:protein localization by the…	-	Peptidase A1 domain-containing protein OS=Bondarzewia mesenterica OX=1095465 GN=EW146_g5492 PE=3 SV=1
mRNA_10092	scaffold_68	115851	116063	426	+	mRNA_10092	373.91	237.177	520.353	1080.6	835.671	817.916	111.909	76.307	176.37	277.39	215.39	212.471	644.272	-1.27155	2.97e-06	3.58e-05	DOWN	G-alpha-domain-containing protein	-	-	-
mRNA_4709	scaffold_21	54543	55147	684	-	mRNA_4709	1741.51	3060.91	1338.29	4889.31	5083.11	4710.81	324.622	613.332	282.508	781.673	815.967	762.149	3470.66	-1.25802	3.02e-06	3.63e-05	DOWN	FYSH domain-containing protein	-	-	-
mRNA_4271	scaffold_18	364205	365215	1912	-	mRNA_4271	48.2465	58.0219	46.2349	119.398	114.766	126.825	3.21726	4.15916	3.49155	6.82879	6.59056	7.34038	85.5821	-1.24669	3.02e-06	3.63e-05	DOWN		-	-	-
mRNA_1319	scaffold_5	4255	8588	8136	+	mRNA_1319	580.813	489.624	702.771	228.763	329.812	306.315	9.10193	8.24807	12.4721	3.07474	4.45096	4.16638	439.683	1.03746	3.05e-06	3.66e-05	UP	hypothetical protein	-	-	-
mRNA_4488	scaffold_19	435572	438043	3414	-	mRNA_4488	2994.99	1531.98	2589.16	1140.81	1119.8	998.481	111.851	61.5023	109.504	36.5411	36.0144	32.3651	1729.2	1.12679	3.15e-06	3.76e-05	UP	MFS polyamine transporter	[GO:0000329:fungal-type vacuole membrane][GO:0005887:integral component of plasma membrane][GO:0006855:drug transmembrane transport]	-	MFS general substrate transporter OS=Aspergillus indologenus CBS 114.80 OX=1450541 GN=BP00DRAFT_415669 PE=4 SV=1
mRNA_4826	scaffold_21	365362	367011	2648	+	mRNA_4826	1246.99	848.953	1798.96	3077.27	2769.97	2893.34	60.0415	43.9406	98.0933	127.081	114.857	120.915	2105.91	-1.16563	3.17e-06	3.79e-05	DOWN	hypothetical protein	-	-	BZIP domain-containing protein OS=Venustampulla echinocandica OX=2656787 GN=BP5553_05039 PE=4 SV=1
mRNA_354	scaffold_2	29202	32364	5438	+	mRNA_354	1893.67	1156.37	1167.64	2689.97	2982.79	2881.51	44.3991	29.1446	31.0032	54.0932	60.2258	58.6384	2128.66	-1.02015	3.2e-06	3.81e-05	DOWN	candidate catalase	[GO:0005829:cytosol][GO:0004096:catalase activity][GO:0020037:heme binding][GO:0046872:metal ion binding][GO:0042744:hydrogen peroxide catabolic process][GO:0006979:response to oxidative stress]	[ko00380:Tryptophan metabolism][ko00630:Glyoxylate and dicarboxylate metabolism][ko04016:MAPK signaling pathway - plant][ko04068:FoxO signaling pathway][ko04146:Peroxisome]	Catalase OS=Epichloe festucae OX=35717 GN=catA PE=3 SV=1
mRNA_4660	scaffold_20	407850	409672	3142	+	mRNA_4660	594.731	1017.93	391.736	1659.54	1806.16	1654.1	24.1336	44.403	18.0021	57.7583	63.1175	58.2582	1187.37	-1.35388	3.32e-06	3.95e-05	DOWN	hypothetical protein	-	-	-
mRNA_8396	scaffold_48	162634	162846	426	-	mRNA_8396	8.35035	9.16136	12.6095	40.1339	40.1122	53.7395	2.49921	2.94748	4.27391	10.3023	10.3387	13.96	27.3511	-2.14511	3.41e-06	4.04e-05	DOWN	hypothetical protein	-	-	-
mRNA_637	scaffold_2	707181	709206	3910	+	mRNA_637	332.159	856.078	633.839	1646.49	1426.21	1517.6	10.8312	30.008	23.4066	46.0486	40.0504	42.9519	1068.73	-1.33349	3.57e-06	4.22e-05	DOWN	hypothetical protein	-	-	-
mRNA_5823	scaffold_27	291190	292693	2562	+	mRNA_5823	495.454	362.383	391.736	207.693	238.445	177.34	24.6566	19.386	22.0775	8.86494	10.219	7.66001	312.175	1.00363	3.59e-06	4.23e-05	UP	hypothetical protein	-	[ko03018:RNA degradation]	-
mRNA_8552	scaffold_50	25789	27544	2520	+	mRNA_8552	182.78	84.4881	102.558	30.1004	38.998	45.1412	9.24775	4.59511	5.87629	1.30619	1.69919	1.98232	80.6775	1.69728	3.65e-06	4.3e-05	UP	hypothetical protein	[GO:0016021:integral component of membrane][GO:0102985:Delta12-fatty-acid desaturase activity][GO:0006636:unsaturated fatty acid biosynthetic process]	-	Fungal_trans domain-containing protein OS=Gibberella intermedia OX=948311 GN=BFJ72_g553 PE=4 SV=1
mRNA_10583	scaffold_75	146056	146802	1386	-	mRNA_10583	102.06	69.2192	83.2229	173.579	178.277	217.108	9.38857	6.84485	8.66993	13.6952	14.1231	17.3346	137.244	-1.15872	3.7e-06	4.35e-05	DOWN		-	-	-
mRNA_3707	scaffold_15	390150	391119	1728	+	mRNA_3707	1590.28	789.913	1240.78	564.884	513.659	559.966	117.338	62.6522	103.678	35.7478	32.6385	35.8607	876.58	1.1442	3.77e-06	4.42e-05	UP	hypothetical protein	-	[ko04144:Endocytosis][ko04520:Adherens junction][ko04530:Tight junction][ko04810:Regulation of actin cytoskeleton]	-
mRNA_449	scaffold_2	274865	276158	1716	+	mRNA_449	7759.33	2341.24	1176.05	281.941	342.068	296.642	576.521	186.995	98.9564	17.9669	21.8874	19.1301	2032.88	3.61457	3.84e-06	4.5e-05	UP	glycoside hydrolase family 12 protein	[GO:0005576:extracellular region][GO:0008810:cellulase activity][GO:0033946:xyloglucan-specific endo-beta-1,4-glucanase activity][GO:0071555:cell wall organization][GO:0000272:polysaccharide catabolic process]	-	-
mRNA_7030	scaffold_36	215188	216194	1902	+	mRNA_7030	736.687	1842.45	575.835	345.151	343.182	331.036	49.3833	132.766	43.7143	19.8442	19.8113	19.2604	695.724	1.62939	4.02e-06	4.69e-05	UP	hypothetical protein	-	-	-
mRNA_6001	scaffold_28	361580	362616	1616	+	mRNA_6001	184.636	222.926	169.808	83.2778	91.3667	96.7312	14.5674	18.9069	15.1724	5.63536	6.20792	6.62408	141.458	1.08829	4.11e-06	4.78e-05	UP		-	-	-
mRNA_662	scaffold_2	777390	781095	6000	+	mRNA_662	1753.57	1952.39	817.938	3709.37	3607.87	3625.27	37.2633	44.598	19.6836	67.6057	66.0236	66.8636	2577.74	-1.27469	4.22e-06	4.9e-05	DOWN	hypothetical protein	[GO:0005960:glycine cleavage complex][GO:0005759:mitochondrial matrix][GO:0005739:mitochondrion][GO:0016594:glycine binding][GO:0004375:glycine dehydrogenase (decarboxylating) activity][GO:0030170:pyridoxal phosphate binding][GO:0019464:glycine decarboxylation via glycine cleavage system]	[ko00260:Glycine, serine and threonine metabolism][ko00630:Glyoxylate and dicarboxylate metabolism]	-
mRNA_7022	scaffold_36	195429	196660	2244	+	mRNA_7022	163.296	276.877	36.1473	18.0602	33.4269	31.1689	9.27812	16.9108	2.32589	0.880105	1.63558	1.53709	93.1626	2.52719	4.26e-06	4.94e-05	UP	hypothetical protein	-	-	-
mRNA_8988	scaffold_54	201298	202857	2880	-	mRNA_8988	578.03	620.937	1211.36	2031.78	1793.91	1870.14	25.5897	29.5499	60.7316	77.1467	68.3922	71.859	1351.02	-1.23998	4.38e-06	5.07e-05	DOWN	hypothetical protein	-	-	-
mRNA_4206	scaffold_18	184233	185870	3174	+	mRNA_4206	112.266	135.385	128.617	62.2075	43.4549	49.4404	4.50971	5.84606	5.85097	2.14323	1.50325	1.72376	88.5617	1.27504	4.39e-06	5.07e-05	UP	hypothetical protein	-	-	-
mRNA_1249	scaffold_4	599672	600442	1320	+	mRNA_1249	106.699	150.653	76.4978	304.014	251.816	240.753	10.3061	15.6425	8.3678	25.1857	20.9463	20.1836	188.406	-1.2596	4.42e-06	5.1e-05	DOWN		-	-	-
mRNA_4704	scaffold_21	45284	47622	3500	-	mRNA_4704	151.234	160.833	104.239	281.941	284.128	293.418	5.50922	6.29807	4.30028	8.80893	8.91344	9.27725	212.632	-1.049	4.43e-06	5.1e-05	DOWN	hypothetical protein	-	-	-
mRNA_2846	scaffold_11	317495	318658	2220	+	mRNA_2846	1507.7	1295.82	545.572	2937.8	2941.56	2870.77	86.5906	80.0007	35.4842	144.711	145.487	143.102	2016.54	-1.38592	4.43e-06	5.1e-05	DOWN		-	-	-
mRNA_913	scaffold_3	542360	543592	2040	-	mRNA_913	2639.64	1662.28	984.384	720.403	666.309	674.969	164.977	111.68	69.6739	38.617	35.8628	36.6146	1224.66	1.35824	4.47e-06	5.14e-05	UP	hypothetical protein	[GO:0005829:cytosol][GO:0005634:nucleus][GO:0005886:plasma membrane][GO:0019003:GDP binding][GO:0005525:GTP binding][GO:0003924:GTPase activity][GO:0071851:mitotic G1 cell cycle arrest in response to nitrogen starvation][GO:1905589:positive regulation of L-arginine import across plasma membrane][GO:0007264:small GTPase mediated signal transduction]	[ko04072:Phospholipase D signaling pathway][ko04140:Autophagy - animal][ko04150:mTOR signaling pathway][ko04151:PI3K-Akt signaling pathway][ko04152:AMPK signaling pathway][ko04218:Cellular senescence]	Transcription factor OS=Fusarium longipes OX=694270 GN=FLONG3_10735 PE=4 SV=1
mRNA_5422	scaffold_25	100087	101262	2118	+	mRNA_5422	968.641	921.226	544.732	377.258	367.695	399.822	58.3102	59.613	37.1358	19.4781	19.0617	20.8902	596.562	1.08799	4.56e-06	5.24e-05	UP	hypothetical protein	-	-	-
mRNA_12139	scaffold_108	74337	75522	2010	+	mRNA_12139	474.115	326.755	511.947	221.74	219.503	206.36	30.0743	22.2806	36.776	12.0637	11.9907	11.3613	326.737	1.02061	4.7e-06	5.37e-05	UP	hypothetical protein	[GO:0005737:cytoplasm][GO:0005524:ATP binding][GO:0003677:DNA binding][GO:0004386:helicase activity][GO:0003723:RNA binding][GO:0008270:zinc ion binding][GO:0000184:nuclear-transcribed mRNA catabolic process, nonsense-mediated decay]	[ko03013:RNA transport][ko03015:mRNA surveillance pathway]	Regulator of nonsense transcripts, putative OS=Byssochlamys spectabilis (strain No. 5 / NBRC 109023) OX=1356009 GN=PVAR5_7070 PE=4 SV=1
mRNA_12780	scaffold_134	30192	31891	3288	-	mRNA_12780	220.82	256.518	226.131	91.3046	116.994	131.124	8.56279	10.6927	9.93034	3.03665	3.90689	4.41319	173.815	1.05233	4.77e-06	5.44e-05	UP	glycosyltransferase family 8 protein	-	-	-
mRNA_2957	scaffold_12	37114	39857	4638	+	mRNA_2957	202.264	182.209	438.812	104.348	83.5671	93.5068	5.56027	5.38444	13.661	2.4603	1.97835	2.23107	184.118	1.54976	4.92e-06	5.6e-05	UP	hypothetical protein	[GO:0005737:cytoplasm][GO:0010494:cytoplasmic stress granule][GO:0005844:polysome][GO:0005524:ATP binding][GO:0003677:DNA binding][GO:0003678:DNA helicase activity][GO:0003729:mRNA binding][GO:0003723:RNA binding][GO:0003724:RNA helicase activity][GO:0000184:nuclear-transcribed mRNA catabolic process, nonsense-mediated decay][GO:0006449:regulation of translational termination]	[ko03013:RNA transport][ko03015:mRNA surveillance pathway]	Regulator of nonsense transcripts, putative OS=Byssochlamys spectabilis (strain No. 5 / NBRC 109023) OX=1356009 GN=PVAR5_7070 PE=4 SV=1
mRNA_11153	scaffold_85	123169	124137	1836	+	mRNA_11153	354.426	190.353	342.139	110.368	123.679	136.498	24.6128	14.2098	26.907	6.57362	7.39645	8.22727	209.577	1.26109	4.92e-06	5.6e-05	UP	hypothetical protein	-	-	Zn(2)-C6 fungal-type domain-containing protein OS=Ceriporiopsis subvermispora (strain B) OX=914234 GN=CERSUDRAFT_97877 PE=4 SV=1
mRNA_6404	scaffold_31	199256	200333	1580	-	mRNA_6404	90.9261	89.5777	90.7886	180.602	251.816	166.593	7.33735	7.77041	8.29679	12.4997	17.4995	11.6681	145.051	-1.14163	5.04e-06	5.71e-05	DOWN		-	-	-
mRNA_5956	scaffold_28	224823	226224	2580	-	mRNA_5956	86.287	110.954	130.298	226.756	246.244	214.958	4.26416	5.8942	7.29215	9.61111	10.4796	9.22009	169.25	-1.06879	5.52e-06	6.2e-05	DOWN	hypothetical protein	-	-	-
mRNA_8105	scaffold_45	225036	226570	2602	+	mRNA_8105	1992.02	3100.61	1273.56	5141.15	5119.88	4795.72	97.6101	163.321	70.6723	216.066	216.049	203.961	3570.49	-1.24223	5.73e-06	6.41e-05	DOWN	hypothetical protein	-	-	-
mRNA_3165	scaffold_12	565984	567412	2670	-	mRNA_3165	66.8028	68.2012	42.0318	150.502	122.565	161.219	3.19001	3.50092	2.27302	6.16403	5.04028	6.68197	101.887	-1.30021	5.87e-06	6.54e-05	DOWN		-	-	-
mRNA_1034	scaffold_4	16841	18175	2072	+	mRNA_1034	85.3592	120.116	122.733	209.7	236.216	237.529	5.25253	7.94531	8.55277	11.0673	12.5176	12.6861	168.609	-1.05758	5.9e-06	6.56e-05	DOWN	hypothetical protein	-	-	-
mRNA_964	scaffold_3	681859	683908	4022	-	mRNA_964	14910	8898.73	7961.66	22506.1	21356.4	22666.3	472.655	303.24	285.823	611.915	583.023	623.647	16383.2	-1.0663	5.94e-06	6.6e-05	DOWN	hypothetical protein	-	-	GATA-type domain-containing protein OS=Grifola frondosa OX=5627 GN=A0H81_09676 PE=4 SV=1
mRNA_10681	scaffold_77	77052	77652	1202	+	mRNA_10681	192.986	159.815	184.94	89.2979	67.9679	92.432	20.4705	18.2227	22.2158	8.12401	6.20867	8.50979	131.24	1.10605	5.96e-06	6.61e-05	UP		-	-	-
mRNA_8204	scaffold_46	200428	202900	3524	-	mRNA_8204	114.121	127.241	184.94	65.2176	44.5691	54.8143	4.12895	4.94872	7.57758	2.02378	1.38866	1.72131	98.4839	1.37241	6.04e-06	6.69e-05	UP	hypothetical protein	[GO:0005576:extracellular region][GO:0008061:chitin binding][GO:0004568:chitinase activity][GO:0006032:chitin catabolic process][GO:0000272:polysaccharide catabolic process]	[ko00520:Amino sugar and nucleotide sugar metabolism]	Chitinase 2 OS=Candida albicans (strain SC5314 / ATCC MYA-2876) OX=237561 GN=CHT2 PE=1 SV=2
mRNA_3438	scaffold_14	169281	170146	942	+	mRNA_3438	5571.54	16571.9	1269.36	104920	113835	109414	754.106	2411.14	194.567	12179.8	13268.6	12853.5	58596.9	-3.80908	6.22e-06	6.86e-05	DOWN	hypothetical protein	-	-	-
mRNA_5483	scaffold_25	265930	269125	4366	-	mRNA_5483	8387.47	3647.24	4822.73	2549.5	2395.59	2285.01	244.937	114.494	159.494	63.8566	60.246	57.9168	4014.59	1.22131	6.46e-06	7.1e-05	UP	GOX1; glycolate oxidase	[GO:0005758:mitochondrial intermembrane space][GO:0070469:respirasome][GO:0020037:heme binding][GO:0004460:L-lactate dehydrogenase (cytochrome) activity][GO:0046872:metal ion binding]	[ko00620:Pyruvate metabolism]	Uncharacterized protein OS=Parasitella parasitica OX=35722 GN=PARPA_12322.1 scaffold 44939 PE=3 SV=1
mRNA_5964	scaffold_28	239925	240926	1662	+	mRNA_5964	228.243	146.582	81.5416	42.1406	47.9118	51.59	17.5095	12.0879	7.08409	2.7727	3.16527	3.43506	99.6681	1.68744	6.47e-06	7.11e-05	UP	hypothetical protein	-	-	-
mRNA_3210	scaffold_13	115271	116079	1176	-	mRNA_3210	56.5968	27.4841	34.4661	108.361	98.0521	131.124	6.1361	3.20313	4.23175	10.0763	9.1548	12.3389	76.0142	-1.50761	6.67e-06	7.3e-05	DOWN	hypothetical protein	-	-	-
mRNA_7791	scaffold_43	1232	835	3870	+	mRNA_7791	51.0299	59.0399	75.6572	151.505	143.735	131.124	1.68121	2.09091	2.82277	4.28105	4.07805	3.7495	102.015	-1.19582	6.75e-06	7.38e-05	DOWN	hypothetical protein	-	-	-
mRNA_9007	scaffold_54	238675	239798	1928	-	mRNA_9007	169.791	176.102	179.896	83.2778	81.3387	94.5816	11.2283	12.5186	13.4726	4.72341	4.63222	5.42876	130.831	1.02063	7.04e-06	7.69e-05	UP		-	-	-
mRNA_12699	scaffold_130	40779	42141	2082	+	mRNA_12699	150.306	118.08	124.414	58.1941	61.2826	53.7395	9.20459	7.77312	8.62829	3.05655	3.23188	2.85637	94.3361	1.18184	7.64e-06	8.28e-05	UP	hypothetical protein	[GO:0005829:cytosol][GO:0004022:alcohol dehydrogenase (NAD) activity][GO:0006066:alcohol metabolic process][GO:0006091:generation of precursor metabolites and energy]	-	PKS_ER domain-containing protein OS=Fusarium kuroshium OX=2010991 GN=CDV36_005871 PE=4 SV=1
mRNA_3	scaffold_1	5318	6053	1472	-	mRNA_3	69.5863	53.9502	62.207	158.529	114.766	154.77	6.02731	5.02327	6.10193	11.777	8.56057	11.6353	102.301	-1.20398	7.66e-06	8.3e-05	DOWN		-	-	-
mRNA_8251	scaffold_47	51332	52667	2296	+	mRNA_8251	94.6373	122.151	121.892	39.1305	56.8257	32.2437	5.25531	7.29168	7.66549	1.86371	2.71751	1.55408	77.8135	1.4042	7.71e-06	8.33e-05	UP		-	-	-
mRNA_3431	scaffold_14	149003	150922	3378	-	mRNA_3431	234.738	192.389	261.438	123.412	112.537	103.18	8.85995	7.80586	11.1749	3.99512	3.65793	3.38015	171.282	1.02263	8.02e-06	8.63e-05	UP		-	-	-
mRNA_11402	scaffold_90	69928	70227	600	-	mRNA_11402	11.1338	18.3227	24.3784	87.2912	45.6834	69.8614	2.36592	4.18543	5.86665	15.9094	8.35999	12.8851	42.7785	-1.91037	8.03e-06	8.64e-05	DOWN	hypothetical protein	-	-	-
mRNA_11916	scaffold_102	42174	43884	1818	-	mRNA_11916	179.069	146.582	163.924	70.2343	89.1383	52.6647	12.5584	11.0506	13.0192	4.22463	5.38356	3.20573	116.935	1.20904	8.14e-06	8.73e-05	UP	hypothetical protein	-	-	-
mRNA_5300	scaffold_24	256620	257786	1852	+	mRNA_5300	266.283	371.544	204.274	524.751	691.936	580.387	18.3321	27.496	15.9261	30.9846	41.0227	34.6799	439.863	-1.09535	8.14e-06	8.73e-05	DOWN		-	-	-
mRNA_754	scaffold_3	155095	155511	834	+	mRNA_754	17.6285	12.2151	10.9283	48.1607	52.3687	48.3656	2.69499	2.0074	1.892	6.31481	6.89454	6.41758	31.6112	-1.87039	8.19e-06	8.76e-05	DOWN		-	-	-
mRNA_10859	scaffold_80	129250	133120	6982	+	mRNA_10859	175.357	130.295	215.203	87.2912	63.511	66.637	3.20223	2.55769	4.45045	1.36718	0.998776	1.05618	123.049	1.26045	8.64e-06	9.21e-05	UP	hypothetical protein	-	-	-
mRNA_3370	scaffold_13	545304	546019	1206	-	mRNA_3370	154.018	78.3805	116.008	46.154	43.4549	31.1689	16.2829	8.90762	13.8891	4.185	3.95631	2.86006	78.1973	1.52904	8.69e-06	9.26e-05	UP	hypothetical protein	-	-	-
mRNA_9657	scaffold_62	36807	39179	3504	+	mRNA_9657	1945.63	2485.78	1236.57	3841.82	3947.71	4027.24	70.7953	97.2299	50.9556	119.896	123.703	127.187	2914.13	-1.06028	8.78e-06	9.35e-05	DOWN	hypothetical protein	-	-	-
mRNA_8291	scaffold_47	160677	161648	1622	-	mRNA_8291	562.257	255.5	237.059	124.415	147.078	69.8614	44.1969	21.5894	21.1029	8.38795	9.95626	4.76636	232.695	1.62779	8.91e-06	9.48e-05	UP		-	-	-
mRNA_7898	scaffold_43	252777	253337	498	+	mRNA_7898	3193.55	4852.47	1207.15	8810.39	9801.87	9108.85	817.62	1335.47	350.001	1934.64	2161.12	2024.11	6162.38	-1.58314	9.19e-06	9.75e-05	DOWN	hypothetical protein	-	-	-
mRNA_3882	scaffold_16	300955	303230	4404	-	mRNA_3882	944.518	540.52	505.222	1355.52	1469.67	1400.45	27.3445	16.8215	16.5642	33.6584	36.6413	35.1902	1035.98	-1.08625	9.47e-06	0.000100356	DOWN	hypothetical protein	-	-	-
mRNA_2945	scaffold_12	1890	3092	2014	+	mRNA_2945	397.106	373.58	633.839	237.793	203.904	219.257	25.1394	25.4229	45.4418	12.9114	11.1164	12.0475	344.247	1.08824	9.56e-06	0.000100936	UP	hypothetical protein	-	-	-
mRNA_2280	scaffold_8	509127	509521	690	-	mRNA_2280	104.843	185.263	74.8166	288.964	305.299	339.634	19.3731	36.7994	15.6561	45.7961	48.5819	54.4707	216.47	-1.36013	9.63e-06	0.000101439	DOWN		-	-	-
mRNA_3123	scaffold_12	445491	447586	3466	-	mRNA_3123	192.986	246.339	137.864	391.305	406.693	394.448	7.09913	9.74104	5.74327	12.3458	12.8836	12.594	294.939	-1.04976	9.67e-06	0.000101859	DOWN		-	-	-
mRNA_4707	scaffold_21	51932	52754	1548	+	mRNA_4707	48.2465	76.3447	63.0477	123.412	173.82	147.246	3.97377	6.75941	5.88077	8.71804	12.329	10.5263	105.353	-1.24537	9.8e-06	0.000103056	DOWN	isochorismatase family hydrolase	[GO:0005829:cytosol][GO:0005634:nucleus][GO:0005777:peroxisome][GO:0046872:metal ion binding][GO:0008936:nicotinamidase activity][GO:0019358:nicotinate nucleotide salvage]	-	-
mRNA_12230	scaffold_111	36949	39103	3664	-	mRNA_12230	1946.56	645.367	1707.33	494.65	529.259	562.116	67.6992	24.1277	67.2452	14.755	15.8516	16.9681	980.88	1.43902	9.96e-06	0.000104553	UP	hypothetical protein	-	-	-
mRNA_1241	scaffold_4	579814	581009	1560	-	mRNA_1241	119.688	88.5598	143.749	27.0904	50.1403	48.3656	9.78217	7.7806	13.305	1.899	3.52908	3.43094	79.5989	1.49329	1e-05	0.00010481	UP	hypothetical protein	-	-	-
mRNA_2520	scaffold_9	548362	549988	2034	+	mRNA_2520	885.137	1432.23	489.25	2519.4	2265.23	2402.16	55.484	96.5076	34.7309	135.45	122.281	130.693	1665.57	-1.35721	1.02e-05	0.000106453	DOWN	hypothetical protein	-	-	-
mRNA_5131	scaffold_23	290620	293179	3764	+	mRNA_5131	19.4842	24.4303	20.1753	69.2309	52.3687	73.0858	0.659994	0.88957	0.773936	2.01133	1.52764	2.14874	43.1292	-1.6077	1.04e-05	0.000108173	DOWN	maltose permease	[GO:0005887:integral component of plasma membrane][GO:0005352:alpha-glucoside:proton symporter activity][GO:0005351:carbohydrate:proton symporter activity][GO:0005364:maltose:proton symporter activity][GO:0015574:trehalose transmembrane transporter activity][GO:0000017:alpha-glucoside transport][GO:0046352:disaccharide catabolic process][GO:0000023:maltose metabolic process][GO:0015768:maltose tr…	-	MFS domain-containing protein OS=Penicillium arizonense OX=1835702 GN=PENARI_c025G11707 PE=3 SV=1
mRNA_11755	scaffold_98	74081	76018	3370	-	mRNA_11755	285.768	221.908	147.952	466.556	506.974	434.215	10.8116	9.02495	6.33908	15.1394	16.5179	14.2586	343.896	-1.10377	1.07e-05	0.000111454	DOWN	hypothetical protein	-	-	-
mRNA_571	scaffold_2	549513	552107	3772	-	mRNA_571	4138.06	7928.65	3285.2	12081.3	11926.7	12219.3	139.873	288.09	125.755	350.248	347.174	358.489	8596.54	-1.23879	1.11e-05	0.000114897	DOWN	pyruvate kinase	[GO:0005524:ATP binding][GO:0016301:kinase activity][GO:0000287:magnesium ion binding][GO:0030955:potassium ion binding][GO:0004743:pyruvate kinase activity]	[ko00010:Glycolysis / Gluconeogenesis][ko00230:Purine metabolism][ko00620:Pyruvate metabolism]	Pyruvate kinase OS=Rhizopogon vesiculosus OX=180088 GN=AZE42_00107 PE=3 SV=1
mRNA_9060	scaffold_55	136109	138090	1836	-	mRNA_9060	383.188	300.289	592.648	209.7	135.936	189.163	26.6102	22.4165	46.608	12.4899	8.12944	11.4016	301.821	1.25493	1.11e-05	0.000114928	UP		-	-	-
mRNA_10721	scaffold_78	40339	43173	2986	+	mRNA_10721	585.453	670.815	234.537	1280.27	1239.02	1333.82	24.9983	30.7903	11.3412	46.8863	45.5605	49.4318	890.652	-1.371	1.14e-05	0.000118083	DOWN	hypothetical protein	-	-	-
mRNA_1841	scaffold_7	55314	57783	4608	-	mRNA_1841	84.4314	46.8247	95.8324	14.0469	3.34269	26.8698	2.33614	1.39272	3.00287	0.33335	0.0796493	0.645286	45.2246	2.35763	1.15e-05	0.000118555	UP	hypothetical protein	-	-	Pkinase_fungal domain-containing protein OS=Ganoderma sinense ZZ0214-1 OX=1077348 GN=GSI_05189 PE=4 SV=1
mRNA_9510	scaffold_60	119518	122320	3158	-	mRNA_9510	372.055	338.97	253.872	175.586	135.936	166.593	15.0116	14.702	11.6001	6.07625	4.72331	5.83404	240.502	1.01109	1.18e-05	0.000121721	UP	MFS general substrate transporter	[GO:0071944:cell periphery][GO:0016021:integral component of membrane][GO:0031224:intrinsic component of membrane][GO:0016020:membrane][GO:0015124:allantoate transmembrane transporter activity][GO:0022857:transmembrane transporter activity][GO:0055085:transmembrane transport]	-	Major facilitator superfamily domain, general substrate transporter OS=Penicillium sp. 'occitanis' OX=290292 GN=PENO1_065380 PE=4 SV=1
mRNA_253	scaffold_1	677215	679091	2304	-	mRNA_253	2592.32	630.098	1066.77	231.773	247.359	211.734	143.454	37.4823	66.8533	11.0005	11.7881	10.1697	830.008	2.63428	1.22e-05	0.000125429	UP	endo-beta-mannanase	[GO:0005576:extracellular region][GO:0016985:mannan endo-1,4-beta-mannosidase activity][GO:0005975:carbohydrate metabolic process]	[ko00051:Fructose and mannose metabolism]	-
mRNA_3156	scaffold_12	538698	539166	938	+	mRNA_3156	50.1021	82.4522	20.1753	188.629	148.192	171.967	6.81022	12.0476	3.10565	21.9907	17.3469	20.2881	110.253	-1.74497	1.23e-05	0.000125889	DOWN		-	-	-
mRNA_7147	scaffold_37	209498	212313	4794	-	mRNA_7147	189.275	169.994	235.378	108.361	84.6814	89.2076	5.03387	4.86001	7.0893	2.47178	1.9395	2.05923	146.15	1.0752	1.25e-05	0.000127684	UP	hypothetical protein	[GO:0005737:cytoplasm][GO:0044732:mitotic spindle pole body][GO:0071958:new mitotic spindle pole body][GO:0005634:nucleus][GO:0005524:ATP binding][GO:0004672:protein kinase activity][GO:0004674:protein serine/threonine kinase activity][GO:0051301:cell division][GO:0007059:chromosome segregation][GO:0000086:G2/M transition of mitotic cell cycle][GO:0043987:histone H3-S10 phosphorylation][GO:004584…	-	Protein kinase domain-containing protein OS=Bondarzewia mesenterica OX=1095465 GN=EW146_g2366 PE=4 SV=1
mRNA_5885	scaffold_28	47371	49695	3966	-	mRNA_5885	161.44	104.847	201.753	61.2042	64.6252	62.3379	5.18999	3.62329	7.34517	1.68757	1.78916	1.7394	109.368	1.31775	1.25e-05	0.000127684	UP	sugar transporter	[GO:0071944:cell periphery][GO:0000324:fungal-type vacuole][GO:0005887:integral component of plasma membrane][GO:0005886:plasma membrane][GO:0005351:carbohydrate:proton symporter activity][GO:0015295:solute:proton symporter activity][GO:0015793:glycerol transport][GO:0055085:transmembrane transport]	-	Uncharacterized protein OS=Penicillium brasilianum OX=104259 GN=PEBR_29362 PE=3 SV=1
mRNA_10502	scaffold_74	104279	106090	3384	+	mRNA_10502	72.3697	43.7709	132.82	27.0904	14.485	19.3462	2.72668	1.77279	5.66722	0.875424	0.469987	0.632655	51.6471	2.03023	1.36e-05	0.000137518	UP	hypothetical protein	-	-	-
mRNA_11741	scaffold_98	42001	43371	1926	-	mRNA_11741	2852.11	4094.11	1569.47	7061.56	6502.64	6504.63	188.807	291.343	117.661	400.939	370.708	373.738	4764.09	-1.237	1.39e-05	0.000140942	DOWN	hypothetical protein	-	-	-
mRNA_7629	scaffold_41	198700	199888	1848	-	mRNA_7629	57.5247	90.5957	64.7289	175.586	166.02	137.573	3.96881	6.71903	5.05746	10.3901	9.8641	8.23821	115.338	-1.17499	1.41e-05	0.000142499	DOWN	hypothetical protein	-	-	Zn(2)-C6 fungal-type domain-containing protein OS=Aspergillus oryzae (strain 3.042) OX=1160506 GN=Ao3042_01597 PE=4 SV=1
mRNA_8298	scaffold_47	177502	177959	686	+	mRNA_8298	75.1532	124.187	74.8166	186.623	216.16	207.435	13.9679	24.8116	15.7474	29.7491	34.598	33.4625	147.396	-1.15862	1.41e-05	0.000143175	DOWN	transcription factor Pcc1	-	-	Transcription factor Pcc1 OS=Wolfiporia cocos (strain MD-104) OX=742152 GN=WOLCODRAFT_120106 PE=4 SV=1
mRNA_5633	scaffold_26	202872	204992	3680	-	mRNA_5633	118.761	55.9861	45.3943	23.077	17.8277	11.8227	4.11465	2.08513	1.7811	0.685748	0.531919	0.355525	45.4781	2.05797	1.42e-05	0.000143945	UP	hypothetical protein	[GO:0032153:cell division site][GO:0051286:cell tip][GO:0005794:Golgi apparatus][GO:0016021:integral component of membrane][GO:0031224:intrinsic component of membrane][GO:0046943:carboxylic acid transmembrane transporter activity][GO:0022857:transmembrane transporter activity][GO:1905039:carboxylic acid transmembrane transport]	-	Putative transporter OS=Colletotrichum orbiculare (strain 104-T / ATCC 96160 / CBS 514.97 / LARS 414 / MAFF 240422) OX=1213857 GN=Cob_v002489 PE=4 SV=1
mRNA_12581	scaffold_124	32441	34607	3936	-	mRNA_12581	80.7201	96.7032	150.474	43.1439	36.7695	39.7673	2.61478	3.36734	5.52003	1.19867	1.02573	1.11808	74.5963	1.4555	1.46e-05	0.000147002	UP	hypothetical protein	-	-	-
mRNA_1146	scaffold_4	350891	351917	2054	-	mRNA_1146	64.0194	51.9144	76.4978	24.0803	21.1703	10.7479	3.97392	3.46408	5.37755	1.28202	1.13169	0.579061	41.405	1.78055	1.46e-05	0.000147071	UP		-	-	-
mRNA_7669	scaffold_41	309149	310572	2742	-	mRNA_7669	36.1849	31.5558	15.1314	89.2979	77.996	82.7589	1.68255	1.57729	0.796799	3.56129	3.12323	3.34001	55.4875	-1.60229	1.52e-05	0.000151645	DOWN	hypothetical protein	-	-	Uncharacterized protein OS=Phlebia centrifuga OX=98765 GN=PHLCEN_2v7696 PE=4 SV=1
mRNA_8139	scaffold_46	28957	30938	3552	-	mRNA_8139	77.9366	65.1474	97.5137	28.0937	21.1703	34.3933	2.79754	2.51377	3.96395	0.864908	0.654416	1.07152	54.0425	1.52521	1.57e-05	0.000156362	UP	ankyrin repeat family protein	-	-	-
mRNA_2659	scaffold_10	365415	366777	2130	-	mRNA_2659	58.4525	132.331	86.5855	226.756	230.645	210.659	3.4989	8.51495	5.8695	11.6416	11.8895	10.9446	157.572	-1.27168	1.59e-05	0.000158576	DOWN	hypothetical protein	-	-	-
mRNA_9181	scaffold_56	204667	205700	2068	-	mRNA_9181	27.8345	31.5558	27.741	67.2243	73.5391	91.3572	1.71609	2.09136	1.9369	3.55475	3.90451	4.8887	53.2086	-1.41514	1.68e-05	0.000166097	DOWN		-	-	-
mRNA_7027	scaffold_36	208161	208876	1330	+	mRNA_7027	13.9173	8.14343	8.40635	44.1473	35.6553	44.0664	1.33417	0.839183	0.912624	3.62983	2.94355	3.66654	25.7227	-2.02411	1.72e-05	0.000169288	DOWN	hypothetical protein	-	-	-
mRNA_12309	scaffold_114	42509	43786	2334	+	mRNA_12309	83.5035	81.4343	57.1632	157.525	162.677	152.62	4.56154	4.78198	3.53632	7.38046	7.65289	7.23623	115.821	-1.09383	1.72e-05	0.000169637	DOWN	hypothetical protein	-	-	-
mRNA_4104	scaffold_17	403271	404218	1896	-	mRNA_4104	66.8028	116.044	105.079	213.713	184.962	235.379	4.49225	8.38851	8.00231	12.3261	10.7113	13.7382	153.663	-1.14013	1.75e-05	0.000172021	DOWN		-	-	-
mRNA_3697	scaffold_15	356966	360304	3432	-	mRNA_3697	59.3803	35.6275	80.701	149.499	152.649	142.947	2.20599	1.42278	3.39522	4.76347	4.88367	4.60924	103.467	-1.33337	1.76e-05	0.000173155	DOWN	CMGC/SRPK protein kinase	[GO:0032153:cell division site][GO:0005737:cytoplasm][GO:0005829:cytosol][GO:0044732:mitotic spindle pole body][GO:0005634:nucleus][GO:0005524:ATP binding][GO:0004674:protein serine/threonine kinase activity][GO:0050265:RNA uridylyltransferase activity][GO:0007049:cell cycle][GO:0051301:cell division][GO:0035556:intracellular signal transduction][GO:0051457:maintenance of protein location in nucl…	-	Fungal specific transcription factor domain family protein OS=Aspergillus niger OX=5061 GN=CAN33_0031075 PE=4 SV=1
mRNA_5689	scaffold_26	392520	394065	2412	+	mRNA_5689	1069.77	1544.2	560.704	2727.1	2479.16	2456.97	56.5486	87.7459	33.5654	123.639	112.856	112.726	1806.32	-1.27195	1.77e-05	0.000173155	DOWN	hypothetical protein	-	-	-
mRNA_2216	scaffold_8	344845	345322	774	-	mRNA_2216	25.9789	13.2331	18.494	87.2912	67.9679	45.1412	4.27944	2.34326	3.45005	12.3328	9.64189	6.45406	43.0177	-1.79333	1.82e-05	0.000177313	DOWN		-	-	-
mRNA_2344	scaffold_9	43272	44692	2312	+	mRNA_2344	897.199	1756.95	691.002	2820.41	2573.87	2613.89	49.4776	104.153	43.1546	133.401	122.236	125.112	1892.22	-1.26	1.83e-05	0.000177929	DOWN	HAD hydrolase subfamily IA REG-2-like protein	-	-	-
mRNA_10970	scaffold_82	109260	111868	4182	-	mRNA_10970	135.461	202.568	132.82	304.014	287.471	361.13	4.1299	6.63877	4.58582	7.94957	7.5476	9.55608	237.244	-1.01952	1.9e-05	0.000183938	DOWN	putative urea transporter	[GO:0071944:cell periphery][GO:0005783:endoplasmic reticulum][GO:0016021:integral component of membrane][GO:0005886:plasma membrane][GO:0015489:putrescine transmembrane transporter activity][GO:0015606:spermidine transmembrane transporter activity][GO:0015204:urea transmembrane transporter activity][GO:0015847:putrescine transport][GO:0015848:spermidine transport][GO:0015840:urea transport]	-	Fungal_trans domain-containing protein OS=Byssochlamys spectabilis (strain No. 5 / NBRC 109023) OX=1356009 GN=PVAR5_8629 PE=4 SV=1
mRNA_5445	scaffold_25	168867	169766	1248	-	mRNA_5445	657.822	1004.7	473.278	1498	1669.11	1406.9	67.205	110.337	54.7567	131.259	146.849	124.753	1118.3	-1.09959	1.9e-05	0.000183938	DOWN	hypothetical protein	[GO:0005758:mitochondrial intermembrane space][GO:0008270:zinc ion binding][GO:0045041:protein import into mitochondrial intermembrane space]	-	CHY-type domain-containing protein (Fragment) OS=Chaetothyriales sp. CBS 132003 OX=2249419 GN=DV737_g1462 PE=3 SV=1
mRNA_1730	scaffold_6	361547	364126	4074	+	mRNA_1730	109983	44725.8	70861.4	166872	170353	169347	3442	1504.66	2511.45	4479.15	4591.22	4600	122024	-1.16719	1.96e-05	0.000188993	DOWN	heat shock protein 70	[GO:0005788:endoplasmic reticulum lumen][GO:0005524:ATP binding][GO:0016787:hydrolase activity][GO:0006986:response to unfolded protein]	[ko03060:Protein export][ko04141:Protein processing in endoplasmic reticulum]	-
mRNA_6213	scaffold_30	115861	117428	2496	-	mRNA_6213	68.6585	212.747	110.123	34.1138	42.3407	40.842	3.50717	11.6821	6.37045	1.49458	1.86257	1.81077	84.8042	1.73777	1.96e-05	0.00018926	UP	hypothetical protein	-	-	-
mRNA_7094	scaffold_37	52783	54935	3520	-	mRNA_7094	1432.55	2862.42	686.799	569.901	481.347	590.06	51.8889	111.453	28.1723	17.7048	15.0146	18.5504	1103.85	1.60141	1.98e-05	0.000190582	UP	hypothetical protein	-	-	Uncharacterized protein OS=Rhizopogon vesiculosus OX=180088 GN=AZE42_00188 PE=4 SV=1
mRNA_3998	scaffold_17	116920	118031	1890	-	mRNA_3998	21.3398	71.255	21.0159	127.425	150.421	123.601	1.43958	5.16719	1.60554	7.3727	8.73867	7.23704	85.8429	-1.83154	2.03e-05	0.000194996	DOWN		-	-	-
mRNA_11123	scaffold_85	39964	40924	1692	+	mRNA_11123	112.266	60.0578	139.545	37.1238	36.7695	31.1689	8.45971	4.86486	11.9083	2.39931	2.38609	2.03855	69.4886	1.57294	2.18e-05	0.000208833	UP		-	-	-
mRNA_3528	scaffold_14	433763	435280	2448	+	mRNA_3528	65.875	62.0937	110.123	187.626	206.132	160.144	3.43097	3.47646	6.49536	8.38137	9.24557	7.23935	131.999	-1.21272	2.19e-05	0.000209244	DOWN	hypothetical protein	-	-	-
mRNA_11774	scaffold_99	27460	27783	420	-	mRNA_11774	18.5563	37.6634	5.04381	79.2644	95.8236	91.3572	5.63314	12.2905	1.73399	20.6378	25.0508	24.071	54.6181	-2.13734	2.22e-05	0.000211084	DOWN		-	-	-
mRNA_7625	scaffold_41	191319	192685	2416	+	mRNA_7625	176.285	300.289	169.808	446.489	436.778	455.711	9.30308	17.0351	10.1484	20.2091	19.8501	20.8734	330.893	-1.05334	2.22e-05	0.000211084	DOWN	NAD(P)-binding protein	-	-	Glycoside hydrolase OS=Mycena chlorophos OX=658473 GN=MCHLO_06382 PE=4 SV=1
mRNA_3239	scaffold_13	200460	201433	1748	+	mRNA_3239	64.9472	92.6315	61.3664	131.438	213.932	165.518	4.73726	7.26304	5.06903	8.2227	13.438	10.4786	121.639	-1.22508	2.27e-05	0.00021538	DOWN	hypothetical protein	-	-	-
mRNA_66	scaffold_1	172342	173708	2734	+	mRNA_66	76.081	126.223	59.6851	208.696	182.733	236.454	3.54802	6.32764	3.15212	8.34737	7.33869	9.57081	148.312	-1.26673	2.29e-05	0.000216731	DOWN	hypothetical protein	-	-	-
mRNA_6215	scaffold_30	119738	121054	2216	+	mRNA_6215	218.965	304.361	272.366	123.412	159.335	110.703	12.5983	18.8243	17.7468	6.09004	7.89477	5.52831	198.19	1.01659	2.31e-05	0.000218607	UP	hypothetical protein	-	-	-
mRNA_8605	scaffold_50	206264	207628	2138	-	mRNA_8605	259.789	246.339	169.808	121.405	106.966	83.8337	15.4925	15.7916	11.468	6.20958	5.49334	4.33922	164.69	1.11207	2.35e-05	0.000222117	UP		-	-	-
mRNA_5508	scaffold_25	325191	326433	1632	+	mRNA_5508	8.35035	14.251	5.88445	32.1071	52.3687	39.7673	0.652368	1.19681	0.520621	2.15137	3.52331	2.69654	25.4548	-2.14089	2.37e-05	0.000223621	DOWN		-	-	-
mRNA_5992	scaffold_28	320209	322212	3084	+	mRNA_5992	1803.68	307.415	1847.72	136.455	157.106	176.266	74.5679	13.6619	86.5081	4.83848	5.59343	6.32491	738.106	3.07504	2.39e-05	0.000225237	UP	Aldo/keto reductase	[GO:0047681:aryl-alcohol dehydrogenase (NADP+) activity][GO:0019439:aromatic compound catabolic process][GO:0006081:cellular aldehyde metabolic process]	-	Fungal_trans domain-containing protein OS=Pseudogymnoascus sp. VKM F-4517 (FW-2822) OX=1420911 GN=V498_05803 PE=4 SV=1
mRNA_2330	scaffold_9	11233	12115	1002	+	mRNA_2330	71.4419	77.3626	65.5696	24.0803	31.1984	10.7479	9.09061	10.5819	9.44867	2.62802	3.41872	1.18702	46.7335	1.69953	2.4e-05	0.000225474	UP	hypothetical protein	-	[ko00600:Sphingolipid metabolism][ko04071:Sphingolipid signaling pathway][ko04142:Lysosome][ko04217:Necroptosis]	-
mRNA_1099	scaffold_4	218089	222627	7640	-	mRNA_1099	1272.96	661.654	1267.68	526.757	478.004	522.348	21.2437	11.8697	23.9581	7.53964	6.86969	7.56602	788.234	1.0687	2.45e-05	0.000230068	UP	hypothetical protein	-	-	-
mRNA_9229	scaffold_57	76135	78458	4260	+	mRNA_9229	170.718	186.281	411.071	105.351	55.7114	98.8808	5.1095	5.99321	13.9329	2.70436	1.43593	2.56864	171.336	1.56299	2.47e-05	0.000231709	UP	hypothetical protein	-	-	-
mRNA_3992	scaffold_17	101956	103223	2310	+	mRNA_3992	25.9789	27.4841	26.9003	3.01004	6.68537	1.07479	1.43389	1.63069	1.68144	0.142493	0.31777	0.0514888	15.1889	2.91206	2.5e-05	0.000233861	UP		-	-	-
mRNA_298	scaffold_1	811214	812218	1526	-	mRNA_298	38.0405	44.7889	52.96	101.338	104.737	105.329	3.17833	4.02269	5.01106	7.26192	7.5361	7.63829	74.5324	-1.19452	2.57e-05	0.000239498	DOWN		-	-	-
mRNA_3303	scaffold_13	368404	370051	2046	-	mRNA_3303	1808.32	2088.79	659.058	3865.9	4084.76	3853.12	112.688	139.923	46.5108	206.623	219.21	208.405	2726.66	-1.3737	2.57e-05	0.000239498	DOWN	hypothetical protein	-	-	-
mRNA_4137	scaffold_17	503302	504594	2078	+	mRNA_4137	233.81	404.118	190.824	608.028	621.739	580.387	14.3458	26.6541	13.2594	31.9972	32.852	30.9081	439.818	-1.12936	2.62e-05	0.000243437	DOWN		-	-	-
mRNA_2380	scaffold_9	139745	141512	3296	+	mRNA_2380	5316.39	17800.5	1047.43	109792	113422	109758	205.654	740.195	45.8854	3642.66	3778.4	3685.09	59522.7	-3.78446	2.63e-05	0.000244451	DOWN		-	-	-
mRNA_10666	scaffold_77	39242	41077	3570	+	mRNA_10666	140.1	230.052	199.231	73.2443	102.509	78.4597	5.00356	8.83199	8.05793	2.24357	3.15277	2.43209	137.266	1.16437	2.67e-05	0.000247023	UP	hypothetical protein	-	-	-
mRNA_1660	scaffold_6	177378	178714	2674	+	mRNA_1660	64.0194	29.5199	58.0038	132.442	133.707	118.227	3.05252	1.51306	3.13207	5.41623	5.49026	4.89278	89.3199	-1.33679	2.67e-05	0.000247023	DOWN		-	-	-
mRNA_2217	scaffold_8	345361	347156	2310	-	mRNA_2217	47.3187	46.8247	50.4381	98.328	98.0521	144.022	2.61173	2.7782	3.1527	4.65478	4.66062	6.8995	80.8306	-1.23405	2.68e-05	0.000247668	DOWN	hypothetical protein	-	-	-
mRNA_6674	scaffold_33	239699	241115	2834	+	mRNA_6674	295.974	267.715	445.537	159.532	151.535	179.49	13.3156	12.9472	22.6997	6.15577	5.871	7.00876	249.964	1.04225	2.69e-05	0.000249202	UP	hypothetical protein	[GO:0005737:cytoplasm][GO:0005739:mitochondrion][GO:0004725:protein tyrosine phosphatase activity][GO:0001403:invasive growth in response to glucose limitation][GO:0006470:protein dephosphorylation][GO:0007124:pseudohyphal growth]	-	-
mRNA_9685	scaffold_62	104420	106472	2982	-	mRNA_9685	1927.08	3145.4	1171.01	4941.48	4729.9	4882.77	82.3947	144.567	56.7005	181.211	174.158	181.201	3466.27	-1.22133	2.73e-05	0.000251597	DOWN	hypothetical protein	[GO:0005737:cytoplasm][GO:0016021:integral component of membrane][GO:0022857:transmembrane transporter activity]	-	Fungal_trans domain-containing protein (Fragment) OS=Scytalidium lignicola OX=5539 GN=B7463_g11399 PE=4 SV=1
mRNA_1065	scaffold_4	144818	145761	1202	+	mRNA_1065	144.739	195.442	126.095	78.2611	52.3687	70.9362	15.3529	22.2851	15.1471	7.11992	4.78373	6.53077	111.307	1.20542	2.74e-05	0.000252419	UP		-	-	-
mRNA_7999	scaffold_44	249542	250499	1152	+	mRNA_7999	1540.18	1934.06	896.958	2863.55	3166.64	3107.22	170.461	230.102	112.423	271.823	301.818	298.483	2251.43	-1.06418	2.75e-05	0.000253633	DOWN	hypothetical protein	-	-	-
mRNA_9901	scaffold_65	153336	154137	1604	-	mRNA_9901	143.812	116.044	121.052	196.656	289.699	276.221	11.4314	9.9156	10.8969	13.4072	19.8309	19.057	190.581	-1.00009	2.77e-05	0.000254894	DOWN		-	-	-
mRNA_9463	scaffold_59	231186	232053	866	+	mRNA_9463	161.44	84.4881	160.561	336.121	265.186	298.792	23.7685	13.3715	26.7707	42.4436	33.6227	38.1814	217.765	-1.14409	2.8e-05	0.000256662	DOWN		-	-	-
mRNA_10656	scaffold_77	16558	17485	1596	+	mRNA_10656	2429.95	1176.73	1651.85	890.972	847.928	809.317	194.121	101.052	149.442	61.0471	58.3344	56.116	1301.12	1.04528	2.83e-05	0.000259091	UP	hypothetical protein	[GO:0005743:mitochondrial inner membrane][GO:0005739:mitochondrion][GO:0004408:holocytochrome-c synthase activity][GO:0046872:metal ion binding][GO:0018063:cytochrome c-heme linkage]	[ko00860:Porphyrin and chlorophyll metabolism]	-
mRNA_499	scaffold_2	386542	387694	1674	-	mRNA_499	91.8539	133.349	86.5855	238.797	213.932	191.313	6.996	10.9178	7.46836	15.5993	14.032	12.647	159.305	-1.05091	2.85e-05	0.000259993	DOWN	hypothetical protein	-	-	-
mRNA_5098	scaffold_23	178339	182653	8152	+	mRNA_5098	222.676	231.07	377.445	130.435	119.222	137.573	3.48271	3.8849	6.68537	1.7497	1.60581	1.86754	203.07	1.10342	2.87e-05	0.000261522	UP	hypothetical protein	-	-	-
mRNA_4612	scaffold_20	285346	287069	2010	-	mRNA_4612	420.301	389.867	199.231	720.403	753.218	700.764	26.6608	26.584	14.3119	39.1934	41.1456	38.5812	530.631	-1.10848	2.88e-05	0.00026215	DOWN	hypothetical protein	-	-	-
mRNA_6044	scaffold_29	84037	87374	6012	-	mRNA_6044	61.2359	68.2012	116.848	21.0703	35.6553	20.421	1.29866	1.5548	2.80633	0.383253	0.651185	0.375889	53.9054	1.68168	2.88e-05	0.000262243	UP	hypothetical protein	-	-	-
mRNA_5624	scaffold_26	181108	183465	4158	+	mRNA_5624	362.776	182.209	215.203	131.438	86.9098	92.432	11.124	6.00602	7.47307	3.45678	2.295	2.46002	178.495	1.28916	2.94e-05	0.000267586	UP	hypothetical cholineesterase	[GO:0004806:triglyceride lipase activity][GO:0016042:lipid catabolic process]	-	Carboxylesterase type B OS=Aspergillus oryzae OX=5062 GN=OAory_01088950 PE=3 SV=1
mRNA_11026	scaffold_83	92885	94472	2766	+	mRNA_11026	27.8345	20.3586	31.1035	79.2644	103.623	53.7395	1.28304	1.00878	1.62365	3.13372	4.11343	2.15002	52.654	-1.57072	2.99e-05	0.000270814	DOWN	carbohydrate esterase family 4 protein	[GO:0004099:chitin deacetylase activity][GO:0005975:carbohydrate metabolic process][GO:0016042:lipid catabolic process]	-	-
mRNA_10236	scaffold_70	70419	72767	4134	-	mRNA_10236	44004.5	19207.3	23473.9	13307.4	12642	13429.5	1357.17	636.791	819.881	352.011	335.773	359.493	21010.8	1.13837	3.03e-05	0.000273808	UP	malate synthase	[GO:0005737:cytoplasm][GO:0009514:glyoxysome][GO:0005782:peroxisomal matrix][GO:0005777:peroxisome][GO:0004474:malate synthase activity][GO:0045733:acetate catabolic process][GO:0015976:carbon utilization][GO:0009062:fatty acid catabolic process][GO:0006097:glyoxylate cycle][GO:0006099:tricarboxylic acid cycle]	[ko00620:Pyruvate metabolism][ko00630:Glyoxylate and dicarboxylate metabolism]	Malate synthase OS=Colletotrichum simmondsii OX=703756 GN=CSIM01_07985 PE=3 SV=1
mRNA_10320	scaffold_71	112324	113293	1836	+	mRNA_10320	450.919	842.845	398.461	1204.02	1312.56	1164	31.3137	62.9182	31.3364	71.7123	78.4957	70.1585	895.467	-1.12211	3.08e-05	0.000277863	DOWN		-	-	-
mRNA_2055	scaffold_7	573362	574367	1572	+	mRNA_2055	417.518	662.672	274.047	1081.61	1007.26	952.265	33.8634	57.7759	25.1715	75.2404	70.3541	67.0357	732.562	-1.1686	3.11e-05	0.000280443	DOWN		-	-	-
mRNA_7406	scaffold_39	201831	202331	1002	+	mRNA_7406	1260.9	491.66	577.517	324.081	270.758	332.11	160.443	67.2508	83.2209	35.3687	29.6696	36.6788	542.838	1.32973	3.14e-05	0.000283131	UP	hypothetical protein	-	-	-
mRNA_2943	scaffold_11	569666	572265	3122	-	mRNA_2943	89.9983	111.972	167.286	43.1439	42.3407	58.0387	3.67544	4.91562	7.73684	1.51119	1.4891	2.05724	85.4634	1.36584	3.26e-05	0.00029259	UP	hypothetical protein	-	-	-
mRNA_2074	scaffold_7	622696	624151	2562	-	mRNA_2074	89.0704	194.424	101.717	276.924	315.327	305.241	4.43264	10.4009	5.73258	11.8199	13.5139	13.1845	213.784	-1.22378	3.42e-05	0.000306148	DOWN		-	-	-
mRNA_353	scaffold_2	27647	28849	2298	+	mRNA_353	11882.6	5604.72	5876.04	16621.4	16876.1	17142.9	659.277	334.275	369.208	790.956	806.346	825.535	12334	-1.11604	3.45e-05	0.000307535	DOWN	hypothetical protein	-	-	Transcription factor OS=Ganoderma sinense ZZ0214-1 OX=1077348 GN=GSI_08284 PE=4 SV=1
mRNA_4956	scaffold_22	262940	263806	1422	+	mRNA_4956	191.13	176.102	259.756	107.358	110.309	85.9833	17.1371	16.9732	26.3756	8.25599	8.51744	6.69137	155.106	1.04783	3.45e-05	0.000307535	UP	hypothetical protein	-	-	-
mRNA_11737	scaffold_98	32195	34187	3060	+	mRNA_11737	5864.73	8575.03	3719.81	12866.9	12714.5	12845.9	244.363	384.074	175.524	459.819	456.221	464.562	9431.14	-1.08151	3.57e-05	0.000317237	DOWN	hypothetical protein	-	-	-
mRNA_13011	scaffold_167	5801	6176	752	-	mRNA_13011	103.916	67.1833	142.908	286.957	215.046	224.631	17.6186	12.2446	27.4394	41.7285	31.3988	33.0562	173.44	-1.20642	3.57e-05	0.000317237	DOWN		-	-	-
mRNA_6935	scaffold_35	323669	325272	3092	+	mRNA_6935	179.069	158.797	93.3105	69.2309	36.7695	54.8143	7.38394	7.03888	4.3574	2.44847	1.30571	1.9618	98.6652	1.4179	3.59e-05	0.000318209	UP	hypothetical protein	-	-	-
mRNA_2838	scaffold_11	295754	296371	996	-	mRNA_2838	67.7306	116.044	82.3823	209.7	245.13	151.546	8.67029	15.9685	11.9429	23.0235	27.0232	16.8378	145.422	-1.19061	3.78e-05	0.000333224	DOWN	Ca2+-binding EF-Hand superfamily protein	[GO:0005829:cytosol][GO:0061496:half bridge of mitotic spindle pole body][GO:0005825:half bridge of spindle pole body][GO:0005815:microtubule organizing center][GO:0044732:mitotic spindle pole body][GO:0005634:nucleus][GO:0005509:calcium ion binding][GO:0008017:microtubule binding][GO:0051301:cell division][GO:1903087:mitotic spindle pole body duplication][GO:0043161:proteasome-mediated ubiquitin…	-	Cdc31p OS=Malassezia vespertilionis OX=2020962 GN=CDC31 PE=4 SV=1
mRNA_1950	scaffold_7	308970	312354	6192	-	mRNA_1950	113.194	119.098	176.533	51.1707	64.6252	62.3379	2.33077	2.63617	4.11654	0.903699	1.14596	1.11409	97.8264	1.20249	3.89e-05	0.00034231	UP	hypothetical protein	-	-	Pkinase_fungal domain-containing protein OS=Ganoderma sinense ZZ0214-1 OX=1077348 GN=GSI_05189 PE=4 SV=1
mRNA_9617	scaffold_61	184479	184953	818	+	mRNA_9617	93.7095	66.1654	58.0038	23.077	31.1984	21.4958	14.6062	11.0861	10.2386	3.08503	4.18772	2.90805	48.9417	1.5256	3.92e-05	0.000344568	UP		-	-	-
mRNA_2142	scaffold_8	154314	155123	1176	+	mRNA_2142	218.965	111.972	180.737	67.2243	80.2244	70.9362	23.7397	13.0498	22.1909	6.25104	7.49029	6.67515	121.676	1.23094	3.98e-05	0.00034858	UP	hypothetical protein	-	-	-
mRNA_11253	scaffold_87	102435	103293	1596	+	mRNA_11253	308.035	137.42	134.502	73.2443	59.0541	79.5345	24.6079	11.801	12.1683	5.01851	4.06271	5.51472	131.965	1.45235	3.99e-05	0.00034894	UP	hypothetical protein	-	-	-
mRNA_3571	scaffold_15	24653	25841	2244	+	mRNA_3571	55.669	54.9682	63.0477	23.077	15.5992	20.421	3.163	3.35729	4.05678	1.12458	0.76327	1.00706	38.797	1.55244	4.03e-05	0.00035174	UP	hypothetical protein	-	-	-
mRNA_1063	scaffold_4	138277	138954	912	+	mRNA_1063	59.3803	78.3805	95.8324	12.0402	36.7695	21.4958	8.30148	11.7792	15.1724	1.44368	4.42683	2.60831	50.6498	1.74145	4.06e-05	0.000353967	UP		-	-	-
mRNA_274	scaffold_1	749693	751186	2662	+	mRNA_274	3071.07	1711.14	1356.79	4280.28	4489.23	4413.09	147.092	88.1004	73.5934	175.832	185.167	183.458	3220.27	-1.10262	4.2e-05	0.000364191	DOWN	hypothetical protein	-	-	-
mRNA_332	scaffold_1	895210	896874	3330	+	mRNA_332	1358.32	840.809	1800.64	634.115	667.423	631.977	52.0076	34.6062	78.0762	20.8237	22.0067	21.0019	988.882	1.04922	4.24e-05	0.000367077	UP	hypothetical protein	-	-	-
mRNA_11785	scaffold_99	54507	56213	3084	+	mRNA_11785	95.5652	111.972	107.601	37.1238	38.998	58.0387	3.95087	4.97619	5.03778	1.31635	1.38844	2.08259	74.8832	1.23282	4.34e-05	0.000374422	UP	hypothetical protein	-	-	-
mRNA_7475	scaffold_40	77217	78583	2612	-	mRNA_7475	87.2148	67.1833	59.6851	145.485	200.561	130.05	4.25721	3.52524	3.29935	6.09087	8.43087	5.50981	115.03	-1.15321	4.59e-05	0.000393716	DOWN	hypothetical protein	-	-	-
mRNA_6553	scaffold_32	236495	237112	1236	-	mRNA_6553	67.7306	112.99	72.2946	161.539	199.447	179.49	6.98674	12.5292	8.44546	14.292	17.7177	16.0703	132.249	-1.09879	5.12e-05	0.000434846	DOWN		-	-	-
mRNA_10440	scaffold_73	104831	106151	2284	+	mRNA_10440	1658.01	3054.8	1090.3	4506.03	4582.82	4463.61	92.5547	183.311	68.9267	215.741	220.311	216.267	3225.93	-1.22399	5.25e-05	0.000445288	DOWN	hypothetical protein	-	-	-
mRNA_9409	scaffold_59	85073	86254	1770	+	mRNA_9409	88.1426	84.4881	78.1791	26.087	28.9699	44.0664	6.34922	6.54219	6.37754	1.6117	1.7971	2.75509	58.3222	1.34045	5.27e-05	0.00044645	UP	hypothetical protein	-	-	-
mRNA_7525	scaffold_40	206115	206955	1452	-	mRNA_7525	223.604	96.7032	197.549	60.2008	71.3106	73.0858	19.6345	9.12799	19.6447	4.53387	5.39246	5.57015	120.409	1.34256	5.32e-05	0.000450005	UP	hypothetical protein	-	-	-
mRNA_3488	scaffold_14	328162	329551	2484	+	mRNA_3488	13.9173	21.3765	42.8724	82.2745	71.3106	97.806	0.714348	1.17947	2.49208	3.62199	3.15211	4.35727	54.9262	-1.67565	5.42e-05	0.000457339	DOWN		-	-	-
mRNA_8810	scaffold_52	236076	236661	1172	+	mRNA_8810	11.1338	16.2869	9.24699	54.1807	37.8838	38.6925	1.21122	1.90463	1.13922	5.05535	3.54915	3.65342	27.9041	-1.84773	5.43e-05	0.000458039	DOWN		-	-	-
mRNA_11396	scaffold_90	54902	56239	2478	+	mRNA_11396	511.227	520.162	199.231	143.479	193.876	144.022	26.3039	28.7699	11.6089	6.33169	8.59056	6.43174	285.333	1.35369	5.48e-05	0.000461098	UP	hypothetical protein	-	-	-
mRNA_4492	scaffold_19	446667	449632	5518	-	mRNA_4492	64.9472	92.6315	94.9918	34.1138	24.513	38.6925	1.50067	2.3008	2.48565	0.676055	0.487769	0.775971	58.315	1.37403	5.83e-05	0.000488079	UP	hypothetical protein	-	-	Pkinase_fungal domain-containing protein OS=Ganoderma sinense ZZ0214-1 OX=1077348 GN=GSI_05189 PE=4 SV=1
mRNA_4784	scaffold_21	257846	259385	3080	+	mRNA_4784	42.6796	67.1833	34.4661	124.415	120.337	102.105	1.76676	2.98959	1.61576	4.41729	4.28989	3.66858	81.8643	-1.27305	5.91e-05	0.000493605	DOWN	hypothetical protein	-	-	-
mRNA_6941	scaffold_35	339476	340444	1600	-	mRNA_6941	170.718	355.257	210.159	526.757	505.86	508.376	13.604	30.4315	18.9655	36.0018	34.7144	35.1614	379.521	-1.06786	6.02e-05	0.000501566	DOWN	hypothetical protein	-	-	-
mRNA_3095	scaffold_12	380200	380985	930	+	mRNA_3095	26.9067	23.4124	26.0597	62.2075	70.1964	63.4127	3.6888	3.45035	4.04597	7.31465	8.28764	7.5456	45.3659	-1.35577	6.31e-05	0.000524689	DOWN		-	-	-
mRNA_12678	scaffold_129	49493	50494	1802	-	mRNA_12678	607.72	824.522	264.8	1291.31	1431.78	1401.53	42.9988	62.7117	21.2178	78.3626	87.2412	86.0691	970.277	-1.28221	6.36e-05	0.000528715	DOWN	CurK protein	-	-	-
mRNA_3833	scaffold_16	183106	184427	2232	-	mRNA_3833	28.7623	25.4482	15.9721	74.2477	50.1403	78.4597	1.643	1.56266	1.03324	3.63766	2.46656	3.89003	45.5051	-1.53879	6.45e-05	0.000534686	DOWN	hypothetical protein	-	-	-
mRNA_11648	scaffold_96	10037	9676	4404	+	mRNA_11648	57.5247	86.5239	54.6413	150.502	153.764	124.676	1.66538	2.69271	1.79147	3.73705	3.83358	3.13282	104.605	-1.11554	6.45e-05	0.000534686	DOWN	cytochrome P450	[GO:0016021:integral component of membrane][GO:0020037:heme binding][GO:0005506:iron ion binding][GO:0004497:monooxygenase activity][GO:0016705:oxidoreductase activity, acting on paired donors, with incorporation or reduction of molecular oxygen]	-	Uncharacterized protein OS=Pseudogymnoascus sp. VKM F-3557 OX=1437433 GN=V490_06917 PE=4 SV=1
mRNA_8184	scaffold_46	150864	152512	2946	-	mRNA_8184	35.257	43.7709	54.6413	12.0402	15.5992	10.7479	1.52588	2.03636	2.67808	0.446924	0.581391	0.403731	28.6761	1.80466	6.53e-05	0.000540846	UP	NAD(P)-binding protein	-	-	-
mRNA_2297	scaffold_8	560179	560819	1032	-	mRNA_2297	102.06	156.761	71.454	226.756	285.242	231.08	12.6091	20.819	9.9973	24.0278	30.3482	24.779	178.892	-1.17414	6.6e-05	0.000545506	DOWN	hypothetical protein	-	-	-
mRNA_12601	scaffold_125	19351	21104	672	+	mRNA_12601	38.9683	38.6813	51.2788	86.2878	93.5952	119.302	7.3935	7.88919	11.018	14.0415	15.2927	19.6462	71.3522	-1.20984	6.66e-05	0.000549263	DOWN		-	-	-
mRNA_9506	scaffold_60	111077	111950	1440	+	mRNA_9506	443.497	2652.72	68.9321	22038.5	22230	22007.4	39.2677	252.482	6.91186	1673.61	1695.02	1691.25	11573.5	-4.38824	6.85e-05	0.000563246	DOWN	hypothetical protein	-	-	-
mRNA_7941	scaffold_44	95551	95880	432	+	mRNA_7941	3.71127	24.4303	4.20318	50.1674	82.4529	42.9916	1.09533	7.75079	1.40485	12.699	20.9566	11.0129	34.6594	-2.46426	6.88e-05	0.000565547	DOWN		-	-	-
mRNA_5188	scaffold_23	456086	459823	6324	+	mRNA_5188	696.791	1634.79	754.05	458.53	444.577	447.113	14.0481	35.4301	17.2165	7.92883	7.71888	7.82395	739.309	1.19178	6.95e-05	0.000570575	UP	hypothetical protein	-	-	-
mRNA_8095	scaffold_45	192215	193710	2492	-	mRNA_8095	1724.81	203.586	1207.15	133.445	114.766	93.5068	88.2473	11.197	69.9439	5.85583	5.05665	4.15237	579.545	3.19782	6.98e-05	0.000572123	UP	hypothetical protein	[GO:0005576:extracellular region][GO:0008126:acetylesterase activity]	-	-
mRNA_7440	scaffold_39	308573	310323	2712	-	mRNA_7440	3566.53	5815.43	2310.91	8428.12	8772.32	8103.92	167.673	293.895	123.035	339.84	355.16	330.679	6166.2	-1.11393	7e-05	0.000573372	DOWN	hypothetical protein	[GO:0003884:D-amino-acid oxidase activity][GO:0071949:FAD binding][GO:0046436:D-alanine metabolic process][GO:0046416:D-amino acid metabolic process][GO:1902114:D-valine metabolic process]	-	Zn(2)-C6 fungal-type domain-containing protein OS=Penicillium brasilianum OX=104259 GN=PEBR_23522 PE=4 SV=1
mRNA_10964	scaffold_82	100009	99947	1762	+	mRNA_10964	17.6285	17.3048	19.3346	49.164	59.0541	48.3656	1.27561	1.34605	1.5844	3.05123	3.67996	3.0376	35.1419	-1.52564	7.09e-05	0.000578566	DOWN		-	-	-
mRNA_8462	scaffold_49	65095	66834	3048	-	mRNA_8462	424.012	472.319	781.791	289.967	247.359	292.343	17.7366	21.2384	37.0349	10.4032	8.91069	10.614	417.965	1.01687	7.14e-05	0.000582209	UP	hypothetical protein	-	-	-
mRNA_3371	scaffold_13	546913	550459	5736	-	mRNA_3371	553.907	211.729	358.951	167.559	166.02	137.573	12.3122	5.05909	9.03571	3.19442	3.17797	2.65415	265.957	1.25567	7.34e-05	0.000596825	UP	hypothetical protein	-	-	-
mRNA_12170	scaffold_109	61285	63165	3534	+	mRNA_12170	54.7412	88.5598	34.4661	21.0703	14.485	12.8975	1.97495	3.43456	1.40819	0.651985	0.450039	0.403868	37.7033	1.86627	7.48e-05	0.000607217	UP	hypothetical protein	-	-	-
mRNA_12392	scaffold_117	28093	29265	2076	-	mRNA_12392	31.5458	29.5199	63.0477	110.368	98.0521	113.928	1.93741	1.9489	4.38508	5.81367	5.18595	6.073	74.4102	-1.36833	7.94e-05	0.000639354	DOWN		-	-	-
mRNA_2416	scaffold_9	249533	251164	2274	-	mRNA_2416	53.8134	63.1116	31.9441	117.392	140.393	99.9555	3.01723	3.80382	2.02832	5.64521	6.77881	4.86426	84.4348	-1.27122	7.97e-05	0.00064134	DOWN	hypothetical protein	-	[ko00621:Dioxin degradation][ko00624:Polycyclic aromatic hydrocarbon degradation][ko00626:Naphthalene degradation]	Uncharacterized protein OS=Trichoderma harzianum OX=5544 GN=THARTR1_05078 PE=4 SV=1
mRNA_1684	scaffold_6	235736	237476	3366	-	mRNA_1684	67.7306	73.2909	117.689	29.0971	35.6553	34.3933	2.56554	2.98426	5.04844	0.945298	1.16308	1.13073	59.6427	1.38865	8.01e-05	0.000644019	UP	hypothetical protein	-	-	Transcription factor OS=Ganoderma sinense ZZ0214-1 OX=1077348 GN=GSI_06418 PE=4 SV=1
mRNA_10699	scaffold_77	125396	128155	5208	-	mRNA_10699	200.408	172.03	311.035	95.318	116.994	108.554	4.90629	4.52725	8.62332	2.00142	2.46656	2.30661	167.39	1.09397	8.03e-05	0.000644576	UP	hypothetical protein	-	-	Pkinase_fungal domain-containing protein OS=Ganoderma sinense ZZ0214-1 OX=1077348 GN=GSI_05189 PE=4 SV=1
mRNA_6208	scaffold_30	107488	109252	2856	-	mRNA_6208	124.327	258.554	162.243	418.396	381.066	345.008	5.5503	12.4078	8.20243	16.02	14.6501	13.3682	281.599	-1.07248	8.21e-05	0.000657284	DOWN	hypothetical protein	[GO:0016491:oxidoreductase activity][GO:0016740:transferase activity]	-	-
mRNA_9130	scaffold_56	62422	64175	3158	+	mRNA_9130	447.208	349.15	706.974	188.629	270.758	243.978	18.0553	15.1531	32.3242	6.53176	9.41385	8.54945	367.783	1.09764	8.42e-05	0.000671865	UP		-	-	-
mRNA_984	scaffold_3	733677	735075	2664	-	mRNA_984	116.905	54.9682	181.577	32.1071	42.3407	39.7673	5.59508	2.82799	9.84154	1.31795	1.74511	1.65193	77.9442	1.63461	8.44e-05	0.000673444	UP		-	-	-
mRNA_3991	scaffold_17	100316	101108	1586	+	mRNA_3991	12.9894	11.1972	24.3784	0	0	1.07479	1.04423	0.967627	2.21941	0	0	0.0749931	8.27331	5.41479	8.68e-05	0.000690793	UP		-	-	-
mRNA_12304	scaffold_114	31702	32786	2034	-	mRNA_12304	120.616	192.389	188.302	92.3079	57.9399	75.2354	7.56071	12.9637	13.3672	4.96274	3.1277	4.09328	121.132	1.15012	9.01e-05	0.000714592	UP	hypothetical protein	-	-	-
mRNA_270	scaffold_1	736580	737971	2166	-	mRNA_270	487.104	266.697	574.995	196.656	231.76	193.462	28.6729	16.8757	38.3302	9.92847	11.7484	9.88414	325.112	1.09696	9.19e-05	0.000726228	UP	S-adenosyl-L-methionine-dependent methyltransferase	-	-	-
mRNA_1635	scaffold_6	115056	115889	1310	+	mRNA_1635	412.879	212.747	307.673	101.338	176.048	141.872	40.1845	22.2584	33.912	8.45931	14.7557	11.9847	225.426	1.15675	9.8e-05	0.000767427	UP	hypothetical protein	-	-	-
mRNA_8138	scaffold_46	26588	27586	1194	-	mRNA_8138	2.78345	6.10757	5.04381	27.0904	18.9419	30.0941	0.297226	0.701076	0.609945	2.4811	1.74188	2.78919	15.0102	-2.45644	0.000100519	0.000785365	DOWN		-	-	-
mRNA_580	scaffold_2	572220	573179	1920	-	mRNA_580	182.78	81.4343	221.928	65.2176	54.5972	64.4874	12.1377	5.81309	16.6896	3.71447	3.12225	3.71685	111.741	1.40121	0.000101921	0.000794393	UP	hypothetical protein	-	-	-
mRNA_9677	scaffold_62	85705	86868	1736	-	mRNA_9677	560.401	1354.86	636.361	1904.35	1986.67	1758.36	41.1583	106.966	52.9285	119.959	125.654	112.088	1366.83	-1.14734	0.000106067	0.000825209	DOWN	dienelactone hydrolase endo-1,3,1,4-beta-D-glucanase	-	-	Protein AIM2 OS=Aspergillus awamori OX=105351 GN=AAWM_06122 PE=4 SV=1
mRNA_4619	scaffold_20	296939	299526	3998	-	mRNA_4619	1861.2	940.566	899.48	567.894	577.17	629.827	59.3551	32.2439	32.4851	15.5331	15.8511	17.4333	912.69	1.06029	0.000109674	0.00085019	UP	APC amino acid permease	[GO:0071944:cell periphery][GO:0000324:fungal-type vacuole][GO:0016021:integral component of membrane][GO:0005886:plasma membrane][GO:0015179:L-amino acid transmembrane transporter activity][GO:0000102:L-methionine secondary active transmembrane transporter activity][GO:0042883:cysteine transport][GO:1903692:methionine import across plasma membrane][GO:0015821:methionine transport][GO:0000101:sul…	-	Zn(2)-C6 fungal-type domain-containing protein OS=Fusarium sp. AF-4 OX=1325735 GN=CEP52_002677 PE=4 SV=1
mRNA_4368	scaffold_19	134784	136935	3210	-	mRNA_4368	300.613	660.636	242.944	1008.36	865.755	952.265	11.9402	28.2071	10.9279	34.3515	29.6135	32.8287	671.763	-1.23245	0.000111469	0.000862024	DOWN	glycerol kinase	[GO:0005737:cytoplasm][GO:0005739:mitochondrion][GO:0005524:ATP binding][GO:0004370:glycerol kinase activity][GO:0019563:glycerol catabolic process][GO:0006071:glycerol metabolic process][GO:0046167:glycerol-3-phosphate biosynthetic process][GO:0016310:phosphorylation][GO:0006641:triglyceride metabolic process]	[ko00561:Glycerolipid metabolism][ko04626:Plant-pathogen interaction]	-
mRNA_6519	scaffold_32	121549	125822	5010	+	mRNA_6519	121.544	122.151	88.2667	225.753	169.363	280.52	3.09317	3.34166	2.54387	4.92753	3.71175	6.19623	167.933	-1.02789	0.000113403	0.000874361	DOWN	hypothetical protein	[GO:0030287:cell wall-bounded periplasmic space][GO:0005737:cytoplasm][GO:0005576:extracellular region][GO:0005739:mitochondrion][GO:0005634:nucleus][GO:0070006:metalloaminopeptidase activity][GO:0042277:peptide binding][GO:0008270:zinc ion binding][GO:0043171:peptide catabolic process][GO:0006508:proteolysis]	-	Aminopeptidase 2 OS=Cordyceps fumosorosea ARSEF 2679 OX=1081104 GN=ISF_02951 PE=4 SV=1
mRNA_8774	scaffold_52	134565	135709	1830	-	mRNA_8774	78.8644	59.0399	79.8604	26.087	36.7695	20.421	5.49463	4.42176	6.3011	1.55886	2.20616	1.23489	50.1737	1.39158	0.000117928	0.000907617	UP	hypothetical protein	-	-	-
mRNA_5957	scaffold_28	226469	229270	3890	-	mRNA_5957	244.016	292.146	534.644	178.596	154.878	151.546	7.99791	10.2932	19.845	5.0206	4.37158	4.31116	259.304	1.14347	0.000123551	0.000946929	UP	cytochrome P450	[GO:0020037:heme binding][GO:0005506:iron ion binding][GO:0004497:monooxygenase activity][GO:0016705:oxidoreductase activity, acting on paired donors, with incorporation or reduction of molecular oxygen]	-	Fungal_trans domain-containing protein OS=Aspergillus rambellii OX=308745 GN=ARAM_001567 PE=4 SV=1
mRNA_4514	scaffold_20	15023	15319	594	-	mRNA_4514	86.287	73.2909	67.2508	32.1071	35.6553	26.8698	18.5211	16.9108	16.3473	5.91083	6.59078	5.00585	53.5768	1.26117	0.000123643	0.000947068	UP	hypothetical protein	-	-	-
mRNA_1310	scaffold_4	762176	762788	1020	-	mRNA_1310	97.4208	68.2012	79.0197	42.1406	27.8557	29.0194	12.1775	9.16417	11.1859	4.51787	2.99856	3.14839	57.2762	1.30184	0.000124076	0.000949827	UP	hypothetical protein	-	-	BZIP domain-containing protein OS=Sparassis crispa OX=139825 GN=SCP_0505560 PE=4 SV=1
mRNA_8181	scaffold_46	141088	142795	3048	+	mRNA_8181	255.15	465.193	294.222	194.649	141.507	155.845	10.673	20.918	13.9379	6.98347	5.09756	5.65819	251.094	1.04188	0.000125039	0.000956058	UP	hypothetical protein	-	-	-
mRNA_220	scaffold_1	584224	585825	2504	-	mRNA_220	1426.05	1652.1	649.811	2616.73	2769.97	2608.52	72.6122	90.4279	37.4704	114.277	121.462	115.282	1953.86	-1.1012	0.000128251	0.000978291	DOWN	hypothetical protein	-	-	-
mRNA_618	scaffold_2	660666	661720	2008	-	mRNA_618	37.1127	31.5558	39.5099	93.3113	80.2244	73.0858	2.35649	2.15385	2.84104	5.08164	4.38674	4.02782	59.1333	-1.18646	0.000132493	0.00100886	DOWN		-	-	-
mRNA_10655	scaffold_77	11403	13616	2412	-	mRNA_10655	1418.63	698.299	466.553	2232.45	1948.79	1916.35	74.9895	39.6794	27.9292	101.213	88.7127	87.9222	1446.84	-1.23911	0.000136365	0.00103528	DOWN	hypothetical protein	-	-	-
mRNA_2899	scaffold_11	441694	443876	4134	+	mRNA_2899	151.234	90.5957	126.936	52.174	65.7395	47.2908	4.66431	3.00357	4.43353	1.38012	1.74604	1.26592	88.995	1.1615	0.000136553	0.00103603	UP	hypothetical protein	-	-	-
mRNA_567	scaffold_2	543469	544118	786	+	mRNA_567	2949.53	5022.46	2228.52	6842.83	6878.13	6783	478.452	875.78	409.384	952.021	960.831	954.993	5117.41	-1.00747	0.000136625	0.00103603	DOWN	hypothetical protein	-	[ko00190:Oxidative phosphorylation]	-
mRNA_5606	scaffold_26	131717	133665	3126	+	mRNA_5606	9570.43	6081.11	13898.2	5375.93	4617.36	4728	390.347	266.621	641.957	188.061	162.183	167.375	7378.51	1.00529	0.000136717	0.00103612	UP	cytochrome P450	[GO:0020037:heme binding][GO:0005506:iron ion binding][GO:0004497:monooxygenase activity][GO:0016705:oxidoreductase activity, acting on paired donors, with incorporation or reduction of molecular oxygen]	-	Uncharacterized protein OS=Aspergillus thermomutatus OX=41047 GN=CDV56_105932 PE=4 SV=1
mRNA_11240	scaffold_87	66940	69316	2812	-	mRNA_11240	949.157	376.634	247.987	193.646	180.505	190.238	43.0359	18.3571	12.7336	7.53055	7.04811	7.48657	356.361	1.47921	0.000137676	0.00104155	UP	hypothetical protein	-	-	-
mRNA_1843	scaffold_7	63718	65543	2748	-	mRNA_1843	35.257	30.5379	37.8286	66.2209	105.852	77.3849	1.63583	1.52308	1.98765	2.63519	4.22941	3.11631	58.8468	-1.26241	0.000140641	0.00106087	DOWN	FAD/NAD(P)-binding domain-containing protein	-	[ko00621:Dioxin degradation][ko00624:Polycyclic aromatic hydrocarbon degradation][ko00626:Naphthalene degradation]	Fungal specific transcription factor domain family protein OS=Aspergillus niger OX=5061 GN=ATCC64974_43460 PE=4 SV=1
mRNA_2843	scaffold_11	305616	307761	4164	-	mRNA_2843	133.606	136.402	152.155	82.2745	50.1403	73.0858	4.09093	4.48965	5.27608	2.16067	1.32213	1.94233	104.611	1.03633	0.000141986	0.00106913	UP	hypothetical protein	-	[ko00511:Other glycan degradation][ko00513:Various types of N-glycan biosynthesis][ko00520:Amino sugar and nucleotide sugar metabolism][ko00531:Glycosaminoglycan degradation][ko00603:Glycosphingolipid biosynthesis - globo and isoglobo series][ko00604:Glycosphingolipid biosynthesis - ganglio series][ko04142:Lysosome]	Beta-hexosaminidase subunit alpha/beta OS=Penicillium patulum OX=5078 GN=PGRI_075960 PE=4 SV=1
mRNA_9443	scaffold_59	180176	180637	924	-	mRNA_9443	71.4419	120.116	63.0477	168.562	246.244	157.994	9.858	17.8167	9.85219	19.949	29.2613	18.9221	137.901	-1.17371	0.000161787	0.00119929	DOWN	hypothetical protein	-	-	-
mRNA_3147	scaffold_12	512717	515031	4392	+	mRNA_3147	89.9983	100.775	133.661	40.1339	55.7114	51.59	2.61264	3.14479	4.39419	0.999269	1.39277	1.29988	78.6449	1.14232	0.000167491	0.001239	UP		-	-	-
mRNA_6056	scaffold_29	128932	130626	2382	+	mRNA_6056	6041.02	4570.5	1525.75	1621.41	1563.26	1573.49	323.352	262.98	92.4865	74.4362	72.0592	73.1011	2815.91	1.35088	0.000167529	0.001239	UP	PLP-dependent transferase	[GO:0005829:cytosol][GO:0005739:mitochondrion][GO:0005777:peroxisome][GO:0008453:alanine-glyoxylate transaminase activity][GO:0004760:serine-pyruvate transaminase activity][GO:0019265:glycine biosynthetic process, by transamination of glyoxylate]	[ko00250:Alanine, aspartate and glutamate metabolism][ko00260:Glycine, serine and threonine metabolism][ko00630:Glyoxylate and dicarboxylate metabolism][ko00680:Methane metabolism][ko04146:Peroxisome]	-
mRNA_6328	scaffold_31	31992	33338	2244	+	mRNA_6328	196.697	132.331	200.071	85.2845	71.3106	103.18	11.1759	8.08237	12.8735	4.15605	3.48924	5.0883	131.479	1.02756	0.000167801	0.0012403	UP	hypothetical protein	[GO:0016021:integral component of membrane][GO:0005744:TIM23 mitochondrial import inner membrane translocase complex][GO:0030150:protein import into mitochondrial matrix]	-	-
mRNA_5039	scaffold_23	23291	24571	2216	+	mRNA_5039	7757.48	14208.3	3806.4	20950.9	22017.2	20490.9	446.333	878.763	248.016	1033.87	1090.91	1023.27	14871.8	-1.30008	0.000171369	0.00126305	DOWN	hypothetical protein	-	-	-
mRNA_8414	scaffold_48	218726	218944	438	+	mRNA_8414	0	0	1.68127	15.0502	20.0561	11.8227	0	0	0.554242	3.75753	5.02773	2.98706	8.10171	-4.69038	0.000176227	0.00129441	DOWN	hypothetical protein	-	-	-
mRNA_9785	scaffold_63	207113	207916	1278	-	mRNA_9785	74.2254	60.0578	46.2349	24.0803	18.9419	23.6454	7.40507	6.4408	5.22367	2.06046	1.62739	2.04747	41.1976	1.43318	0.00018155	0.0013282	UP	hypothetical protein	-	-	-
mRNA_2883	scaffold_11	396364	398484	4008	-	mRNA_2883	211.542	117.062	246.306	88.2945	95.8236	75.2354	6.72942	4.00303	8.87327	2.40902	2.62509	2.07728	139.044	1.15095	0.000182174	0.00133131	UP	hypothetical protein	-	-	-
mRNA_9491	scaffold_60	69383	70365	1410	+	mRNA_9491	66.8028	58.0219	22.6972	127.425	160.449	105.329	6.04065	5.63993	2.32428	9.88256	12.4944	8.26669	90.1209	-1.41968	0.000182181	0.00133131	DOWN		-	-	-
mRNA_7390	scaffold_39	173274	174172	1798	-	mRNA_7390	327.519	293.163	147.111	85.2845	109.194	137.573	23.225	22.3471	11.8139	5.18697	6.66822	8.4673	183.308	1.20889	0.000184884	0.00134953	UP		-	-	-
mRNA_5609	scaffold_26	137230	138495	1782	-	mRNA_5609	4514.76	1902.51	2961.56	1584.28	1558.81	1512.23	323.024	146.325	239.965	97.2208	96.0469	93.9098	2339.02	1.01061	0.000186608	0.00135673	UP		-	-	-
mRNA_8397	scaffold_48	163744	164198	828	+	mRNA_8397	134.533	171.012	424.521	619.065	615.054	581.462	20.7161	28.3072	74.0295	81.7598	81.5609	77.7126	424.275	-1.31233	0.000191719	0.00138996	DOWN		-	-	-
mRNA_12786	scaffold_134	45905	47060	2200	+	mRNA_12786	4.63909	8.14343	17.6533	31.1038	37.8838	58.0387	0.268855	0.507324	1.15862	1.54605	1.89073	2.91941	26.2437	-2.04466	0.000192525	0.00139502	DOWN	hypothetical protein	-	-	-
mRNA_8937	scaffold_54	42602	43795	1662	+	mRNA_8937	22.2676	41.7351	17.6533	3.01004	7.7996	3.22437	1.70825	3.44169	1.53367	0.19805	0.515276	0.214692	15.9483	2.54718	0.000197621	0.00142873	UP	hypothetical protein	-	-	-
mRNA_800	scaffold_3	284071	287275	4206	-	mRNA_800	780.294	1057.63	286.657	1698.67	1771.62	1730.41	23.6536	34.4639	9.84076	44.1644	46.2489	45.5283	1220.88	-1.29227	0.000200995	0.00144987	DOWN	glutaminase GtaA	[GO:0005576:extracellular region][GO:0004359:glutaminase activity]	-	Fungal_trans domain-containing protein OS=Friedmanniomyces simplex OX=329884 GN=B0A55_02543 PE=4 SV=1
mRNA_10682	scaffold_77	78340	79499	2320	-	mRNA_10682	287.623	143.528	352.226	131.438	109.194	103.18	15.8068	8.47909	21.9215	6.19538	5.16787	4.92162	187.865	1.18925	0.000201351	0.00145162	UP		-	-	-
mRNA_4447	scaffold_19	328660	330057	2180	-	mRNA_4447	12.0616	12.2151	12.6095	38.1272	33.4269	45.1412	0.705435	0.767968	0.835177	1.91255	1.6836	2.29149	25.5969	-1.66133	0.000202487	0.00145736	DOWN	hypothetical protein	[GO:0005737:cytoplasm][GO:0005829:cytosol][GO:0005634:nucleus][GO:0004364:glutathione transferase activity][GO:1990748:cellular detoxification]	[ko00480:Glutathione metabolism][ko00980:Metabolism of xenobiotics by cytochrome P450]	Uncharacterized protein OS=Scedosporium apiospermum OX=563466 GN=SAPIO_CDS6203 PE=3 SV=1
mRNA_10928	scaffold_82	22285	23054	1212	-	mRNA_10928	1102.25	1629.7	638.883	2290.64	2291.97	2389.26	115.954	184.292	76.1122	206.675	207.637	218.153	1723.78	-1.04902	0.000202934	0.00145895	DOWN	hypothetical protein	-	-	-
mRNA_6967	scaffold_36	59210	61191	3426	-	mRNA_6967	28.7623	40.7172	12.6095	80.2678	84.6814	68.7866	1.0704	1.62889	0.531432	2.56205	2.71394	2.22186	52.6375	-1.52188	0.000205624	0.00147606	DOWN		-	-	-
mRNA_10395	scaffold_72	173589	175311	2808	-	mRNA_10395	128.039	101.793	179.055	64.2142	38.998	72.011	5.81369	4.96845	9.20717	2.50074	1.52491	2.83793	97.3517	1.22297	0.000205659	0.00147606	UP	hypothetical protein	-	-	-
mRNA_4413	scaffold_19	252251	253784	2492	-	mRNA_4413	102.06	158.797	122.733	65.2176	49.0261	66.637	5.22174	8.73363	7.11129	2.86187	2.16012	2.95916	94.0784	1.08126	0.000205868	0.00147674	UP		-	-	-
mRNA_3629	scaffold_15	169556	170202	1182	-	mRNA_3629	14.8451	35.6275	34.4661	94.3146	63.511	74.1606	1.6013	4.13113	4.21027	8.7256	5.89971	6.94315	52.8208	-1.4514	0.000210537	0.0015052	DOWN	hypothetical protein	-	-	-
mRNA_12851	scaffold_139	10196	9864	5248	-	mRNA_12851	113.194	179.155	152.996	80.2678	71.3106	69.8614	2.75002	4.67883	4.20941	1.67256	1.49197	1.47314	111.131	1.00611	0.00021461	0.00153093	UP	hypothetical protein	-	-	-
mRNA_3713	scaffold_15	406853	408969	3156	+	mRNA_3713	3045.1	898.831	2495.85	889.969	855.727	955.489	123.019	39.0339	114.187	30.837	29.7713	33.5034	1523.49	1.25359	0.000216626	0.00154189	UP	hypothetical protein	[GO:0004806:triglyceride lipase activity][GO:0016042:lipid catabolic process]	-	Fungal_trans domain-containing protein OS=Trichoderma harzianum OX=5544 GN=THAR02_01183 PE=3 SV=1
mRNA_830	scaffold_3	366231	367746	2280	+	mRNA_830	112.266	144.546	231.175	84.2812	54.5972	72.011	6.27799	8.68904	14.64	4.04231	2.62927	3.49514	116.479	1.21035	0.000217208	0.00154348	UP	hypothetical protein	-	-	-
mRNA_6359	scaffold_31	103920	104997	1936	+	mRNA_6359	40.824	51.9144	33.6254	98.328	99.1663	79.5345	2.68855	3.67522	2.50783	5.554	5.62416	4.54623	67.2321	-1.13857	0.000224155	0.00158584	DOWN		-	-	-
mRNA_2931	scaffold_11	536154	537501	2136	-	mRNA_2931	43.6074	57.004	52.1194	24.0803	13.3707	15.0471	2.60296	3.65767	3.52317	1.23281	0.687311	0.779563	34.2048	1.53304	0.0002244	0.0015867	UP	hypothetical protein	-	-	-
mRNA_4888	scaffold_22	62905	64412	2370	+	mRNA_4888	47.3187	66.1654	58.0038	138.462	132.593	91.3572	2.54561	3.82634	3.53382	6.38874	6.14288	4.26575	88.9834	-1.08159	0.000227686	0.0016064	DOWN	hypothetical protein	-	-	-
mRNA_7031	scaffold_36	216274	218104	3196	+	mRNA_7031	106.699	217.837	157.199	79.2644	76.8818	38.6925	4.25658	9.34169	7.10196	2.7121	2.64129	1.33974	112.762	1.30409	0.000227835	0.00160657	UP	hypothetical protein	-	-	-
mRNA_8591	scaffold_50	166498	167188	1108	-	mRNA_8591	126.183	128.259	144.589	66.2209	51.2545	81.6841	14.5201	15.8653	18.8422	6.53565	5.07915	8.15828	99.6985	1.0023	0.000228595	0.00161105	UP		-	-	-
mRNA_3402	scaffold_14	59195	60577	2300	+	mRNA_3402	64.9472	100.775	47.9162	176.589	150.421	138.648	3.60031	6.00518	3.00809	8.39595	7.18091	6.67093	113.216	-1.13091	0.000233992	0.00164279	DOWN	hypothetical protein	-	-	-
mRNA_1551	scaffold_5	655455	657267	3074	+	mRNA_1551	2029.14	3422.28	960.006	833.781	913.667	930.769	84.1618	152.585	45.0927	29.6607	32.635	33.5072	1514.94	1.25913	0.000237254	0.00166154	UP	hypothetical protein	[GO:0008108:UDP-glucose:hexose-1-phosphate uridylyltransferase activity][GO:0008270:zinc ion binding][GO:0033499:galactose catabolic process via UDP-galactose]	[ko00052:Galactose metabolism][ko00520:Amino sugar and nucleotide sugar metabolism]	Galactose-1-phosphate uridylyltransferase OS=Rhizopus azygosporus OX=86630 GN=GAL7_1 PE=3 SV=1
mRNA_4046	scaffold_17	251123	251922	1482	-	mRNA_4046	56.5968	89.5777	57.1632	29.0971	25.6273	24.7202	4.86914	8.28424	5.56935	2.14701	1.89868	1.84588	47.1304	1.35089	0.000237308	0.00166154	UP		-	-	-
mRNA_8640	scaffold_51	34746	35683	1452	-	mRNA_8640	50.1021	49.8785	53.8007	103.345	89.1383	121.451	4.39944	4.70812	5.35004	7.78315	6.74057	9.25628	77.9526	-1.02896	0.000240236	0.00167839	DOWN	hypothetical protein	-	-	-
mRNA_240	scaffold_1	637534	638874	2424	-	mRNA_240	529.784	197.478	464.871	181.606	181.619	162.293	27.8659	11.1657	27.6908	8.19277	8.22675	7.40916	286.275	1.18269	0.000241495	0.00168536	UP	hypothetical protein	[GO:0005935:cellular bud neck][GO:0000144:cellular bud neck septin ring][GO:0005737:cytoplasm][GO:0005634:nucleus][GO:0005524:ATP binding][GO:0004672:protein kinase activity][GO:0004674:protein serine/threonine kinase activity][GO:0044257:cellular protein catabolic process][GO:0000086:G2/M transition of mitotic cell cycle][GO:0035556:intracellular signal transduction][GO:0044879:morphogenesis che…	-	Serine/threonine protein kinase, putative OS=Neosartorya fischeri (strain ATCC 1020 / DSM 3700 / CBS 544.65 / FGSC A1164 / JCM 1740 / NRRL 181 / WB 181) OX=331117 GN=NFIA_059080 PE=4 SV=1
mRNA_8942	scaffold_54	52052	53621	3032	+	mRNA_8942	77.0088	52.9323	84.9042	25.0837	22.2846	36.5429	3.23832	2.39272	4.0433	0.904681	0.807001	1.33375	49.7927	1.35937	0.00024328	0.00169615	UP	hypothetical protein	-	-	-
mRNA_6655	scaffold_33	192626	194097	2084	+	mRNA_6655	1746.15	226.998	999.516	155.519	151.535	115.003	106.83	14.9288	69.2513	8.16054	7.98389	6.10676	565.787	2.81629	0.000243305	0.00169615	UP	hypothetical protein	[GO:0005737:cytoplasm][GO:0016787:hydrolase activity]	-	-
mRNA_462	scaffold_2	309455	310714	2214	-	mRNA_462	2329.75	2747.39	944.874	961.206	865.755	881.328	134.165	170.076	61.6215	47.4758	42.9355	44.0515	1455.05	1.15255	0.000245817	0.00171181	UP	hypothetical protein	[GO:0005737:cytoplasm][GO:0004754:saccharopine dehydrogenase (NAD+, L-lysine-forming) activity][GO:0004753:saccharopine dehydrogenase activity][GO:0019878:lysine biosynthetic process via aminoadipic acid]	[ko00300:Lysine biosynthesis][ko00310:Lysine degradation]	-
mRNA_3706	scaffold_15	388883	389726	1688	+	mRNA_3706	46.3909	45.8068	42.8724	88.2945	80.2244	125.751	3.50403	3.71928	3.66726	5.71999	5.21835	8.244	71.5566	-1.12428	0.000247944	0.00172464	DOWN		-	-	-
mRNA_12415	scaffold_117	66772	68718	2676	-	mRNA_12415	2365.93	4784.27	2030.98	1532.11	1451.84	1453.12	112.726	245.036	109.586	62.6091	59.5705	60.0918	2269.71	1.04884	0.000248379	0.00172592	UP	Clavaminate synthase-like protein	[GO:0005829:cytosol][GO:0005634:nucleus][GO:0051213:dioxygenase activity]	-	2og-fe oxygenase superfamily OS=Fusarium sporotrichioides OX=5514 GN=FSPOR_2851 PE=4 SV=1
mRNA_11249	scaffold_87	94068	95391	1746	+	mRNA_11249	126.183	148.618	89.1074	52.174	60.1683	59.1135	9.21435	11.6661	7.36894	3.26771	3.78375	3.74665	89.2273	1.08377	0.000251621	0.0017475	UP	hypothetical protein	-	-	-
mRNA_5817	scaffold_27	280724	283057	3402	+	mRNA_5817	68.6585	77.3626	126.095	25.0837	50.1403	24.7202	2.57316	3.11672	5.35181	0.806289	1.61827	0.804115	62.0101	1.45185	0.000253299	0.00175631	UP	MFS general substrate transporter	[GO:0071944:cell periphery][GO:0000324:fungal-type vacuole][GO:0016021:integral component of membrane][GO:0031224:intrinsic component of membrane][GO:0016020:membrane][GO:0015116:sulfate transmembrane transporter activity][GO:1901682:sulfur compound transmembrane transporter activity][GO:0022857:transmembrane transporter activity][GO:0008272:sulfate transport][GO:0000316:sulfite transport][GO:007…	-	pH-response transcription factor pacC/RIM101 (Fragment) OS=Ganoderma boninense OX=34458 GN=P0CS63 PE=4 SV=1
mRNA_5125	scaffold_23	272979	275240	4186	+	mRNA_5125	146.595	197.478	94.1512	70.2343	62.3968	63.4127	4.46507	6.46578	3.2476	1.83478	1.63667	1.6764	105.711	1.15673	0.000257084	0.00178068	UP		-	-	-
mRNA_4016	scaffold_17	166921	169005	3162	+	mRNA_4016	25.0511	35.6275	15.1314	76.2544	53.483	75.2354	1.01012	1.54427	0.690962	2.63716	1.85717	2.63306	46.7971	-1.44731	0.00025709	0.00178068	DOWN	hypothetical protein	-	[ko00561:Glycerolipid metabolism][ko00564:Glycerophospholipid metabolism]	-
mRNA_11298	scaffold_88	73349	74388	1894	-	mRNA_11298	0	0	0	4.01339	11.1423	10.7479	0	0	0	0.231721	0.645942	0.627978	4.31726	-5.66026	0.000262711	0.0018134	DOWN		-	-	-
mRNA_1948	scaffold_7	306246	308327	3942	+	mRNA_1948	53.8134	68.2012	48.7569	102.341	132.593	110.703	1.74053	2.37125	1.78589	2.83902	3.69321	3.10774	86.0683	-1.02036	0.000272176	0.00186908	DOWN	hypothetical protein	-	-	-
mRNA_1380	scaffold_5	153625	154478	1386	-	mRNA_1380	52.8856	36.6454	88.2667	14.0469	17.8277	24.7202	4.86499	3.62374	9.19538	1.10828	1.41231	1.97374	39.0654	1.65876	0.000279252	0.00190953	UP	hypothetical protein	-	-	-
mRNA_12672	scaffold_129	28886	37664	15246	-	mRNA_12672	3865.29	4581.7	1530.8	7053.53	7455.3	7493.44	32.3246	41.1881	14.4976	50.5923	53.6919	54.3909	5330.01	-1.14102	0.000280419	0.0019165	DOWN	hypothetical protein	[GO:0016491:oxidoreductase activity][GO:0031177:phosphopantetheine binding][GO:0016746:transferase activity, transferring acyl groups]	-	Reducing polyketide synthase FUB1 OS=Gibberella moniliformis (strain M3125 / FGSC 7600) OX=334819 GN=FUB1 PE=1 SV=1
mRNA_2250	scaffold_8	432112	433608	1746	-	mRNA_2250	365.56	22.3944	272.366	15.0502	18.9419	19.3462	26.6945	1.75791	22.5239	0.94261	1.19118	1.22618	118.943	3.63073	0.000284378	0.00193943	UP		-	-	-
mRNA_7480	scaffold_40	89092	89936	1552	-	mRNA_7480	43.6074	29.5199	32.7848	12.0402	8.91383	9.67312	3.58242	2.6069	3.05012	0.848349	0.630626	0.689724	22.7565	1.78686	0.000284748	0.00193996	UP		-	-	-
mRNA_11380	scaffold_90	28049	29015	1824	+	mRNA_11380	2827.99	4037.11	1200.43	1173.92	1162.14	1173.67	197.679	303.352	95.027	70.3794	69.9573	71.207	1929.21	1.20019	0.000285605	0.00194368	UP	proline iminopeptidase	-	-	-
mRNA_9802	scaffold_64	54620	58174	5790	+	mRNA_9802	62.1637	105.865	78.1791	41.1372	32.3126	15.0471	1.36888	2.50595	1.94961	0.776945	0.612763	0.28759	55.7841	1.47144	0.000287729	0.00195401	UP		-	-	-
mRNA_9017	scaffold_55	25249	29843	5466	+	mRNA_9017	126.183	80.4164	90.7886	45.1506	40.1122	50.5152	2.94333	2.0164	2.39827	0.903291	0.805761	1.02271	72.1944	1.13123	0.00028824	0.00195644	UP	hypothetical protein	[GO:0005634:nucleus][GO:0005524:ATP binding][GO:0003678:DNA helicase activity][GO:0000404:heteroduplex DNA loop binding][GO:0046872:metal ion binding][GO:0003723:RNA binding][GO:0006268:DNA unwinding involved in DNA replication][GO:0051321:meiotic cell cycle][GO:1990166:protein localization to site of double-strand break][GO:0007131:reciprocal meiotic recombination][GO:0007129:synapsis]	-	Antiviral helicase SKI2 OS=Saccharomyces cerevisiae (strain ATCC 204508 / S288c) OX=559292 GN=SKI2 PE=1 SV=2
mRNA_2203	scaffold_8	313886	315007	1606	+	mRNA_2203	21.3398	27.4841	33.6254	76.2544	77.996	51.59	1.69415	2.34551	3.02314	5.19222	5.33244	3.55484	48.0483	-1.31681	0.000291893	0.00197708	DOWN		-	-	-
mRNA_8413	scaffold_48	215776	215979	408	-	mRNA_8413	1.85563	2.03586	2.52191	13.0435	17.8277	19.3462	0.579883	0.683893	0.892493	3.49597	4.7977	5.24731	9.43847	-2.96033	0.000297519	0.00201095	DOWN		-	-	-
mRNA_251	scaffold_1	671431	673712	4106	-	mRNA_251	1187.61	438.727	1716.58	461.54	383.295	492.254	36.8775	14.6446	60.3643	12.292	10.2497	13.267	780	1.32238	0.000300274	0.0020285	UP	hypothetical protein	-	-	-
mRNA_11998	scaffold_104	65379	68380	4222	+	mRNA_11998	241.232	281.966	122.733	478.597	440.12	399.822	7.28493	9.15335	4.19738	12.3961	11.446	10.4797	327.412	-1.03206	0.000302295	0.00203886	DOWN	hypothetical protein	-	-	-
mRNA_5260	scaffold_24	165085	165892	1228	-	mRNA_5260	175.357	299.271	176.533	101.338	124.794	94.5816	18.2068	33.4016	20.757	9.02418	11.1582	8.52332	161.979	1.02046	0.000309579	0.00208371	UP	glia maturation factor beta	-	-	-
mRNA_8126	scaffold_45	275839	278013	2778	-	mRNA_8126	58.4525	58.0219	42.0318	111.372	88.024	135.424	2.68274	2.8626	2.18465	4.38405	3.47911	5.39465	82.2209	-1.08297	0.000312921	0.00209943	DOWN	cfs3; putative cyclopropane fatty acid synthase	-	-	2-heptaprenyl-1,4-naphthoquinone methyltransferase OS=Aspergillus niger OX=5061 GN=ABL_06712 PE=4 SV=1
mRNA_54	scaffold_1	144513	146335	3282	+	mRNA_54	184.636	128.259	263.96	87.2912	88.024	99.9555	7.17273	5.35612	11.6127	2.90848	2.94484	3.3703	142.021	1.07009	0.000318069	0.0021242	UP	hypothetical protein	[GO:0005829:cytosol][GO:0005730:nucleolus][GO:0005634:nucleus][GO:0005886:plasma membrane][GO:0004721:phosphoprotein phosphatase activity][GO:0023052:signaling]	-	-
mRNA_5489	scaffold_25	281637	283567	2762	-	mRNA_5489	514.011	657.582	237.059	1117.73	909.21	999.555	23.7277	32.6308	12.3928	44.2534	36.1443	40.0483	739.191	-1.1046	0.000319299	0.00213131	DOWN	hypothetical protein	[GO:0000287:magnesium ion binding][GO:0010334:sesquiterpene synthase activity][GO:0045338:farnesyl diphosphate metabolic process][GO:0009405:pathogenesis][GO:0051762:sesquiterpene biosynthetic process]	-	Presilphiperfolan-8-beta-ol synthase OS=Botryotinia fuckeliana OX=40559 GN=BOT2 PE=1 SV=1
mRNA_2064	scaffold_7	589323	590411	1812	-	mRNA_2064	34.3292	37.6634	60.5258	87.2912	101.395	107.479	2.41554	2.8488	4.82301	5.268	6.14407	6.56397	71.4472	-1.15325	0.000321865	0.00214621	DOWN		-	-	-
mRNA_4988	scaffold_22	339525	340193	996	-	mRNA_4988	200.408	322.683	136.183	476.59	471.319	404.121	25.6546	44.4036	19.7424	52.3262	51.9582	44.9007	335.217	-1.03892	0.000326644	0.00217021	DOWN	cytosine deaminase	[GO:0102480:5-fluorocytosine deaminase activity][GO:0004131:cytosine deaminase activity][GO:0008270:zinc ion binding][GO:0019858:cytosine metabolic process][GO:0044206:UMP salvage]	[ko00240:Pyrimidine metabolism][ko00330:Arginine and proline metabolism]	-
mRNA_12673	scaffold_129	38841	41052	3630	-	mRNA_12673	1146.78	1172.65	500.178	2011.71	1861.88	1830.37	40.2793	44.2756	19.8955	60.6028	56.3175	55.7998	1420.59	-1.01704	0.000328675	0.00218196	DOWN	hypothetical protein	-	-	-
mRNA_9672	scaffold_62	73062	73656	1190	-	mRNA_9672	15.7729	24.4303	47.0756	8.02678	4.45691	4.29916	1.68994	2.81373	5.71195	0.737612	0.411231	0.399795	17.3436	2.37487	0.000328751	0.00218196	UP		-	-	-
mRNA_5892	scaffold_28	62721	64045	2436	+	mRNA_5892	62.1637	95.6853	71.454	43.1439	23.3988	16.1219	3.25363	5.38355	4.23531	1.93676	1.05467	0.732384	51.9946	1.46418	0.000340776	0.00225132	UP	hypothetical protein	-	-	-
mRNA_12166	scaffold_109	49856	53675	6744	+	mRNA_12166	89.0704	232.088	92.4699	49.164	46.7976	59.1135	1.68393	4.71667	1.97979	0.797193	0.761912	0.969996	94.7839	1.41236	0.000341938	0.00225785	UP	hypothetical protein	-	-	-
mRNA_11046	scaffold_83	149885	151015	2064	+	mRNA_11046	50.1021	24.4303	67.2508	18.0602	6.68537	12.8975	3.09495	1.62226	4.70461	0.956858	0.355643	0.691506	29.9044	1.90994	0.000342628	0.00226124	UP	hypothetical protein	-	-	Fungal specific transcription factor domain family protein OS=Aspergillus niger OX=5061 GN=ATCC64974_23930 PE=4 SV=1
mRNA_1163	scaffold_4	391871	393863	3604	-	mRNA_1163	38.9683	31.5558	76.4978	7.02343	20.0561	12.8975	1.37859	1.20004	3.06479	0.213107	0.611028	0.396024	31.1665	1.89189	0.000343769	0.00226644	UP		-	-	-
mRNA_6594	scaffold_32	343001	346798	5988	+	mRNA_6594	28.7623	25.4482	20.1753	45.1506	92.481	61.2631	0.612421	0.582474	0.486489	0.824547	1.69578	1.13219	45.5467	-1.41917	0.000344476	0.00226995	DOWN	hypothetical protein	[GO:0033991:aldos-2-ulose dehydratase activity][GO:0016836:hydro-lyase activity][GO:0016853:isomerase activity][GO:0046872:metal ion binding][GO:0008152:metabolic process]	-	-
mRNA_7594	scaffold_41	107001	108415	2266	-	mRNA_7594	138.245	133.349	173.171	49.164	98.0521	62.3379	7.77851	8.06547	11.0345	2.37258	4.75112	3.04434	109.053	1.09052	0.000354716	0.00233265	UP		-	-	-
mRNA_2475	scaffold_9	400059	402624	4058	+	mRNA_2475	4678.98	1545.22	2280.64	1256.19	1245.71	1323.07	147.01	52.1889	81.1487	33.8514	33.7057	36.0803	2054.97	1.15289	0.0003555	0.00233661	UP	hypothetical protein	-	-	Fungal_trans domain-containing protein OS=Neonectria ditissima OX=78410 GN=AK830_g7878 PE=4 SV=1
mRNA_8740	scaffold_52	26261	27819	2628	+	mRNA_8740	38.9683	27.4841	52.96	8.02678	17.8277	5.37395	1.89058	1.43336	2.90977	0.334002	0.744848	0.226292	25.1068	1.94698	0.000364386	0.00238044	UP	hypothetical protein	-	-	-
mRNA_7542	scaffold_40	252766	254125	2154	-	mRNA_7542	73.2975	77.3626	34.4661	122.408	137.05	154.77	4.33862	4.92251	2.31037	6.2144	6.98607	7.95136	99.8924	-1.1675	0.000367005	0.00239511	DOWN	hypothetical protein	-	-	-
mRNA_5623	scaffold_26	175954	179545	5386	-	mRNA_5623	3237.15	372.562	567.429	140.469	161.563	128.975	76.6311	9.48054	15.2118	2.85198	3.29363	2.64996	768.025	3.27678	0.000369446	0.00240982	UP	family 3 glycoside hydrolase	[GO:0005576:extracellular region][GO:0008422:beta-glucosidase activity][GO:0102483:scopolin beta-glucosidase activity][GO:0030245:cellulose catabolic process]	[ko00460:Cyanoamino acid metabolism][ko00500:Starch and sucrose metabolism][ko00940:Phenylpropanoid biosynthesis]	Glycoside hydrolase family 3 OS=Pyrenophora seminiperda CCB06 OX=1302712 GN=GMOD_00003827 PE=3 SV=1
mRNA_7201	scaffold_37	338270	339606	2232	+	mRNA_7201	25.9789	32.5737	11.7689	66.2209	60.1683	64.4874	1.484	2.0002	0.761338	3.2444	2.95987	3.19729	43.533	-1.45337	0.00037227	0.00242701	DOWN	hypothetical protein	-	-	-
mRNA_9344	scaffold_58	166381	166597	312	-	mRNA_9344	29.6901	13.2331	24.3784	55.1841	59.0541	63.4127	12.1329	5.81309	11.282	19.3416	20.7823	22.4917	40.8254	-1.39235	0.000377254	0.00245702	DOWN	hypothetical protein	-	-	Zn(2)-C6 fungal-type domain-containing protein OS=Wolfiporia cocos (strain MD-104) OX=742152 GN=WOLCODRAFT_25108 PE=4 SV=1
mRNA_2378	scaffold_9	136412	136892	852	+	mRNA_2378	5447.21	7431.9	907.886	29513.5	32822.9	31826.7	815.16	1195.53	153.861	3788.04	4229.97	4133.83	17991.7	-2.77188	0.000384806	0.00249736	DOWN		-	-	-
mRNA_3527	scaffold_14	431613	433249	2952	+	mRNA_3527	116.905	114.008	215.203	78.2611	62.3968	62.3379	5.04922	5.29322	10.5261	2.8991	2.32084	2.33688	108.185	1.13747	0.000402741	0.00259935	UP	hypothetical protein	-	-	-
mRNA_1253	scaffold_4	607863	609604	3014	-	mRNA_1253	472.259	666.743	196.709	1019.4	1068.55	952.265	19.9777	30.3191	9.42359	36.9858	38.9268	34.9635	729.32	-1.18779	0.000411323	0.00264281	DOWN	hypothetical protein	[GO:0005623:cell][GO:0005737:cytoplasm][GO:0010494:cytoplasmic stress granule][GO:0005634:nucleus][GO:0005524:ATP binding][GO:0004672:protein kinase activity][GO:0004674:protein serine/threonine kinase activity][GO:0030003:cellular cation homeostasis][GO:0006873:cellular ion homeostasis][GO:0035556:intracellular signal transduction][GO:0006376:mRNA splice site selection][GO:0042307:positive regul…	-	-
mRNA_7484	scaffold_40	100710	102275	2636	+	mRNA_7484	85.3592	94.6674	103.398	46.154	53.483	38.6925	4.12869	4.92216	5.66374	1.91468	2.22776	1.62436	70.2924	1.03654	0.000415176	0.00266623	UP		-	-	-
mRNA_9814	scaffold_64	82230	83815	2684	+	mRNA_9814	30.618	36.6454	29.4222	58.1941	101.395	68.7866	1.45446	1.87128	1.58281	2.37099	4.14794	2.8361	54.1769	-1.24079	0.000416269	0.00267193	DOWN	hypothetical protein	-	-	-
mRNA_7572	scaffold_41	31488	33175	3252	-	mRNA_7572	31.5458	40.7172	44.5537	12.0402	16.7134	5.37395	1.2368	1.71604	1.97819	0.40487	0.564305	0.182871	25.1574	1.77864	0.000422702	0.00270916	UP	hypothetical protein	-	-	-
mRNA_6183	scaffold_30	47239	48890	3088	+	mRNA_6183	89.9983	87.5419	127.777	59.1975	44.5691	35.4681	3.71591	3.88543	5.97461	2.09633	1.58473	1.27105	74.0919	1.1325	0.000460678	0.0029186	UP	hypothetical protein	-	-	-
mRNA_7392	scaffold_39	176467	176748	564	+	mRNA_7392	78.8644	55.9861	27.741	15.0502	16.7134	19.3462	17.8283	13.6051	7.10196	2.91808	3.25376	3.79593	35.6169	1.66784	0.000461981	0.00292379	UP	hypothetical protein	-	-	-
mRNA_352	scaffold_2	25544	26292	1498	+	mRNA_352	13.9173	10.1793	19.3346	30.1004	47.9118	56.9639	1.18454	0.931336	1.86363	2.19732	3.5118	4.20813	29.7346	-1.62327	0.000462093	0.00292379	DOWN		-	-	-
mRNA_12123	scaffold_108	40657	42121	2580	+	mRNA_12123	31.5458	65.1474	58.0038	10.0335	25.6273	5.37395	1.55894	3.46082	3.24618	0.42527	1.09064	0.230502	32.622	1.92152	0.000465253	0.00293945	UP	hypothetical protein	-	-	-
mRNA_9124	scaffold_56	47190	49179	3186	+	mRNA_9124	951.012	143.528	312.716	86.2878	51.2545	74.1606	38.0582	6.17436	14.1723	2.96168	1.76638	2.57589	269.827	2.73244	0.000471587	0.00297363	UP	hypothetical protein	[GO:0016810:hydrolase activity, acting on carbon-nitrogen (but not peptide) bonds]	-	Amidohydrolase OS=Aspergillus niger OX=5061 GN=ABL_10065 PE=4 SV=1
mRNA_12119	scaffold_108	31924	33023	2058	-	mRNA_12119	12.9894	23.4124	31.9441	7.02343	0	1.07479	0.804735	1.5592	2.24121	0.373196	0	0.0577935	12.7407	3.04192	0.000477611	0.00300426	UP		-	-	-
mRNA_11444	scaffold_91	60102	60995	1650	+	mRNA_11444	46.3909	36.6454	45.3943	5.01674	17.8277	16.1219	3.58473	3.04395	3.9724	0.332484	1.18634	1.08126	27.8995	1.7327	0.000481133	0.00302346	UP		-	-	-
mRNA_8932	scaffold_54	29709	31047	2320	-	mRNA_8932	12.0616	26.4661	11.7689	0	3.34269	1.07479	0.662866	1.56352	0.73246	0	0.1582	0.0512669	9.11902	3.54171	0.000481812	0.00302625	UP		-	-	-
mRNA_8057	scaffold_45	101422	102692	2436	+	mRNA_8057	57.5247	33.5917	78.1791	24.0803	15.5992	18.2714	3.01082	1.88997	4.63393	1.08098	0.703111	0.830035	37.8744	1.54758	0.000484995	0.00304476	UP	hypothetical protein	[GO:0032153:cell division site][GO:0033597:mitotic checkpoint complex][GO:0072686:mitotic spindle][GO:0044732:mitotic spindle pole body][GO:0005634:nucleus][GO:0010997:anaphase-promoting complex binding][GO:1990757:ubiquitin ligase activator activity][GO:0031145:anaphase-promoting complex-dependent catabolic process][GO:0007049:cell cycle][GO:0051301:cell division][GO:1905188:positive regulation …	[ko04110:Cell cycle][ko04114:Oocyte meiosis][ko04120:Ubiquitin mediated proteolysis]	-
mRNA_11280	scaffold_88	23236	24785	2496	-	mRNA_11280	236.593	208.675	129.458	74.2477	110.309	97.806	12.0855	11.4585	7.48893	3.25291	4.85248	4.33632	142.848	1.02549	0.000495074	0.00309897	UP	histone deacetylase complex protein	[GO:0000118:histone deacetylase complex][GO:0004407:histone deacetylase activity][GO:0032041:NAD-dependent histone deacetylase activity (H3-K14 specific)][GO:0033558:protein deacetylase activity][GO:0070932:histone H3 deacetylation][GO:0070933:histone H4 deacetylation][GO:0034983:peptidyl-lysine deacetylation][GO:0045944:positive regulation of transcription by RNA polymerase II][GO:0061587:transf…	-	-
mRNA_8378	scaffold_48	108966	111599	4692	+	mRNA_8378	53.8134	58.0219	41.1911	89.2979	143.735	93.5068	1.46231	1.69487	1.2676	2.08121	3.36361	2.20539	79.9278	-1.09547	0.000497064	0.00310991	DOWN	hypothetical protein	-	-	-
mRNA_9354	scaffold_58	189284	190945	2406	-	mRNA_9354	534.423	977.212	274.047	257.86	266.301	227.856	28.3203	55.6665	16.4462	11.7199	12.1528	10.4801	422.95	1.24672	0.000500739	0.00312379	UP	alpha-ketoglutarate-dependent sulfonate dioxygenase	[GO:0005737:cytoplasm][GO:0046872:metal ion binding][GO:0000907:sulfonate dioxygenase activity][GO:0000908:taurine dioxygenase activity][GO:0046306:alkanesulfonate catabolic process][GO:0044273:sulfur compound catabolic process]	-	Fungal_trans domain-containing protein OS=Coleophoma cylindrospora OX=1849047 GN=BP6252_02062 PE=4 SV=1
mRNA_4102	scaffold_17	398115	398991	1650	-	mRNA_4102	62.1637	41.7351	40.3505	81.2711	102.509	128.975	4.80354	3.46672	3.53103	5.38624	6.82146	8.65012	76.1674	-1.11581	0.000502502	0.00313025	DOWN	hypothetical protein	-	-	-
mRNA_351	scaffold_2	23362	24991	1710	+	mRNA_351	5.5669	13.2331	10.0876	35.1171	23.3988	45.1412	0.415074	1.06063	0.851782	2.24573	1.50244	2.92131	22.0908	-1.85037	0.000504836	0.00314175	DOWN		-	-	-
mRNA_3290	scaffold_13	335096	336571	2044	+	mRNA_3290	39.8961	37.6634	23.5378	63.2109	79.1102	89.2076	2.48862	2.52545	1.66273	3.38177	4.24963	4.82972	55.4377	-1.2001	0.000520364	0.00323057	DOWN		-	-	-
mRNA_4442	scaffold_19	317205	318326	2244	-	mRNA_4442	40.824	58.0219	49.5975	16.0536	17.8277	22.5706	2.31953	3.54381	3.19134	0.782316	0.872309	1.11307	34.1492	1.39496	0.000534221	0.00331022	UP		-	-	-
mRNA_12	scaffold_1	28724	30241	2718	-	mRNA_12	162.368	368.49	120.211	514.717	517.002	453.562	7.61656	18.5814	6.38602	20.7087	20.8854	18.4666	356.058	-1.19247	0.00053599	0.00331958	DOWN	hypothetical protein	[GO:0071949:FAD binding][GO:0004497:monooxygenase activity][GO:0009405:pathogenesis]	[ko00621:Dioxin degradation][ko00624:Polycyclic aromatic hydrocarbon degradation][ko00626:Naphthalene degradation]	6-hydroxynicotinate 3-monooxygenase OS=Aspergillus awamori OX=105351 GN=AAWM_04788 PE=4 SV=1
mRNA_1055	scaffold_4	103383	104063	1116	+	mRNA_1055	7.42254	9.16136	5.88445	19.0636	35.6553	31.1689	0.848	1.12511	0.761338	1.86799	3.508	3.09071	18.0594	-1.94075	0.000536535	0.00332136	DOWN	cytochrome P450	[GO:0020037:heme binding][GO:0005506:iron ion binding][GO:0004497:monooxygenase activity][GO:0016705:oxidoreductase activity, acting on paired donors, with incorporation or reduction of molecular oxygen]	-	Cytochrome P450 monooxygenase COX2 OS=Colletotrichum orbiculare (strain 104-T / ATCC 96160 / CBS 514.97 / LARS 414 / MAFF 240422) OX=1213857 GN=COX2-0 PE=4 SV=1
mRNA_4007	scaffold_17	141787	143628	3086	-	mRNA_4007	151.234	115.026	193.346	62.2075	70.1964	94.5816	6.2483	5.10859	9.04639	2.20435	2.49757	3.39165	114.432	1.02117	0.000537735	0.00332559	UP		-	-	-
mRNA_5788	scaffold_27	216037	218431	3520	+	mRNA_5788	540.917	102.811	442.174	131.438	114.766	138.648	19.5928	4.00311	18.1379	4.08332	3.57987	4.35885	245.126	1.49719	0.000582576	0.00356354	UP	candidate exo-beta-1,3-glucanase from glycoside hydrolase family GH5	[GO:0005576:extracellular region][GO:0004338:glucan exo-1,3-beta-glucosidase activity][GO:0005975:carbohydrate metabolic process][GO:0071555:cell wall organization]	[ko00500:Starch and sucrose metabolism]	-
mRNA_2492	scaffold_9	452879	455968	6064	+	mRNA_2492	19.4842	15.2689	62.207	7.02343	5.57114	6.44874	0.409666	0.345104	1.48121	0.126655	0.100875	0.117684	19.3339	2.35287	0.000583893	0.0035699	UP	hypothetical protein	-	-	-
mRNA_2898	scaffold_11	438601	441614	4170	+	mRNA_2898	1657.08	98.7391	660.739	85.2845	82.4529	65.5622	50.6659	3.24529	22.8786	2.23649	2.17105	1.73988	441.643	3.37271	0.000592616	0.00361902	UP	general substrate transporter	[GO:0016021:integral component of membrane][GO:0022857:transmembrane transporter activity][GO:0008643:carbohydrate transport]	-	MFS domain-containing protein OS=Aspergillus thermomutatus OX=41047 GN=CDV56_108784 PE=3 SV=1
mRNA_12515	scaffold_121	47505	49130	1902	-	mRNA_12515	24.1232	69.2192	63.0477	132.442	124.794	113.928	1.61709	4.98789	4.78624	7.61462	7.20412	6.62857	87.9255	-1.24808	0.00059277	0.00361902	DOWN		-	-	-
mRNA_10598	scaffold_76	23575	25006	1290	-	mRNA_10598	94.6373	84.4881	176.533	266.89	208.361	249.351	9.35364	8.97649	19.7594	22.6244	17.7348	21.3906	180.044	-1.02293	0.000645232	0.00388588	DOWN	TPR-like protein	-	-	-
mRNA_212	scaffold_1	563667	566384	4690	-	mRNA_212	236.593	494.713	129.458	632.109	727.591	679.268	6.43187	14.4571	3.98558	14.7385	17.0339	16.0276	483.289	-1.24604	0.000665595	0.00398058	DOWN	hypothetical protein	-	-	-
mRNA_4240	scaffold_18	261844	263263	1212	+	mRNA_4240	47.3187	46.8247	84.0635	17.0569	23.3988	26.8698	4.9778	5.29509	10.0148	1.53897	2.11978	2.45336	40.9221	1.41139	0.000671618	0.00400916	UP	recombination protein Rad52	[GO:0005634:nucleus][GO:0003677:DNA binding][GO:0000730:DNA recombinase assembly][GO:0000724:double-strand break repair via homologous recombination][GO:0045002:double-strand break repair via single-strand annealing][GO:0006312:mitotic recombination]	[ko03440:Homologous recombination]	-
mRNA_718	scaffold_3	65694	66686	1572	-	mRNA_718	32.4736	41.7351	35.3067	119.398	60.1683	74.1606	2.63382	3.63873	3.24295	8.30576	4.20257	5.22061	60.5404	-1.21691	0.000681468	0.00406042	DOWN	hypothetical protein	-	-	-
mRNA_4165	scaffold_18	69866	70429	1128	-	mRNA_4165	295.046	111.972	83.2229	60.2008	56.8257	64.4874	33.3494	13.6051	10.6529	5.83616	5.53139	6.32655	111.959	1.43294	0.000702073	0.00417252	UP		-	-	-
mRNA_5618	scaffold_26	161933	165359	6402	+	mRNA_5618	1294.3	648.421	1823.34	624.082	647.367	567.49	25.7768	13.8817	41.1233	10.6601	11.1028	9.80941	934.167	1.03467	0.000713811	0.0042316	UP	hypothetical protein	[GO:0016491:oxidoreductase activity][GO:0031177:phosphopantetheine binding][GO:0016740:transferase activity][GO:0008610:lipid biosynthetic process]	-	Carrier domain-containing protein OS=Phellinidium pouzarii OX=167371 GN=EW145_g7002 PE=4 SV=1
mRNA_9884	scaffold_65	104361	107224	5416	-	mRNA_9884	4.63909	16.2869	42.0318	1.00335	3.34269	2.14958	0.10921	0.412154	1.12056	0.0202584	0.0677666	0.0439214	11.5756	3.29704	0.000732267	0.00433502	UP	hypothetical protein	-	-	Predicted protein OS=Postia placenta (strain ATCC 44394 / Madison 698-R) OX=561896 GN=POSPLDRAFT_91188 PE=4 SV=1
mRNA_1936	scaffold_7	285839	286579	1372	+	mRNA_1936	41.7518	46.8247	23.5378	67.2243	102.509	87.0581	3.87997	4.67759	2.47712	5.35803	8.20365	7.02192	61.4843	-1.20144	0.000739618	0.0043705	DOWN		-	-	-
mRNA_7875	scaffold_43	193459	198182	8244	+	mRNA_7875	1808.32	2077.59	253.872	169.566	226.188	230.005	27.9669	34.5401	4.44644	2.24923	3.01253	3.08745	794.257	2.72587	0.000744409	0.00439149	UP	hypothetical protein	-	-	C6 transcription factor (Fragment) OS=Ganoderma boninense OX=34458 GN=G4MWV1 PE=4 SV=1
mRNA_3226	scaffold_13	156550	157956	2472	+	mRNA_3226	117.833	258.554	122.733	300.001	354.325	358.98	6.07751	14.3352	7.16882	13.2711	15.7381	16.0703	252.071	-1.02449	0.000758677	0.00445248	DOWN		-	-	-
mRNA_11695	scaffold_97	25975	29596	6910	+	mRNA_11695	205.975	209.693	500.178	153.512	137.05	123.601	3.80054	4.15918	10.4516	2.4294	2.17771	1.97945	221.668	1.1462	0.000760105	0.00445814	UP	hypothetical protein	-	-	-
mRNA_11484	scaffold_92	50858	52425	2800	-	mRNA_11484	282.056	298.253	826.345	173.579	220.617	204.21	12.8436	14.5992	42.6127	6.77911	8.65128	8.07087	334.177	1.23446	0.000772095	0.00451476	UP	hypothetical protein	-	-	-
mRNA_11442	scaffold_91	51530	53811	3420	-	mRNA_11442	372.982	916.136	216.043	2001.68	2044.61	2185.05	13.905	36.7143	9.12117	64.0032	65.6422	70.7027	1289.42	-2.05006	0.00078267	0.00456623	DOWN	hypothetical protein	[GO:0005576:extracellular region][GO:0004190:aspartic-type endopeptidase activity][GO:0009405:pathogenesis]	-	Peptidase A1 domain-containing protein OS=Bondarzewia mesenterica OX=1095465 GN=EW146_g5492 PE=3 SV=1
mRNA_7159	scaffold_37	247556	249167	1542	+	mRNA_7159	44.5352	45.8068	32.7848	4.01339	16.7134	16.1219	3.68237	4.07143	3.0699	0.284617	1.19009	1.157	26.6626	1.7493	0.000832902	0.00481967	UP		-	-	-
mRNA_11867	scaffold_101	37029	39163	3918	-	mRNA_11867	107.627	91.6136	103.398	40.1339	66.8537	41.9168	3.50238	3.20477	3.81052	1.12016	1.87353	1.18393	75.2572	1.02758	0.000837126	0.00483573	UP		-	-	-
mRNA_7513	scaffold_40	168900	169944	1458	-	mRNA_7513	283.912	365.436	95.8324	85.2845	118.108	92.432	24.8276	34.3523	9.49054	6.39656	8.8945	7.01561	173.501	1.33189	0.000838419	0.00483911	UP		-	-	-
mRNA_9797	scaffold_64	33709	37030	5206	+	mRNA_9797	223.604	386.813	126.095	526.757	475.776	575.013	5.47625	10.1835	3.49728	11.0647	10.0345	12.2229	385.676	-1.10128	0.000838463	0.00483911	DOWN	hypothetical protein	[GO:0005615:extracellular space][GO:0050660:flavin adenine dinucleotide binding][GO:0004499:N,N-dimethylaniline monooxygenase activity][GO:0050661:NADP binding]	-	Fungal_trans domain-containing protein OS=Fusarium sp. AF-4 OX=1325735 GN=CEP52_007481 PE=4 SV=1
mRNA_4973	scaffold_22	299002	299451	900	+	mRNA_4973	8.35035	8.14343	50.4381	3.01004	3.34269	0	1.18296	1.24013	8.09193	0.365732	0.407805	0	12.2141	3.40212	0.000861196	0.00495255	UP		-	-	-
mRNA_10540	scaffold_75	18415	19212	1596	+	mRNA_10540	14.8451	15.2689	26.9003	5.01674	0	3.22437	1.18593	1.31122	2.43366	0.343734	0	0.22357	10.8759	2.76921	0.000887348	0.00508252	UP	hypothetical protein	-	-	-
mRNA_4683	scaffold_20	478800	479623	908	+	mRNA_4683	29.6901	31.5558	25.2191	58.1941	65.7395	63.4127	4.16902	4.76315	4.01032	7.00853	7.94949	7.72842	45.6352	-1.11846	0.000888286	0.00508562	DOWN		-	-	-
mRNA_8070	scaffold_45	132474	132920	894	+	mRNA_8070	5.5669	7.1255	33.6254	1.00335	1.11423	0	0.793933	1.09239	5.43083	0.122729	0.136847	0	8.07257	4.456	0.000921089	0.00523849	UP		-	-	-
mRNA_12749	scaffold_133	7527	8607	1476	-	mRNA_12749	8.35035	10.1793	5.88445	33.1105	24.513	25.795	0.721317	0.945218	0.575646	2.45308	1.82352	1.93397	17.9721	-1.7858	0.000922823	0.00524372	DOWN	hypothetical protein	[GO:0005829:cytosol][GO:0000811:GINS complex][GO:0005634:nucleus][GO:0031298:replication fork protection complex][GO:0034613:cellular protein localization][GO:0007059:chromosome segregation][GO:0032508:DNA duplex unwinding][GO:0000727:double-strand break repair via break-induced replication][GO:1902975:mitotic DNA replication initiation]	-	-
mRNA_6583	scaffold_32	318348	319082	1348	-	mRNA_6583	30.618	23.4124	36.1473	6.02008	6.68537	12.8975	2.89597	2.38043	3.87188	0.488367	0.544546	1.05881	19.2968	1.82275	0.00094168	0.00533205	UP		-	-	-
mRNA_7125	scaffold_37	149753	152617	3486	-	mRNA_7125	27.8345	32.5737	51.2788	90.3012	64.6252	95.6564	1.01804	1.28068	2.12396	2.8327	2.03551	3.0366	60.3783	-1.16081	0.000963234	0.00543021	DOWN		-	-	-
mRNA_7497	scaffold_40	136102	137624	2268	-	mRNA_7497	81.6479	139.456	147.952	58.1941	67.9679	55.8891	4.58997	8.42744	9.41918	2.80588	3.29049	2.727	91.8512	1.02067	0.00101816	0.00569995	UP	hypothetical protein	-	-	-
mRNA_11564	scaffold_94	68713	69120	516	-	mRNA_11564	45.463	39.6992	30.2629	9.03012	13.3707	17.1967	11.2335	10.5447	8.4683	1.91372	2.84515	3.68803	25.8371	1.54598	0.00103124	0.00576252	UP	fungal hydrophobin	[GO:0005576:extracellular region][GO:0009277:fungal-type cell wall][GO:0005199:structural constituent of cell wall]	-	-
mRNA_7617	scaffold_41	174092	174969	1536	+	mRNA_7617	67.7306	66.1654	105.079	25.0837	40.1122	40.842	5.62214	5.90392	9.87785	1.7858	2.86738	2.9425	57.5022	1.1789	0.00103158	0.00576252	UP	hypothetical protein	-	-	-
mRNA_9745	scaffold_63	79256	80340	1642	-	mRNA_9745	39.8961	67.1833	79.8604	138.462	101.395	146.172	3.09789	5.60776	7.02254	9.22127	6.78018	9.85123	95.4947	-1.04505	0.00104461	0.00582522	DOWN	hypothetical protein	-	-	-
mRNA_9823	scaffold_64	106900	107407	904	-	mRNA_9823	62.1637	26.4661	26.9003	13.0435	13.3707	6.44874	8.76752	4.01258	4.2966	1.57783	1.624	0.789419	24.7322	1.81291	0.00108004	0.00599681	UP		-	-	-
mRNA_12147	scaffold_109	2953	4833	3332	+	mRNA_12147	64.9472	91.6136	128.617	46.154	43.4549	42.9916	2.48521	3.76839	5.57353	1.51474	1.43197	1.42784	69.6298	1.10661	0.00108347	0.00601068	UP	hypothetical protein	-	-	-
mRNA_11649	scaffold_96	12697	13490	1214	+	mRNA_11649	39.8961	36.6454	28.5816	95.318	55.7114	78.4597	4.19006	4.13716	3.39941	8.58598	5.03877	7.15202	55.7687	-1.13161	0.00108712	0.0060231	DOWN		-	-	-
mRNA_7080	scaffold_37	23422	24902	2172	-	mRNA_7080	202.264	407.172	126.936	531.774	537.058	515.9	11.8732	25.6932	8.43841	26.7732	27.1494	26.2849	386.851	-1.10809	0.00112697	0.00621182	DOWN	hypothetical protein	[GO:0005777:peroxisome][GO:0003884:D-amino-acid oxidase activity][GO:0071949:FAD binding][GO:0046416:D-amino acid metabolic process]	-	Zn(2)-C6 fungal-type domain-containing protein OS=Penicillium brasilianum OX=104259 GN=PEBR_23522 PE=4 SV=1
mRNA_735	scaffold_3	97292	98118	1460	+	mRNA_735	24.1232	57.004	63.8883	92.3079	137.05	105.329	2.10664	5.35123	6.31836	6.91385	10.3068	7.98358	79.9505	-1.20441	0.00115052	0.00631999	DOWN	hypothetical protein	-	-	-
mRNA_7223	scaffold_38	63896	67224	4796	+	mRNA_7223	68.6585	70.2371	39.5099	145.485	109.194	104.255	1.82525	2.00719	1.18949	3.31722	2.49989	2.40557	89.5566	-1.01472	0.00119212	0.00651664	DOWN	oxidase, peroxisomal	[GO:0005777:peroxisome][GO:0003997:acyl-CoA oxidase activity][GO:0071949:FAD binding][GO:0005504:fatty acid binding][GO:0050660:flavin adenine dinucleotide binding][GO:0033540:fatty acid beta-oxidation using acyl-CoA oxidase][GO:0055088:lipid homeostasis]	[ko00071:Fatty acid degradation][ko00592:alpha-Linolenic acid metabolism][ko01040:Biosynthesis of unsaturated fatty acids][ko04024:cAMP signaling pathway][ko04146:Peroxisome]	Acetyl-CoA carboxylase OS=Fonsecaea nubica OX=856822 GN=AYO20_07072 PE=4 SV=1
mRNA_12339	scaffold_115	34632	35155	942	+	mRNA_12339	1055.86	1581.86	389.214	2166.23	2398.93	2231.27	142.91	230.154	59.6587	251.47	279.619	262.121	1637.23	-1.16744	0.00122945	0.00669363	DOWN	hypothetical protein	-	-	-
mRNA_9500	scaffold_60	89075	91695	3898	-	mRNA_9500	1538.32	1677.55	385.852	4594.33	4631.85	4529.17	50.3168	58.9839	14.2927	128.888	130.47	128.581	2892.84	-1.93338	0.00125627	0.00681658	DOWN	mox2; putative monooxygenase	[GO:0020037:heme binding][GO:0005506:iron ion binding][GO:0004497:monooxygenase activity][GO:0016705:oxidoreductase activity, acting on paired donors, with incorporation or reduction of molecular oxygen]	-	Cytochrome P450 OS=Aspergillus oryzae OX=5062 GN=OAory_01053660 PE=4 SV=1
mRNA_2705	scaffold_10	487815	489350	2298	-	mRNA_2705	77.9366	72.2729	65.5696	17.0569	36.7695	39.7673	4.32414	4.31049	4.11991	0.811678	1.75686	1.91503	51.5621	1.20996	0.00127159	0.00687938	UP	hypothetical protein	[GO:0030896:checkpoint clamp complex][GO:0008853:exodeoxyribonuclease III activity][GO:0000077:DNA damage checkpoint][GO:0006281:DNA repair]	[ko04218:Cellular senescence]	-
mRNA_10065	scaffold_68	49330	50289	1228	+	mRNA_10065	24.1232	13.2331	16.8127	37.1238	42.3407	64.4874	2.50464	1.47694	1.97686	3.30589	3.78581	5.81136	33.0202	-1.4061	0.00128252	0.00692112	DOWN		-	-	-
mRNA_12252	scaffold_112	20224	21534	2160	-	mRNA_12252	62.1637	98.7391	83.2229	43.1439	26.7415	42.9916	3.66937	6.26522	5.5632	2.18424	1.35935	2.20258	59.5005	1.10864	0.00134244	0.00719892	UP	hypothetical protein	-	-	-
mRNA_5442	scaffold_25	162599	164587	3630	+	mRNA_5442	1371.31	763.447	2517.7	686.289	788.874	739.456	48.1657	28.8252	100.146	20.6745	23.8616	22.5427	1144.51	1.07139	0.00134985	0.0072269	UP	hypothetical protein	-	-	-
mRNA_12740	scaffold_132	36367	37355	1758	+	mRNA_12740	10.206	25.4482	16.8127	35.1171	44.5691	67.7118	0.740191	1.98399	1.38088	2.18441	2.78365	4.26232	33.3108	-1.496	0.00135081	0.00722902	DOWN		-	-	-
mRNA_7079	scaffold_37	22837	23392	984	+	mRNA_7079	53.8134	48.8606	40.3505	127.425	70.1964	95.6564	6.97273	6.80557	5.92093	14.161	7.83283	10.7577	72.7171	-1.04025	0.00136667	0.00730783	DOWN	hypothetical protein	-	-	-
mRNA_1716	scaffold_6	319308	321098	2946	-	mRNA_1716	3274.27	879.49	2322.68	1022.41	996.12	969.461	141.706	40.9166	113.839	37.9513	37.126	36.4165	1577.4	1.11617	0.00137846	0.00736168	UP	L-gulonolactone/D-arabinono-1,4-lactone oxidase	[GO:0031307:integral component of mitochondrial outer membrane][GO:0005739:mitochondrion][GO:0003885:D-arabinono-1,4-lactone oxidase activity][GO:0071949:FAD binding][GO:0070485:dehydro-D-arabinono-1,4-lactone biosynthetic process]	-	Uncharacterized protein OS=Rhizopus delemar (strain RA 99-880 / ATCC MYA-4621 / FGSC 9543 / NRRL 43880) OX=246409 GN=RO3G_16530 PE=4 SV=1
mRNA_12895	scaffold_142	8971	9968	1996	-	mRNA_12895	240.305	205.622	88.2667	352.175	398.894	331.036	15.35	14.1192	6.38517	19.2944	21.943	18.3533	269.383	-1.0204	0.00140969	0.00750978	DOWN		-	-	-
mRNA_850	scaffold_3	407640	408944	2070	+	mRNA_850	4.63909	7.1255	10.0876	20.0669	31.1984	26.8698	0.285739	0.471787	0.703646	1.06009	1.65486	1.43646	16.6646	-1.82726	0.00144467	0.00767076	DOWN	hypothetical protein	[GO:0016831:carboxy-lyase activity][GO:0016787:hydrolase activity][GO:0046872:metal ion binding]	-	Zn(2)-C6 fungal-type domain-containing protein OS=Aspergillus turcosus OX=1245748 GN=CDV55_102112 PE=4 SV=1
mRNA_10417	scaffold_73	45124	45996	852	-	mRNA_10417	231.954	315.558	1049.11	100.335	114.766	141.872	34.7113	50.7622	177.795	12.8779	14.7901	18.4272	325.6	2.16159	0.00147318	0.00780196	UP		-	-	-
mRNA_11624	scaffold_95	78689	83674	8720	-	mRNA_11624	904.622	254.482	781.791	292.977	284.128	302.016	13.2269	3.99983	12.9452	3.6741	3.57764	3.83279	470.003	1.14315	0.00147423	0.00780196	UP	hypothetical protein	[GO:0005737:cytoplasm][GO:0005874:microtubule][GO:0005634:nucleus][GO:0005819:spindle][GO:0007049:cell cycle][GO:0051301:cell division]	-	-
mRNA_3001	scaffold_12	138455	139498	2088	-	mRNA_3001	71.4419	88.5598	109.283	44.1473	53.483	34.3933	4.36245	5.81309	7.55712	2.3121	2.81244	1.82282	66.8846	1.031	0.00147681	0.00781243	UP		-	-	-
mRNA_9505	scaffold_60	109674	110778	1992	-	mRNA_9505	142.884	1064.75	12.6095	8429.12	8307.69	8481.17	9.14538	73.2589	0.913999	462.729	457.92	471.159	4406.37	-4.36939	0.00148851	0.00785494	DOWN	mox1; monooxygenase	-	-	-
mRNA_4701	scaffold_21	42607	43570	1800	+	mRNA_4701	107.627	127.241	233.697	64.2142	82.4529	79.5345	7.62352	9.68848	18.7463	3.90115	5.02959	4.88972	115.794	1.05418	0.00150464	0.00792704	UP	hypothetical protein	[GO:0005737:cytoplasm][GO:0005730:nucleolus][GO:0016151:nickel cation binding][GO:0019627:urea metabolic process]	-	-
mRNA_8903	scaffold_53	207184	211041	4416	-	mRNA_8903	56.5968	53.9502	68.9321	22.0736	17.8277	36.5429	1.63407	1.67442	2.25387	0.546611	0.443266	0.915745	42.6539	1.2329	0.00151373	0.00796841	UP		-	-	-
mRNA_2895	scaffold_11	425242	427066	3066	+	mRNA_2895	1116.16	2221.12	362.314	5619.75	5567.8	5484.66	46.4156	99.289	17.0627	200.437	199.393	197.96	3395.3	-2.17215	0.00153872	0.00807037	DOWN		-	-	-
mRNA_408	scaffold_2	165081	166783	2528	+	mRNA_408	309.891	517.108	103.398	99.3314	102.509	154.77	15.6293	28.0353	5.9057	4.29678	4.4523	6.77501	214.501	1.38232	0.00154363	0.00807958	UP	IlvN-domain-containing protein	[GO:0042645:mitochondrial nucleoid][GO:0005739:mitochondrion][GO:0003690:double-stranded DNA binding][GO:0004455:ketol-acid reductoisomerase activity][GO:0046872:metal ion binding][GO:0009082:branched-chain amino acid biosynthetic process][GO:0009097:isoleucine biosynthetic process][GO:0000002:mitochondrial genome maintenance][GO:0009099:valine biosynthetic process]	-	-
mRNA_8569	scaffold_50	96813	98830	2244	+	mRNA_8569	43.6074	37.6634	29.4222	73.2443	82.4529	67.7118	2.47768	2.30037	1.89317	3.56931	4.03443	3.3392	55.6837	-1.01589	0.00160274	0.00836177	DOWN		-	-	-
mRNA_3979	scaffold_17	37857	39318	2344	-	mRNA_3979	42.6796	69.2192	41.1911	117.392	102.509	84.9085	2.32151	4.04734	2.53736	5.47663	4.80179	4.00861	76.3165	-1.00029	0.00162617	0.00846686	DOWN		-	-	-
mRNA_11591	scaffold_95	8891	9731	2144	+	mRNA_11591	81.6479	20.3586	28.5816	10.0335	13.3707	12.8975	4.85543	1.30144	1.92485	0.511753	0.684746	0.665704	27.815	1.85012	0.0016377	0.00851659	UP	alpha/beta-hydrolase	-	-	Alpha/beta-hydrolase OS=Polyporus brumalis OX=139420 GN=OH76DRAFT_1475484 PE=4 SV=1
mRNA_4538	scaffold_20	67944	68983	1828	-	mRNA_4538	16.7007	22.3944	21.8565	7.02343	4.45691	2.14958	1.16484	1.67905	1.7264	0.420152	0.267705	0.13013	12.4303	2.15075	0.00165877	0.00859489	UP		-	-	-
mRNA_11186	scaffold_86	76601	77885	2218	+	mRNA_11186	131.75	87.5419	331.21	87.2912	55.7114	73.0858	7.57351	5.40948	21.5615	4.30371	2.75792	3.64646	127.765	1.35036	0.00166228	0.00860616	UP	hypothetical protein	[GO:0005619:ascospore wall][GO:0009277:fungal-type cell wall][GO:0004553:hydrolase activity, hydrolyzing O-glycosyl compounds][GO:0016757:transferase activity, transferring glycosyl groups][GO:0030476:ascospore wall assembly][GO:0005975:carbohydrate metabolic process][GO:0006037:cell wall chitin metabolic process][GO:0031505:fungal-type cell wall organization]	-	-
mRNA_6306	scaffold_30	351856	352453	952	-	mRNA_6306	27.8345	21.3765	13.4502	56.1874	45.6834	49.4404	3.72782	3.07752	2.03998	6.4541	5.2689	5.74706	35.6621	-1.27895	0.00167896	0.00868206	DOWN		-	-	-
[truncated: 155 more rows]
