# Supplementary material for: Transcriptome Analysis Revealed the Mechanism of Inhibition of Saprophytic Growth of Sparassis latifolia by Excessive Oxalic Acid
Source: Cells. 2022 Nov 16;11(22):3636. doi: 10.3390/cells11223636 (PMC9688073; doi:10.3390/cells11223636)
Supplement: Supplementary file 1 [file cells-11-03636-s001.zip › Table S6.xlsx]

## Sheet: Sheet1
Table S6. Clustering analysis of significant DEGs in the OA VS IOA comparison.
Gene id	chr	start	end	length	strand	name	OA1	OA2	OA3	IOA1	IOA2	IOA3	OA1_FPKM	OA2_FPKM	OA3_FPKM	IOA1_FPKM	IOA2_FPKM	IOA3_FPKM	baseMean	log2FC	Pvalue	Padj	trend	Description	GO	Pathway	TF
mRNA_11188	scaffold_86	81659	84144	4304	-	mRNA_11188	391.149	341.219	361.55	11135	14411.9	11080.2	14.6678	12.1365	12.0647	256.766	355.625	288.501	6286.83	-5.06538	1.09e-153	1.4e-149	DOWN	acid protease	[GO:0031225:anchored component of membrane][GO:0005886:plasma membrane][GO:0004190:aspartic-type endopeptidase activity][GO:0009405:pathogenesis][GO:0030163:protein catabolic process][GO:0006508:proteolysis]	-	Peptidase A1 domain-containing protein OS=Bondarzewia mesenterica OX=1095465 GN=EW146_g5492 PE=3 SV=1
mRNA_3405	scaffold_14	64153	65066	1828	+	mRNA_3405	62.3571	84.1572	139.058	17316.3	24521.6	28387.3	5.50561	7.04771	10.9255	940.156	1424.68	1740.27	11751.8	-7.94608	2.44e-146	1.57e-142	DOWN		-	-	-
mRNA_5172	scaffold_23	403217	404666	2334	-	mRNA_5172	195.17	229.52	249.377	7594.94	9816.79	6944.91	13.4961	15.054	15.3453	322.957	446.696	333.454	4171.79	-5.17593	2.19e-129	9.38e-126	DOWN	NADH:flavin oxidoreductase/NADH oxidase	[GO:0010181:FMN binding][GO:0016491:oxidoreductase activity][GO:0035835:indole alkaloid biosynthetic process]	-	Flavin oxidoreductase hxnT OS=Emericella nidulans (strain FGSC A4 / ATCC 38163 / CBS 112.46 / NRRL 194 / M139) OX=227321 GN=hxnT PE=2 SV=1
mRNA_6917	scaffold_35	256585	262215	8820	-	mRNA_6917	878.668	858.403	822.294	10312.5	10530.1	10023.1	16.0787	14.899	13.39	116.043	126.797	127.352	5570.85	-3.59198	2.01e-126	6.46e-123	DOWN	pleiotropic drug resistance ABC transporter	[GO:0016021:integral component of membrane][GO:0005886:plasma membrane][GO:0005524:ATP binding][GO:0016887:ATPase activity][GO:0042626:ATPase activity, coupled to transmembrane movement of substances][GO:0140115:export across plasma membrane][GO:0046677:response to antibiotic][GO:0055085:transmembrane transport][GO:1990961:xenobiotic detoxification by transmembrane export across the plasma membra…	[ko02010:ABC transporters]	ABC multidrug transporter SNQ2 OS=Candida glabrata (strain ATCC 2001 / CBS 138 / JCM 3761 / NBRC 0622 / NRRL Y-65) OX=284593 GN=SNQ2 PE=2 SV=1
mRNA_12411	scaffold_117	59866	61452	2064	+	mRNA_12411	419.493	458.274	535.835	15621.4	13409.6	21082.8	32.8028	33.9898	37.2858	751.157	690	1144.69	8587.89	-5.14826	2.42e-113	6.23e-110	DOWN	NAD P-binding protein	[GO:0005829:cytosol][GO:0005634:nucleus][GO:0016491:oxidoreductase activity]	-	Prostaglandin dehydrogenase OS=Aspergillus parasiticus (strain ATCC 56775 / NRRL 5862 / SRRC 143 / SU-1) OX=1403190 GN=P875_00033880 PE=4 SV=1
mRNA_10845	scaffold_80	94949	95682	1218	+	mRNA_10845	6903.82	9937.43	15776.5	81.0509	91.9544	87.7321	914.824	1248.99	1860.31	6.60438	8.01806	8.072	5479.76	6.96731	1.25e-112	2.68e-109	UP	carbonic anhydrase	[GO:0005737:cytoplasm][GO:0005634:nucleus][GO:0004089:carbonate dehydratase activity][GO:0008270:zinc ion binding][GO:1990748:cellular detoxification][GO:0071244:cellular response to carbon dioxide][GO:0034599:cellular response to oxidative stress][GO:0006730:one-carbon metabolic process]	[ko00910:Nitrogen metabolism]	-
mRNA_9518	scaffold_60	139191	141249	3682	+	mRNA_9518	345.798	443.738	292.948	9959.72	13644.7	14232.1	15.1578	18.4491	11.4269	268.463	393.572	433.167	6486.5	-5.12631	1.24e-105	2.29e-102	DOWN	GroES-like protein	[GO:0000166:nucleotide binding][GO:0016491:oxidoreductase activity]	-	Zn(2)-C6 fungal-type domain-containing protein OS=Psathyrella aberdarensis OX=2316362 GN=EST38_g9434 PE=4 SV=1
mRNA_7359	scaffold_39	104375	105509	2160	+	mRNA_7359	4407.11	7793.72	6472.67	102.506	136.618	131.057	329.303	552.362	430.379	4.70994	6.71735	6.79947	3173.95	5.65705	4.18e-102	6.72e-99	UP	hypothetical protein	-	-	Transcription factor OS=Ganoderma sinense ZZ0214-1 OX=1077348 GN=GSI_10736 PE=4 SV=1
mRNA_4409	scaffold_19	237349	238499	1488	-	mRNA_4409	236.471	233.345	188.191	4674.73	3519.23	4265.3	25.649	24.0065	18.1643	311.799	251.182	321.23	2186.21	-4.24172	4.09e-96	5.86e-93	DOWN	hypothetical protein	[GO:0030686:90S preribosome][GO:0005730:nucleolus][GO:0005634:nucleus][GO:0005524:ATP binding][GO:1990883:rRNA cytidine N-acetyltransferase activity][GO:0051392:tRNA N-acetyltransferase activity][GO:1904812:rRNA acetylation involved in maturation of SSU-rRNA][GO:0051391:tRNA acetylation]	[ko03008:Ribosome biogenesis in eukaryotes]	-
mRNA_6504	scaffold_32	83495	86619	4056	-	mRNA_6504	2316.12	2211.04	2267.57	123.96	85.3862	120.225	92.1635	83.451	80.2941	3.03323	2.2358	3.32176	1187.38	4.36139	4.98e-96	6.42e-93	UP	transporter	[GO:0016021:integral component of membrane][GO:0022857:transmembrane transporter activity]	-	Major facilitator superfamily transporter OS=Colletotrichum nymphaeae SA-01 OX=1460502 GN=CNYM01_03155 PE=4 SV=1
mRNA_4410	scaffold_19	239657	241768	3336	+	mRNA_4410	139.291	122.41	97.3403	2749.77	2214.79	2404.51	6.73896	5.61727	4.19072	81.8072	70.5099	80.7738	1288.02	-4.35682	1.88e-92	2.21e-89	DOWN	hypothetical protein	[GO:0016021:integral component of membrane][GO:0055085:transmembrane transport]	-	Fungal specific transcription factor domain-containing protein OS=Pyrenophora tritici-repentis OX=45151 GN=Ptr86124_00001 PE=4 SV=1
mRNA_12668	scaffold_129	19532	21009	2514	+	mRNA_12668	127.954	156.073	175.213	2413.65	3119.88	2907.07	8.21453	9.50378	10.0097	95.2862	131.8	129.587	1483.31	-4.20141	7.18e-88	7.71e-85	DOWN	GroES-like protein	[GO:0000166:nucleotide binding][GO:0016491:oxidoreductase activity]	-	Zn(2)-C6 fungal-type domain-containing protein OS=Psathyrella aberdarensis OX=2316362 GN=EST38_g9434 PE=4 SV=1
mRNA_1535	scaffold_5	604854	607093	3828	+	mRNA_1535	181.402	162.959	178.921	3706.89	4411.18	2690.45	7.64833	6.51687	6.7129	96.1078	122.385	78.7632	1888.63	-4.36864	2.63e-78	2.6e-75	DOWN	hypothetical protein	-	-	-
mRNA_12433	scaffold_118	47392	48043	1190	+	mRNA_12433	114952	193786	261437	3636.56	2125.46	1979.93	15590.6	24929.3	31553	303.295	189.692	186.454	96319.4	6.20257	3.65e-78	3.36e-75	UP		-	-	-
mRNA_2928	scaffold_11	532444	533810	2628	+	mRNA_2928	264.005	283.839	99.1944	21594.1	29772.2	16915	16.2137	16.5341	5.42105	815.513	1203.18	721.3	11488	-6.71968	3.26e-77	2.8e-74	DOWN	hypothetical protein	-	-	Transcription initiation factor TFIID subunit 2 OS=Ceratobasidium theobromae OX=1582974 GN=CTheo_3376 PE=4 SV=1
mRNA_7862	scaffold_43	164240	164759	714	-	mRNA_7862	2157.39	2033.54	2733.87	31690.9	32851.4	25978.4	487.671	436.002	549.922	4405.12	4886.51	4077.42	16240.9	-3.70858	3.88e-77	3.13e-74	DOWN	hypothetical protein	-	-	-
mRNA_7243	scaffold_38	117992	120709	3834	+	mRNA_7243	2125	2209.51	2766.32	112.041	91.9544	147.303	89.4545	88.2219	103.627	2.90032	2.54721	4.30557	1242.02	4.33231	5.52e-73	4.18e-70	UP	efflux transporter	[GO:0016021:integral component of membrane][GO:0055085:transmembrane transport]	-	-
mRNA_12437	scaffold_118	54103	54754	1190	+	mRNA_12437	46578.3	81022.7	94634.2	362.345	757.967	193.877	6317.31	10423	11421.5	30.2202	67.6468	18.2579	37258.2	7.40305	1.74e-69	1.24e-66	UP		-	-	-
mRNA_6505	scaffold_32	86814	89304	3830	+	mRNA_6505	4596.61	5240.7	5412.12	619.801	493.926	558.886	193.702	209.471	202.951	16.0611	13.6964	16.3529	2820.34	3.18807	8.21e-69	5.57e-66	UP	cytochrome P450	[GO:0020037:heme binding][GO:0005506:iron ion binding][GO:0004497:monooxygenase activity][GO:0016705:oxidoreductase activity, acting on paired donors, with incorporation or reduction of molecular oxygen][GO:0019748:secondary metabolic process]	-	-
mRNA_6607	scaffold_33	44726	46811	3242	-	mRNA_6607	330.412	397.834	315.197	3973.88	5776.05	5913.79	16.4489	18.7855	13.9634	121.653	189.218	204.42	2784.53	-3.90737	1.53e-67	9.82e-65	DOWN	NAD P-binding protein	[GO:0005829:cytosol][GO:0004022:alcohol dehydrogenase (NAD) activity][GO:0006066:alcohol metabolic process][GO:0006091:generation of precursor metabolites and energy]	-	PKS_ER domain-containing protein OS=Fusarium sp. AF-3 OX=1325733 GN=CEP51_014148 PE=4 SV=1
mRNA_10163	scaffold_69	97325	99122	3022	-	mRNA_10163	366.044	396.304	454.255	4252.79	6308.07	4759.19	19.5495	20.0755	21.5887	139.669	221.69	176.486	2756.11	-3.6549	2.05e-63	1.26e-60	DOWN	hypothetical protein	[GO:0016491:oxidoreductase activity]	-	Fungal_trans domain-containing protein OS=Rachicladosporium antarcticum OX=1507870 GN=B0A48_02371 PE=4 SV=1
mRNA_8657	scaffold_51	77673	78904	2022	+	mRNA_8657	6411.44	6442.62	6047.15	81977	54574.9	81363.4	511.765	487.769	429.528	4023.76	2866.53	4509.39	39469.4	-3.52721	5.11e-63	2.99e-60	DOWN	hypothetical protein	[GO:0005737:cytoplasm][GO:0004791:thioredoxin-disulfide reductase activity][GO:0019430:removal of superoxide radicals]	[ko00450:Selenocompound metabolism]	-
mRNA_5088	scaffold_23	152494	154606	4012	-	mRNA_5088	1628.57	2613.46	1417.46	35.7577	57.7999	57.4049	65.5152	99.7214	50.7425	0.884567	1.53007	1.60346	968.41	5.22883	1.26e-62	7.04e-60	UP	hypothetical protein	-	-	Ankyrin repeat protein/transcription factor OS=Trichoderma guizhouense OX=1491466 GN=A0O28_0076390 PE=4 SV=1
mRNA_5986	scaffold_28	301886	303441	2310	+	mRNA_5986	6829.32	7104.4	5009.78	65020.7	84156.6	93604.7	477.156	470.813	311.479	2793.58	3869.19	4541.05	43620.9	-3.67983	1.29e-60	6.95e-58	DOWN	Aldo/keto reductase	[GO:0047681:aryl-alcohol dehydrogenase (NADP+) activity][GO:0019439:aromatic compound catabolic process][GO:0006081:cellular aldehyde metabolic process]	-	Fungal_trans domain-containing protein OS=Pseudogymnoascus sp. VKM F-4517 (FW-2822) OX=1420911 GN=V498_05803 PE=4 SV=1
mRNA_5087	scaffold_23	149209	151238	3744	+	mRNA_5087	1149.96	1665.55	1372.96	47.677	60.4272	25.9947	49.5728	68.1011	52.6677	1.26385	1.71412	0.778071	720.428	4.9772	3.2e-60	1.65e-57	UP	hypothetical protein	-	-	Fungal_trans domain-containing protein OS=Talaromyces cellulolyticus OX=1472165 GN=TCE0_011r00569 PE=4 SV=1
mRNA_115	scaffold_1	319812	321179	2170	-	mRNA_115	2303.97	2579.8	3024.04	23385.6	24172.2	19653.1	171.361	181.995	200.147	1069.57	1183.04	1014.94	12519.8	-3.08745	8.5e-60	4.06e-57	DOWN	hypothetical protein	-	-	-
mRNA_11997	scaffold_104	63578	65129	2556	+	mRNA_11997	1465.8	1688.5	1789.21	11592.7	13560.6	11373.8	92.5568	101.128	100.536	450.136	563.46	498.67	6911.76	-2.88544	8.92e-60	4.1e-57	DOWN	alpha/beta-hydrolase	[GO:0005737:cytoplasm][GO:0005783:endoplasmic reticulum][GO:0005794:Golgi apparatus][GO:0005743:mitochondrial inner membrane][GO:0052689:carboxylic ester hydrolase activity][GO:0004623:phospholipase A2 activity][GO:0035965:cardiolipin acyl-chain remodeling][GO:0032048:cardiolipin metabolic process][GO:0055088:lipid homeostasis][GO:0007006:mitochondrial membrane organization]	[ko00564:Glycerophospholipid metabolism]	-
mRNA_3589	scaffold_15	69221	70555	2420	-	mRNA_3589	557.165	930.32	714.756	9300.59	8496.58	9439.32	37.159	58.8504	42.4193	381.431	372.883	437.115	4906.46	-3.62825	9.61e-59	4.27e-56	DOWN	short-chain dehydrogenase reductase SDR	[GO:0005737:cytoplasm][GO:0005634:nucleus][GO:0016491:oxidoreductase activity]	-	Zn(2)-C6 fungal-type domain-containing protein OS=Hortaea werneckii OX=91943 GN=D0862_06464 PE=4 SV=1
mRNA_11443	scaffold_91	54913	56346	2546	-	mRNA_11443	170.065	157.603	216.003	3588.89	2587.86	4986.65	10.7808	9.47633	12.1849	139.902	107.951	219.493	1951.18	-4.36141	9.7e-57	4.16e-54	DOWN	NAD(P)-binding protein	[GO:0050662:coenzyme binding][GO:0016491:oxidoreductase activity]	-	Uncharacterized protein OS=Mycena chlorophos OX=658473 GN=MCHLO_10593 PE=4 SV=1
mRNA_6383	scaffold_31	152879	153571	1152	-	mRNA_6383	78.5537	56.6148	95.4862	1486.33	1107.39	1656.08	11.0055	7.52334	11.9045	128.051	102.092	161.101	746.743	-4.20842	1.36e-56	5.64e-54	DOWN	hypothetical protein	-	-	-
mRNA_5089	scaffold_23	154941	155777	1674	+	mRNA_5089	1534.63	2312.03	2129.43	28.6062	78.818	35.7427	147.96	211.432	182.697	1.696	5.00051	2.39278	1019.88	5.39442	2.22e-55	8.92e-53	UP	hypothetical protein	-	-	-
mRNA_8964	scaffold_54	124941	126289	2112	-	mRNA_8964	159.537	163.724	332.811	5948.9	5225.64	4942.24	12.1917	11.8673	22.6321	279.553	262.778	262.241	2795.47	-4.62103	2.37e-55	9.27e-53	DOWN	hypothetical protein	[GO:0000166:nucleotide binding][GO:0016491:oxidoreductase activity]	-	Trans-enoyl reductase FSL5 OS=Gibberella zeae (strain PH-1 / ATCC MYA-4620 / FGSC 9075 / NRRL 31084) OX=229533 GN=FSL5 PE=2 SV=1
mRNA_5964	scaffold_28	239925	240926	1662	+	mRNA_5964	10061.4	6710.39	6555.17	293.213	189.163	105.062	977.06	618.087	566.467	17.5095	12.0879	7.08409	3985.73	5.31275	9.3e-55	3.52e-52	UP	hypothetical protein	-	-	-
mRNA_8387	scaffold_48	132090	133006	1698	-	mRNA_8387	528.82	551.612	533.054	38.1416	32.8408	25.9947	50.2651	49.7312	45.0874	2.22937	2.0541	1.7156	285.077	4.06186	3.7e-54	1.36e-51	UP	hypothetical protein	-	-	-
mRNA_3698	scaffold_15	361160	366292	6962	+	mRNA_3698	497.237	725.282	824.148	9181.4	7014.8	8161.25	11.5272	15.948	17.0017	130.887	107.01	131.369	4400.69	-3.57341	9.73e-52	3.48e-49	DOWN	P-type ATPase	[GO:0005623:cell][GO:0032153:cell division site][GO:0051286:cell tip][GO:0016021:integral component of membrane][GO:0005886:plasma membrane][GO:0005524:ATP binding][GO:0046872:metal ion binding][GO:0008553:proton-exporting ATPase activity, phosphorylative mechanism][GO:0120029:proton export across plasma membrane][GO:1902600:proton transmembrane transport][GO:0051453:regulation of intracellular p…	[ko00190:Oxidative phosphorylation]	Plasma membrane ATPase OS=Valsa mali var. pyri OX=694573 GN=PMA1 PE=2 SV=1
mRNA_9097	scaffold_55	212189	212723	900	-	mRNA_9097	235.661	209.628	290.167	4652.08	2700.83	3285.08	42.2611	35.6566	46.3049	513.011	318.712	409.047	1895.57	-3.85563	2.83e-51	9.84e-49	DOWN		-	-	-
mRNA_2641	scaffold_10	325683	327958	3822	-	mRNA_2641	1022.82	1312.85	1469.37	9991.91	10155.7	12385.4	43.192	52.5845	55.2158	259.465	282.204	363.153	6056.34	-3.09616	2.29e-50	7.77e-48	DOWN	LETM1-domain-containing protein	[GO:0016021:integral component of membrane][GO:0099617:matrix side of mitochondrial inner membrane][GO:0005739:mitochondrion][GO:0043022:ribosome binding][GO:0032543:mitochondrial translation]	-	-
mRNA_9793	scaffold_64	26927	27810	1682	-	mRNA_9793	14.577	29.8376	56.5501	1954.76	1450.25	2776.02	1.39874	2.71563	4.82868	115.342	91.5717	184.955	1047	-5.94557	4.6e-50	1.52e-47	DOWN	hypothetical protein	-	-	-
mRNA_4595	scaffold_20	240109	240793	1248	-	mRNA_4595	1270.63	1382.47	1165.3	165.678	155.009	186.295	164.323	169.58	134.105	13.1756	13.1912	16.7285	720.897	2.91122	6.3e-50	2.03e-47	UP	hypothetical protein	-	-	-
mRNA_10431	scaffold_73	89589	90079	666	+	mRNA_10431	33.2031	54.3196	35.2279	624.569	556.981	597.878	8.04638	12.4858	7.59686	93.0738	88.8198	100.602	317.03	-3.8515	1.02e-49	3.19e-47	DOWN	hypothetical protein	-	-	-
mRNA_2110	scaffold_8	71093	72301	2104	+	mRNA_2110	11.3377	21.4218	18.541	352.81	426.931	382.339	0.869707	1.55863	1.26564	16.6424	21.5504	20.3644	202.23	-4.50042	8.41e-49	2.58e-46	DOWN		-	-	-
mRNA_12221	scaffold_111	12803	13526	1326	+	mRNA_12221	5135.15	4021.18	4038.23	295.597	206.241	400.751	625.036	464.241	437.39	22.1248	16.5186	33.869	2349.53	3.86746	9.17e-49	2.75e-46	UP	hypothetical protein	-	-	-
mRNA_2548	scaffold_10	33564	36477	5010	+	mRNA_2548	493.188	559.263	686.944	5312.41	5334.67	4108.24	15.888	17.0888	19.6927	105.239	113.087	91.8943	2749.12	-3.08508	3.57e-48	1.04e-45	DOWN	hypothetical protein	-	-	-
mRNA_5386	scaffold_25	19393	20871	2414	-	mRNA_5386	837.367	716.866	802.826	14441.4	12659.5	7292.59	55.9853	45.4605	47.7645	593.734	556.959	338.544	6125.08	-3.86711	4.79e-48	1.34e-45	DOWN	mitochondrial carrier	[GO:0016021:integral component of membrane][GO:0005743:mitochondrial inner membrane][GO:0005739:mitochondrion][GO:0005469:succinate:fumarate antiporter activity][GO:0015741:fumarate transport][GO:0015744:succinate transport]	-	Uncharacterized protein OS=Verticillium longisporum OX=100787 GN=BN1723_012546 PE=3 SV=1
mRNA_6322	scaffold_31	5619	7405	2856	+	mRNA_6322	1005.81	955.567	1077.23	7186.11	5554.04	6060.01	56.84	51.2195	54.1717	249.722	206.536	237.786	3639.8	-2.62949	5.33e-48	1.46e-45	DOWN	hypothetical protein	[GO:0005737:cytoplasm][GO:0005739:mitochondrion][GO:0005524:ATP binding][GO:0031072:heat shock protein binding][GO:0046872:metal ion binding][GO:0051082:unfolded protein binding][GO:0051085:chaperone cofactor-dependent protein refolding][GO:0042026:protein refolding][GO:0009408:response to heat]	-	-
mRNA_7743	scaffold_42	174604	178089	6032	-	mRNA_7743	1364.57	1497.23	1638.1	7960.87	7444.36	8261.98	36.5115	37.998	39.0032	130.985	131.072	153.495	4694.52	-2.39514	1.16e-47	3.11e-45	DOWN	hypothetical protein	[GO:0005634:nucleus][GO:0003677:DNA binding][GO:0008270:zinc ion binding][GO:0006351:transcription, DNA-templated]	-	Zn(2)-C6 fungal-type domain-containing protein OS=Sparassis crispa OX=139825 GN=SCP_0601090 PE=4 SV=1
mRNA_8972	scaffold_54	150819	151602	1266	+	mRNA_8972	430.831	408.545	408.829	2232.48	2300.17	2034.08	54.9248	49.4014	46.3799	175.015	192.962	180.055	1302.49	-2.39509	2.2e-47	5.78e-45	DOWN	hypothetical protein	-	-	Uncharacterized protein OS=Dentipellis fragilis OX=205917 GN=EVG20_g8132 PE=4 SV=1
mRNA_12514	scaffold_121	43384	47176	5048	+	mRNA_12514	1315.17	1630.35	1680.74	9009.76	9379.35	8595.58	42.0492	49.442	47.8193	177.139	197.332	190.821	5268.49	-2.54431	3.61e-47	9.3e-45	DOWN	hypothetical protein	[GO:0031942:i-AAA complex][GO:0005743:mitochondrial inner membrane][GO:0005739:mitochondrion][GO:0005524:ATP binding][GO:0004176:ATP-dependent peptidase activity][GO:0046872:metal ion binding][GO:0004222:metalloendopeptidase activity][GO:0007005:mitochondrion organization][GO:0006457:protein folding][GO:0045041:protein import into mitochondrial intermembrane space][GO:0030150:protein import into …	-	Zn(2)-C6 fungal-type domain-containing protein OS=Diplocarpon rosae OX=946125 GN=BUE80_DR004930 PE=3 SV=1
mRNA_1687	scaffold_6	243366	244687	2262	-	mRNA_1687	590.368	598.281	434.787	5023.96	3894.92	4298.87	42.1236	40.4898	27.6061	220.432	182.873	212.977	2473.53	-3.02463	3.71e-47	9.37e-45	DOWN	hypothetical protein	-	-	-
mRNA_2505	scaffold_9	491826	493599	2804	-	mRNA_2505	345.798	572.269	580.334	8609.27	10681.2	5998.27	19.904	31.2432	29.725	304.726	404.561	239.728	4464.52	-4.07714	6.49e-47	1.61e-44	DOWN	NAD(P)-binding protein	-	-	Glycoside hydrolase OS=Mycena chlorophos OX=658473 GN=MCHLO_06382 PE=4 SV=1
mRNA_8215	scaffold_46	223351	226430	5610	-	mRNA_8215	1917.68	2424.49	2366.76	14580.8	12448	14958.9	55.1708	66.1593	60.5917	257.953	235.657	298.817	8116.1	-2.64587	7.2e-47	1.75e-44	DOWN	hypothetical protein	[GO:0005737:cytoplasm][GO:0031314:extrinsic component of mitochondrial inner membrane][GO:0000329:fungal-type vacuole membrane][GO:0016021:integral component of membrane][GO:0016020:membrane][GO:0005525:GTP binding][GO:0003924:GTPase activity][GO:0008017:microtubule binding][GO:0000266:mitochondrial fission][GO:0008053:mitochondrial fusion][GO:1990627:mitochondrial inner membrane fusion][GO:00070…	-	RNA polymerase III transcription factor (TF)IIIC subunit family protein OS=Aspergillus niger OX=5061 GN=ATCC64974_54260 PE=3 SV=1
mRNA_4805	scaffold_21	302726	303730	1500	+	mRNA_4805	568.502	692.384	658.206	11648.7	16710.7	7211.36	61.1697	70.6625	63.022	770.738	1183.17	538.761	6248.31	-4.21213	8.2e-47	1.96e-44	DOWN	hypothetical protein	-	-	-
mRNA_12266	scaffold_112	64677	66437	2806	-	mRNA_12266	2176.83	2793.25	3405.98	127.536	237.768	161.384	125.208	152.39	174.332	4.51093	8.99931	6.44529	1483.79	3.99356	1.61e-46	3.77e-44	UP	hypothetical protein	-	[ko00561:Glycerolipid metabolism]	-
mRNA_9507	scaffold_60	112276	113769	2526	-	mRNA_9507	348.228	472.045	550.668	4181.27	4201	5491.38	22.2498	28.6077	31.3096	164.284	176.63	243.623	2540.77	-3.33978	1.97e-46	4.54e-44	DOWN	GroES-like protein	[GO:0000166:nucleotide binding][GO:0016491:oxidoreductase activity]	-	Zn(2)-C6 fungal-type domain-containing protein OS=Psathyrella aberdarensis OX=2316362 GN=EST38_g9434 PE=4 SV=1
mRNA_7582	scaffold_41	65942	68024	2722	+	mRNA_7582	493.998	569.974	744.421	20.2627	7.8818	5.41556	29.2909	32.0553	39.2783	0.738807	0.307526	0.222959	306.992	5.758	3.24e-46	7.33e-44	UP	hypothetical protein	-	-	-
mRNA_1286	scaffold_4	701054	702303	1908	+	mRNA_1286	201.648	115.525	99.1944	2859.43	1980.96	2744.61	17.0574	9.26894	7.46673	148.738	110.266	161.203	1333.56	-4.18597	6.92e-46	1.54e-43	DOWN	hypothetical protein	[GO:0005623:cell][GO:0000324:fungal-type vacuole][GO:0000329:fungal-type vacuole membrane][GO:0005794:Golgi apparatus][GO:0000139:Golgi membrane][GO:0016021:integral component of membrane][GO:0005774:vacuolar membrane][GO:0015093:ferrous iron transmembrane transporter activity][GO:0005381:iron ion transmembrane transporter activity][GO:0005384:manganese ion transmembrane transporter activity][GO:…	-	Protein CCC1 OS=Saccharomyces cerevisiae (strain ATCC 204508 / S288c) OX=559292 GN=CCC1 PE=1 SV=1
mRNA_1474	scaffold_5	435636	440475	8624	-	mRNA_1474	944.264	1123.88	1046.64	8532.99	6062.42	8095.18	17.6718	19.9501	17.4305	98.2005	74.6588	105.193	4300.9	-2.86492	8.06e-46	1.76e-43	DOWN	hypothetical protein	-	-	-
mRNA_6091	scaffold_29	212633	214301	2850	+	mRNA_6091	579.84	650.306	725.88	4553.15	3717.58	4887	32.8366	34.9306	36.5798	158.558	138.535	192.162	2518.96	-2.75039	4.12e-45	8.85e-43	DOWN	hypothetical protein	-	-	-
mRNA_10667	scaffold_77	43208	44085	1410	+	mRNA_10667	451.886	590.63	376.382	13.1112	19.7045	16.2467	51.7256	64.1253	38.3382	0.922877	1.48419	1.29127	244.66	4.86061	6.28e-45	1.33e-42	UP	hypothetical protein	-	-	-
mRNA_3404	scaffold_14	62747	63787	1624	-	mRNA_3404	11.3377	9.94585	11.1246	257.456	388.836	320.601	1.12676	0.937538	0.98383	15.734	25.4287	22.1233	166.55	-4.90073	1.84e-44	3.83e-42	DOWN	glutathione S-transferase C-terminal-like protein	-	[ko00480:Glutathione metabolism][ko00980:Metabolism of xenobiotics by cytochrome P450]	-
mRNA_2299	scaffold_8	565687	567952	4066	-	mRNA_2299	3102.47	3340.28	3124.16	61124.3	71189.8	30613.1	123.15	125.762	110.354	1492	1859.49	843.742	28749	-4.09001	2.28e-44	4.66e-42	DOWN	isocitrate lyase	[GO:0009514:glyoxysome][GO:0004451:isocitrate lyase activity][GO:0046872:metal ion binding][GO:0046421:methylisocitrate lyase activity][GO:0006097:glyoxylate cycle][GO:0006099:tricarboxylic acid cycle]	[ko00630:Glyoxylate and dicarboxylate metabolism]	-
mRNA_8710	scaffold_51	211422	213344	3060	-	mRNA_8710	881.098	928.789	1125.44	9187.36	6738.94	6702.3	46.4727	46.4653	52.8229	297.982	233.891	245.455	4260.65	-2.94686	2.47e-44	4.98e-42	DOWN	hypothetical protein	-	-	-
mRNA_9301	scaffold_58	42255	44289	3726	+	mRNA_9301	803.354	779.602	582.188	57.2124	53.859	71.4854	34.7984	32.0304	22.441	1.52394	1.53518	2.15003	391.283	3.56386	2.8e-44	5.54e-42	UP	hypothetical protein	-	-	-
mRNA_12770	scaffold_134	1018	953	7920	+	mRNA_12770	1464.99	1573.74	1475.86	6553.2	6371.12	6253.89	29.8541	30.4187	26.7635	82.1202	85.4348	88.4902	3948.8	-2.08671	6.18e-44	1.21e-41	DOWN	hypothetical protein	[GO:0005829:cytosol][GO:0033290:eukaryotic 48S preinitiation complex][GO:0005525:GTP binding][GO:0003924:GTPase activity][GO:0046872:metal ion binding][GO:0003743:translation initiation factor activity][GO:0002183:cytoplasmic translational initiation]	[ko03013:RNA transport]	Uncharacterized protein (Fragment) OS=Chaetothyriales sp. CBS 135597 OX=2249420 GN=DV738_g613 PE=3 SV=1
mRNA_4362	scaffold_19	118720	120128	2190	-	mRNA_4362	406.536	461.334	420.881	3.57577	9.19544	3.24934	29.9606	32.2481	27.6018	0.162049	0.445936	0.166273	217.462	6.37453	4.49e-43	8.63e-41	UP	ZIP-like iron-zinc transporter	[GO:0005783:endoplasmic reticulum][GO:0005789:endoplasmic reticulum membrane][GO:0005887:integral component of plasma membrane][GO:0005886:plasma membrane][GO:0000006:high-affinity zinc transmembrane transporter activity][GO:0005385:zinc ion transmembrane transporter activity][GO:0071578:zinc ion import across plasma membrane][GO:0071577:zinc ion transmembrane transport]	-	C6 transcription factor OS=Pyrenophora tritici-repentis OX=45151 GN=Ptr86124_09218 PE=4 SV=1
mRNA_4633	scaffold_20	324507	324971	690	+	mRNA_4633	1540.3	963.982	698.996	42.9093	51.2317	35.7427	360.29	213.872	145.495	6.17197	7.88558	5.80508	555.527	4.62932	6.42e-43	1.22e-40	UP		-	-	-
mRNA_7246	scaffold_38	125306	128493	4986	-	mRNA_7246	298.828	363.406	275.334	2100.17	1797.05	2123.98	9.67308	11.1577	7.93102	41.8046	38.2783	47.7385	1159.8	-2.6821	2.62e-42	4.9e-40	DOWN	hypothetical protein	[GO:0005634:nucleus][GO:0009405:pathogenesis][GO:0030435:sporulation resulting in formation of a cellular spore]	-	Spore development regulator vosA OS=Emericella nidulans (strain FGSC A4 / ATCC 38163 / CBS 112.46 / NRRL 194 / M139) OX=227321 GN=vosA PE=1 SV=2
mRNA_5167	scaffold_23	388312	390202	2616	-	mRNA_5167	20.2458	17.5965	25.0304	736.61	395.404	433.245	1.24909	1.02973	1.3742	27.9461	16.0527	18.5595	271.355	-4.64461	4.18e-42	7.7e-40	DOWN		-	-	-
mRNA_8262	scaffold_47	83562	84589	1620	+	mRNA_8262	215.415	247.116	213.222	1584.07	1244.01	1597.59	21.4614	23.3517	18.9033	97.0466	81.5555	110.515	850.237	-2.71092	9.87e-42	1.79e-39	DOWN	hypothetical protein	-	-	-
mRNA_8978	scaffold_54	176155	179934	5144	+	mRNA_8978	1138.62	1226.4	1221.85	4833.25	5169.15	5309.42	35.7252	36.4976	34.1145	93.2524	106.724	115.669	3149.78	-2.09389	1.51e-41	2.69e-39	DOWN	dynamin protein dnm1	[GO:0005737:cytoplasm][GO:0005829:cytosol][GO:0016020:membrane][GO:0005741:mitochondrial outer membrane][GO:0005739:mitochondrion][GO:0005777:peroxisome][GO:0005525:GTP binding][GO:0003924:GTPase activity][GO:0042802:identical protein binding][GO:0008017:microtubule binding][GO:0042803:protein homodimerization activity][GO:0001300:chronological cell aging][GO:0016236:macroautophagy][GO:0061024:me…	[ko04217:Necroptosis][ko04668:TNF signaling pathway]	RNA polymerase III transcription factor (TF)IIIC subunit family protein OS=Aspergillus niger OX=5061 GN=ATCC64974_54260 PE=3 SV=1
mRNA_11864	scaffold_101	32109	33504	2408	+	mRNA_11864	1174.26	1036.66	863.084	127.536	144.5	136.472	78.705	65.9044	51.4776	5.25651	6.37316	6.35123	580.419	2.91264	3.1e-41	5.47e-39	UP	hypothetical protein	-	-	-
mRNA_1731	scaffold_6	364946	367301	3210	+	mRNA_1731	544.207	571.504	662.841	3929.78	3105.43	3290.49	27.3624	27.2551	29.6569	121.502	102.745	114.875	2017.38	-2.53798	4.97e-41	8.64e-39	DOWN	APC amino acid permease	[GO:0005737:cytoplasm][GO:0016021:integral component of membrane][GO:0015171:amino acid transmembrane transporter activity][GO:0003333:amino acid transmembrane transport]	-	Zn(2)-C6 fungal-type domain-containing protein OS=Penicillium brasilianum OX=104259 GN=PEBR_38626 PE=4 SV=1
mRNA_4205	scaffold_18	182122	182684	996	+	mRNA_4205	967.75	977.754	859.376	132.304	137.932	97.4801	156.819	150.281	123.921	13.1836	14.7078	10.968	528.766	2.93526	1.03e-40	1.76e-38	UP		-	-	-
mRNA_2546	scaffold_10	24236	25116	1476	-	mRNA_2546	626	742.879	755.546	3400.56	3368.16	3716.16	68.4516	77.0485	73.5184	228.658	242.354	282.149	2101.55	-2.30341	1.15e-40	1.95e-38	DOWN	hypothetical protein	[GO:0016021:integral component of membrane][GO:0005743:mitochondrial inner membrane][GO:0005758:mitochondrial intermembrane space][GO:0015035:protein disulfide oxidoreductase activity][GO:0045041:protein import into mitochondrial intermembrane space][GO:0022417:protein maturation by protein folding]	-	-
mRNA_2248	scaffold_8	428216	429157	1674	-	mRNA_2248	1222.04	1436.03	1931.97	16051.7	11427.3	13144.6	117.821	131.323	165.755	951.668	724.99	879.962	7535.61	-3.14602	1.38e-40	2.31e-38	DOWN	hypothetical protein	-	-	Zn(2)-C6 fungal-type domain-containing protein OS=Zymoseptoria tritici ST99CH_1A5 OX=1276529 GN=ZT1A5_G10196 PE=4 SV=1
mRNA_7252	scaffold_38	147504	150236	4506	-	mRNA_7252	1158.87	1183.56	1164.38	4940.53	6053.22	6128.25	41.5087	40.2097	37.1128	108.819	142.672	152.411	3438.13	-2.28761	1.89e-40	3.12e-38	DOWN	hypothetical protein	-	-	-
mRNA_8717	scaffold_51	222816	223701	1326	-	mRNA_8717	366.854	457.509	423.662	2444.64	2221.35	2089.32	44.6525	52.8189	45.8878	182.975	177.917	176.576	1333.89	-2.43621	2.97e-40	4.84e-38	DOWN	hypothetical protein	[GO:0005829:cytosol][GO:0005634:nucleus][GO:0016491:oxidoreductase activity][GO:0110095:cellular detoxification of aldehyde]	-	Uncharacterized protein OS=Penicillium polonicum OX=60169 GN=PENPOL_c015G05489 PE=4 SV=1
mRNA_2277	scaffold_8	501659	502676	1350	+	mRNA_2277	432.45	385.593	464.452	2273	2469.63	2052.5	51.7009	43.7248	49.4116	167.104	194.286	170.38	1346.27	-2.40602	5.76e-40	9.27e-38	DOWN	glutathione S-transferase	[GO:0004602:glutathione peroxidase activity][GO:0004364:glutathione transferase activity]	[ko00480:Glutathione metabolism][ko00980:Metabolism of xenobiotics by cytochrome P450]	Fungal specific transcription factor domain protein OS=Byssochlamys spectabilis (strain No. 5 / NBRC 109023) OX=1356009 GN=PVAR5_1659 PE=3 SV=1
mRNA_8572	scaffold_50	109608	110959	2058	-	mRNA_8572	152483	192946	230175	11253	5430.56	3618.68	11958.4	14352.4	16063.3	542.679	280.249	197.049	99317.9	4.82539	6.24e-40	9.92e-38	UP		-	-	-
mRNA_4340	scaffold_19	36116	37404	2238	+	mRNA_4340	5032.3	7885.53	9994.53	477.962	711.99	541.556	362.912	539.391	641.392	21.196	33.7876	27.1177	4107.31	3.72649	8.95e-40	1.41e-37	UP	hypothetical protein	-	-	-
mRNA_3757	scaffold_15	513321	514337	1914	+	mRNA_3757	1044.68	1058.85	874.208	144.223	91.9544	108.311	88.0924	84.6887	65.5986	7.47849	5.1024	6.34164	553.705	3.11031	1.36e-39	2.12e-37	UP	hypothetical protein	-	-	-
mRNA_9305	scaffold_58	52072	54575	4150	-	mRNA_9305	692.407	801.789	756.473	84.6267	118.227	94.2308	26.9283	29.5764	26.1798	2.02386	3.02561	2.54457	424.625	2.9248	2.35e-39	3.6e-37	UP	hypothetical protein	-	-	-
mRNA_4477	scaffold_19	405718	408180	3886	-	mRNA_4477	310.976	293.785	321.686	1555.46	1378	1552.1	12.9157	11.5734	11.8892	39.7263	37.6609	44.7597	902.002	-2.27621	2.44e-39	3.69e-37	DOWN	hypothetical WD-repeat protein	[GO:0005730:nucleolus][GO:0110136:protein-RNA complex remodeling][GO:0000027:ribosomal large subunit assembly]	-	-
mRNA_8500	scaffold_49	147490	148945	2488	-	mRNA_8500	1852.9	2325.8	2399.21	162.102	273.236	151.636	120.198	143.105	138.497	6.46634	11.6636	6.83001	1194.15	3.48954	2.92e-39	4.37e-37	UP	hypothetical protein	-	-	-
mRNA_10374	scaffold_72	111013	117769	9204	+	mRNA_10374	2793.11	3194.91	3290.1	15058.8	15841.1	13170.6	48.9787	53.1392	51.3398	162.381	182.79	160.362	8891.44	-2.24792	3.64e-39	5.38e-37	DOWN	hypothetical protein	[GO:0016021:integral component of membrane][GO:0016020:membrane][GO:0005524:ATP binding][GO:0016887:ATPase activity][GO:0042626:ATPase activity, coupled to transmembrane movement of substances][GO:0009405:pathogenesis][GO:0055085:transmembrane transport]	-	Multidrug resistance protein fer6 OS=Ustilago maydis (strain 521 / FGSC 9021) OX=237631 GN=fer6 PE=2 SV=1
mRNA_1677	scaffold_6	214968	217608	3824	+	mRNA_1677	702.125	627.354	1070.74	10318.5	6975.4	8135.25	29.6341	25.1147	40.2151	267.806	193.729	238.409	4638.23	-3.40586	3.75e-39	5.49e-37	DOWN	hypothetical protein	[GO:0016021:integral component of membrane][GO:0022857:transmembrane transporter activity]	-	Putative MFS-type transporter PB1E7,08c OS=Talaromyces islandicus OX=28573 GN=PISL3812_05501 PE=4 SV=1
mRNA_11921	scaffold_102	59103	61053	3120	-	mRNA_11921	428.401	410.075	317.978	3031.06	2242.37	2676.37	22.1611	20.1206	14.6374	96.4189	76.3304	96.1306	1517.71	-2.78046	4.33e-39	6.27e-37	DOWN	FAD/NAD(P)-binding domain-containing protein	[GO:0016021:integral component of membrane][GO:0071949:FAD binding][GO:0004497:monooxygenase activity]	[ko00621:Dioxin degradation][ko00624:Polycyclic aromatic hydrocarbon degradation][ko00626:Naphthalene degradation]	Fungal_trans domain-containing protein OS=Cladophialophora immunda OX=569365 GN=PV07_08301 PE=4 SV=1
mRNA_776	scaffold_3	225265	229029	6826	+	mRNA_776	914.301	973.928	952.081	4252.79	3722.84	3985.85	21.6181	21.8421	20.0322	61.8342	57.9231	65.4373	2466.96	-2.07431	7.91e-39	1.13e-36	DOWN	hypothetical protein	[GO:0072659:protein localization to plasma membrane]	-	-
mRNA_2412	scaffold_9	228834	230855	3018	+	mRNA_2412	883.527	1217.22	1298.8	11802.4	7609.88	10522.4	47.2494	61.7422	61.8079	388.127	267.795	390.721	5555.72	-3.13859	9.82e-39	1.39e-36	DOWN	kinase-like protein	[GO:0005737:cytoplasm][GO:0005829:cytosol][GO:1990315:Mcs4 RR-MAPKKK complex][GO:0005634:nucleus][GO:0005524:ATP binding][GO:0004708:MAP kinase kinase activity][GO:0004672:protein kinase activity][GO:0004674:protein serine/threonine kinase activity][GO:0000187:activation of MAPK activity][GO:0032147:activation of protein kinase activity][GO:0007049:cell cycle][GO:0051301:cell division][GO:0034605…	-	Putative map kinase kinase ste7 OS=Phaeomoniella chlamydospora OX=158046 GN=UCRPC4_g01130 PE=4 SV=1
mRNA_1064	scaffold_4	140110	140570	600	-	mRNA_1064	277.772	312.147	381.018	2013.16	2071.6	1771.97	74.7194	79.6417	91.2043	333.003	366.69	330.96	1137.94	-2.5936	1.33e-38	1.86e-36	DOWN	hypothetical protein	-	-	-
mRNA_5292	scaffold_24	235029	238179	5810	+	mRNA_5292	747.475	755.885	1132.86	8444.79	6251.58	7083.55	20.7643	19.9165	28.004	144.256	114.277	136.63	4069.36	-3.04703	1.4e-38	1.92e-36	DOWN		-	-	-
mRNA_9615	scaffold_61	178524	180323	2724	-	mRNA_9615	438.119	657.191	629.467	5008.47	3760.93	5052.72	25.9586	36.9333	33.1885	182.482	146.633	207.868	2591.15	-3.00269	1.4e-38	1.92e-36	DOWN	hypothetical protein	[GO:0005829:cytosol][GO:0005634:nucleus][GO:0000981:DNA-binding transcription factor activity, RNA polymerase II-specific][GO:0000978:RNA polymerase II proximal promoter sequence-specific DNA binding][GO:0008270:zinc ion binding][GO:1901522:positive regulation of transcription from RNA polymerase II promoter involved in cellular response to chemical stimulus][GO:0006351:transcription, DNA-templat…	-	Zn(2)-C6 fungal-type domain-containing protein OS=Sparassis crispa OX=139825 GN=SCP_0507880 PE=4 SV=1
mRNA_50	scaffold_1	125454	128204	4446	+	mRNA_50	1942.79	2940.15	1798.48	76.2832	153.695	58.4881	70.5264	101.235	58.0975	1.70287	3.67143	1.47424	1161.65	4.53993	1.45e-38	1.96e-36	UP	hypothetical protein	-	-	-
mRNA_10217	scaffold_70	25118	26983	3322	-	mRNA_10217	1000.14	853.048	902.947	4077.57	3806.91	4098.5	48.5912	39.3103	39.0377	121.821	121.707	138.26	2456.52	-2.12035	1.77e-38	2.37e-36	DOWN	hypothetical protein	-	-	-
mRNA_6594	scaffold_32	343001	346798	5988	+	mRNA_6594	706.984	1619.64	3041.65	36.9497	32.8408	25.9947	19.0556	41.4067	72.954	0.612421	0.582474	0.486489	910.677	5.81055	2.62e-38	3.48e-36	UP	hypothetical protein	[GO:0033991:aldos-2-ulose dehydratase activity][GO:0016836:hydro-lyase activity][GO:0016853:isomerase activity][GO:0046872:metal ion binding][GO:0008152:metabolic process]	-	-
mRNA_12321	scaffold_114	64949	67134	2532	-	mRNA_12321	276.963	217.279	205.805	1456.53	1307.07	1476.28	17.6544	13.1367	11.6739	57.0923	54.8249	65.3395	823.321	-2.59796	2.7e-38	3.54e-36	DOWN	H+/Ca2+ exchanger Vxc1-like protein	[GO:0005623:cell][GO:0005783:endoplasmic reticulum][GO:0005789:endoplasmic reticulum membrane][GO:0000324:fungal-type vacuole][GO:0000329:fungal-type vacuole membrane][GO:0016021:integral component of membrane][GO:0015369:calcium:proton antiporter activity][GO:0046872:metal ion binding][GO:0140146:calcium ion import into vacuole][GO:0070588:calcium ion transmembrane transport][GO:0006874:cellular…	-	Fungal_trans domain-containing protein OS=Penicillium steckii OX=303698 GN=PENSTE_c002G04501 PE=3 SV=1
mRNA_7341	scaffold_39	41535	45504	7166	-	mRNA_7341	1011.48	1300.61	1696.5	12740.5	9703.81	10929.7	22.7812	27.7846	34.0016	176.454	143.817	170.923	6230.43	-3.05786	3.36e-38	4.37e-36	DOWN	hypothetical protein	[GO:0005829:cytosol][GO:0005794:Golgi apparatus][GO:0005634:nucleus][GO:0000981:DNA-binding transcription factor activity, RNA polymerase II-specific][GO:0000977:RNA polymerase II regulatory region sequence-specific DNA binding][GO:0003714:transcription corepressor activity][GO:0061630:ubiquitin protein ligase activity][GO:0008270:zinc ion binding][GO:0000122:negative regulation of transcription …	-	FKBP12-associated protein 1 homolog OS=Sparassis crispa OX=139825 GN=SCP_1500240 PE=4 SV=1
mRNA_9829	scaffold_64	121692	122509	1530	-	mRNA_9829	588.748	630.414	627.613	2742.62	3138.27	3607.85	62.106	63.0765	58.9145	177.908	217.843	264.257	1889.25	-2.36135	5.83e-38	7.51e-36	DOWN		-	-	-
mRNA_3406	scaffold_14	66180	69193	4080	+	mRNA_3406	267.245	316.737	245.668	1994.09	1552.72	1613.84	10.5717	11.8842	8.6479	48.5072	40.4181	44.3271	998.382	-2.63595	1.29e-37	1.64e-35	DOWN	hypothetical protein	[GO:0005829:cytosol][GO:0005847:mRNA cleavage and polyadenylation specificity factor complex][GO:0005634:nucleus][GO:0003723:RNA binding][GO:0006379:mRNA cleavage][GO:0006378:mRNA polyadenylation]	[ko03015:mRNA surveillance pathway]	Protein cft1 OS=Schizosaccharomyces pombe (strain 972 / ATCC 24843) OX=284812 GN=cft1 PE=3 SV=1
mRNA_7104	scaffold_37	75330	76876	2392	+	mRNA_7104	939.405	858.403	999.36	166.869	166.831	138.638	63.3851	54.9368	60.0043	6.92368	7.40732	6.4952	544.918	2.56776	1.47e-37	1.86e-35	UP	hypothetical protein	-	-	-
mRNA_6163	scaffold_29	383865	384983	1590	-	mRNA_6163	545.017	638.065	719.391	5027.54	3436.47	4422.35	55.3234	61.4328	64.9815	313.819	229.54	311.692	2464.8	-2.76033	6.04e-37	7.55e-35	DOWN	hypothetical protein	-	-	Uncharacterized protein OS=Nectria haematococca (strain 77-13-4 / ATCC MYA-4622 / FGSC 9596 / MPVI) OX=660122 GN=NECHADRAFT_81641 PE=4 SV=1
mRNA_7017	scaffold_36	181778	183718	2970	-	mRNA_7017	643.817	983.874	835.272	5404.19	8006.6	6405.52	34.9866	50.7126	40.3918	180.591	286.309	241.695	3713.21	-3.00807	7.05e-37	8.73e-35	DOWN	FAD/NAD(P)-binding domain-containing protein	[GO:0016021:integral component of membrane][GO:0071949:FAD binding][GO:0004497:monooxygenase activity]	[ko00621:Dioxin degradation][ko00624:Polycyclic aromatic hydrocarbon degradation][ko00626:Naphthalene degradation]	Unplaced genomic scaffold supercont1.8, whole genome shotgun sequence OS=Fonsecaea pedrosoi CBS 271.37 OX=1442368 GN=Z517_11410 PE=4 SV=1
mRNA_2016	scaffold_7	479673	480476	1488	-	mRNA_2016	637.338	714.571	609.072	4481.64	5353.06	3426.97	69.1294	73.5149	58.7878	298.92	382.07	258.094	2537.11	-2.7572	1.45e-36	1.78e-34	DOWN	hypothetical protein	-	-	-
mRNA_12414	scaffold_117	65306	66770	2484	+	mRNA_12414	3488.76	4174.2	2998.08	448.164	346.799	552.387	226.681	257.249	173.346	17.9063	14.8276	24.9208	2001.4	2.98289	2.33e-36	2.84e-34	UP	hypothetical protein	-	-	-
mRNA_5338	scaffold_24	363023	363949	1622	+	mRNA_5338	2089.37	2120.76	2730.16	16365.1	12387.6	12729.8	207.902	200.158	241.746	1001.36	811.109	879.511	8070.47	-2.57961	7.96e-36	9.58e-34	DOWN	nuclear protein	-	-	-
mRNA_1678	scaffold_6	218510	220020	2442	+	mRNA_1678	43.7309	48.1991	39.8632	626.952	369.131	574.049	2.89027	3.02153	2.34449	25.4806	16.0538	26.3435	283.654	-3.57293	8.63e-36	1.03e-33	DOWN	hypothetical protein	[GO:0016021:integral component of membrane][GO:0005886:plasma membrane][GO:0055085:transmembrane transport]	-	Uncharacterized protein OS=Talaromyces atroroseus OX=1441469 GN=UA08_04976 PE=4 SV=1
mRNA_5709	scaffold_27	22607	23852	1828	-	mRNA_5709	2343.65	2689.97	3931.62	333.739	332.349	404.001	206.925	225.27	308.899	18.1197	19.3091	24.7672	1672.56	3.06577	1.14e-35	1.34e-33	UP		-	-	-
mRNA_9091	scaffold_55	197642	199771	3492	+	mRNA_9091	48.5899	41.3135	22.2492	1237.22	1525.13	562.135	2.24578	1.81114	0.915086	35.1636	46.3849	18.04	572.772	-4.88373	1.25e-35	1.47e-33	DOWN	MFS general substrate transporter	[GO:0000329:fungal-type vacuole membrane][GO:0005887:integral component of plasma membrane][GO:0000297:spermine transmembrane transporter activity][GO:0006855:drug transmembrane transport][GO:1903710:spermine transmembrane transport]	-	MFS general substrate transporter OS=Aspergillus violaceofuscus CBS 115571 OX=1450538 GN=BO99DRAFT_430030 PE=4 SV=1
mRNA_2985	scaffold_12	99197	99576	2532	-	mRNA_2985	890.006	712.276	761.108	96.5459	122.168	127.807	56.7316	43.0643	43.1722	3.78435	5.12434	5.65668	451.652	2.76932	2.75e-35	3.19e-33	UP	hypothetical protein	-	-	-
mRNA_6583	scaffold_32	318348	319082	1348	-	mRNA_6583	497.237	450.624	362.477	39.3335	30.2136	46.5738	59.5346	51.1749	38.62	2.89597	2.38043	3.87188	237.743	3.48844	4.7e-35	5.41e-33	UP		-	-	-
mRNA_6992	scaffold_36	123670	126537	5184	-	mRNA_6992	606.564	874.47	863.084	98.9298	64.3681	80.1503	18.8846	25.8234	23.9117	1.89401	1.31871	1.73265	431.261	3.26487	5.23e-35	5.96e-33	UP	Piwi-domain-containing protein	[GO:0033167:ARC complex][GO:0000781:chromosome, telomeric region][GO:0005829:cytosol][GO:0031934:mating-type region heterochromatin][GO:0031618:nuclear pericentric heterochromatin][GO:1990707:nuclear subtelomeric heterochromatin][GO:0030958:RITS complex][GO:0016891:endoribonuclease activity, producing 5'-phosphomonoesters][GO:0003723:RNA binding][GO:0003727:single-stranded RNA binding][GO:0007049…	-	Protein argonaute OS=Schizosaccharomyces pombe (strain 972 / ATCC 24843) OX=284812 GN=ago1 PE=1 SV=1
mRNA_4907	scaffold_22	117918	118589	1086	+	mRNA_4907	106.088	83.3921	65.8206	644.831	666.012	621.706	15.7664	11.7551	8.70469	58.9302	65.1323	64.1543	364.642	-2.91688	6.54e-35	7.33e-33	DOWN	hypothetical protein	[GO:0005759:mitochondrial matrix][GO:0005739:mitochondrion][GO:0051537:2 iron, 2 sulfur cluster binding][GO:0005506:iron ion binding][GO:0051536:iron-sulfur cluster binding][GO:0005198:structural molecule activity][GO:0009102:biotin biosynthetic process][GO:0016226:iron-sulfur cluster assembly][GO:0106035:protein maturation by [4Fe-4S] cluster transfer][GO:0097428:protein maturation by iron-sulfu…	-	-
mRNA_6506	scaffold_32	89305	91717	4408	+	mRNA_6506	677.83	625.058	627.613	17.8789	56.4863	23.8285	24.8184	21.7076	20.449	0.40255	1.36096	0.605794	338.116	4.31349	9.96e-35	1.11e-32	UP	cholesterol 7-alpha-monooxygenase	-	[ko00120:Primary bile acid biosynthesis][ko00140:Steroid hormone biosynthesis]	-
mRNA_7975	scaffold_44	180205	181200	1542	-	mRNA_7975	268.054	257.827	242.887	1135.9	1324.14	1453.54	28.0566	25.5963	22.6226	73.1103	91.1999	105.636	780.392	-2.34759	1.01e-34	1.11e-32	DOWN	hypothetical protein	-	-	-
mRNA_11601	scaffold_95	30136	32597	3654	-	mRNA_11601	1232.56	1330.45	990.09	177.597	215.436	178.713	54.4423	55.7394	38.9159	4.82379	6.26172	5.48099	687.475	2.63754	1.11e-34	1.2e-32	UP	hypothetical protein	-	-	Uncharacterized protein OS=Talaromyces cellulolyticus OX=1472165 GN=TCE0_044f16644 PE=4 SV=1
mRNA_7812	scaffold_43	55805	56425	1134	+	mRNA_7812	1422.88	2224.81	5848.76	129432	96146.2	102714	202.511	300.34	740.751	11327.9	9004.57	10150.5	56298.1	-5.11158	1.11e-34	1.2e-32	DOWN	hypothetical protein	-	-	-
mRNA_906	scaffold_3	525330	526600	2316	-	mRNA_906	168.445	198.917	173.358	1153.78	919.544	1281.32	11.7386	13.1482	10.7505	49.4433	42.1675	61.9997	649.228	-2.63302	1.21e-34	1.29e-32	DOWN	hypothetical protein	-	[ko03013:RNA transport]	-
mRNA_11991	scaffold_104	49781	50651	1430	-	mRNA_11991	785.537	892.066	996.579	6468.58	6974.08	4525.24	88.6597	95.4979	100.092	448.946	517.959	354.63	3440.35	-2.74835	1.28e-34	1.35e-32	DOWN	hypothetical protein	-	-	Zn(2)-C6 fungal-type domain-containing protein OS=Penicillium nalgiovense OX=60175 GN=PENNAL_c0104G01135 PE=4 SV=1
mRNA_5627	scaffold_26	188343	190391	3634	+	mRNA_5627	209.747	215.748	240.106	1221.72	1350.42	1810.96	9.31549	9.08857	9.48942	33.3664	39.4663	55.8464	841.45	-2.7202	1.3e-34	1.36e-32	DOWN	hypothetical protein	-	-	Zn(2)-C6 fungal-type domain-containing protein OS=[Candida] inconspicua OX=52247 GN=CANINC_001760 PE=4 SV=1
mRNA_3724	scaffold_15	440325	441741	2478	+	mRNA_3724	17972.6	11759.8	13715.7	728.266	1576.36	838.329	1170.59	726.494	794.948	29.1682	67.5613	37.9126	7765.18	3.78965	1.72e-34	1.79e-32	UP	glutathione S-transferase-like protein	[GO:0004364:glutathione transferase activity]	[ko00480:Glutathione metabolism][ko00980:Metabolism of xenobiotics by cytochrome P450]	Uncharacterized protein OS=Fusarium oxysporum f. sp. cubense OX=61366 GN=FocTR4_00004230 PE=3 SV=1
mRNA_3146	scaffold_12	509404	512103	4876	+	mRNA_3146	979.897	1377.12	1280.26	126.344	160.263	87.7321	32.4349	43.2355	37.7099	2.57165	3.49072	2.01635	668.602	3.28502	2.25e-34	2.32e-32	UP	hypothetical protein	-	-	-
mRNA_223	scaffold_1	590426	593183	4490	-	mRNA_223	743.426	803.319	725.88	4087.11	3345.83	4801.44	26.7231	27.3889	23.2188	90.3423	79.1409	119.838	2417.83	-2.42851	2.39e-34	2.45e-32	DOWN	hypothetical protein	[GO:0005829:cytosol][GO:1990429:peroxisomal importomer complex][GO:0005778:peroxisomal membrane][GO:0005052:peroxisome matrix targeting signal-1 binding][GO:0030674:protein binding, bridging][GO:0016560:protein import into peroxisome matrix, docking]	[ko04146:Peroxisome]	TPR_REGION domain-containing protein OS=Saitoella complicata (strain BCRC 22490 / CBS 7301 / JCM 7358 / NBRC 10748 / NRRL Y-17804) OX=698492 GN=G7K_4841-t1 PE=4 SV=1
mRNA_4535	scaffold_20	61237	63159	3136	+	mRNA_4535	2751.81	4077.03	5471.45	270.567	436.126	283.775	141.624	199.022	250.581	8.56288	14.77	10.1407	2215.13	3.63557	3.31e-34	3.35e-32	UP	hypothetical protein	-	-	-
mRNA_11375	scaffold_90	10289	8947	4266	-	mRNA_11375	1013.91	916.548	781.503	4460.18	4633.19	3910.03	38.3596	32.8903	26.3107	103.766	115.346	102.714	2619.23	-2.26105	3.82e-34	3.84e-32	DOWN	hypothetical protein	-	-	-
mRNA_4576	scaffold_20	172089	172632	636	-	mRNA_4576	143.34	127.766	176.14	1259.86	1395.08	903.315	36.3753	30.7532	39.776	196.602	232.962	159.167	667.584	-2.99351	4.53e-34	4.53e-32	DOWN	hypothetical protein	[GO:0016021:integral component of membrane][GO:0005886:plasma membrane]	-	-
mRNA_5524	scaffold_25	363486	365621	3300	-	mRNA_5524	295.589	274.658	236.398	1222.91	1255.83	1315.98	14.4567	12.7412	10.2885	36.7793	40.4168	44.6895	766.896	-2.23302	6.45e-34	6.39e-32	DOWN	MFS general substrate transporter	[GO:0016021:integral component of membrane][GO:0022857:transmembrane transporter activity]	-	MFS domain-containing protein OS=Cytospora leucostoma OX=1230097 GN=VPNG_04198 PE=4 SV=1
mRNA_3875	scaffold_16	277969	282259	6636	+	mRNA_3875	557.974	486.582	409.756	39.3335	31.5272	14.0805	13.5707	11.2249	8.86831	0.588271	0.504572	0.237783	256.542	4.10972	6.91e-34	6.79e-32	UP	hypothetical protein	[GO:0016491:oxidoreductase activity][GO:0031177:phosphopantetheine binding][GO:0016740:transferase activity][GO:0008610:lipid biosynthetic process]	-	Carrier domain-containing protein OS=Phellinidium pouzarii OX=167371 GN=EW145_g7002 PE=4 SV=1
mRNA_10542	scaffold_75	21648	22651	1494	-	mRNA_10542	1158.06	1161.37	1211.65	92.9701	182.595	133.223	125.105	119.002	116.48	6.1761	12.9802	9.99305	656.645	3.1136	1.18e-33	1.15e-31	UP	hypothetical protein	-	[ko04144:Endocytosis][ko04217:Necroptosis]	-
mRNA_5247	scaffold_24	142113	143049	1626	+	mRNA_5247	1482.8	1939.44	1603.8	272.951	337.604	309.77	147.183	182.595	141.661	16.6604	22.0511	21.3496	991.061	2.44988	1.37e-33	1.33e-31	UP	hypothetical protein	-	-	-
mRNA_9614	scaffold_61	177508	178518	1792	+	mRNA_9614	343.369	439.913	444.984	2129.97	1912.65	2337.36	30.9256	37.5804	35.6638	117.966	113.355	146.17	1268.04	-2.3774	1.6e-33	1.52e-31	DOWN		-	-	-
mRNA_2825	scaffold_11	263814	266134	4100	+	mRNA_2825	1352.42	1437.56	1510.17	283.678	338.918	267.529	53.2382	53.6753	52.9008	6.86694	8.77918	7.31235	865.045	2.27388	1.97e-33	1.87e-31	UP	cytochrome P450	-	[ko00120:Primary bile acid biosynthesis][ko00140:Steroid hormone biosynthesis]	-
mRNA_6576	scaffold_32	297953	299259	2298	-	mRNA_6576	476.991	496.527	450.546	53.6366	68.309	74.7347	33.5009	33.077	28.1586	2.3165	3.15698	3.64454	270.124	2.85471	2.46e-33	2.3e-31	UP	acid protease	[GO:0005576:extracellular region][GO:0004190:aspartic-type endopeptidase activity][GO:0006508:proteolysis]	[ko04071:Sphingolipid signaling pathway][ko04140:Autophagy - animal][ko04142:Lysosome][ko04210:Apoptosis]	Glycosyltransferase family 1 protein OS=Stemphylium lycopersici OX=183478 GN=DDE83_005235 PE=3 SV=1
mRNA_7896	scaffold_43	245710	248737	4038	-	mRNA_7896	344.179	527.13	537.689	3460.16	3341.88	4935.74	13.7567	19.9841	19.1243	85.0454	87.896	136.98	2191.13	-3.05879	2.92e-33	2.7e-31	DOWN	hypothetical protein	[GO:0005783:endoplasmic reticulum][GO:0016021:integral component of membrane][GO:0022857:transmembrane transporter activity]	-	BQ5605_C013g07388 protein OS=Microbotryum silenes-dioicae OX=796604 GN=BQ5605_C013g07388 PE=4 SV=1
mRNA_531	scaffold_2	450251	452817	4674	+	mRNA_531	6480.28	7331.62	7450.7	32557.4	36924.9	48393.4	223.769	240.129	228.944	691.326	839.025	1160.29	23189.7	-2.4709	3.36e-33	3.09e-31	DOWN	ATP-dependent metallopeptidase Hfl	[GO:0005745:m-AAA complex][GO:0005743:mitochondrial inner membrane][GO:0005739:mitochondrion][GO:0005524:ATP binding][GO:0016887:ATPase activity][GO:0004222:metalloendopeptidase activity][GO:0008270:zinc ion binding][GO:0042407:cristae formation][GO:0008053:mitochondrial fusion][GO:0034982:mitochondrial protein processing][GO:0006465:signal peptide processing]	-	Zn(2)-C6 fungal-type domain-containing protein OS=Venustampulla echinocandica OX=2656787 GN=BP5553_09517 PE=3 SV=1
mRNA_8093	scaffold_45	189461	190037	816	+	mRNA_8093	54.2588	70.386	112.173	941.621	876.194	733.267	10.7319	13.2047	19.7433	114.527	114.039	100.703	464.65	-3.43421	4.26e-33	3.89e-31	DOWN		-	-	-
mRNA_10236	scaffold_70	70419	72767	4134	-	mRNA_10236	3356.75	3087.04	2645.8	56530.6	24787	30244.8	131.052	114.315	91.9197	1357.17	636.791	819.881	20108.7	-3.61746	6.21e-33	5.63e-31	DOWN	malate synthase	[GO:0005737:cytoplasm][GO:0009514:glyoxysome][GO:0005782:peroxisomal matrix][GO:0005777:peroxisome][GO:0004474:malate synthase activity][GO:0045733:acetate catabolic process][GO:0015976:carbon utilization][GO:0009062:fatty acid catabolic process][GO:0006097:glyoxylate cycle][GO:0006099:tricarboxylic acid cycle]	[ko00620:Pyruvate metabolism][ko00630:Glyoxylate and dicarboxylate metabolism]	Malate synthase OS=Colletotrichum simmondsii OX=703756 GN=CSIM01_07985 PE=3 SV=1
mRNA_8030	scaffold_45	28382	30289	3132	-	mRNA_8030	2116.09	1744.35	1597.31	9453.16	8511.03	7933.8	109.046	85.2599	73.2468	299.555	288.605	283.877	5225.96	-2.24632	6.63e-33	5.97e-31	DOWN	hypothetical protein	-	-	-
mRNA_1100	scaffold_4	222705	223781	1588	-	mRNA_1100	264.815	293.02	365.258	1495.87	1649.92	1727.56	26.9146	28.2475	33.0347	93.4896	110.346	121.914	966.074	-2.40166	6.72e-33	6.01e-31	DOWN	hypothetical protein	[GO:0005829:cytosol][GO:0005634:nucleus][GO:0005681:spliceosomal complex][GO:0005686:U2 snRNP][GO:0045292:mRNA cis splicing, via spliceosome][GO:0000398:mRNA splicing, via spliceosome]	[ko03040:Spliceosome]	-
mRNA_3240	scaffold_13	203265	206246	4740	-	mRNA_3240	2772.87	2790.19	3028.67	11273.2	10220.1	12547.9	94.4161	90.1133	91.7689	236.043	228.992	296.662	7105.48	-1.98637	1.29e-32	1.15e-30	DOWN	oligosaccharyl transferase STT3 subunit	[GO:0005783:endoplasmic reticulum][GO:0016021:integral component of membrane][GO:0008250:oligosaccharyltransferase complex][GO:0004579:dolichyl-diphosphooligosaccharide-protein glycotransferase activity][GO:0046872:metal ion binding][GO:0043687:post-translational protein modification][GO:0006487:protein N-linked glycosylation][GO:0018279:protein N-linked glycosylation via asparagine]	[ko00510:N-Glycan biosynthesis][ko00513:Various types of N-glycan biosynthesis][ko04141:Protein processing in endoplasmic reticulum]	-
mRNA_1622	scaffold_6	78331	80244	2358	+	mRNA_1622	362.805	273.893	247.522	2091.83	2129.4	3317.57	24.8328	17.7816	15.0762	88.0448	95.9086	157.669	1403.84	-3.09156	1.34e-32	1.18e-30	DOWN	Aldo/keto reductase	[GO:0016491:oxidoreductase activity][GO:0045122:aflatoxin biosynthetic process]	[ko00980:Metabolism of xenobiotics by cytochrome P450]	MFS domain-containing protein OS=Botrytis porri OX=87229 GN=BPOR_0033g00040 PE=4 SV=1
mRNA_11231	scaffold_87	45035	46199	2090	-	mRNA_11231	1580.79	1092.51	754.619	51.2528	94.5816	82.3165	122.074	80.0227	51.8565	2.43384	4.80623	4.41378	609.346	3.91097	2.87e-32	2.51e-30	UP	hypothetical protein	-	-	-
mRNA_12601	scaffold_125	19351	21104	672	+	mRNA_12601	443.788	386.358	450.546	50.0608	49.9181	66.0698	106.586	88.0144	96.2924	7.3935	7.88919	11.018	241.124	2.94161	3.88e-32	3.38e-30	UP		-	-	-
mRNA_9875	scaffold_65	75524	77889	4168	+	mRNA_9875	2872.48	2810.85	3068.54	778.327	831.53	787.422	111.231	103.239	105.737	18.5334	21.1882	21.1714	1858.19	1.86833	4.35e-32	3.76e-30	UP	hypothetical protein	-	-	Fungal_trans domain-containing protein OS=Mycena chlorophos OX=658473 GN=MCHLO_11420 PE=4 SV=1
mRNA_12412	scaffold_117	61632	63156	2940	-	mRNA_12412	489.949	546.257	923.342	5594.89	6991.16	9546.55	26.8967	28.4435	45.1063	188.871	252.549	363.889	4015.36	-3.49826	4.66e-32	4e-30	DOWN	Indoleamine 2,3-dioxygenase	-	[ko00380:Tryptophan metabolism]	-
mRNA_308	scaffold_1	845732	847054	2094	-	mRNA_308	2519.39	2380.88	2331.53	119.192	292.94	140.805	194.184	174.058	159.914	5.64929	14.8575	7.53547	1297.46	3.71258	5.23e-32	4.46e-30	UP		-	-	-
mRNA_9841	scaffold_64	150454	152443	2950	-	mRNA_9841	2920.26	1475.81	1486.99	175.213	164.204	176.547	159.77	76.5846	72.3948	5.89475	5.91162	6.7067	1066.5	3.51094	5.86e-32	4.96e-30	UP	hypothetical protein	[GO:0005829:cytosol][GO:0005634:nucleus][GO:0016491:oxidoreductase activity]	-	Prostaglandin dehydrogenase OS=Aspergillus parasiticus (strain ATCC 56775 / NRRL 5862 / SRRC 143 / SU-1) OX=1403190 GN=P875_00033880 PE=4 SV=1
mRNA_11860	scaffold_101	25515	26141	1254	+	mRNA_11860	1460.94	1445.97	1259.86	222.89	283.745	185.212	188.031	176.521	144.294	17.6406	24.0311	16.5517	809.77	2.5933	6.89e-32	5.8e-30	UP		-	-	-
mRNA_6968	scaffold_36	61255	63922	4146	-	mRNA_6968	3279.01	3499.41	3745.28	13797.7	12232.6	14617.7	127.647	129.211	129.741	330.293	313.352	395.111	8528.61	-1.94963	7.52e-32	6.28e-30	DOWN	ADP/ATP carrier receptor	[GO:0016021:integral component of membrane][GO:0005742:mitochondrial outer membrane translocase complex][GO:0005739:mitochondrion][GO:0030943:mitochondrion targeting sequence binding][GO:0030150:protein import into mitochondrial matrix]	-	-
mRNA_2384	scaffold_9	149283	150577	2000	+	mRNA_2384	3907.44	1257.77	1077.23	66.7478	43.3499	57.4049	315.325	96.2727	77.3573	3.31229	2.30198	3.21654	1068.32	5.21824	8.9e-32	7.4e-30	UP	hypothetical protein	-	-	Uncharacterized protein OS=Phlebia centrifuga OX=98765 GN=PHLCEN_2v6528 PE=4 SV=1
mRNA_3206	scaffold_13	104126	105988	3348	-	mRNA_3206	320.694	312.147	292.021	2600.78	2992.46	1634.42	15.4597	14.2727	12.5271	77.0974	94.9263	54.7076	1358.75	-2.96571	9.68e-32	7.99e-30	DOWN	actin-like ATPase domain-containing protein	[GO:0005737:cytoplasm][GO:0005524:ATP binding][GO:0004856:xylulokinase activity][GO:0042732:D-xylose metabolic process][GO:0005998:xylulose catabolic process]	[ko00040:Pentose and glucuronate interconversions]	-
mRNA_1911	scaffold_7	218744	220515	2010	-	mRNA_1911	3857.23	3383.12	3315.13	433.861	659.444	381.255	309.724	257.664	236.879	21.4228	34.8438	21.2564	2005.01	2.84114	9.81e-32	8.04e-30	UP	hypothetical protein	-	-	Fungal specific transcription factor domain-containing protein (Fragment) OS=Colletotrichum incanum OX=1573173 GN=CI238_03154 PE=4 SV=1
mRNA_11854	scaffold_101	11984	13857	3512	-	mRNA_11854	1889.34	1771.13	1524.07	375.456	344.172	282.692	86.8262	77.2019	62.3264	10.6103	10.4079	9.02048	1031.14	2.37197	1.03e-31	8.35e-30	UP	hypothetical protein	-	-	-
mRNA_4940	scaffold_22	219047	219588	858	+	mRNA_4940	269.674	301.436	283.677	3596.04	5730.07	2161.89	50.728	53.7824	47.4853	415.966	709.278	282.369	2057.13	-3.74816	1.28e-31	1.03e-29	DOWN	hypothetical protein	-	-	-
mRNA_9289	scaffold_57	236384	238715	4564	-	mRNA_9289	1526.53	1789.49	1548.17	384.992	354.681	397.502	53.9829	60.0228	48.7187	8.37196	8.25347	9.76032	1000.23	2.09621	1.61e-31	1.3e-29	UP	hypothetical protein	-	-	-
mRNA_11084	scaffold_84	77329	80156	4890	-	mRNA_11084	2149.29	1974.63	1563.01	358.769	391.463	381.255	70.9386	61.8174	45.9064	7.28162	8.50209	8.7373	1136.4	2.32978	2.16e-31	1.72e-29	UP	OPT oligopeptide transporter	[GO:0005783:endoplasmic reticulum][GO:0005789:endoplasmic reticulum membrane][GO:0005887:integral component of plasma membrane][GO:0005886:plasma membrane][GO:0031520:plasma membrane of cell tip][GO:0034634:glutathione transmembrane transporter activity][GO:0035673:oligopeptide transmembrane transporter activity][GO:0098709:glutathione import across plasma membrane][GO:0034775:glutathione transme…	-	Glutathione transporter 1 OS=Aspergillus udagawae OX=91492 GN=AUD_7045 PE=4 SV=1
mRNA_3116	scaffold_12	426675	427582	1602	-	mRNA_3116	1617.24	1651.01	1652	6476.92	6225.31	5437.22	162.932	157.769	148.105	401.261	412.708	380.351	3843.28	-1.88227	2.52e-31	2e-29	DOWN	hypothetical protein	[GO:0005829:cytosol][GO:0005634:nucleus][GO:0071014:post-mRNA release spliceosomal complex][GO:0005681:spliceosomal complex][GO:0007049:cell cycle][GO:0045292:mRNA cis splicing, via spliceosome]	-	-
mRNA_3590	scaffold_15	71891	73234	2450	+	mRNA_3590	119.045	99.4585	124.225	672.246	905.094	658.532	7.84227	6.21454	7.28222	27.2322	39.2348	30.1218	429.767	-2.70662	2.54e-31	2.01e-29	DOWN	hypothetical protein	-	-	-
mRNA_379	scaffold_2	107818	109211	2676	+	mRNA_379	2838.46	3723.57	4420.18	523.255	528.081	670.446	171.196	213.013	237.233	19.4066	20.9584	28.0768	2117.33	2.67251	2.91e-31	2.28e-29	UP	hypothetical protein	[GO:0005737:cytoplasm][GO:0005829:cytosol][GO:0061759:alpha-ketoglutarate reductase activity][GO:0030267:glyoxylate reductase (NADP) activity][GO:0016618:hydroxypyruvate reductase activity][GO:0042802:identical protein binding][GO:0051287:NAD binding][GO:0004617:phosphoglycerate dehydrogenase activity][GO:0006564:L-serine biosynthetic process][GO:0009070:serine family amino acid biosynthetic proc…	[ko00260:Glycine, serine and threonine metabolism][ko00680:Methane metabolism]	Zn(2)-C6 fungal-type domain-containing protein OS=Aureobasidium pullulans OX=5580 GN=D6D01_04267 PE=4 SV=1
mRNA_6088	scaffold_29	205540	206949	2520	-	mRNA_6088	4337.46	4144.36	4353.43	13901.4	13881.2	13482.6	277.799	251.762	248.115	547.495	585.018	599.574	9016.74	-1.68483	2.93e-31	2.29e-29	DOWN	hypothetical protein	[GO:0005789:endoplasmic reticulum membrane][GO:0016021:integral component of membrane][GO:0005506:iron ion binding][GO:0042284:sphingolipid delta-4 desaturase activity][GO:0000170:sphingosine hydroxylase activity][GO:0030148:sphingolipid biosynthetic process][GO:0006665:sphingolipid metabolic process]	[ko00600:Sphingolipid metabolism]	Fungal specific transcription factor domain family protein OS=Aspergillus niger OX=5061 GN=ATCC64974_15290 PE=3 SV=1
mRNA_12389	scaffold_117	18008	19094	1728	+	mRNA_12389	55.0686	104.814	75.0911	1088.23	1375.37	696.441	5.14347	9.28556	6.24117	62.5025	84.532	45.1659	565.836	-3.74734	3.04e-31	2.36e-29	DOWN	hypothetical protein	-	-	-
mRNA_4897	scaffold_22	83627	84289	1014	-	mRNA_4897	130.383	102.519	90.8509	2398.15	5117.92	1305.15	20.7529	15.4774	12.8681	234.725	536.043	144.242	1524.16	-4.76723	3.47e-31	2.68e-29	DOWN		-	-	-
mRNA_5357	scaffold_24	403414	403799	468	-	mRNA_5357	8.09832	4.59039	2.78115	272.951	458.458	183.046	2.79283	1.50154	0.853494	57.8842	104.039	43.8313	154.987	-5.86773	3.9e-31	2.99e-29	DOWN	hypothetical protein	[GO:0016021:integral component of membrane][GO:0005886:plasma membrane]	-	-
mRNA_12497	scaffold_121	1101	920	2572	+	mRNA_12497	370.093	281.544	240.106	2450.6	1846.97	1788.22	23.2239	16.7575	13.4077	94.5632	76.2663	77.9148	1162.92	-2.76996	4.34e-31	3.31e-29	DOWN	hypothetical protein	[GO:0005887:integral component of plasma membrane][GO:0022857:transmembrane transporter activity][GO:0055085:transmembrane transport]	-	C6 transcription factor, putative OS=Penicillium digitatum (strain PHI26 / CECT 20796) OX=1170229 GN=PDIG_38540 PE=4 SV=1
mRNA_8251	scaffold_47	51332	52667	2296	+	mRNA_8251	867.33	888.241	729.589	121.576	157.636	157.051	60.9689	59.2232	45.6381	5.25531	7.29168	7.66549	486.904	2.5105	4.43e-31	3.35e-29	UP		-	-	-
mRNA_3630	scaffold_15	171739	176193	6534	-	mRNA_3630	626	765.83	655.425	3712.85	3280.14	2798.76	15.4629	17.9426	14.4067	56.3961	53.316	48.0017	1973.17	-2.25753	5.35e-31	4.03e-29	DOWN	hypothetical protein	[GO:0005634:nucleus][GO:0003677:DNA binding][GO:0000981:DNA-binding transcription factor activity, RNA polymerase II-specific][GO:0008270:zinc ion binding][GO:0006351:transcription, DNA-templated]	-	Zn(2)-C6 fungal-type domain-containing protein OS=Sparassis crispa OX=139825 GN=SCP_0506890 PE=4 SV=1
mRNA_1788	scaffold_6	556767	557794	2056	+	mRNA_1788	820.36	1015.24	1105.97	6956.07	7117.27	4696.37	64.3987	75.5926	77.2578	335.786	367.65	255.982	3618.55	-2.67383	5.89e-31	4.41e-29	DOWN		-	-	-
mRNA_11859	scaffold_101	24142	25239	2064	+	mRNA_11859	2900.82	3537.66	3342.02	761.64	853.862	730.018	226.833	262.385	232.552	36.6236	43.9361	39.6364	2021	2.06049	7.65e-31	5.7e-29	UP	hypothetical protein	-	-	-
mRNA_9325	scaffold_58	108696	113392	8602	-	mRNA_9325	694.026	814.795	1252.45	9726.11	7973.76	6375.2	13.0218	14.5005	20.9113	112.218	98.4482	83.0547	4472.72	-3.12458	8.2e-31	6.06e-29	DOWN	calcium-translocating P-type ATPase	[GO:0005623:cell][GO:0071627:integral component of fungal-type vacuolar membrane][GO:0005524:ATP binding][GO:0005509:calcium ion binding][GO:0005388:calcium-transporting ATPase activity][GO:0070588:calcium ion transmembrane transport][GO:0006874:cellular calcium ion homeostasis]	-	Calcium-transporting ATPase OS=Valsa mali var. pyri OX=694573 GN=PMC2 PE=2 SV=1
mRNA_9216	scaffold_57	43762	46433	3792	+	mRNA_9216	10488.1	10853.2	18240.6	610.265	870.939	249.116	446.402	438.15	690.865	15.9725	24.3929	7.36212	6885.39	4.51664	8.23e-31	6.06e-29	UP	Dsfet3; Fet3 protein	[GO:0005623:cell][GO:0033573:high-affinity iron permease complex][GO:0005886:plasma membrane][GO:0005507:copper ion binding][GO:0004322:ferroxidase activity][GO:0010106:cellular response to iron ion starvation][GO:0034755:iron ion transmembrane transport][GO:0009405:pathogenesis][GO:0033215:reductive iron assimilation]	-	Iron multicopper oxidase fer1 OS=Ustilago maydis (strain 521 / FGSC 9021) OX=237631 GN=fer1 PE=2 SV=1
mRNA_1020	scaffold_3	834269	835836	2814	+	mRNA_1020	1069.79	1035.9	1232.05	4667.58	4053.87	4779.77	61.3577	56.3542	62.8819	164.622	153	190.35	2806.49	-2.01654	8.32e-31	6.09e-29	DOWN	hypothetical protein	-	-	-
mRNA_5040	scaffold_23	24572	25738	2204	+	mRNA_5040	996.094	1069.56	902.947	191.9	207.554	150.553	72.9431	74.2894	58.8399	8.64141	10.0015	7.65503	586.435	2.43515	1.36e-30	9.81e-29	UP	hypothetical protein	-	-	-
mRNA_118	scaffold_1	324676	337037	22254	-	mRNA_118	5186.98	5405.95	5168.31	18545.2	16842.1	20014.8	37.6185	37.1875	33.3551	82.7073	80.3771	100.789	11860.6	-1.81357	1.94e-30	1.4e-28	DOWN	hypothetical protein	[GO:0005737:cytoplasm][GO:0005634:nucleus][GO:0061630:ubiquitin protein ligase activity][GO:0051028:mRNA transport][GO:0016567:protein ubiquitination][GO:0006364:rRNA processing][GO:0006511:ubiquitin-dependent protein catabolic process]	[ko04120:Ubiquitin mediated proteolysis]	E3 ubiquitin-protein ligase TOM1 OS=Saccharomyces cerevisiae (strain ATCC 204508 / S288c) OX=559292 GN=TOM1 PE=1 SV=1
mRNA_6246	scaffold_30	214352	220079	9244	+	mRNA_6246	9875.9	14634.9	15784	73829	80016.1	74272.2	172.43	242.362	245.232	792.663	919.308	900.403	44735.4	-2.50113	2.16e-30	1.55e-28	DOWN	P-loop containing nucleoside triphosphate hydrolase protein	[GO:0016021:integral component of membrane][GO:0005886:plasma membrane][GO:0005524:ATP binding][GO:0016887:ATPase activity][GO:0042626:ATPase activity, coupled to transmembrane movement of substances][GO:0035690:cellular response to drug][GO:0055085:transmembrane transport]	[ko02010:ABC transporters]	ABC transporter fmpD OS=Neosartorya fumigata (strain ATCC MYA-4609 / Af293 / CBS 101355 / FGSC A1100) OX=330879 GN=fmpD PE=2 SV=1
mRNA_6347	scaffold_31	80561	81619	1926	+	mRNA_6347	5617	6085.33	5487.21	673.437	1086.38	598.961	470.699	483.683	409.182	34.7026	59.9056	34.8508	3258.05	2.8664	2.87e-30	2.05e-28	UP	hypothetical protein	-	-	-
mRNA_7340	scaffold_39	39802	41534	2786	+	mRNA_7340	5719.04	5022.65	4816.03	1059.62	1367.49	1139.43	331.312	275.985	248.273	37.7477	52.13	45.833	3187.38	2.12542	2.97e-30	2.1e-28	UP	NAD(P)-binding protein	[GO:0005737:cytoplasm][GO:0005634:nucleus][GO:0032440:2-alkenal reductase [NAD(P)] activity][GO:0035925:mRNA 3'-UTR AU-rich region binding][GO:0003960:NADPH:quinone reductase activity][GO:0008270:zinc ion binding][GO:0034599:cellular response to oxidative stress]	-	Transcription factor protein OS=Ceratobasidium theobromae OX=1582974 GN=CTheo_558 PE=4 SV=1
mRNA_3168	scaffold_13	7019	7851	1452	-	mRNA_3168	875.429	1397.77	1196.82	7945.37	8729.1	13905	97.3083	147.368	118.382	543.086	638.479	1073.18	5674.91	-3.13955	4.2e-30	2.95e-28	DOWN		-	-	-
mRNA_6268	scaffold_30	261604	267003	8426	+	mRNA_6268	1601.85	1556.14	1665.91	12028.9	7064.72	10351.3	30.6828	28.2723	28.3956	141.686	89.0467	137.671	5711.47	-2.60984	4.35e-30	3.04e-28	DOWN	kinase-like protein	[GO:0071958:new mitotic spindle pole body][GO:0005524:ATP binding][GO:0046872:metal ion binding][GO:0004674:protein serine/threonine kinase activity][GO:0140281:positive regulation of mitotic division septum assembly][GO:1902542:regulation of protein localization to mitotic spindle pole body][GO:0031028:septation initiation signaling]	-	Uncharacterized protein (Fragment) OS=Chaetothyriales sp. CBS 134920 OX=2249417 GN=DV735_g2205 PE=4 SV=1
mRNA_6043	scaffold_29	81983	83580	2570	-	mRNA_6043	796.875	894.361	924.269	3312.36	3473.25	3045.71	50.0441	53.2737	51.652	127.916	143.531	132.808	2074.47	-1.91034	4.76e-30	3.31e-28	DOWN	P-loop containing nucleoside triphosphate hydrolase protein	[GO:0005743:mitochondrial inner membrane][GO:0005739:mitochondrion][GO:0051539:4 iron, 4 sulfur cluster binding][GO:0005524:ATP binding][GO:0046872:metal ion binding][GO:0016226:iron-sulfur cluster assembly][GO:0032981:mitochondrial respiratory chain complex I assembly]	-	Runt domain-containing protein OS=Chytriomyces confervae OX=246404 GN=CcCBS67573_g10392 PE=3 SV=1
mRNA_11754	scaffold_98	71865	72557	1288	-	mRNA_11754	507.765	387.888	419.027	63.172	64.3681	63.9036	63.6271	46.1024	46.7248	4.86777	5.3076	5.56006	251.021	2.77984	4.94e-30	3.42e-28	UP	hypothetical protein	-	-	-
mRNA_7917	scaffold_44	39041	39936	1536	-	mRNA_7917	992.045	920.374	956.716	110.849	179.968	103.979	104.24	91.7288	89.4568	7.16246	12.4436	7.58619	543.988	2.86637	5.56e-30	3.83e-28	UP	expressed protein	-	-	-
mRNA_7415	scaffold_39	222071	223281	1548	+	mRNA_7415	31.5835	26.7773	34.3009	1001.22	2078.17	425.663	3.29294	2.64806	3.18241	64.1917	142.578	30.8152	599.618	-5.2426	7.07e-30	4.85e-28	DOWN	NAD-binding protein	[GO:0050034:L-rhamnose 1-dehydrogenase activity][GO:0003954:NADH dehydrogenase activity][GO:0055114:oxidation-reduction process][GO:0019301:rhamnose catabolic process]	-	Catalytic activity (Fragment) OS=Colletotrichum incanum OX=1573173 GN=CI238_12304 PE=4 SV=1
mRNA_951	scaffold_3	652503	653352	1236	+	mRNA_951	967.75	1036.66	1118.95	6046.63	5246.65	8999.58	126.369	128.396	130.021	485.531	450.825	815.969	3902.7	-2.70001	1.44e-29	9.77e-28	DOWN	hypothetical protein	-	-	Fungal specific transcription factor domain family protein OS=Aspergillus niger OX=5061 GN=ATCC64974_66120 PE=4 SV=1
mRNA_2366	scaffold_9	100114	99931	3408	+	mRNA_2366	392.769	429.202	521.929	3349.31	2254.2	2434.84	18.6009	19.2795	21.9955	97.5387	70.2483	80.0646	1563.71	-2.58111	1.5e-29	1.01e-27	DOWN	hypothetical protein	-	-	Zn(2)-C6 fungal-type domain-containing protein OS=Sparassis crispa OX=139825 GN=SCP_0311980 PE=4 SV=1
mRNA_2937	scaffold_11	552700	556888	7108	+	mRNA_2937	885.957	911.958	839.908	3147.87	3004.28	3554.77	20.1169	19.6409	16.9709	43.9533	44.8887	56.0447	2057.46	-1.87963	1.57e-29	1.05e-27	DOWN	hypothetical histidine kinase	[GO:0005737:cytoplasm][GO:0016021:integral component of membrane][GO:0005524:ATP binding][GO:0000156:phosphorelay response regulator activity][GO:0000155:phosphorelay sensor kinase activity][GO:0004673:protein histidine kinase activity][GO:0071555:cell wall organization][GO:0097308:cellular response to farnesol][GO:0030447:filamentous growth][GO:0036180:filamentous growth of a population of unice…	-	C2H2-type zinc finger transcription factor OS=Phycomyces blakesleeanus (strain ATCC 8743b / DSM 1359 / FGSC 10004 / NBRC 33097 / NRRL 1555) OX=763407 GN=PHYBLDRAFT_183795 PE=4 SV=1
mRNA_5043	scaffold_23	36137	36835	1254	-	mRNA_5043	3336.51	2465.81	2672.69	363.537	282.431	503.647	429.428	301.019	306.106	28.7722	23.9199	45.009	1604.1	2.88035	1.6e-29	1.07e-27	UP		-	-	-
mRNA_11741	scaffold_98	42001	43371	1926	-	mRNA_11741	342.559	255.532	257.72	3663.98	5283.44	2022.17	28.7061	20.3105	19.2182	188.807	291.343	117.661	1970.9	-3.67975	1.72e-29	1.14e-27	DOWN	hypothetical protein	-	-	-
mRNA_9144	scaffold_56	98382	99316	1704	+	mRNA_9144	406.536	481.226	589.604	59.5962	59.1135	35.7427	38.5057	43.2327	49.695	3.47113	3.68435	2.35065	271.97	3.26416	1.73e-29	1.15e-27	UP	hypothetical protein	-	-	-
mRNA_12637	scaffold_127	12365	15940	6166	-	mRNA_12637	1924.97	2254.65	2191.55	8258.85	7167.19	8219.74	50.3867	55.9768	51.0468	132.934	123.449	149.391	5002.82	-1.89201	2.51e-29	1.65e-27	DOWN	hypothetical protein	-	-	Transcription factor OS=Ganoderma sinense ZZ0214-1 OX=1077348 GN=GSI_00580 PE=4 SV=1
mRNA_6573	scaffold_32	289055	292433	3912	+	mRNA_6573	24069	16508.6	16003.7	2460.13	1091.63	1748.14	993.014	646.017	587.547	62.4139	29.6361	50.0781	10313.5	3.41611	3.96e-29	2.59e-27	UP	hypothetical protein	[GO:0005782:peroxisomal matrix][GO:0047639:alcohol oxidase activity][GO:0050660:flavin adenine dinucleotide binding][GO:0046188:methane catabolic process][GO:0015945:methanol metabolic process]	[ko00680:Methane metabolism]	Choline dehydrogenase OS=Didymella rabiei OX=5454 GN=p68 PE=4 SV=1
mRNA_10116	scaffold_68	172626	177362	5850	+	mRNA_10116	850.324	907.368	837.126	2860.62	3324.81	3402.06	23.4598	23.7444	20.5521	48.5317	60.3607	65.1712	2030.38	-1.88537	4.55e-29	2.96e-27	DOWN	aspartyl-tRNA synthetase, cytoplasmic	[GO:0017101:aminoacyl-tRNA synthetase multienzyme complex][GO:0005737:cytoplasm][GO:0005829:cytosol][GO:0005634:nucleus][GO:0004815:aspartate-tRNA ligase activity][GO:0005524:ATP binding][GO:0003723:RNA binding][GO:0006422:aspartyl-tRNA aminoacylation]	[ko00970:Aminoacyl-tRNA biosynthesis]	Uncharacterized protein (Fragment) OS=Bifiguratus adelaidae OX=1938954 GN=BZG36_05103 PE=3 SV=1
mRNA_2349	scaffold_9	58043	59223	2246	-	mRNA_2349	6330.46	11417.8	11848.6	23.8385	22.3318	2.16622	454.905	778.228	757.67	1.05339	1.05598	0.108085	4940.88	9.26613	4.99e-29	3.23e-27	UP		-	-	-
mRNA_6042	scaffold_29	77745	82085	7410	+	mRNA_6042	786.347	908.898	893.677	4404.16	3951.41	3227.67	17.1274	18.7772	17.3214	58.9884	56.6341	48.8137	2362.03	-2.16156	5.23e-29	3.37e-27	DOWN	hypothetical protein	[GO:0032545:CURI complex][GO:0005730:nucleolus][GO:0005634:nucleus][GO:0032040:small-subunit processome][GO:0034456:UTP-C complex][GO:0030515:snoRNA binding][GO:0030490:maturation of SSU-rRNA][GO:0006364:rRNA processing][GO:0006409:tRNA export from nucleus]	[ko03008:Ribosome biogenesis in eukaryotes]	U3 small nucleolar RNA-associated protein 22 OS=Verticillium dahliae OX=27337 GN=VDGD_09472 PE=3 SV=1
mRNA_10000	scaffold_67	75581	77114	2610	-	mRNA_10000	476.181	761.24	848.251	85.8186	69.6226	61.7374	29.4461	44.6492	46.6773	3.26334	2.83305	2.65081	383.809	3.26442	6.21e-29	3.96e-27	UP	MFS general substrate transporter	[GO:0016021:integral component of membrane][GO:0005886:plasma membrane][GO:0055085:transmembrane transport]	-	Fungal specific transcription factor domain family protein OS=Aspergillus niger OX=5061 GN=ATCC64974_87190 PE=4 SV=1
mRNA_3852	scaffold_16	224098	225602	2364	+	mRNA_3852	457.555	659.486	654.498	4444.69	5368.82	3147.52	31.2386	42.7062	39.7633	186.602	241.199	149.208	2455.43	-2.87109	6.7e-29	4.25e-27	DOWN	cytochrome b5	-	-	-
mRNA_8077	scaffold_45	144896	145824	1272	+	mRNA_8077	1034.97	1262.36	1356.27	4762.93	4870.95	4785.19	131.321	151.925	153.138	371.628	406.697	421.582	3012.11	-1.98078	8e-29	5.05e-27	DOWN	hypothetical protein	[GO:0005737:cytoplasm][GO:0005789:endoplasmic reticulum membrane][GO:0005887:integral component of plasma membrane][GO:0006888:endoplasmic reticulum to Golgi vesicle-mediated transport][GO:0006886:intracellular protein transport][GO:0070973:protein localization to endoplasmic reticulum exit site]	-	Endoplasmic reticulum protein OS=Pyrenophora tritici-repentis OX=45151 GN=Ptr86124_05914 PE=4 SV=1
mRNA_12097	scaffold_107	32304	34168	3630	-	mRNA_12097	844.655	880.59	706.412	3034.64	3043.69	3119.36	37.5551	37.1364	27.9494	82.9702	89.0508	96.3007	1938.23	-1.91884	8.97e-29	5.63e-27	DOWN		-	-	-
mRNA_8080	scaffold_45	153993	156060	2888	+	mRNA_8080	1307.88	1373.29	1371.11	10030	5807.58	8121.17	73.0914	72.7945	68.1861	344.689	213.571	315.132	4668.51	-2.56381	9.51e-29	5.95e-27	DOWN	hypothetical protein	-	-	-
mRNA_4818	scaffold_21	335861	337100	1376	-	mRNA_4818	41808.4	76931.9	92999.8	4883.32	3407.57	1488.2	4903.89	8558.96	9707.01	352.223	263.009	121.203	36919.9	4.43653	1.04e-28	6.45e-27	UP		-	-	-
mRNA_12861	scaffold_140	3911	5982	3732	-	mRNA_12861	2431.93	2631.06	3448.63	18184	14576.1	24370	105.173	107.925	132.717	483.581	414.804	731.787	10940.3	-2.74689	1.08e-28	6.67e-27	DOWN	acid protease	[GO:0005783:endoplasmic reticulum][GO:0000324:fungal-type vacuole][GO:0005739:mitochondrion][GO:0032991:protein-containing complex][GO:0004190:aspartic-type endopeptidase activity][GO:0097718:disordered domain specific binding][GO:0070492:oligosaccharide binding][GO:0008233:peptidase activity][GO:0006914:autophagy][GO:0009267:cellular response to starvation][GO:0032258:protein localization by the…	-	Peptidase A1 domain-containing protein OS=Bondarzewia mesenterica OX=1095465 GN=EW146_g5492 PE=3 SV=1
mRNA_5057	scaffold_23	81680	83335	3150	+	mRNA_5057	2096.66	2409.96	2150.76	473.194	577.999	580.548	107.427	117.12	98.0624	14.9091	19.4877	20.6537	1381.52	2.02862	1.65e-28	1.02e-26	UP	hypothetical protein	-	-	Transcription factor OS=Ganoderma sinense ZZ0214-1 OX=1077348 GN=GSI_06418 PE=4 SV=1
mRNA_3103	scaffold_12	397310	398304	1608	-	mRNA_3103	307.736	267.773	299.437	1815.3	1250.58	1424.29	30.8879	25.4926	26.7449	112.043	82.5979	99.2621	894.187	-2.35998	2.09e-28	1.28e-26	DOWN	hypothetical protein	-	-	-
mRNA_5719	scaffold_27	39189	39875	1152	-	mRNA_5719	103.659	86.4524	74.164	1236.03	2658.79	869.739	14.5227	11.4883	9.24618	106.487	245.119	84.6071	838.139	-4.17093	2.45e-28	1.5e-26	DOWN	hypothetical protein	-	-	-
mRNA_7679	scaffold_42	15758	18112	3600	+	mRNA_7679	12043	11709.3	18215.6	1447	2242.37	2138.06	539.919	497.923	726.713	39.8921	66.153	66.5562	7965.9	2.84837	2.52e-28	1.53e-26	UP	hypothetical protein	[GO:0005623:cell][GO:0016021:integral component of membrane][GO:0005886:plasma membrane][GO:0052851:ferric-chelate reductase (NADPH) activity][GO:0000293:ferric-chelate reductase activity][GO:0046872:metal ion binding][GO:0015677:copper ion import][GO:0006826:iron ion transport][GO:0055114:oxidation-reduction process][GO:0033215:reductive iron assimilation]	-	Ferric/cupric reductase transmembrane component 7 OS=Saccharomyces cerevisiae (strain ATCC 204508 / S288c) OX=559292 GN=FRE7 PE=1 SV=2
mRNA_4784	scaffold_21	257846	259385	3080	+	mRNA_4784	476.181	551.612	575.698	54.8285	86.6998	44.4076	24.9527	27.4168	26.8451	1.76676	2.98959	1.61576	298.238	3.1175	2.66e-28	1.61e-26	UP	hypothetical protein	-	-	-
mRNA_5410	scaffold_25	73582	75306	3082	-	mRNA_5410	319.074	459.804	336.519	32.182	43.3499	44.4076	16.7091	22.8388	15.6819	1.03634	1.49382	1.61471	205.889	3.21735	3.01e-28	1.81e-26	UP		-	-	-
mRNA_6887	scaffold_35	179326	180606	2148	+	mRNA_6887	2078.03	1651.78	1441.56	8361.35	8269.32	11036.9	156.14	117.72	96.3876	386.335	408.865	575.816	5473.16	-2.41949	3.25e-28	1.95e-26	DOWN	GroES-like protein	[GO:0004022:alcohol dehydrogenase (NAD) activity][GO:0046872:metal ion binding]	-	Alcohol dehydrogenase patD OS=Penicillium expansum OX=27334 GN=patD PE=1 SV=1
mRNA_3002	scaffold_12	139644	140765	1866	-	mRNA_3002	425.162	576.094	548.814	2400.54	2132.03	2621.13	36.7738	47.2623	42.2411	127.679	121.346	157.415	1450.63	-2.20659	6.19e-28	3.69e-26	DOWN	hypothetical protein	-	-	-
mRNA_8486	scaffold_49	122508	123424	1620	-	mRNA_8486	879.478	810.204	1121.73	4579.37	3880.47	4948.74	87.6205	76.5619	99.4478	280.551	254.398	342.334	2703.33	-2.25437	6.78e-28	4.02e-26	DOWN	hypothetical protein	-	-	-
mRNA_7524	scaffold_40	202858	205719	5178	-	mRNA_7524	2874.09	2723.63	2617.99	827.196	750.085	686.693	89.5849	80.5229	72.6152	15.8551	15.3848	14.8618	1746.62	1.85984	8.77e-28	5.18e-26	UP	hypothetical protein	-	-	BZIP domain-containing protein OS=Ceriporiopsis subvermispora (strain B) OX=914234 GN=CERSUDRAFT_119761 PE=4 SV=1
mRNA_176	scaffold_1	477506	480140	3938	-	mRNA_176	2411.68	2335.74	2469.66	11552.1	9282.14	8489.43	98.8416	90.7993	90.0707	291.144	250.332	241.587	6090.13	-2.0226	9.05e-28	5.32e-26	DOWN	endoplasmic oxidoreductin	[GO:0005789:endoplasmic reticulum membrane][GO:0016671:oxidoreductase activity, acting on a sulfur group of donors, disulfide as acceptor][GO:0003756:protein disulfide isomerase activity][GO:0015035:protein disulfide oxidoreductase activity][GO:0034975:protein folding in endoplasmic reticulum]	-	-
mRNA_9474	scaffold_60	29538	31032	2534	+	mRNA_9474	1511.15	2397.71	2695.86	12725	13584.3	14659.9	96.2489	144.852	152.796	498.393	569.343	648.329	7928.99	-2.63309	1.26e-27	7.4e-26	DOWN	GroES-like protein	[GO:0000166:nucleotide binding][GO:0016491:oxidoreductase activity]	-	Zn(2)-C6 fungal-type domain-containing protein OS=Psathyrella aberdarensis OX=2316362 GN=EST38_g9434 PE=4 SV=1
mRNA_11423	scaffold_91	111	853	2100	+	mRNA_11423	452.696	451.389	512.659	48.8689	82.7589	71.4854	34.7923	32.9052	35.0615	2.30959	4.18543	3.81477	269.976	2.80447	1.39e-27	8.12e-26	UP	maltose permease	[GO:0005887:integral component of plasma membrane][GO:0005352:alpha-glucoside:proton symporter activity][GO:0005351:carbohydrate:proton symporter activity][GO:0005364:maltose:proton symporter activity][GO:0015574:trehalose transmembrane transporter activity][GO:0000017:alpha-glucoside transport][GO:0046352:disaccharide catabolic process][GO:0000023:maltose metabolic process][GO:0015768:maltose tr…	-	MFS domain-containing protein OS=Penicillium arizonense OX=1835702 GN=PENARI_c025G11707 PE=3 SV=1
mRNA_9978	scaffold_67	29113	29953	1576	-	mRNA_9978	2.4295	4.59039	4.63525	256.264	225.945	124.558	0.248803	0.445889	0.422414	16.1381	15.2262	8.85697	103.07	-5.70583	1.47e-27	8.52e-26	DOWN		-	-	-
mRNA_3925	scaffold_16	408516	411378	3848	-	mRNA_3925	1056.83	1241.7	1179.21	4611.56	4002.64	5133.95	44.3268	49.3986	44.0126	118.942	110.473	149.516	2870.98	-1.98312	1.48e-27	8.56e-26	DOWN	hypothetical protein	[GO:0005623:cell][GO:0005524:ATP binding][GO:0004340:glucokinase activity][GO:0005536:glucose binding][GO:0001678:cellular glucose homeostasis][GO:0006096:glycolytic process][GO:0019318:hexose metabolic process]	[ko00010:Glycolysis / Gluconeogenesis][ko00051:Fructose and mannose metabolism][ko00052:Galactose metabolism][ko00500:Starch and sucrose metabolism][ko00520:Amino sugar and nucleotide sugar metabolism][ko00521:Streptomycin biosynthesis][ko00524:Neomycin, kanamycin and gentamicin biosynthesis][ko04066:HIF-1 signaling pathway]	-
mRNA_4929	scaffold_22	186256	187703	1956	+	mRNA_4929	1818.88	2220.22	3692.44	24410.6	21103.5	18058.7	150.083	173.764	271.123	1238.6	1145.86	1034.64	11884.1	-3.03976	1.99e-27	1.15e-25	DOWN	arsenical pump-driving ATPase	[GO:0005783:endoplasmic reticulum][GO:0005524:ATP binding][GO:0016887:ATPase activity][GO:0046872:metal ion binding][GO:0045048:protein insertion into ER membrane]	-	-
mRNA_11155	scaffold_85	126757	127890	1794	+	mRNA_11155	2154.15	1463.57	1694.65	19390.2	16001.4	9510.81	193.798	124.889	135.668	1072.71	947.281	594.108	8369.13	-3.07935	2.05e-27	1.17e-25	DOWN	hypothetical protein	-	-	-
mRNA_9436	scaffold_59	160478	161846	2076	-	mRNA_9436	484.28	426.906	412.537	53.6366	77.5044	44.4076	37.65	31.4803	28.5402	2.56422	3.965	2.39718	249.879	2.92359	2.19e-27	1.25e-25	UP	hypothetical protein	-	-	-
mRNA_12376	scaffold_116	54002	55959	3116	+	mRNA_12376	1901.49	2660.13	3271.56	16355.6	14306.8	20569.4	98.4898	130.689	150.792	520.943	487.628	739.765	9844.16	-2.70951	3.12e-27	1.77e-25	DOWN	CCP1; heme peroxidase	[GO:0005759:mitochondrial matrix][GO:0004130:cytochrome-c peroxidase activity][GO:0020037:heme binding][GO:0046872:metal ion binding][GO:0006979:response to oxidative stress]	-	Alternative oxidase OS=Aspergillus udagawae OX=91492 GN=AUD_3367 PE=3 SV=1
mRNA_6502	scaffold_32	79532	80494	954	-	mRNA_6502	189.501	337.394	319.832	13.1112	18.3909	7.58178	32.0596	54.1404	48.1499	1.364	2.04738	0.890622	147.635	4.45857	3.19e-27	1.8e-25	UP	hypothetical protein	-	-	-
mRNA_7208	scaffold_38	22959	26944	7554	+	mRNA_7208	2460.27	2648.66	2556.8	8047.88	7910.7	9095.98	52.5656	53.6762	48.6119	105.737	111.22	134.941	5453.38	-1.70861	3.49e-27	1.96e-25	DOWN	hypothetical protein	[GO:0005737:cytoplasm]	-	-
mRNA_6403	scaffold_31	198468	199498	2062	+	mRNA_6403	366.044	294.55	360.623	1443.42	1685.39	1345.23	28.651	21.8677	25.118	69.4745	86.8073	73.11	915.876	-2.13161	3.93e-27	2.2e-25	DOWN		-	-	-
mRNA_214	scaffold_1	570208	571379	1850	-	mRNA_214	31.5835	25.2472	29.6656	1103.72	1212.48	281.609	2.75539	2.08917	2.30305	59.212	69.6063	17.0587	447.385	-4.90894	4.31e-27	2.4e-25	DOWN		-	-	-
mRNA_8720	scaffold_51	231913	232626	1278	+	mRNA_8720	206.507	170.61	326.322	2034.62	1779.97	1527.19	26.0795	20.4365	36.6722	158.006	147.92	133.916	1007.54	-2.92692	4.98e-27	2.77e-25	DOWN		-	-	-
mRNA_12765	scaffold_133	42744	44303	2784	+	mRNA_12765	370.093	427.672	292.021	29.7981	48.6045	27.0778	21.4555	23.5166	15.0649	1.06228	1.85418	1.08997	199.211	3.38097	5.55e-27	3.07e-25	UP		-	-	-
mRNA_12836	scaffold_138	15002	15501	810	-	mRNA_12836	217.845	165.254	202.097	1079.88	1660.43	1064.7	43.4068	31.232	35.8341	132.316	217.711	147.303	731.702	-2.70101	5.82e-27	3.2e-25	DOWN		-	-	-
mRNA_2128	scaffold_8	120372	122641	3126	-	mRNA_2128	1192.88	1074.15	1218.14	6635.45	6683.77	4402.85	61.5892	52.6029	55.9669	210.67	227.079	157.839	3534.54	-2.34625	6.81e-27	3.73e-25	DOWN	MFS general substrate transporter	[GO:0016021:integral component of membrane][GO:0022857:transmembrane transporter activity]	-	Putative MFS-type transporter PB1E7,08c OS=Talaromyces islandicus OX=28573 GN=PISL3812_05501 PE=4 SV=1
mRNA_12809	scaffold_136	12991	13509	924	+	mRNA_12809	378.192	667.137	694.361	4926.23	5290	3521.2	66.0595	110.529	107.928	529.132	608.034	427.06	2579.52	-2.98137	7.51e-27	4.1e-25	DOWN	hypothetical protein	-	-	[NU+] prion formation protein 1 OS=Talaromyces islandicus OX=28573 GN=PISL3812_08033 PE=4 SV=1
mRNA_10468	scaffold_74	6691	8582	3448	-	mRNA_10468	278.582	654.896	927.977	28.6062	28.8999	22.7454	13.0401	29.0762	38.6538	0.823406	0.890172	0.739257	323.618	4.5385	7.65e-27	4.16e-25	UP	hypothetical protein	-	-	-
mRNA_5960	scaffold_28	234113	235609	2558	+	mRNA_5960	979.087	1550.02	1876.35	10778.6	8998.39	9563.88	61.7755	92.7621	105.35	418.198	373.601	418.99	5624.38	-2.73576	9.24e-27	5e-25	DOWN	GroES-like protein	[GO:0004022:alcohol dehydrogenase (NAD) activity][GO:0046872:metal ion binding]	-	Alcohol dehydrogenase patD OS=Penicillium expansum OX=27334 GN=patD PE=1 SV=1
mRNA_6090	scaffold_29	209654	212174	4012	-	mRNA_6090	662.443	856.873	990.09	6686.7	4265.37	4712.62	26.6491	32.6955	35.4434	165.414	112.912	131.635	3029.02	-2.64239	1.11e-26	5.97e-25	DOWN	MBOAT-domain-containing protein	[GO:0005789:endoplasmic reticulum membrane][GO:0016021:integral component of membrane][GO:0034736:cholesterol O-acyltransferase activity][GO:0004772:sterol O-acyltransferase activity][GO:0008203:cholesterol metabolic process]	[ko00100:Steroid biosynthesis]	-
mRNA_837	scaffold_3	377260	378911	3076	-	mRNA_837	638.958	776.541	796.336	3653.25	2914.95	2868.08	33.526	38.6466	37.1819	117.873	100.644	104.49	1941.35	-2.09313	1.61e-26	8.62e-25	DOWN	hypothetical protein	-	-	-
mRNA_5168	scaffold_23	394548	396188	2928	+	mRNA_5168	210.556	219.574	248.449	21.4546	11.8227	22.7454	11.6063	11.48	12.1868	0.72723	0.428835	0.870546	122.434	3.58259	1.67e-26	8.95e-25	UP		-	-	-
mRNA_9355	scaffold_58	191976	195608	6378	-	mRNA_9355	3262.81	3939.32	4007.64	14939.6	13233.5	17382.9	82.5664	94.5518	90.2455	232.475	220.362	305.427	9460.96	-2.02295	1.94e-26	1.03e-24	DOWN	ATP-dependent protease La	[GO:0005759:mitochondrial matrix][GO:0005524:ATP binding][GO:0004176:ATP-dependent peptidase activity][GO:0043565:sequence-specific DNA binding][GO:0004252:serine-type endopeptidase activity][GO:0034599:cellular response to oxidative stress][GO:0051131:chaperone-mediated protein complex assembly][GO:0070407:oxidation-dependent protein catabolic process][GO:0006515:protein quality control for misf…	-	-
mRNA_4440	scaffold_19	311449	314098	3940	+	mRNA_4440	814.691	747.469	748.13	5577.02	3718.9	3424.8	33.3728	29.0422	27.2711	140.484	100.245	97.4113	2505.17	-2.46098	2e-26	1.05e-24	DOWN	hypothetical protein	-	-	-
mRNA_10039	scaffold_67	170710	172108	2580	+	mRNA_10039	600.086	410.84	210.44	7.15155	18.3909	5.41556	37.5396	24.3773	11.7147	0.275107	0.757054	0.235231	208.721	5.33165	2.25e-26	1.18e-24	UP	hypothetical protein	-	-	Histone transcription regulator 3 homolog [Aspergillus nidulans FGSC A4] OS=Rhizoctonia solani OX=456999 GN=RSOLAG22IIIB_07149 PE=4 SV=1
mRNA_7882	scaffold_43	214714	215974	2318	-	mRNA_7882	502.096	629.649	448.692	2913.06	2312	3497.37	34.9598	41.5832	27.8008	124.726	105.93	169.082	1717.14	-2.464	2.47e-26	1.29e-24	DOWN	hypothetical protein	-	-	-
mRNA_5696	scaffold_26	412054	413338	2134	+	mRNA_5696	1618.85	2121.53	3216.86	18950.4	18514.4	14226.7	122.436	152.19	216.501	881.344	921.421	747.101	9774.78	-2.89351	2.6e-26	1.35e-24	DOWN	splicing factor U2AF subunit	[GO:0000243:commitment complex][GO:0005829:cytosol][GO:0005634:nucleus][GO:0005681:spliceosomal complex][GO:0071004:U2-type prespliceosome][GO:0089701:U2AF][GO:0046872:metal ion binding][GO:0030628:pre-mRNA 3'-splice site binding][GO:0003723:RNA binding][GO:0045292:mRNA cis splicing, via spliceosome][GO:0000398:mRNA splicing, via spliceosome]	[ko03040:Spliceosome]	Uncharacterized protein OS=Moniliophthora roreri OX=221103 GN=WG66_11770 PE=4 SV=1
mRNA_2209	scaffold_8	331187	332290	2154	-	mRNA_2209	6766.96	6167.96	6428.17	1966.68	1950.75	1612.75	507.041	438.358	428.611	90.6167	96.1832	83.9059	4148.88	1.80816	2.69e-26	1.4e-24	UP	hypothetical protein	-	-	-
mRNA_10672	scaffold_77	55628	57960	3492	+	mRNA_10672	361.185	615.878	1037.37	17328.2	13371.5	6744.54	16.6937	26.9993	42.6659	492.494	406.677	216.445	6576.44	-4.2167	3.13e-26	1.62e-24	DOWN	hypothetical protein	[GO:0071627:integral component of fungal-type vacuolar membrane][GO:0005886:plasma membrane][GO:0055085:transmembrane transport]	-	MFS general substrate transporter OS=Lentinula edodes OX=5353 GN=LENED_006263 PE=4 SV=1
mRNA_4550	scaffold_20	100113	99587	3794	-	mRNA_4550	2215.7	1814.74	1380.38	274.143	324.468	204.708	94.2561	73.2232	52.2543	7.17135	9.08276	6.04656	1035.69	2.75378	3.38e-26	1.74e-24	UP	delta 9-fatty acid desaturase protein	[GO:0016021:integral component of membrane][GO:0020037:heme binding][GO:0046872:metal ion binding][GO:0004768:stearoyl-CoA 9-desaturase activity][GO:0006636:unsaturated fatty acid biosynthetic process]	[ko01040:Biosynthesis of unsaturated fatty acids][ko04152:AMPK signaling pathway]	-
mRNA_5434	scaffold_25	138474	139677	1926	+	mRNA_5434	316.644	267.773	392.142	1635.32	1399.02	1752.48	26.5345	21.2835	29.2421	84.269	77.1457	101.968	960.563	-2.29487	3.56e-26	1.82e-24	DOWN	hypothetical protein	-	-	-
mRNA_1997	scaffold_7	435963	439290	6138	+	mRNA_1997	768.531	1053.5	1075.38	158.526	200.986	184.129	20.2083	26.2747	25.1626	2.56327	3.47763	3.36175	573.508	2.41464	4.76e-26	2.43e-24	UP	hypothetical protein	-	-	-
mRNA_4686	scaffold_21	112	803	6030	+	mRNA_4686	222.704	352.695	280.896	3484	1680.14	3897.04	5.96082	8.95396	6.69037	57.3432	29.5918	72.4248	1652.91	-3.40343	4.81e-26	2.45e-24	DOWN	hypothetical protein	-	-	-
mRNA_7396	scaffold_39	184591	185354	1422	+	mRNA_7396	329.602	337.394	334.665	39.3335	60.4272	36.8258	37.4098	36.3221	33.8012	2.74527	4.51312	2.90217	189.708	2.8842	5.92e-26	3e-24	UP	hypothetical protein	-	-	-
mRNA_8048	scaffold_45	77059	78847	3150	-	mRNA_8048	374.952	402.424	391.215	2358.82	1576.36	2705.61	19.2115	19.5572	17.8372	74.32	53.1483	96.2555	1301.56	-2.50688	6.51e-26	3.29e-24	DOWN	hypothetical protein	[GO:0016491:oxidoreductase activity]	-	Uncharacterized protein OS=Verticillium longisporum OX=100787 GN=BN1723_016069 PE=3 SV=1
mRNA_2720	scaffold_10	526448	527895	2628	+	mRNA_2720	391.149	493.467	380.091	2257.51	2796.73	1790.38	24.0222	28.7452	20.7722	85.256	113.023	76.3468	1351.55	-2.43533	1.05e-25	5.27e-24	DOWN	hypothetical protein	-	-	-
mRNA_7685	scaffold_42	26906	28382	2594	+	mRNA_7685	130.383	163.724	228.054	2090.64	1129.73	2683.95	8.11235	9.66218	12.6267	79.9889	46.2537	115.951	1071.08	-3.50079	1.05e-25	5.27e-24	DOWN	hypothetical protein	[GO:0016491:oxidoreductase activity]	-	Zn(2)-C6 fungal-type domain-containing protein OS=Zymoseptoria tritici ST99CH_1A5 OX=1276529 GN=ZT1A5_G10196 PE=4 SV=1
mRNA_1730	scaffold_6	361547	364126	4074	+	mRNA_1730	6545.87	8742.4	11496.4	141290	57718.4	91300.9	259.324	328.506	405.285	3442	1504.66	2511.45	52848.9	-3.43814	1.6e-25	7.94e-24	DOWN	heat shock protein 70	[GO:0005788:endoplasmic reticulum lumen][GO:0005524:ATP binding][GO:0016787:hydrolase activity][GO:0006986:response to unfolded protein]	[ko03060:Protein export][ko04141:Protein processing in endoplasmic reticulum]	-
mRNA_1470	scaffold_5	429484	430466	1966	-	mRNA_1470	775.819	682.438	663.768	153.758	148.441	179.797	63.6902	53.1389	48.4902	7.76205	8.01887	10.2487	434.004	2.13649	1.78e-25	8.8e-24	UP		-	-	-
mRNA_11050	scaffold_83	155747	156903	1392	-	mRNA_11050	1839.94	2299.02	4295.02	23417.7	32415.2	24881.3	213.334	252.835	443.147	1669.66	2473.17	2003.1	14858	-3.2587	1.81e-25	8.92e-24	DOWN	class I glutamine amidotransferase-like protein	[GO:0005737:cytoplasm][GO:0005829:cytosol][GO:0005634:nucleus][GO:0019172:glyoxalase III activity][GO:1990748:cellular detoxification]	-	Fungal_trans domain-containing protein OS=Fusarium oxysporum (strain Fo5176) OX=660025 GN=FOXB_01392 PE=4 SV=1
mRNA_3656	scaffold_15	239707	241291	2712	-	mRNA_3656	803.354	1126.94	1688.16	8848.85	7959.31	8709.3	47.8093	63.6128	89.4016	323.831	311.695	359.885	4855.99	-2.81842	2.07e-25	1.02e-23	DOWN	hypothetical protein	[GO:0005829:cytosol][GO:0005634:nucleus][GO:0005524:ATP binding][GO:0003919:FMN adenylyltransferase activity][GO:0006747:FAD biosynthetic process][GO:0046444:FMN metabolic process]	[ko00740:Riboflavin metabolism]	-
mRNA_9812	scaffold_64	78801	80255	2580	-	mRNA_9812	275.343	253.237	198.389	2473.24	3289.34	1352.81	17.2246	15.0259	11.0438	95.1412	135.404	58.7606	1307.06	-3.29008	2.24e-25	1.09e-23	DOWN	hypothetical protein	-	-	-
mRNA_7499	scaffold_40	141230	142285	1518	-	mRNA_7499	1311.93	1345.75	1499.04	7594.94	5745.83	5138.28	139.487	135.714	141.828	496.563	401.999	379.329	3772.63	-2.15247	3.11e-25	1.52e-23	DOWN	putative peptidase T1A, proteasome beta-subunit	[GO:0005737:cytoplasm][GO:0005829:cytosol][GO:0005789:endoplasmic reticulum membrane][GO:0005634:nucleus][GO:0005839:proteasome core complex][GO:0019774:proteasome core complex, beta-subunit complex][GO:0034515:proteasome storage granule][GO:0004175:endopeptidase activity][GO:0004298:threonine-type endopeptidase activity][GO:0010498:proteasomal protein catabolic process][GO:0010499:proteasomal ub…	[ko03050:Proteasome]	-
mRNA_6480	scaffold_32	29127	30336	2046	-	mRNA_6480	2143.63	2323.5	2353.78	6566.31	7420.72	7432.32	169.098	173.848	165.227	318.52	385.198	407.088	4706.71	-1.65091	3.14e-25	1.52e-23	DOWN	hypothetical protein	[GO:0005829:cytosol][GO:0005634:nucleus][GO:0008540:proteasome regulatory particle, base subcomplex][GO:0008541:proteasome regulatory particle, lid subcomplex][GO:0036435:K48-linked polyubiquitin modification-dependent protein binding][GO:0031593:polyubiquitin modification-dependent protein binding][GO:0043130:ubiquitin binding][GO:0045842:positive regulation of mitotic metaphase/anaphase transit…	[ko03050:Proteasome]	-
mRNA_11711	scaffold_97	76646	78385	3052	+	mRNA_11711	8759.15	12395.6	22380.8	160767	148713	122034	463.205	621.75	1053.21	5227.97	5174.96	4480.92	79174.9	-3.30917	3.44e-25	1.67e-23	DOWN		[GO:0005737:cytoplasm][GO:0005634:nucleus][GO:0031386:protein tag][GO:0031625:ubiquitin protein ligase binding][GO:0051321:meiotic cell cycle][GO:0019941:modification-dependent protein catabolic process][GO:0010499:proteasomal ubiquitin-independent protein catabolic process][GO:0016567:protein ubiquitination]	-	Uncharacterized protein OS=Verticillium longisporum OX=100787 GN=BN1723_013971 PE=4 SV=1
mRNA_2028	scaffold_7	503266	504906	3054	-	mRNA_2028	645.436	912.723	821.367	3206.28	3730.72	3185.43	34.1099	45.7512	38.6269	104.197	129.738	116.888	2083.66	-2.08866	3.5e-25	1.69e-23	DOWN	hypothetical protein	[GO:0005935:cellular bud neck][GO:0032174:cellular bud neck septin collar][GO:0005737:cytoplasm][GO:0000131:incipient cellular bud site][GO:0005634:nucleus][GO:0005886:plasma membrane][GO:0005940:septin ring][GO:0005524:ATP binding][GO:0070300:phosphatidic acid binding][GO:0005546:phosphatidylinositol-4,5-bisphosphate binding][GO:0001786:phosphatidylserine binding][GO:0004672:protein kinase activ…	-	FKBP12-associated protein 1 OS=Meyerozyma sp. JA9 OX=2028340 GN=JA9_002755 PE=4 SV=1
mRNA_4231	scaffold_18	243082	244740	2274	+	mRNA_4231	200.029	208.098	209.513	1171.66	965.521	796.087	14.197	14.0091	13.2325	51.1368	45.0936	39.232	591.818	-2.24749	3.98e-25	1.91e-23	DOWN	HlyIII-domain-containing protein	[GO:0005623:cell][GO:0016021:integral component of membrane][GO:0005886:plasma membrane][GO:0046872:metal ion binding][GO:0038023:signaling receptor activity][GO:0006882:cellular zinc ion homeostasis][GO:0006631:fatty acid metabolic process]	[ko04152:AMPK signaling pathway]	RNA polymerase I transcription factor UAF OS=Pseudozyma antarctica (strain T-34) OX=1151754 GN=PANT_22d00147 PE=4 SV=1
mRNA_12808	scaffold_136	10376	11829	2560	-	mRNA_12808	77.7439	78.8017	114.954	553.053	559.608	464.655	4.90142	4.71225	6.44921	21.4412	23.216	20.3405	308.136	-2.54219	4.31e-25	2.06e-23	DOWN	hypothetical protein	-	-	-
mRNA_879	scaffold_3	472126	474181	3558	-	mRNA_879	2350.13	3001.35	3078.73	237.193	474.222	214.456	106.606	129.135	124.276	6.61633	14.1553	6.75465	1559.35	3.18885	4.62e-25	2.2e-23	UP	hypothetical protein	[GO:0005634:nucleus][GO:0005971:ribonucleoside-diphosphate reductase complex][GO:0051063:CDP reductase activity][GO:0008198:ferrous iron binding][GO:0046982:protein heterodimerization activity][GO:0008270:zinc ion binding][GO:0046704:CDP metabolic process][GO:0006240:dCDP biosynthetic process][GO:0006260:DNA replication]	[ko00230:Purine metabolism][ko00240:Pyrimidine metabolism][ko00480:Glutathione metabolism]	-
mRNA_3013	scaffold_12	169147	172752	5894	-	mRNA_3013	2260.24	2204.92	2495.62	413.598	616.094	540.473	61.8928	57.2684	60.8121	6.96449	11.1015	10.2762	1421.82	2.14877	5.45e-25	2.59e-23	UP	hypothetical protein	-	-	-
mRNA_9756	scaffold_63	108705	110350	2516	-	mRNA_9756	2531.54	2655.54	3674.83	15905	12084.1	14068.5	162.394	161.575	209.772	627.402	510.092	626.626	8486.6	-2.24685	7.52e-25	3.56e-23	DOWN	hypothetical protein	[GO:0005759:mitochondrial matrix][GO:0005739:mitochondrion][GO:0097177:mitochondrial ribosome binding][GO:0003729:mRNA binding][GO:0008494:translation activator activity][GO:0009060:aerobic respiration][GO:0070131:positive regulation of mitochondrial translation]	-	Zn(2)-C6 fungal-type domain-containing protein OS=Hericium alpestre OX=135208 GN=EWM64_g1565 PE=4 SV=1
mRNA_1868	scaffold_7	124101	125129	2058	-	mRNA_1868	556.355	791.843	1128.22	67.9397	110.345	82.3165	43.6317	58.9015	78.7354	3.27642	5.69446	4.48241	456.17	3.25064	7.97e-25	3.76e-23	UP		-	-	-
mRNA_1180	scaffold_4	442436	444750	3312	+	mRNA_1180	1151.58	1692.32	2004.28	35891.2	54157.2	11922.9	56.1177	78.2215	86.9141	1075.52	1736.64	403.424	17803.3	-4.39461	8.34e-25	3.92e-23	DOWN	general amino acid permease 1	[GO:0071944:cell periphery][GO:0000324:fungal-type vacuole][GO:0000329:fungal-type vacuole membrane][GO:0016021:integral component of membrane][GO:0005886:plasma membrane][GO:0015171:amino acid transmembrane transporter activity][GO:0005310:dicarboxylic acid transmembrane transporter activity][GO:0003333:amino acid transmembrane transport][GO:0006865:amino acid transport]	-	Fungal_trans domain-containing protein OS=Coleophoma crateriformis OX=565419 GN=BP5796_09385 PE=4 SV=1
mRNA_7580	scaffold_41	58069	60146	2616	-	mRNA_7580	2597.94	3051.85	3911.23	687.741	450.576	566.468	160.283	178.59	214.732	26.0921	18.2926	24.2665	1877.63	2.48698	8.37e-25	3.92e-23	UP	hypothetical protein	-	-	-
mRNA_5529	scaffold_25	375030	378113	5796	+	mRNA_5529	2031.06	2251.59	2885.91	10885.8	9203.32	12101.6	56.5575	59.4694	71.5115	186.404	168.64	233.983	6559.89	-2.16711	8.57e-25	4e-23	DOWN	hypothetical protein	-	-	Proteophosphoglycan ppg4 OS=Mycena chlorophos OX=658473 GN=MCHLO_14153 PE=4 SV=1
mRNA_7224	scaffold_38	67225	68070	1434	-	mRNA_7224	1252.81	1198.09	914.999	197.86	264.04	224.204	141.004	127.901	91.6417	13.694	19.5553	17.5212	675.334	2.29594	1.14e-24	5.29e-23	UP		-	-	-
mRNA_84	scaffold_1	233666	234484	1638	-	mRNA_84	322.313	570.739	675.82	53.6366	49.9181	54.1556	31.7585	53.3404	59.2568	3.24989	3.23659	3.7051	287.764	3.31296	1.23e-24	5.69e-23	UP		-	-	-
mRNA_5965	scaffold_28	241921	244271	4362	+	mRNA_5965	1801.07	1356.46	1173.65	293.213	261.413	204.708	66.6407	47.6052	38.6432	6.67144	6.36481	5.2592	848.418	2.51315	1.4e-24	6.43e-23	UP	hypothetical protein	-	-	-
mRNA_8714	scaffold_51	217622	218981	2412	+	mRNA_8714	716.702	1009.12	890.895	58.4043	135.304	106.145	47.9575	64.047	53.0482	2.40319	5.95769	4.93165	486.095	3.12782	1.45e-24	6.62e-23	UP	kinase-like protein	[GO:0005623:cell][GO:0032133:chromosome passenger complex][GO:0000775:chromosome, centromeric region][GO:0000941:condensed nuclear chromosome inner kinetochore][GO:0000778:condensed nuclear chromosome kinetochore][GO:0000780:condensed nuclear chromosome, centromeric region][GO:0005737:cytoplasm][GO:0072687:meiotic spindle][GO:1990385:meiotic spindle midzone][GO:1990023:mitotic spindle midzone][GO…	-	Protein kinase domain-containing protein OS=Xylaria flabelliformis OX=2512241 GN=FHL15_003716 PE=4 SV=1
mRNA_4634	scaffold_20	326120	326578	684	+	mRNA_4634	1046.3	722.222	450.546	35.7577	73.5635	31.4103	246.886	161.639	94.603	5.18842	11.4222	5.14619	393.301	3.98811	1.48e-24	6.72e-23	UP		-	-	-
mRNA_12551	scaffold_123	33516	35173	2870	+	mRNA_12551	1070.6	1105.52	1261.72	5929.83	8553.07	4815.52	60.2061	58.9681	63.1395	205.06	316.508	188.032	3789.37	-2.48892	2.17e-24	9.85e-23	DOWN	FMN-linked oxidoreductase	[GO:0010181:FMN binding][GO:0003959:NADPH dehydrogenase activity][GO:0018548:pentaerythritol trinitrate reductase activity][GO:0052690:trichloro-p-hydroquinone reductive dehalogenase activity]	-	Fungal_trans domain-containing protein OS=Fusarium sp. AF-6 OX=1325737 GN=CEP53_012902 PE=4 SV=1
mRNA_9035	scaffold_55	65917	68313	3648	+	mRNA_9035	6757.24	5917.78	6196.4	18851.5	17919.3	18972.9	298.958	248.334	243.953	512.876	521.687	582.839	12435.8	-1.56262	2.27e-24	1.03e-22	DOWN	cysteine desulfurase NFS1	[GO:0005739:mitochondrion][GO:0031071:cysteine desulfurase activity][GO:0051536:iron-sulfur cluster binding][GO:0046872:metal ion binding][GO:0030170:pyridoxal phosphate binding][GO:0044571:[2Fe-2S] cluster assembly][GO:0008033:tRNA processing]	[ko00730:Thiamine metabolism][ko04122:Sulfur relay system]	-
mRNA_5324	scaffold_24	332536	334297	3312	+	mRNA_5324	1347.56	1556.91	1567.64	4866.63	5083.76	4493.83	65.668	71.9624	67.9795	145.834	163.019	152.054	3152.72	-1.69146	2.5e-24	1.13e-22	DOWN	hypothetical protein	[GO:0005783:endoplasmic reticulum][GO:0031314:extrinsic component of mitochondrial inner membrane][GO:0005759:mitochondrial matrix][GO:0045182:translation regulator activity][GO:0006397:mRNA processing][GO:0070131:positive regulation of mitochondrial translation][GO:0008380:RNA splicing]	-	-
mRNA_3822	scaffold_16	158723	160035	2184	-	mRNA_3822	881.098	944.856	988.236	3115.69	2824.31	2851.83	65.1129	66.2286	64.9874	141.587	137.342	146.333	1934.34	-1.64362	2.55e-24	1.14e-22	DOWN	Aminomethyltransferase folate-binding domain-containing protein	[GO:0005739:mitochondrion][GO:0016740:transferase activity]	-	Transcription factor, component of CCR4 transcriptional complex OS=Phaffia rhodozyma OX=5421 PE=4 SV=1
mRNA_5431	scaffold_25	128191	133686	8532	+	mRNA_5431	713.462	718.396	823.221	4299.27	3043.69	2938.48	13.4963	12.8898	13.8576	50.011	37.8873	38.596	2089.42	-2.18903	2.59e-24	1.16e-22	DOWN	IkappaB kinase complex IKAP component	[GO:0005829:cytosol][GO:0033588:Elongator holoenzyme complex][GO:0015031:protein transport][GO:0140018:regulation of cytoplasmic translational fidelity][GO:0002926:tRNA wobble base 5-methoxycarbonylmethyl-2-thiouridinylation]	-	Elongator complex protein 1 OS=Dendrothele bispora CBS 962.96 OX=1314807 GN=K435DRAFT_773014 PE=3 SV=1
mRNA_4168	scaffold_18	75748	77853	3970	-	mRNA_4168	163.586	271.598	243.814	15.495	13.1363	19.496	6.65046	10.473	8.82044	0.387367	0.351421	0.550333	121.188	3.80856	2.81e-24	1.25e-22	UP		-	-	-
mRNA_12944	scaffold_148	208	757	1038	-	mRNA_12944	259.146	324.388	246.595	1166.89	1173.08	1036.54	40.2943	47.841	34.12	111.572	120.025	111.907	701.106	-2.02271	2.88e-24	1.28e-22	DOWN	hypothetical protein	-	-	RRM domain-containing protein OS=Phlebia centrifuga OX=98765 GN=PHLCEN_2v4828 PE=4 SV=1
mRNA_2476	scaffold_9	402698	404208	2394	-	mRNA_2476	154.678	184.381	129.787	780.711	662.071	734.35	10.428	11.7903	7.78626	32.3659	29.3714	34.3755	440.996	-2.21312	3.04e-24	1.35e-22	DOWN	hypothetical protein	[GO:0000408:EKC/KEOPS complex][GO:0005739:mitochondrion][GO:0004222:metalloendopeptidase activity][GO:0061711:N(6)-L-threonylcarbamoyladenine synthase activity][GO:0008270:zinc ion binding][GO:0072670:mitochondrial tRNA threonylcarbamoyladenosine modification]	-	tRNA N6-adenosine threonylcarbamoyltransferase, mitochondrial OS=Pyrrhoderma noxium OX=2282107 GN=PNOK_0582500 PE=3 SV=1
mRNA_8722	scaffold_51	236241	236971	1352	+	mRNA_8722	133.622	161.429	187.264	799.782	687.03	706.189	15.9514	18.2784	19.893	58.7105	53.9689	58.5348	445.886	-2.18654	3.07e-24	1.35e-22	DOWN		-	-	-
mRNA_10148	scaffold_69	64461	66185	2112	+	mRNA_10148	212.986	306.791	420.881	2694.94	1929.73	2014.59	16.2762	22.2373	28.6211	126.642	97.039	106.896	1263.32	-2.82041	3.27e-24	1.44e-22	DOWN	cysteine desulfurase NFS1	[GO:0005739:mitochondrion][GO:0031071:cysteine desulfurase activity][GO:0051536:iron-sulfur cluster binding][GO:0046872:metal ion binding][GO:0030170:pyridoxal phosphate binding][GO:0044571:[2Fe-2S] cluster assembly][GO:0008033:tRNA processing]	[ko00730:Thiamine metabolism][ko04122:Sulfur relay system]	-
mRNA_11866	scaffold_101	35100	36706	2964	+	mRNA_11866	647.866	618.938	472.796	53.6366	64.3681	19.496	35.2541	31.9454	22.8941	1.79478	2.30485	0.736622	312.85	3.67258	4.33e-24	1.9e-22	UP	hypothetical protein	-	-	-
mRNA_5131	scaffold_23	290620	293179	3764	+	mRNA_5131	259.956	197.387	251.231	25.0304	31.5272	25.9947	11.1467	8.02789	9.58616	0.659994	0.88957	0.773936	131.854	3.10555	4.37e-24	1.91e-22	UP	maltose permease	[GO:0005887:integral component of plasma membrane][GO:0005352:alpha-glucoside:proton symporter activity][GO:0005351:carbohydrate:proton symporter activity][GO:0005364:maltose:proton symporter activity][GO:0015574:trehalose transmembrane transporter activity][GO:0000017:alpha-glucoside transport][GO:0046352:disaccharide catabolic process][GO:0000023:maltose metabolic process][GO:0015768:maltose tr…	-	MFS domain-containing protein OS=Penicillium arizonense OX=1835702 GN=PENARI_c025G11707 PE=3 SV=1
mRNA_2194	scaffold_8	298121	299391	2302	-	mRNA_2194	447.027	381.768	428.297	71.5155	65.6817	92.0645	31.3418	25.3879	26.7215	3.0833	3.03028	4.48185	247.726	2.44977	5.04e-24	2.19e-22	UP		-	-	-
mRNA_4169	scaffold_18	78412	81402	5404	-	mRNA_4169	598.466	794.903	711.975	128.728	156.322	103.979	17.8739	22.5181	18.9222	2.36417	3.0722	2.15625	415.729	2.43995	5.05e-24	2.19e-22	UP		-	-	-
mRNA_12615	scaffold_126	6131	6968	1298	+	mRNA_12615	106.898	91.0428	90.8509	740.185	646.308	438.66	13.292	10.7375	10.0526	56.5962	52.8821	37.8725	352.324	-2.65889	5.78e-24	2.5e-22	DOWN		-	-	-
mRNA_6332	scaffold_31	40326	41602	2106	-	mRNA_6332	1315.98	1709.92	1574.13	377.84	274.549	243.7	100.852	124.294	107.351	17.8062	13.8454	12.9678	916.02	2.36036	5.93e-24	2.56e-22	UP	hypothetical protein	-	-	-
mRNA_2691	scaffold_10	451710	454807	4880	-	mRNA_2691	2237.57	2242.41	2485.42	7820.22	6796.74	8424.45	74.0034	70.3441	73.1479	159.045	147.919	193.46	5001.13	-1.72612	6.67e-24	2.86e-22	DOWN	hypothetical protein	[GO:0005737:cytoplasm][GO:0005794:Golgi apparatus][GO:0016020:membrane][GO:0005777:peroxisome][GO:0005525:GTP binding][GO:0003924:GTPase activity][GO:1990606:membrane scission GTPase motor activity][GO:0008017:microtubule binding][GO:0006897:endocytosis][GO:0016559:peroxisome fission][GO:0007031:peroxisome organization][GO:0099050:vesicle scission]	[ko04217:Necroptosis][ko04668:TNF signaling pathway]	RNA polymerase III transcription factor (TF)IIIC subunit family protein OS=Aspergillus niger OX=5061 GN=ATCC64974_54260 PE=3 SV=1
mRNA_8131	scaffold_46	8829	9476	1296	+	mRNA_8131	774.2	801.789	801.899	2548.34	2473.57	2257.21	96.4148	94.7082	88.8661	195.152	202.705	195.18	1609.5	-1.614	6.69e-24	2.86e-22	DOWN	hypothetical protein	-	-	-
mRNA_2645	scaffold_10	332521	333619	1810	-	mRNA_2645	268.054	269.303	241.033	1574.53	1890.32	1051.7	23.9023	22.777	19.1258	86.3365	110.918	65.1155	882.491	-2.5358	7.08e-24	3.02e-22	DOWN	hypothetical protein	-	-	-
mRNA_5311	scaffold_24	287591	288176	922	+	mRNA_5311	105.278	88.7476	92.705	408.83	454.517	536.14	18.4291	14.7353	14.4409	44.0082	52.3556	65.1655	281.036	-2.28769	8.81e-24	3.75e-22	DOWN	hypothetical protein	-	-	-
mRNA_85	scaffold_1	235327	236586	2280	-	mRNA_85	281.012	312.147	206.732	4696.18	11721.6	2299.45	19.8923	20.9583	13.0225	204.424	546.002	113.021	3252.85	-4.54791	9.05e-24	3.84e-22	DOWN		-	-	-
mRNA_7671	scaffold_41	315736	316683	1790	+	mRNA_7671	186.261	203.507	224.346	902.287	759.28	764.677	16.7944	17.4044	18.0006	50.028	45.0498	47.8735	506.727	-1.98308	1.12e-23	4.75e-22	DOWN	oligosaccharyl transferase STT3 subunit	[GO:0005783:endoplasmic reticulum][GO:0016021:integral component of membrane][GO:0008250:oligosaccharyltransferase complex][GO:0004579:dolichyl-diphosphooligosaccharide-protein glycotransferase activity][GO:0046872:metal ion binding][GO:0043687:post-translational protein modification][GO:0006487:protein N-linked glycosylation][GO:0018279:protein N-linked glycosylation via asparagine]	[ko00510:N-Glycan biosynthesis][ko00513:Various types of N-glycan biosynthesis][ko04141:Protein processing in endoplasmic reticulum]	-
mRNA_798	scaffold_3	275719	279864	6426	-	mRNA_798	961.271	1056.56	997.506	3986.99	3288.03	4766.78	24.1435	25.1701	22.2944	61.578	54.3424	83.1293	2509.52	-1.99779	1.2e-23	5.06e-22	DOWN	hypothetical protein	[GO:0090443:FAR/SIN/STRIPAK complex][GO:0000324:fungal-type vacuole][GO:0044732:mitotic spindle pole body][GO:0005635:nuclear envelope][GO:0071957:old mitotic spindle pole body][GO:0061509:asymmetric protein localization to old mitotic spindle pole body][GO:0031030:negative regulation of septation initiation signaling]	-	Factor arrest protein 11 OS=Steccherinum ochraceum OX=92696 GN=FAR11 PE=4 SV=1
mRNA_68	scaffold_1	184516	185795	2346	+	mRNA_68	1486.85	874.47	400.486	19.0708	55.1726	35.7427	102.291	57.0624	24.5178	0.806793	2.4977	1.70738	478.632	4.65531	1.32e-23	5.54e-22	UP	hypothetical protein	-	-	-
mRNA_10347	scaffold_72	27257	28757	2792	-	mRNA_10347	255.907	296.08	254.939	46.4851	40.7226	41.1583	14.7932	16.2341	13.1142	1.65242	1.54905	1.65201	155.882	2.65244	1.38e-23	5.78e-22	UP	NAD-P-binding protein	[GO:0016491:oxidoreductase activity]	-	NAD(P)-binding protein OS=Aspergillus phoenicis ATCC 13157 OX=1353007 GN=M752DRAFT_286291 PE=4 SV=1
mRNA_10631	scaffold_76	118055	118823	1538	+	mRNA_10631	8.90816	19.8917	24.1033	328.971	270.609	184.129	0.934818	1.97992	2.25083	21.2287	18.6866	13.4164	139.435	-3.89564	1.47e-23	6.12e-22	DOWN		-	-	-
mRNA_4229	scaffold_18	239168	240535	2094	-	mRNA_4229	527.201	528.66	538.616	1990.51	1685.39	1653.91	40.6345	38.6485	36.9423	94.3431	85.4807	88.5128	1154.05	-1.74106	1.48e-23	6.14e-22	DOWN	hypothetical protein	-	[ko03013:RNA transport][ko03015:mRNA surveillance pathway][ko03040:Spliceosome]	-
mRNA_1407	scaffold_5	215002	218275	6174	+	mRNA_1407	2356.61	2914.9	2726.46	11135	8796.09	12424.4	61.6052	72.2753	63.424	178.996	151.31	225.516	6725.57	-2.01635	1.59e-23	6.57e-22	DOWN	hypothetical protein	-	-	Transcription factor OS=Ganoderma sinense ZZ0214-1 OX=1077348 GN=GSI_13585 PE=4 SV=1
mRNA_8979	scaffold_54	180513	183239	3390	-	mRNA_8979	3628.86	4141.3	4359.92	667.478	1041.71	937.975	172.769	187.012	184.714	19.5415	32.6356	31.0071	2462.87	2.19627	1.63e-23	6.75e-22	UP	P-loop containing nucleoside triphosphate hydrolase protein	[GO:0005829:cytosol][GO:0016021:integral component of membrane][GO:0005743:mitochondrial inner membrane][GO:0005758:mitochondrial intermembrane space][GO:0005739:mitochondrion][GO:0005524:ATP binding][GO:0042626:ATPase activity, coupled to transmembrane movement of substances][GO:0008320:protein transmembrane transporter activity][GO:0051131:chaperone-mediated protein complex assembly][GO:0034551…	-	Transcription initiation factor IIF subunit alpha OS=Exidia glandulosa HHB12029 OX=1314781 GN=EXIGLDRAFT_746447 PE=3 SV=1
mRNA_8468	scaffold_49	74284	75011	1260	-	mRNA_8468	3245	2706.04	2029.31	512.528	610.84	490.65	415.661	328.773	231.313	40.3709	51.4874	43.6386	1599.06	2.30653	1.64e-23	6.75e-22	UP	hypothetical protein	-	-	-
mRNA_9863	scaffold_64	208367	210191	2052	+	mRNA_9863	4693.79	7469.33	6948.24	27935.1	30518.3	28156.6	369.183	557.234	486.317	1351.12	1579.53	1537.7	17620.2	-2.18011	1.65e-23	6.78e-22	DOWN	Aldo/keto reductase	[GO:0005829:cytosol][GO:0005634:nucleus][GO:0004033:aldo-keto reductase (NADP) activity][GO:0016491:oxidoreductase activity][GO:0050236:pyridoxine:NADP 4-dehydrogenase activity][GO:0042821:pyridoxal biosynthetic process][GO:0042820:vitamin B6 catabolic process]	[ko00750:Vitamin B6 metabolism]	Pyridoxal reductase OS=Sparassis crispa OX=139825 GN=SCP_1501900 PE=3 SV=1
mRNA_4319	scaffold_18	477434	478636	2000	-	mRNA_4319	5.66883	4.59039	5.5623	168.061	95.8953	185.212	0.457466	0.35136	0.399435	8.33987	5.09227	10.3779	77.4984	-4.83428	1.67e-23	6.84e-22	DOWN		-	-	-
mRNA_2686	scaffold_10	443564	444425	1506	+	mRNA_2686	1295.73	1543.9	1143.05	333.739	340.231	345.513	138.863	156.938	109.009	21.994	23.9935	25.7104	833.695	1.96614	2.48e-23	1.01e-21	UP	hypothetical protein	-	-	-
mRNA_10420	scaffold_73	54587	64887	14398	+	mRNA_10420	4090.46	4526.89	3939.96	32207	17841.8	20279.1	45.8528	48.1317	39.3017	222.008	131.607	157.84	13814.2	-2.48555	2.52e-23	1.02e-21	DOWN	histidine kinase	[GO:0005737:cytoplasm][GO:0009365:protein histidine kinase complex][GO:0005524:ATP binding][GO:0000155:phosphorelay sensor kinase activity][GO:0034599:cellular response to oxidative stress][GO:0070994:detection of oxidative stress][GO:0000160:phosphorelay signal transduction system][GO:0032874:positive regulation of stress-activated MAPK cascade]	-	Similar to S.cerevisiae protein SKN7 (Nuclear response regulator and transcription factor) OS=Malassezia sympodialis (strain ATCC 42132) OX=1230383 GN=MSYG_2566 PE=4 SV=1
mRNA_6501	scaffold_32	78403	79499	1486	-	mRNA_6501	361.185	324.388	158.526	8.34347	17.0772	4.33245	39.229	33.4179	15.3215	0.557249	1.22051	0.326727	145.642	4.8591	2.67e-23	1.08e-21	UP		-	-	-
mRNA_6086	scaffold_29	203064	204101	1722	-	mRNA_6086	605.755	462.865	365.258	33.3739	70.9362	41.1583	56.7753	41.1485	30.4641	1.92351	4.37501	2.67851	263.224	3.30939	2.69e-23	1.09e-21	UP	hypothetical protein	-	-	-
mRNA_5705	scaffold_27	11137	12442	2052	+	mRNA_5705	2827.93	3907.19	4294.1	14891.9	17966.6	15349.9	222.427	291.488	300.55	720.268	929.891	838.296	9872.93	-2.128	2.8e-23	1.13e-21	DOWN	hypothetical protein	-	-	-
mRNA_2808	scaffold_11	221977	225396	6182	+	mRNA_2808	511.004	709.981	579.406	2535.22	2155.67	2669.87	13.3411	17.5813	13.461	40.7013	37.0338	48.3985	1526.86	-2.03139	3.04e-23	1.22e-21	DOWN	WD40 repeat-like protein	[GO:0005730:nucleolus][GO:0034388:Pwp2p-containing subcomplex of 90S preribosome][GO:0032040:small-subunit processome][GO:0030515:snoRNA binding][GO:0030490:maturation of SSU-rRNA][GO:0000462:maturation of SSU-rRNA from tricistronic rRNA transcript (SSU-rRNA, 5.8S rRNA, LSU-rRNA)]	[ko03008:Ribosome biogenesis in eukaryotes]	U3 small nucleolar RNA-associated protein OS=Mycena chlorophos OX=658473 GN=MCHLO_14000 PE=4 SV=1
mRNA_8260	scaffold_47	77704	80282	3516	-	mRNA_8260	689.167	709.216	624.832	2265.85	2016.43	2092.57	31.6353	30.8789	25.5232	63.9593	60.9085	66.6963	1399.68	-1.65541	3.73e-23	1.49e-21	DOWN	kinase-like protein	[GO:0005737:cytoplasm][GO:0000329:fungal-type vacuole membrane][GO:0005634:nucleus][GO:0005524:ATP binding][GO:0004674:protein serine/threonine kinase activity][GO:0018105:peptidyl-serine phosphorylation][GO:0030100:regulation of endocytosis][GO:0023052:signaling]	[ko04392:Hippo signaling pathway -multiple species]	Protein kinase domain-containing protein OS=Malassezia vespertilionis OX=2020962 GN=MVES_002094 PE=4 SV=1
mRNA_5853	scaffold_27	385846	387556	2994	+	mRNA_5853	684.308	974.693	1011.41	150.183	126.109	74.7347	36.8889	49.8367	48.5174	4.97839	4.4734	2.79731	503.573	2.9303	3.78e-23	1.51e-21	UP	hypothetical protein	-	-	-
mRNA_3670	scaffold_15	287661	289277	2982	+	mRNA_3670	562.024	690.854	863.084	4398.2	3293.28	3090.12	30.4188	35.466	41.5687	146.382	117.291	116.128	2149.59	-2.34962	4.24e-23	1.69e-21	DOWN	hypothetical protein	-	[ko04141:Protein processing in endoplasmic reticulum]	-
mRNA_10992	scaffold_83	10260	12708	3834	+	mRNA_10992	911.871	858.403	1231.12	5109.78	5307.08	3820.14	38.3864	34.2746	46.118	132.273	147.01	111.66	2873.07	-2.24627	4.45e-23	1.76e-21	DOWN	hypothetical protein	[GO:0005634:nucleus][GO:0005681:spliceosomal complex][GO:0045292:mRNA cis splicing, via spliceosome]	[ko03040:Spliceosome]	-
mRNA_390	scaffold_2	129730	132746	4990	+	mRNA_390	939.405	983.874	986.382	2868.96	2682.44	2974.23	30.3842	30.1837	28.39	57.0618	57.0918	66.7949	1905.88	-1.55111	4.57e-23	1.8e-21	DOWN	hypothetical protein	-	[ko04120:Ubiquitin mediated proteolysis][ko04630:Jak-STAT signaling pathway]	Transcription factor OS=Ganoderma sinense ZZ0214-1 OX=1077348 GN=GSI_06587 PE=4 SV=1
mRNA_5607	scaffold_26	134991	136324	2124	-	mRNA_5607	1128.1	1288.37	1393.36	9221.92	8423.02	4910.83	85.721	92.8579	94.217	430.912	421.17	259.102	4394.27	-2.56571	5.42e-23	2.14e-21	DOWN	candidate G-protein alpha subunit	[GO:0005834:heterotrimeric G-protein complex][GO:0001664:G protein-coupled receptor binding][GO:0031683:G-protein beta/gamma-subunit complex binding][GO:0005525:GTP binding][GO:0003924:GTPase activity][GO:0046872:metal ion binding][GO:0007188:adenylate cyclase-modulating G protein-coupled receptor signaling pathway][GO:0019236:response to pheromone]	[ko04015:Rap1 signaling pathway][ko04022:cGMP-PKG signaling pathway][ko04024:cAMP signaling pathway][ko04071:Sphingolipid signaling pathway][ko04371:Apelin signaling pathway][ko04540:Gap junction]	-
mRNA_7237	scaffold_38	101724	102869	1968	-	mRNA_7237	379.002	361.876	355.06	3865.41	8089.36	2323.28	31.0822	28.1493	25.9119	194.936	436.549	132.296	2562.33	-3.70338	5.47e-23	2.15e-21	DOWN	Aldo/keto reductase	[GO:0016491:oxidoreductase activity][GO:0042843:D-xylose catabolic process]	[ko00040:Pentose and glucuronate interconversions]	Zn(2)-C6 fungal-type domain-containing protein OS=Verticillium longisporum OX=100787 GN=BN1708_007056 PE=4 SV=1
mRNA_8098	scaffold_45	205125	208022	5226	+	mRNA_8098	843.845	902.777	986.382	3996.52	3109.37	3057.63	26.0609	26.445	27.108	75.8987	63.1898	65.567	2149.42	-1.89504	5.6e-23	2.19e-21	DOWN	hypothetical protein	-	-	-
mRNA_9977	scaffold_67	26036	26958	1314	-	mRNA_9977	8.09832	11.476	16.6869	206.203	252.218	129.973	0.994707	1.33699	1.8239	15.5747	20.3856	11.0848	104.109	-4.03031	5.87e-23	2.29e-21	DOWN		-	-	-
mRNA_9814	scaffold_64	82230	83815	2684	+	mRNA_9814	252.668	245.586	288.313	39.3335	47.2908	37.9089	15.1937	14.0073	15.4278	1.45446	1.87128	1.58281	151.85	2.66301	6.21e-23	2.41e-21	UP	hypothetical protein	-	-	-
mRNA_2454	scaffold_9	348913	350427	2490	+	mRNA_2454	1474.7	1571.44	1678.89	5997.77	6125.47	4683.38	95.5875	96.6123	96.8376	239.063	261.267	210.78	3588.61	-1.83063	6.71e-23	2.6e-21	DOWN	hypothetical protein	-	-	-
mRNA_9542	scaffold_60	186772	187978	2304	+	mRNA_9542	225.943	351.93	668.403	15.495	21.0181	27.0778	15.8275	23.3834	41.6656	0.667469	0.968848	1.31705	218.311	4.28741	8.41e-23	3.25e-21	UP		-	-	-
mRNA_324	scaffold_1	880251	881311	1626	-	mRNA_324	977.468	1113.94	1100.41	3622.26	3100.18	3326.24	97.0236	104.875	97.1975	221.096	202.493	229.247	2206.75	-1.65466	8.71e-23	3.36e-21	DOWN	hypothetical protein	-	-	-
mRNA_7528	scaffold_40	210988	212112	2142	+	mRNA_7528	217.035	234.11	243.814	765.216	817.08	785.256	16.3533	16.7314	16.3479	35.4557	40.5125	41.083	510.419	-1.76874	9.12e-23	3.51e-21	DOWN	hypothetical protein	-	-	-
mRNA_4893	scaffold_22	72314	73295	1764	+	mRNA_4893	912.681	949.446	1170.86	3647.29	3718.9	4790.6	83.5057	82.3957	95.33	205.207	223.903	304.342	2531.63	-2.0034	9.97e-23	3.82e-21	DOWN	HIRA-interacting protein 5	[GO:0005759:mitochondrial matrix][GO:0005739:mitochondrion][GO:0051539:4 iron, 4 sulfur cluster binding][GO:0005506:iron ion binding][GO:0016226:iron-sulfur cluster assembly][GO:0106035:protein maturation by [4Fe-4S] cluster transfer][GO:0097428:protein maturation by iron-sulfur cluster transfer]	-	Copper-fist domain-containing protein OS=Gymnopilus dilepis OX=231916 GN=CVT26_008679 PE=4 SV=1
mRNA_8702	scaffold_51	187898	189050	1602	-	mRNA_8702	136.862	169.079	420.881	2953.59	3406.25	2652.54	13.7884	16.157	37.7327	182.982	225.818	185.554	1623.2	-3.63416	1e-22	3.83e-21	DOWN		-	-	-
mRNA_8619	scaffold_50	248379	249453	1684	-	mRNA_8619	928.878	761.24	856.595	3294.48	2749.44	2753.27	89.025	69.201	73.0558	194.163	173.399	183.222	1890.65	-1.78855	1.27e-22	4.83e-21	DOWN	hypothetical protein	-	-	-
mRNA_5428	scaffold_25	120511	122083	2342	-	mRNA_5428	373.333	449.093	318.905	6275.48	12236.5	2537.73	25.7279	29.355	19.5567	265.939	554.899	121.431	3698.51	-4.20467	1.3e-22	4.92e-21	DOWN	Aldo/keto reductase	[GO:0005623:cell][GO:0008106:alcohol dehydrogenase (NADP+) activity]	[ko00040:Pentose and glucuronate interconversions]	Uncharacterized protein OS=Verticillium longisporum OX=100787 GN=BN1723_007861 PE=3 SV=1
mRNA_2687	scaffold_10	444871	445623	1110	-	mRNA_2687	345.798	367.996	396.778	1367.14	1205.92	1175.18	50.28	50.752	51.3388	122.239	115.382	118.645	809.8	-1.75534	1.35e-22	5.1e-21	DOWN	hypothetical protein	[GO:0005829:cytosol][GO:0005634:nucleus][GO:0007059:chromosome segregation][GO:0016226:iron-sulfur cluster assembly][GO:0106035:protein maturation by [4Fe-4S] cluster transfer]	-	Transcription factor RfeF OS=Pyrenophora tritici-repentis OX=45151 GN=A1F97_07879 PE=4 SV=1
mRNA_12172	scaffold_109	68315	68986	1344	+	mRNA_12172	923.209	1029.01	913.145	290.83	232.513	249.116	110.865	117.207	97.5802	21.4764	18.3735	20.7717	606.304	1.89084	1.48e-22	5.6e-21	UP	hypothetical protein	-	-	-
mRNA_8798	scaffold_52	203183	205810	1788	-	mRNA_8798	267.245	247.116	174.285	19.0708	23.6454	27.0778	24.1233	21.1576	13.9996	1.05858	1.40451	1.69713	126.407	3.30046	1.61e-22	6.05e-21	UP		-	-	-
mRNA_5389	scaffold_25	24107	25062	1650	+	mRNA_5389	128.763	128.531	172.431	632.912	676.521	579.465	12.5952	11.925	15.0091	38.0698	43.5453	39.3562	386.437	-2.13824	1.64e-22	6.15e-21	DOWN	hypothetical protein	-	-	-
mRNA_5358	scaffold_24	404120	405036	1734	+	mRNA_5358	25.1048	25.2472	23.1763	196.668	160.263	189.545	2.3367	2.22893	1.91962	11.2565	9.81588	12.2499	103.334	-2.89287	1.89e-22	7.07e-21	DOWN	Esterase/lipase/thioesterase	-	-	-
mRNA_714	scaffold_3	53137	53971	1564	+	mRNA_714	17.0065	35.193	31.5197	288.446	317.899	210.124	1.75498	3.44471	2.89446	18.3041	21.5872	15.056	150.031	-3.2851	1.9e-22	7.07e-21	DOWN		-	-	-
mRNA_8576	scaffold_50	123105	124122	1188	-	mRNA_8576	30077.2	30601.9	41957.4	7680.76	4503.14	4334.61	4086.17	3943.34	5072.4	641.666	402.571	408.888	19859.2	2.63538	2.66e-22	9.9e-21	UP		-	-	-
mRNA_9238	scaffold_57	100353	99649	6478	+	mRNA_9238	2051.31	1589.04	1413.75	300.365	354.681	418.081	51.1075	37.5515	31.344	4.60182	5.81489	7.23252	1021.2	2.2351	2.96e-22	1.1e-20	UP	P-loop containing nucleoside triphosphate hydrolase protein	[GO:0005737:cytoplasm][GO:0005829:cytosol][GO:0005524:ATP binding][GO:0003677:DNA binding][GO:0003723:RNA binding][GO:0003724:RNA helicase activity][GO:0008270:zinc ion binding][GO:0070478:nuclear-transcribed mRNA catabolic process, 3'-5' exonucleolytic nonsense-mediated decay][GO:0000184:nuclear-transcribed mRNA catabolic process, nonsense-mediated decay][GO:2000815:regulation of mRNA stability …	-	Transcription factor OS=Fusarium langsethiae OX=179993 GN=FLAG1_03249 PE=4 SV=1
mRNA_11586	scaffold_95	1	673	1346	-	mRNA_11586	177.353	177.495	162.234	632.912	581.94	627.122	21.2662	20.1871	17.3108	46.6681	45.9174	52.2128	393.176	-1.83223	2.97e-22	1.1e-20	DOWN	assimilatory sulfite reductase	-	[ko00920:Sulfur metabolism]	-
mRNA_8889	scaffold_53	175801	176615	1496	+	mRNA_8889	294.779	281.544	361.55	2029.85	1891.63	1197.92	31.8024	28.8103	34.7103	134.665	134.292	89.7361	1009.55	-2.44897	3.03e-22	1.12e-20	DOWN	phosphotyrosine protein	[GO:0005829:cytosol][GO:0005634:nucleus][GO:0004725:protein tyrosine phosphatase activity][GO:0008138:protein tyrosine/serine/threonine phosphatase activity][GO:0006470:protein dephosphorylation][GO:0000027:ribosomal large subunit assembly][GO:0023052:signaling]	-	Uncharacterized protein OS=Mycena chlorophos OX=658473 GN=MCHLO_11519 PE=4 SV=1
mRNA_6410	scaffold_31	211217	213161	2952	+	mRNA_6410	22116.5	20333.9	20308	56985.9	58668.2	54763.2	1209.19	1054.48	988.033	1915.9	2110.72	2078.94	38862.6	-1.44118	3.35e-22	1.23e-20	DOWN	6-phosphogluconate dehydrogenase	[GO:0005829:cytosol][GO:0005739:mitochondrion][GO:0050661:NADP binding][GO:0004616:phosphogluconate dehydrogenase (decarboxylating) activity][GO:0046177:D-gluconate catabolic process][GO:0061688:glycolytic process via Entner-Doudoroff Pathway][GO:0009051:pentose-phosphate shunt, oxidative branch]	[ko00030:Pentose phosphate pathway][ko00480:Glutathione metabolism]	Zn(2)-C6 fungal-type domain-containing protein OS=Tilletia controversa OX=13291 GN=A4X06_g6105 PE=4 SV=1
mRNA_12259	scaffold_112	46839	47770	1746	-	mRNA_12259	1365.38	1545.43	1434.15	413.598	287.686	382.339	126.213	135.5	117.97	23.5102	17.4992	24.54	904.763	2.00225	3.39e-22	1.24e-20	UP	hypothetical protein	-	-	-
mRNA_3248	scaffold_13	221209	223511	3286	+	mRNA_3248	3346.23	3172.73	3158.46	8829.78	8704.14	8424.45	164.355	147.808	138.048	266.688	281.321	287.306	5939.3	-1.42348	3.66e-22	1.34e-20	DOWN	hypothetical protein	[GO:0016021:integral component of membrane]	-	-
mRNA_1732	scaffold_6	368143	369653	2190	+	mRNA_1732	521.532	475.871	571.99	3166.94	1869.3	2985.06	38.4355	33.2643	37.5116	143.522	90.6524	152.749	1598.45	-2.35416	3.71e-22	1.35e-20	DOWN	Thioesterase/thiol ester dehydrase-isomerase	-	-	-
mRNA_5350	scaffold_24	388968	389803	1458	-	mRNA_5350	98.7995	88.7476	101.048	389.759	476.849	400.751	10.9369	9.3182	9.95391	26.5314	34.735	30.8026	259.326	-2.13519	3.74e-22	1.36e-20	DOWN	hypothetical protein	-	-	-
mRNA_11241	scaffold_87	73650	80024	12122	+	mRNA_11241	3338.13	4393.01	3768.46	873.681	1129.73	1035.46	44.4452	55.4779	44.6489	7.15319	9.89789	9.57254	2423.08	1.92021	3.87e-22	1.4e-20	UP	hypothetical protein	-	-	-
mRNA_11635	scaffold_95	107314	108507	2052	+	mRNA_11635	1536.25	1850.69	1897.67	473.194	532.022	529.642	120.832	138.067	132.821	22.8867	27.5357	28.9251	1136.58	1.78365	3.91e-22	1.42e-20	UP	hypothetical protein	-	-	-
mRNA_9643	scaffold_62	6646	7460	1414	+	mRNA_9643	127.954	200.447	249.377	7.15155	5.25454	11.9142	14.6049	21.7012	25.3296	0.501963	0.394665	0.94425	100.35	4.54555	4.07e-22	1.47e-20	UP		-	-	-
mRNA_10747	scaffold_78	135865	137272	2136	+	mRNA_10747	7014.77	8181.61	4129.08	1153.78	1032.52	815.583	530.039	586.368	277.635	53.6098	51.3381	42.7895	3721.22	2.68684	4.3e-22	1.55e-20	UP	Clavaminate synthase-like protein	-	-	Uncharacterized protein OS=Trichoderma harzianum OX=5544 GN=THAR02_07599 PE=3 SV=1
mRNA_874	scaffold_3	462243	463050	1302	+	mRNA_874	1052.78	1084.86	1152.32	3977.45	4873.58	3415.05	130.504	127.555	127.112	303.19	397.54	293.939	2592.68	-1.89845	4.4e-22	1.58e-20	DOWN	RNA-binding domain-containing protein	[GO:0005634:nucleus][GO:1990904:ribonucleoprotein complex][GO:0003723:RNA binding][GO:0045292:mRNA cis splicing, via spliceosome]	-	Uncharacterized protein OS=Stagonospora sp. SRC1lsM3a OX=765868 GN=IQ06DRAFT_332094 PE=4 SV=1
mRNA_1477	scaffold_5	445982	447153	1818	-	mRNA_1477	220.274	315.207	361.55	39.3335	34.1545	41.1583	19.5554	26.5421	28.5625	2.14729	1.99525	2.53707	168.613	2.96409	5.7e-22	2.04e-20	UP		-	-	-
mRNA_1863	scaffold_7	111452	112390	1524	+	mRNA_1863	248.619	234.11	320.759	1035.78	1078.49	1325.73	26.3296	23.5162	30.2285	67.4536	75.1582	97.4855	707.249	-2.09983	5.89e-22	2.1e-20	DOWN	putative short-chain dehydrogenase reductase sdr protein	[GO:0016491:oxidoreductase activity][GO:0009405:pathogenesis]	-	Fungal_trans domain-containing protein OS=Gibberella intermedia OX=948311 GN=FPRO05_08093 PE=4 SV=1
mRNA_4958	scaffold_22	268859	269362	1008	+	mRNA_4958	313.405	422.316	286.459	22.6466	52.5454	29.244	50.1812	64.1372	40.8153	2.22979	5.53628	3.25122	187.769	3.30234	6.62e-22	2.35e-20	UP	hypothetical protein	-	-	-
mRNA_12355	scaffold_116	1108	2083	2076	+	mRNA_12355	196.789	198.152	227.127	9.5354	22.3318	24.9116	15.2992	14.6118	15.7132	0.455861	1.14246	1.34476	113.141	3.45	7.22e-22	2.56e-20	UP	hypothetical protein	-	-	-
mRNA_8589	scaffold_50	161892	162894	1788	+	mRNA_8589	320.694	522.54	388.434	46.4851	68.309	60.6543	28.948	44.7388	31.2012	2.58028	4.05746	3.80158	234.519	2.81373	7.83e-22	2.76e-20	UP	AGABI1DRAFT_114372; hypothetical protein	-	-	Fungal-specific transcription factor domain protein OS=Rhizoctonia solani 123E OX=1423351 GN=V565_135800 PE=4 SV=1
mRNA_9454	scaffold_59	208194	210003	2824	+	mRNA_9454	536.109	530.955	545.106	2294.46	3510.03	2086.07	30.6397	28.7824	27.7228	80.6374	132.005	82.7819	1583.79	-2.29089	8.39e-22	2.95e-20	DOWN	NAD P-binding protein	[GO:0005829:cytosol][GO:0004022:alcohol dehydrogenase (NAD) activity][GO:0006066:alcohol metabolic process][GO:0006091:generation of precursor metabolites and energy]	-	PKS_ER domain-containing protein OS=Fusarium sp. AF-3 OX=1325733 GN=CEP51_014148 PE=4 SV=1
mRNA_7927	scaffold_44	63608	65259	2416	-	mRNA_7927	1128.1	1019.07	1080.01	259.84	338.918	259.947	75.3607	64.5712	64.2028	10.6741	14.8985	12.0575	680.98	1.91178	8.68e-22	3.05e-20	UP	glutathione S-transferase	[GO:0005737:cytoplasm][GO:0005829:cytosol][GO:0005794:Golgi apparatus][GO:0005634:nucleus][GO:0045174:glutathione dehydrogenase (ascorbate) activity][GO:0004364:glutathione transferase activity][GO:0071555:cell wall organization][GO:0098869:cellular oxidant detoxification]	-	Uncharacterized protein (Fragment) OS=Scytalidium lignicola OX=5539 GN=B7463_g5940 PE=4 SV=1
mRNA_1989	scaffold_7	413695	415045	2702	+	mRNA_1989	3999.76	3057.2	2706.06	858.186	740.889	662.865	238.916	173.209	143.838	31.5223	29.1214	27.4922	2004.16	2.11004	9.23e-22	3.23e-20	UP	hypothetical protein	-	-	-
mRNA_7210	scaffold_38	31455	33259	3486	+	mRNA_7210	828.458	788.782	780.576	139.455	160.263	219.872	38.3565	34.6388	32.1595	3.97035	4.8826	7.06826	486.235	2.2037	9.69e-22	3.38e-20	UP	hypothetical protein	-	-	-
mRNA_6813	scaffold_34	266310	269274	4584	+	mRNA_6813	1036.59	944.091	1007.7	7436.42	9864.08	4100.66	36.4969	31.5284	31.5726	161.005	228.537	100.249	4064.92	-2.84018	1.08e-21	3.74e-20	DOWN	DAO-domain-containing protein	[GO:0009331:glycerol-3-phosphate dehydrogenase complex][GO:0031307:integral component of mitochondrial outer membrane][GO:0005743:mitochondrial inner membrane][GO:0005758:mitochondrial intermembrane space][GO:0005739:mitochondrion][GO:0004368:glycerol-3-phosphate dehydrogenase (quinone) activity][GO:0052591:sn-glycerol-3-phosphate:ubiquinone-8 oxidoreductase activity][GO:0019563:glycerol cataboli…	[ko00564:Glycerophospholipid metabolism]	-
mRNA_6372	scaffold_31	127686	128590	1212	+	mRNA_6372	457.555	576.859	584.042	2298.03	2486.71	1790.38	60.9307	72.8619	69.209	188.181	217.905	165.544	1365.6	-2.02233	1.62e-21	5.61e-20	DOWN	hypothetical protein	-	[ko04146:Peroxisome]	-
mRNA_5433	scaffold_25	136400	138095	2610	-	mRNA_5433	979.087	1007.59	1223.71	6455.46	3816.11	6609.15	60.5447	59.0985	67.3377	245.476	155.283	283.776	3348.52	-2.39486	1.77e-21	6.09e-20	DOWN	hypothetical protein	-	-	-
mRNA_10328	scaffold_71	132912	134106	1986	-	mRNA_10328	32.3933	27.5424	39.8632	257.456	257.472	188.462	2.63252	2.12302	2.8828	12.866	13.7688	10.6344	133.865	-2.822	1.92e-21	6.59e-20	DOWN		-	-	-
mRNA_7713	scaffold_42	110350	111300	1494	-	mRNA_7713	324.743	387.123	391.215	1323.04	1308.38	1758.97	35.082	39.6672	37.6086	87.8906	93.0094	131.941	915.578	-1.99338	2.1e-21	7.2e-20	DOWN	hypothetical protein	-	-	-
mRNA_3618	scaffold_15	152096	152396	468	-	mRNA_3618	247.809	221.869	284.604	922.55	1217.74	948.806	85.4607	72.5744	87.3409	195.643	276.345	227.197	640.563	-2.03472	2.15e-21	7.35e-20	DOWN	hypothetical protein	-	-	-
mRNA_2105	scaffold_8	59865	63968	6708	+	mRNA_2105	1534.63	1578.33	1583.4	4709.29	4067.01	4649.8	36.9238	36.0195	33.9016	69.6762	64.3912	77.6804	3020.41	-1.51553	2.21e-21	7.52e-20	DOWN	HECT-domain-containing protein	[GO:0005829:cytosol][GO:0005635:nuclear envelope][GO:0005634:nucleus][GO:0061631:ubiquitin conjugating enzyme activity][GO:0061630:ubiquitin protein ligase activity][GO:0008270:zinc ion binding][GO:0000209:protein polyubiquitination][GO:0030433:ubiquitin-dependent ERAD pathway][GO:0006511:ubiquitin-dependent protein catabolic process]	[ko04120:Ubiquitin mediated proteolysis]	Uncharacterized protein OS=Cochliobolus sativus (strain ND90Pr / ATCC 201652) OX=665912 GN=COCSADRAFT_22570 PE=4 SV=1
mRNA_12566	scaffold_123	66165	67297	2010	-	mRNA_12566	228.373	222.634	220.638	32.182	42.0363	33.5765	18.3377	16.9562	15.7654	1.58905	2.22112	1.87201	129.907	2.64465	2.41e-21	8.17e-20	UP	alpha/beta-hydrolase	-	-	Uncharacterized protein OS=Verticillium longisporum OX=100787 GN=BN1708_009172 PE=4 SV=1
mRNA_3185	scaffold_13	45657	47797	3948	-	mRNA_3185	2562.31	3230.11	3496.83	12767.9	9973.11	12054	104.749	125.249	127.209	320.969	268.286	342.155	7347.37	-1.90534	2.65e-21	8.99e-20	DOWN	ATP-dependent RNA helicase ded-1	[GO:0005634:nucleus][GO:0043186:P granule][GO:0005524:ATP binding][GO:0003723:RNA binding][GO:0003724:RNA helicase activity][GO:0003743:translation initiation factor activity]	-	ATP-dependent RNA helicase DED1 OS=Saccharomyces cerevisiae (strain ATCC 204508 / S288c) OX=559292 GN=DED1 PE=1 SV=2
mRNA_2780	scaffold_11	120741	123028	4016	-	mRNA_2780	623.571	772.716	611.853	3144.3	2800.67	4954.15	25.0604	29.455	21.8814	77.7054	74.0648	138.244	2151.21	-2.44022	2.72e-21	9.19e-20	DOWN	candidate lipase/esterase from carbohydrate esterase family CE10	[GO:0052689:carboxylic ester hydrolase activity][GO:0045122:aflatoxin biosynthetic process]	-	Zn(2)-C6 fungal-type domain-containing protein OS=Aspergillus turcosus OX=1245748 GN=CDV55_107162 PE=4 SV=1
mRNA_9186	scaffold_56	228962	230901	3678	+	mRNA_9186	482.66	512.594	523.783	127.536	122.168	144.054	21.18	21.3351	20.4532	3.44146	3.52768	4.38918	318.799	1.94561	2.94e-21	9.89e-20	UP	hypothetical protein	-	-	Pkinase_fungal domain-containing protein OS=Ganoderma sinense ZZ0214-1 OX=1077348 GN=GSI_05189 PE=4 SV=1
mRNA_5893	scaffold_28	64161	66334	3384	-	mRNA_5893	1763.81	1715.28	1993.16	7192.07	6137.3	5381.98	84.1237	77.5955	84.5927	210.933	192.615	178.231	4030.6	-1.77381	2.97e-21	9.93e-20	DOWN	high nitrogen upregulated cytochrome P450 monooxygenase 2	[GO:0016021:integral component of membrane][GO:0020037:heme binding][GO:0005506:iron ion binding][GO:0004497:monooxygenase activity][GO:0016705:oxidoreductase activity, acting on paired donors, with incorporation or reduction of molecular oxygen]	-	Unplaced genomic scaffold supercont1.4, whole genome shotgun sequence OS=Cladophialophora bantiana CBS 173.52 OX=1442370 GN=Z519_03356 PE=4 SV=1
mRNA_3635	scaffold_15	184311	185568	2170	+	mRNA_3635	138.481	270.833	406.048	9.5354	14.45	14.0805	10.2998	19.1062	26.8744	0.436114	0.707215	0.727155	142.238	4.42064	2.97e-21	9.93e-20	UP		-	-	-
mRNA_11634	scaffold_95	106248	106732	758	-	mRNA_11634	51.0194	22.952	41.7173	535.174	673.894	275.11	10.8633	4.63536	7.90439	70.0725	94.4205	40.6732	266.645	-3.68338	2.98e-21	9.94e-20	DOWN	hypothetical protein	[GO:0005829:cytosol][GO:0005730:nucleolus][GO:0005634:nucleus][GO:0005736:RNA polymerase I complex][GO:0005665:RNA polymerase II, core complex][GO:0005666:RNA polymerase III complex][GO:0003677:DNA binding][GO:0003899:DNA-directed 5'-3' RNA polymerase activity][GO:0008270:zinc ion binding][GO:0006360:transcription by RNA polymerase I][GO:0006366:transcription by RNA polymerase II][GO:0006383:tran…	[ko00230:Purine metabolism][ko00240:Pyrimidine metabolism][ko03020:RNA polymerase]	DH domain-containing protein OS=Rhodotorula sp. JG-1b OX=1305733 GN=RHOSPDRAFT_31356 PE=4 SV=1
mRNA_313	scaffold_1	857924	858706	1566	+	mRNA_313	143.34	133.886	190.045	623.377	859.117	734.35	14.7731	13.0881	17.4296	39.5076	58.2645	52.5511	447.353	-2.24815	3.01e-21	1e-19	DOWN		-	-	-
mRNA_10906	scaffold_81	136942	139373	2442	+	mRNA_10906	1594.56	748.999	609.999	82.2428	59.1135	105.062	105.388	46.9536	35.8761	3.34252	2.5709	4.82136	533.329	3.58003	3.27e-21	1.08e-19	UP	hypothetical protein	-	-	-
mRNA_700	scaffold_3	19249	23310	6062	-	mRNA_700	1551.64	1675.49	1830.92	4967.94	4989.18	5925.71	41.3114	42.3116	43.3787	81.3358	87.4092	109.545	3490.15	-1.65103	3.41e-21	1.13e-19	DOWN	patatin-domain-containing protein	[GO:0016021:integral component of membrane][GO:0004806:triglyceride lipase activity][GO:0016042:lipid catabolic process]	-	Putative fungal specific transcription factor OS=Diplodia seriata OX=420778 GN=UCDDS831_g05949 PE=4 SV=1
mRNA_620	scaffold_2	664150	665432	2466	+	mRNA_620	1520.06	1559.2	1473.08	4358.87	5564.55	4547.99	99.486	96.7927	85.7938	175.429	239.652	206.679	3170.63	-1.66835	3.61e-21	1.19e-19	DOWN	hypothetical protein	-	-	-
mRNA_10727	scaffold_78	56712	57999	1968	-	mRNA_10727	809.022	729.107	602.583	2781.95	3905.43	2694.78	66.3485	56.7152	43.9757	140.296	210.76	153.451	1920.48	-2.13129	3.98e-21	1.31e-19	DOWN	hypothetical protein	-	-	-
mRNA_5070	scaffold_23	105552	108188	4942	-	mRNA_5070	2559.88	3028.13	2705.13	724.69	880.135	897.9	83.6012	93.8004	78.6154	14.5536	18.9143	20.3608	1799.31	1.72843	4.16e-21	1.37e-19	UP		-	-	-
mRNA_11054	scaffold_84	11946	13555	3034	+	mRNA_11054	192.74	181.32	146.474	15.495	21.0181	17.3298	10.253	9.1488	6.93372	0.506872	0.735737	0.6401	95.7296	3.27955	4.18e-21	1.37e-19	UP		-	-	-
mRNA_7850	scaffold_43	132763	137589	8586	-	mRNA_7850	2091.8	2312.03	2653.22	10895.4	7410.21	9716.6	39.321	41.2226	44.3817	125.943	91.6608	126.822	5846.54	-1.98958	5.06e-21	1.65e-19	DOWN	ras GEF	[GO:0005623:cell][GO:0005088:Ras guanyl-nucleotide exchange factor activity][GO:0019933:cAMP-mediated signaling][GO:0007049:cell cycle][GO:0051301:cell division][GO:0071333:cellular response to glucose stimulus][GO:0009267:cellular response to starvation][GO:0030447:filamentous growth][GO:0036180:filamentous growth of a population of unicellular organisms in response to biotic stimulus][GO:003617…	[ko04010:MAPK signaling pathway][ko04012:ErbB signaling pathway][ko04014:Ras signaling pathway][ko04068:FoxO signaling pathway][ko04072:Phospholipase D signaling pathway][ko04150:mTOR signaling pathway][ko04151:PI3K-Akt signaling pathway][ko04510:Focal adhesion][ko04540:Gap junction][ko04630:Jak-STAT signaling pathway][ko04810:Regulation of actin cytoskeleton]	Cell division control protein Cdc25 OS=Drechmeria coniospora OX=98403 GN=DCS_06537 PE=4 SV=1
mRNA_756	scaffold_3	158361	159640	2030	+	mRNA_756	676.21	648.775	742.567	187.132	145.813	119.142	53.7627	48.9251	52.5365	9.149	7.62861	6.57719	419.94	2.19447	5.09e-21	1.66e-19	UP	hypothetical protein	[GO:0031305:integral component of mitochondrial inner membrane][GO:0005746:mitochondrial respirasome][GO:0005739:mitochondrion][GO:0033617:mitochondrial respiratory chain complex IV assembly][GO:0010155:regulation of proton transport]	-	Proteasome endopeptidase complex OS=Bifiguratus adelaidae OX=1938954 GN=BZG36_01390 PE=3 SV=1
mRNA_353	scaffold_2	27647	28849	2298	+	mRNA_353	1128.1	1473.52	1509.24	15265	7232.87	7570.95	79.2304	98.1607	94.3255	659.277	334.275	369.208	5696.61	-2.87081	5.27e-21	1.72e-19	DOWN	hypothetical protein	-	-	Transcription factor OS=Ganoderma sinense ZZ0214-1 OX=1077348 GN=GSI_08284 PE=4 SV=1
mRNA_9862	scaffold_64	204363	206580	3018	-	mRNA_9862	1438.26	2611.93	1664.98	303.941	359.936	225.287	76.9156	132.488	79.2341	9.99519	12.6663	8.36542	1100.72	2.68581	6.02e-21	1.95e-19	UP	cytochrome P450	[GO:0016021:integral component of membrane][GO:0020037:heme binding][GO:0005506:iron ion binding][GO:0004497:monooxygenase activity][GO:0016705:oxidoreductase activity, acting on paired donors, with incorporation or reduction of molecular oxygen][GO:0009405:pathogenesis]	-	Uncharacterized protein OS=Talaromyces amestolkiae OX=1196081 GN=BHQ10_003592 PE=4 SV=1
mRNA_3075	scaffold_12	335569	336882	2424	-	mRNA_3075	2912.97	3047.26	3073.17	9208.81	7902.82	8176.41	193.954	192.446	182.086	377.044	346.253	378.007	5720.24	-1.48515	6.04e-21	1.95e-19	DOWN	hypothetical protein	-	-	Fungal specific transcription factor domain containing protein OS=Ceratobasidium theobromae OX=1582974 GN=CTheo_1676 PE=4 SV=1
mRNA_1145	scaffold_4	349469	350488	1944	-	mRNA_1145	809.832	399.364	215.076	29.7981	13.1363	18.4129	67.2348	31.4489	15.8897	1.5213	0.717666	1.06144	247.603	4.53378	6.29e-21	2.03e-19	UP	hypothetical protein	-	-	-
mRNA_7280	scaffold_38	224447	226094	2724	+	mRNA_7280	973.418	934.145	978.038	234.809	286.372	188.462	57.6751	52.4977	51.5668	8.55518	11.1652	7.75328	599.207	2.02638	6.74e-21	2.17e-19	UP	hypothetical protein	[GO:0032153:cell division site][GO:0005737:cytoplasm][GO:0005829:cytosol][GO:0044732:mitotic spindle pole body][GO:0005634:nucleus][GO:0005524:ATP binding][GO:0004674:protein serine/threonine kinase activity][GO:0050265:RNA uridylyltransferase activity][GO:0007049:cell cycle][GO:0051301:cell division][GO:0035556:intracellular signal transduction][GO:0051457:maintenance of protein location in nucl…	-	Fungal specific transcription factor domain family protein OS=Aspergillus niger OX=5061 GN=CAN33_0031075 PE=4 SV=1
mRNA_10686	scaffold_77	88474	89353	1650	+	mRNA_10686	249.428	218.809	205.805	1063.2	951.071	753.846	24.3982	20.3008	17.9141	63.9516	61.2171	51.1999	573.693	-2.03709	6.96e-21	2.23e-19	DOWN		-	-	-
mRNA_9221	scaffold_57	55480	56646	2138	+	mRNA_9221	169.255	252.472	256.793	1567.38	1529.07	941.224	12.777	18.0775	17.2503	72.7593	75.9563	49.3351	786.032	-2.57313	7.43e-21	2.38e-19	DOWN	hypothetical protein	-	-	-
mRNA_2155	scaffold_8	200060	201969	3574	-	mRNA_2155	614.663	782.662	643.373	107.273	116.913	171.132	27.7573	33.5237	25.8541	2.97892	3.47419	5.36594	406.003	2.36481	8.45e-21	2.7e-19	UP		-	-	-
mRNA_2083	scaffold_7	644214	645324	1876	-	mRNA_2083	824.409	1058.09	973.403	2990.54	2900.5	3214.68	70.926	86.3417	74.5215	158.212	164.204	192.032	1993.6	-1.67286	9.49e-21	3.02e-19	DOWN	hypothetical protein	-	-	-
mRNA_8757	scaffold_52	66261	67339	1558	-	mRNA_8757	21861.4	21349.1	14597.3	5089.52	3938.27	4723.45	2264.68	2097.71	1345.64	324.213	268.462	339.752	11926.5	2.07167	1.09e-20	3.45e-19	UP	hypothetical protein	[GO:0005829:cytosol][GO:0005739:mitochondrion][GO:0005634:nucleus][GO:0016018:cyclosporin A binding][GO:0003755:peptidyl-prolyl cis-trans isomerase activity][GO:0051082:unfolded protein binding][GO:0042026:protein refolding]	-	Uncharacterized protein OS=Dactylellina haptotyla (strain CBS 200.50) OX=1284197 GN=H072_3494 PE=4 SV=1
mRNA_9481	scaffold_60	46293	51040	8342	+	mRNA_9481	1332.17	1369.47	1537.05	7295.77	4484.75	6172.66	25.7743	25.1313	26.463	86.8005	57.0968	82.9224	3698.64	-2.08273	1.1e-20	3.5e-19	DOWN	hypothetical protein	[GO:0032153:cell division site][GO:0005829:cytosol][GO:0010008:endosome membrane][GO:0000329:fungal-type vacuole membrane][GO:0000139:Golgi membrane][GO:0005795:Golgi stack][GO:0004609:phosphatidylserine decarboxylase activity][GO:0005543:phospholipid binding][GO:0006656:phosphatidylcholine biosynthetic process][GO:0006646:phosphatidylethanolamine biosynthetic process][GO:0016540:protein autoproc…	[ko00564:Glycerophospholipid metabolism]	-
mRNA_10363	scaffold_72	75835	76352	678	+	mRNA_10363	5766.82	5304.96	1834.63	454.123	298.195	219.872	1372.78	1197.8	388.634	66.4761	46.7105	36.3421	2313.1	3.7311	1.13e-20	3.58e-19	UP	hypothetical protein	-	-	-
mRNA_1521	scaffold_5	569186	570507	1898	+	mRNA_1521	127.954	132.356	234.544	1295.62	860.43	1090.69	10.8806	10.6753	17.748	67.7491	48.1464	64.3987	623.6	-2.7168	1.14e-20	3.59e-19	DOWN		-	-	-
mRNA_10322	scaffold_71	119577	120688	1636	-	mRNA_10322	525.581	594.456	598.875	2178.84	1710.35	2392.59	51.8504	55.6249	52.5744	132.179	111.031	163.891	1333.45	-1.87008	1.31e-20	4.12e-19	DOWN	hypothetical protein	-	-	-
mRNA_6777	scaffold_34	181672	181986	522	+	mRNA_6777	122.285	159.134	229.908	11.9192	6.56817	7.58178	37.8092	46.6686	63.2566	2.26621	1.33634	1.62769	89.566	4.28908	1.32e-20	4.16e-19	UP		-	-	-
mRNA_2595	scaffold_10	168366	171444	4840	-	mRNA_2595	1868.28	1980.75	1908.8	5762.96	5632.86	4902.17	62.3007	62.6496	56.6416	118.174	123.603	113.504	3675.97	-1.501	1.47e-20	4.59e-19	DOWN	hypothetical protein	-	-	Transcription factor OS=Ganoderma sinense ZZ0214-1 OX=1077348 GN=GSI_07161 PE=4 SV=1
mRNA_11562	scaffold_94	64726	67777	4992	+	mRNA_11562	1090.03	1149.13	1248.74	4697.38	3357.65	4503.58	35.2421	35.2393	35.9267	93.3904	71.4339	101.101	2674.42	-1.84851	1.63e-20	5.11e-19	DOWN	P-loop containing nucleoside triphosphate hydrolase protein	[GO:0005634:nucleus][GO:0071014:post-mRNA release spliceosomal complex][GO:0005684:U2-type spliceosomal complex][GO:0005524:ATP binding][GO:0003723:RNA binding][GO:0003724:RNA helicase activity][GO:0006364:rRNA processing][GO:0000390:spliceosomal complex disassembly]	[ko03040:Spliceosome]	Pre-mRNA splicing factor ATP-dependent RNA helicase PRP16 OS=Stemphylium lycopersici OX=183478 GN=DDE83_008773 PE=4 SV=1
mRNA_7199	scaffold_37	334888	336203	2214	+	mRNA_7199	258.337	276.189	201.17	20.2627	23.6454	40.0751	18.8323	19.0968	13.0499	0.908326	1.13426	2.02847	136.613	3.12054	2.01e-20	6.27e-19	UP	hypothetical protein	-	-	-
mRNA_3920	scaffold_16	393539	395441	3706	-	mRNA_3920	798.495	1127.71	1046.64	3871.37	3324.81	4355.19	34.7746	46.5826	40.5614	103.677	95.2807	131.696	2420.7	-1.95828	2.04e-20	6.34e-19	DOWN	hypothetical protein	[GO:1990243:atf1-pcr1 complex][GO:0000790:nuclear chromatin][GO:0005720:nuclear heterochromatin][GO:0005634:nucleus][GO:0001228:DNA-binding transcription activator activity, RNA polymerase II-specific][GO:0003690:double-stranded DNA binding][GO:0010844:recombination hotspot binding][GO:0003723:RNA binding][GO:0000978:RNA polymerase II proximal promoter sequence-specific DNA binding][GO:0010846:ac…	-	BZIP domain-containing protein OS=Sparassis crispa OX=139825 GN=SCP_0203330 PE=4 SV=1
mRNA_252	scaffold_1	675209	676839	3138	-	mRNA_252	631.669	580.685	544.179	115.617	141.872	163.55	32.4887	28.3283	24.9063	3.6567	4.80164	5.84074	362.929	2.05942	2.14e-20	6.65e-19	UP	hypothetical protein	-	-	Transcription factor OS=Ganoderma sinense ZZ0214-1 OX=1077348 GN=GSI_06418 PE=4 SV=1
mRNA_11310	scaffold_88	102050	103499	2790	+	mRNA_11310	872.189	637.299	559.011	123.96	85.3862	139.721	50.4548	34.9681	28.7765	4.4096	3.25033	5.61215	402.928	2.56354	2.22e-20	6.85e-19	UP	hypothetical protein	[GO:0005737:cytoplasm][GO:0005829:cytosol][GO:0005634:nucleus][GO:0005524:ATP binding][GO:0004672:protein kinase activity][GO:0004674:protein serine/threonine kinase activity][GO:0044843:cell cycle G1/S phase transition][GO:0000746:conjugation][GO:0035556:intracellular signal transduction][GO:0051321:meiotic cell cycle][GO:0110045:negative regulation of cell cycle switching, mitotic to meiotic ce…	-	Protein kinase domain-containing protein OS=Pichia membranifaciens OX=4926 GN=PMKS-000728 PE=4 SV=1
mRNA_6336	scaffold_31	48176	50304	3960	-	mRNA_6336	2432.74	2719.81	2437.22	6919.12	8302.17	9114.39	99.1506	105.142	88.3935	173.411	222.659	257.93	5320.91	-1.68091	2.3e-20	7.08e-19	DOWN	hypothetical protein	-	-	-
mRNA_8550	scaffold_50	17726	20352	4946	+	mRNA_8550	782.298	803.319	762.035	160.91	229.886	214.456	25.5278	24.8638	22.128	3.22886	4.93631	4.85909	492.151	1.95637	2.65e-20	8.16e-19	UP	hypothetical protein	-	-	Predicted protein OS=Postia placenta (strain ATCC 44394 / Madison 698-R) OX=561896 GN=POSPLDRAFT_91188 PE=4 SV=1
mRNA_5557	scaffold_25	438198	438932	1470	-	mRNA_5557	2661.11	2378.59	2299.08	680.589	855.176	676.945	292.174	247.705	224.626	45.9504	61.7848	51.6067	1591.92	1.73048	2.66e-20	8.17e-19	UP	hypothetical protein	-	-	-
mRNA_697	scaffold_3	12606	15826	6228	-	mRNA_697	856.803	957.862	895.531	89.3944	202.3	139.721	22.2038	23.5444	20.6516	1.42457	3.44977	2.51411	523.602	2.65404	2.76e-20	8.46e-19	UP	kinesin-domain-containing protein	[GO:0005623:cell][GO:0000778:condensed nuclear chromosome kinetochore][GO:0055028:cortical microtubule][GO:0005737:cytoplasm][GO:0005829:cytosol][GO:0005871:kinesin complex][GO:0016938:kinesin I complex][GO:0005874:microtubule][GO:0015630:microtubule cytoskeleton][GO:0035371:microtubule plus-end][GO:0072686:mitotic spindle][GO:0061673:mitotic spindle astral microtubule][GO:1990023:mitotic spindle…	-	Kinesin family OS=Cordyceps militaris OX=73501 GN=A9K55_006112 PE=3 SV=1
mRNA_7249	scaffold_38	134978	135827	1578	-	mRNA_7249	418.683	380.238	393.069	97.7378	99.8362	105.062	42.8227	36.8876	35.7753	6.1472	6.71931	7.46119	249.104	1.97695	2.78e-20	8.47e-19	UP	hypothetical protein	-	-	-
mRNA_3434	scaffold_14	156294	157959	2964	+	mRNA_3434	120.665	146.127	241.033	1990.51	1301.81	975.884	6.57051	7.54721	11.6794	66.6513	46.6459	36.8969	796.006	-3.07305	3.1e-20	9.44e-19	DOWN	NAD(P)-binding protein	[GO:0016491:oxidoreductase activity][GO:0009405:pathogenesis]	-	Fungal_trans domain-containing protein OS=Pseudogymnoascus sp. VKM F-4516 (FW-969) OX=1420910 GN=V497_00942 PE=4 SV=1
mRNA_9262	scaffold_57	165432	167823	2962	+	mRNA_9262	9790.87	13114.8	10398.7	33757.7	41439.9	40184.5	533.497	677.81	504.216	1131.12	1485.86	1520.35	24781.1	-1.79261	3.22e-20	9.79e-19	DOWN	hypothetical protein	[GO:0005829:cytosol][GO:0005634:nucleus][GO:0016614:oxidoreductase activity, acting on CH-OH group of donors]	-	BZIP domain-containing protein OS=Pseudogymnoascus sp. VKM F-4520 (FW-2644) OX=1420915 GN=V502_00859 PE=4 SV=1
mRNA_2614	scaffold_10	217528	220441	5560	+	mRNA_2614	327.982	319.032	292.021	64.3639	76.1908	61.7374	9.52074	8.78401	7.54329	1.14892	1.45536	1.24435	190.221	2.21872	3.24e-20	9.81e-19	UP	hypothetical protein	-	-	-
mRNA_2382	scaffold_9	143861	144834	1690	+	mRNA_2382	323.123	461.334	420.881	1482.75	2397.38	1946.35	30.8586	41.789	35.768	87.0771	150.659	129.064	1171.97	-2.273	3.26e-20	9.85e-19	DOWN		-	-	-
mRNA_8261	scaffold_47	82162	83148	1428	+	mRNA_8261	2082.08	1869.82	1776.23	7300.54	5764.23	8727.72	235.323	200.449	178.646	507.397	428.703	684.924	4586.77	-1.92774	3.28e-20	9.9e-19	DOWN	hypothetical protein	-	-	-
mRNA_152	scaffold_1	421130	425129	4524	-	mRNA_152	1221.23	1301.38	1328.46	3492.34	3774.07	3345.73	43.5682	44.0365	42.1744	76.6153	88.5995	82.8779	2410.53	-1.46235	3.31e-20	9.94e-19	DOWN	hypothetical protein	[GO:0005887:integral component of plasma membrane][GO:0022857:transmembrane transporter activity][GO:0055085:transmembrane transport]	-	Efflux pump dotC OS=Dothistroma septosporum (strain NZE10 / CBS 128990) OX=675120 GN=dotC PE=2 SV=1
mRNA_5435	scaffold_25	139749	143897	5972	-	mRNA_5435	743.426	800.258	615.561	2405.3	2172.75	2451.08	20.0916	20.5137	14.8038	39.9734	38.6397	45.9948	1531.4	-1.70235	3.31e-20	9.94e-19	DOWN	hypothetical protein	[GO:0005856:cytoskeleton][GO:0005783:endoplasmic reticulum][GO:0005789:endoplasmic reticulum membrane][GO:0012507:ER to Golgi transport vesicle membrane][GO:0000139:Golgi membrane][GO:0005795:Golgi stack][GO:0006888:endoplasmic reticulum to Golgi vesicle-mediated transport][GO:0048211:Golgi vesicle docking][GO:0006886:intracellular protein transport][GO:0061025:membrane fusion][GO:0035493:SNARE c…	-	-
mRNA_12149	scaffold_109	8187	9587	2802	+	mRNA_12149	156.298	172.905	178.921	15.495	11.8227	23.8285	9.00285	9.44652	9.17094	0.54884	0.448118	0.953011	93.2116	3.2942	3.36e-20	1e-18	UP		-	-	-
mRNA_9486	scaffold_60	59434	60936	2052	-	mRNA_9486	151.439	244.821	271.626	1119.22	1035.14	1308.4	11.9112	18.2643	19.0114	54.1325	53.5756	71.4551	688.441	-2.37542	3.39e-20	1.01e-18	DOWN	hypothetical protein	-	-	-
mRNA_7782	scaffold_42	278168	282293	7590	+	mRNA_7782	3178.59	5024.18	5681.89	947.58	1010.18	764.677	67.591	101.334	107.516	12.3907	14.1352	11.2903	2767.85	2.35081	3.45e-20	1.03e-18	UP	hypothetical protein	-	-	-
mRNA_4195	scaffold_18	155911	156486	834	-	mRNA_4195	851.134	1410.78	1807.75	70.3236	191.791	111.561	164.713	258.956	311.31	8.36867	24.4233	14.9905	740.556	3.44773	3.47e-20	1.03e-18	UP	hypothetical protein	[GO:0000786:nucleosome][GO:0005634:nucleus][GO:0003677:DNA binding][GO:0046982:protein heterodimerization activity][GO:0006281:DNA repair]	[ko04217:Necroptosis]	Zn(2)-C6 fungal-type domain-containing protein OS=Mycena chlorophos OX=658473 GN=MCHLO_05515 PE=3 SV=1
mRNA_1241	scaffold_4	579814	581009	1560	-	mRNA_1241	624.381	747.469	801.899	153.758	114.286	185.212	64.5982	73.3502	73.8272	9.78217	7.7806	13.305	437.834	2.25793	3.67e-20	1.09e-18	UP	hypothetical protein	-	-	-
mRNA_7345	scaffold_39	53250	54847	2546	+	mRNA_7345	268.864	296.845	271.626	54.8285	42.0363	60.6543	17.044	17.8486	15.3227	2.13732	1.75352	2.66977	165.809	2.40424	3.68e-20	1.09e-18	UP	hypothetical protein	-	-	-
mRNA_2472	scaffold_9	393477	394467	1648	-	mRNA_2472	245.379	285.369	237.325	1449.38	2400.01	1115.61	24.0312	26.5084	20.6827	87.2864	154.668	75.8619	955.511	-2.69164	4.16e-20	1.23e-18	DOWN	hypothetical protein	-	-	-
mRNA_11068	scaffold_84	36524	39144	3600	-	mRNA_11068	1127.29	1163.66	1200.53	4155.05	4185.24	6497.59	50.5391	49.4832	47.8952	114.55	123.47	202.265	3054.89	-2.08755	4.34e-20	1.27e-18	DOWN	kinase-like protein	[GO:0032153:cell division site][GO:0005737:cytoplasm][GO:0005829:cytosol][GO:0044732:mitotic spindle pole body][GO:0005634:nucleus][GO:0005524:ATP binding][GO:0004674:protein serine/threonine kinase activity][GO:0050265:RNA uridylyltransferase activity][GO:0007049:cell cycle][GO:0051301:cell division][GO:0035556:intracellular signal transduction][GO:0051457:maintenance of protein location in nucl…	-	Uncharacterized protein OS=Tolypocladium paradoxum OX=94208 GN=TPAR_07103 PE=4 SV=1
mRNA_3884	scaffold_16	311119	311818	1188	-	mRNA_3884	115.806	150.718	149.255	9.5354	11.8227	9.74801	15.733	19.4214	18.0441	0.796606	1.05693	0.919538	74.4809	3.74639	5.03e-20	1.48e-18	UP		-	-	Zn(2)-C6 fungal-type domain-containing protein OS=Sparassis crispa OX=139825 GN=SCP_0203660 PE=4 SV=1
mRNA_2992	scaffold_12	114190	117403	5352	+	mRNA_2992	1056.83	1131.53	1188.48	5078.79	3327.43	4793.85	31.8702	32.3656	31.8931	94.1815	66.0294	100.378	2762.82	-1.96701	5.16e-20	1.51e-18	DOWN	SART-1 protein	[GO:0005634:nucleus][GO:0005681:spliceosomal complex][GO:0046540:U4/U6 x U5 tri-snRNP complex][GO:0000481:maturation of 5S rRNA][GO:0045292:mRNA cis splicing, via spliceosome]	[ko03040:Spliceosome]	Transcription factor OS=Ganoderma sinense ZZ0214-1 OX=1077348 GN=GSI_02317 PE=4 SV=1
mRNA_11730	scaffold_98	6016	7407	2268	+	mRNA_11730	300.448	245.586	193.754	13.1112	28.8999	31.4103	21.3807	16.5765	12.2695	0.573746	1.35331	1.55202	135.535	3.33169	5.2e-20	1.52e-18	UP	hypothetical protein	-	-	-
mRNA_7762	scaffold_42	224709	226191	2538	+	mRNA_7762	273.723	256.297	318.905	1069.16	1439.74	995.38	17.4067	15.4591	18.0464	41.8091	60.2473	43.9509	725.534	-2.04576	6.36e-20	1.85e-18	DOWN	hypothetical protein	-	-	-
mRNA_8660	scaffold_51	82853	84499	3058	-	mRNA_8660	391.149	358.051	314.27	69.1316	81.4453	51.9894	20.6443	17.9242	14.76	2.24368	2.82861	1.90523	211.006	2.39901	6.78e-20	1.97e-18	UP		-	-	-
mRNA_7745	scaffold_42	180034	185299	9252	-	mRNA_7745	2336.37	2424.49	2389.94	7530.58	6832.21	9577.96	40.7569	40.116	37.0999	80.7819	78.4277	116.013	5181.92	-1.74338	6.83e-20	1.98e-18	DOWN	phospholipid-transporting ATPase 1	[GO:0005783:endoplasmic reticulum][GO:0005789:endoplasmic reticulum membrane][GO:0016021:integral component of membrane][GO:1990531:phospholipid-translocating ATPase complex][GO:0005886:plasma membrane][GO:0005524:ATP binding][GO:0034202:glycolipid-translocating activity][GO:0000287:magnesium ion binding][GO:0034203:glycolipid translocation][GO:0045332:phospholipid translocation]	-	P-type phospholipid transporter OS=Lentinula edodes OX=5353 GN=LENED_000120 PE=3 SV=1
mRNA_2790	scaffold_11	184095	184955	1602	+	mRNA_2790	151.439	153.013	153.89	482.73	550.413	574.049	15.257	14.6217	13.7965	29.9063	36.4897	40.1566	344.256	-1.81028	6.89e-20	2e-18	DOWN	hypothetical protein	-	-	-
mRNA_11876	scaffold_101	54942	56600	2924	-	mRNA_11876	884.337	807.144	584.042	152.566	186.536	141.888	48.7797	42.2289	28.6676	5.17495	6.77068	5.43426	459.419	2.24466	7.03e-20	2.03e-18	UP	hypothetical protein	-	-	-
mRNA_9069	scaffold_55	153736	155429	3140	-	mRNA_9069	4244.33	3257.65	2365.83	237.193	584.567	355.261	218.16	158.821	108.212	7.49711	19.7719	12.6791	1840.81	3.06868	7.11e-20	2.05e-18	UP		-	-	-
mRNA_7783	scaffold_42	282643	284116	2520	-	mRNA_7783	718.321	912.723	1286.75	176.405	160.263	202.542	46.0059	55.4461	73.3354	6.94755	6.75426	9.00709	576.167	2.43421	7.13e-20	2.05e-18	UP	hypothetical protein	-	-	-
mRNA_5802	scaffold_27	242624	248002	10250	-	mRNA_5802	558.784	676.318	604.437	162.102	182.595	164.633	8.79865	10.1009	8.46932	1.56959	1.89195	1.79996	391.478	1.85393	7.49e-20	2.15e-18	UP	hypothetical protein	-	-	-
mRNA_5711	scaffold_27	25202	28264	4026	+	mRNA_5711	1567.84	1429.91	1870.79	513.72	416.422	451.658	62.8525	54.371	66.7379	12.6641	10.9851	12.572	1041.72	1.81636	8.34e-20	2.39e-18	UP	Metallo-dependent phosphatase	-	-	-
mRNA_2826	scaffold_11	265963	267959	3650	-	mRNA_2826	670.541	879.825	931.686	3656.83	3105.43	5172.94	29.6502	36.9009	36.6605	99.4335	90.3593	158.824	2402.88	-2.26593	8.45e-20	2.41e-18	DOWN	hypothetical protein	[GO:0005829:cytosol][GO:0005730:nucleolus][GO:0005634:nucleus][GO:0042254:ribosome biogenesis][GO:0006364:rRNA processing]	-	Uncharacterized protein (Fragment) OS=Chaetothyriales sp. CBS 135597 OX=2249420 GN=DV738_g4932 PE=4 SV=1
mRNA_7964	scaffold_44	157144	157919	1050	-	mRNA_7964	349.038	341.984	376.382	1432.69	1664.37	1096.11	53.6511	49.8597	51.4827	135.421	168.347	116.986	876.764	-1.97378	9.26e-20	2.64e-18	DOWN	hypothetical protein	[GO:0005758:mitochondrial intermembrane space][GO:0005759:mitochondrial matrix][GO:0005739:mitochondrion][GO:0051537:2 iron, 2 sulfur cluster binding][GO:0051539:4 iron, 4 sulfur cluster binding][GO:0005506:iron ion binding][GO:0009102:biotin biosynthetic process][GO:0016226:iron-sulfur cluster assembly][GO:0051604:protein maturation][GO:0106035:protein maturation by [4Fe-4S] cluster transfer][GO…	-	-
mRNA_8022	scaffold_45	14130	15971	3432	+	mRNA_8022	292.349	399.364	372.674	79.859	61.7408	66.0698	13.7484	17.8137	15.5957	2.30939	1.9106	2.15738	212.01	2.3567	9.94e-20	2.83e-18	UP		-	-	-
mRNA_9391	scaffold_59	41061	42922	3002	+	mRNA_9391	1179.93	1493.41	1742.85	382.608	398.031	388.837	63.4365	76.1554	83.382	12.6492	14.0815	14.5153	930.944	1.91682	1.07e-19	3.03e-18	UP	mitochondrial carrier	[GO:0016021:integral component of membrane][GO:0005743:mitochondrial inner membrane][GO:0015187:glycine transmembrane transporter activity][GO:0005313:L-glutamate transmembrane transporter activity][GO:0000064:L-ornithine transmembrane transporter activity][GO:1904983:glycine import into mitochondrion][GO:1990575:mitochondrial L-ornithine transmembrane transport]	-	CDK-activating kinase assembly factor OS=Wallemia mellicola OX=1708541 GN=E3Q01_00715 PE=3 SV=1
mRNA_8797	scaffold_52	200474	202562	3968	-	mRNA_8797	459.175	367.996	248.449	58.4043	35.4681	38.992	18.6768	14.1973	8.99266	1.46081	0.949315	1.10122	201.414	3.01668	1.11e-19	3.13e-18	UP	hypothetical protein	-	-	-
mRNA_1406	scaffold_5	213407	214600	1776	+	mRNA_1406	117.426	122.41	121.444	430.285	413.795	423.497	10.6713	10.5514	9.82094	24.0455	24.7449	26.7225	271.476	-1.81103	1.13e-19	3.19e-18	DOWN		-	-	-
mRNA_4456	scaffold_19	352121	353379	1650	-	mRNA_4456	1545.97	1433.73	1528.71	4543.62	4265.37	3824.47	151.221	133.02	133.064	273.3	274.547	259.751	2856.98	-1.48656	1.14e-19	3.22e-18	DOWN	UBC-like protein	[GO:0005789:endoplasmic reticulum membrane][GO:0016021:integral component of membrane][GO:0005524:ATP binding][GO:0004842:ubiquitin-protein transferase activity][GO:0006513:protein monoubiquitination][GO:0000209:protein polyubiquitination][GO:0030433:ubiquitin-dependent ERAD pathway]	[ko04120:Ubiquitin mediated proteolysis][ko04141:Protein processing in endoplasmic reticulum]	UBIQUITIN_CONJUGAT_2 domain-containing protein OS=Mitosporidium daphniae OX=1485682 GN=DI09_7p240 PE=4 SV=1
mRNA_5626	scaffold_26	187725	188342	1110	+	mRNA_5626	29.154	32.8978	50.0607	215.738	312.645	402.918	4.23907	4.53709	6.47732	19.2897	29.9138	40.6784	173.902	-3.06129	1.16e-19	3.26e-18	DOWN		-	-	-
mRNA_1840	scaffold_7	51014	53946	5538	-	mRNA_1840	498.857	534.781	627.613	141.839	155.009	128.89	14.5385	14.7828	16.2765	2.54193	2.97267	2.60818	347.831	1.96567	1.21e-19	3.4e-18	UP	hypothetical protein	-	-	Pkinase_fungal domain-containing protein OS=Ganoderma sinense ZZ0214-1 OX=1077348 GN=GSI_05189 PE=4 SV=1
mRNA_10145	scaffold_69	57048	59780	4260	-	mRNA_10145	1592.13	1555.38	1664.06	5095.48	4107.73	4740.78	60.3205	55.8932	56.1022	118.713	102.409	124.713	3125.93	-1.53523	1.28e-19	3.58e-18	DOWN	hypothetical protein	[GO:0005783:endoplasmic reticulum][GO:0005789:endoplasmic reticulum membrane][GO:0005794:Golgi apparatus][GO:0000139:Golgi membrane][GO:0031902:late endosome membrane][GO:0005886:plasma membrane][GO:0005524:ATP binding][GO:0017050:D-erythro-sphingosine kinase activity][GO:0004143:diacylglycerol kinase activity][GO:0003951:NAD+ kinase activity][GO:0008481:sphinganine kinase activity][GO:0019722:ca…	[ko00600:Sphingolipid metabolism][ko04020:Calcium signaling pathway][ko04071:Sphingolipid signaling pathway][ko04072:Phospholipase D signaling pathway][ko04370:VEGF signaling pathway][ko04371:Apelin signaling pathway]	-
mRNA_6250	scaffold_30	225727	226953	2250	-	mRNA_6250	426.782	504.178	608.145	1733.06	1793.11	2049.25	30.6139	34.3032	38.8192	76.4455	84.6386	102.066	1185.75	-1.8578	1.34e-19	3.73e-18	DOWN	hypothetical protein	-	-	-
mRNA_561	scaffold_2	531591	533332	2608	+	mRNA_561	1304.64	1384	1819.8	14708.4	21238.8	6650.31	80.7381	81.2386	100.216	559.729	864.902	285.762	7850.99	-3.24012	1.34e-19	3.73e-18	DOWN	hypothetical protein	[GO:0005829:cytosol][GO:0005739:mitochondrion][GO:0042709:succinate-CoA ligase complex][GO:0048037:cofactor binding][GO:0004550:nucleoside diphosphate kinase activity][GO:0000166:nucleotide binding][GO:0004775:succinate-CoA ligase (ADP-forming) activity][GO:0009142:nucleoside triphosphate biosynthetic process][GO:0006105:succinate metabolic process][GO:0006104:succinyl-CoA metabolic process][GO:0…	[ko00020:Citrate cycle (TCA cycle)][ko00640:Propanoate metabolism]	-
mRNA_9483	scaffold_60	53292	54750	2790	+	mRNA_9483	571.742	549.317	673.966	3323.09	2005.92	2507.4	33.0743	30.1406	34.6941	118.211	76.3578	100.714	1605.24	-2.12667	1.54e-19	4.28e-18	DOWN	hypothetical protein	-	-	-
mRNA_7847	scaffold_43	125563	128139	4172	-	mRNA_7847	123.904	125.471	86.2157	488.689	466.34	596.795	4.79334	4.60395	2.968	11.6255	11.8714	16.0306	314.569	-2.20683	1.54e-19	4.28e-18	DOWN	hypothetical protein	-	-	-
mRNA_2354	scaffold_9	71705	72593	1564	+	mRNA_2354	1230.95	1115.47	1194.04	13738.1	24691.1	5663.59	127.027	109.182	109.649	871.79	1676.67	405.813	7938.87	-3.63851	1.64e-19	4.55e-18	DOWN		-	-	-
mRNA_4447	scaffold_19	328660	330057	2180	-	mRNA_4447	146.58	159.899	132.568	15.495	15.7636	16.2467	10.8521	11.2285	8.73382	0.705435	0.767968	0.835177	81.092	3.20825	1.86e-19	5.14e-18	UP	hypothetical protein	[GO:0005737:cytoplasm][GO:0005829:cytosol][GO:0005634:nucleus][GO:0004364:glutathione transferase activity][GO:1990748:cellular detoxification]	[ko00480:Glutathione metabolism][ko00980:Metabolism of xenobiotics by cytochrome P450]	Uncharacterized protein OS=Scedosporium apiospermum OX=563466 GN=SAPIO_CDS6203 PE=3 SV=1
mRNA_4747	scaffold_21	143782	145579	3288	+	mRNA_4747	853.563	929.554	964.132	2387.43	2660.11	2573.47	41.8986	43.2789	42.114	72.0642	85.9234	87.7118	1728.04	-1.4721	1.92e-19	5.29e-18	DOWN	hypothetical protein	-	-	-
mRNA_11579	scaffold_94	104280	105843	2586	-	mRNA_11579	485.899	574.564	691.58	87.0105	91.9544	140.805	30.3259	34.0128	38.4092	3.33937	3.77649	6.10181	345.302	2.44953	1.99e-19	5.47e-18	UP	AGABI1DRAFT_78695; hypothetical protein	-	-	-
mRNA_2009	scaffold_7	461981	467126	6990	+	mRNA_2009	7602.71	5751.76	5904.38	34047.3	29552.8	20801.2	175.544	125.967	121.316	483.423	449.02	333.488	17276.7	-2.13172	2.21e-19	6.06e-18	DOWN	hypothetical protein	[GO:0005623:cell][GO:0005783:endoplasmic reticulum][GO:0005789:endoplasmic reticulum membrane][GO:0000139:Golgi membrane][GO:0016021:integral component of membrane][GO:0005635:nuclear envelope][GO:0005886:plasma membrane][GO:0005524:ATP binding][GO:0005509:calcium ion binding][GO:0005388:calcium-transporting ATPase activity][GO:0015410:manganese-transporting ATPase activity][GO:0008553:proton-exp…	[ko04022:cGMP-PKG signaling pathway][ko04024:cAMP signaling pathway]	Chitin synthase 2 OS=Pyrenophora tritici-repentis OX=45151 GN=Ptr86124_06193 PE=3 SV=1
mRNA_1133	scaffold_4	316860	321376	6528	+	mRNA_1133	1127.29	1194.27	1042.93	5635.42	3594.1	4060.59	27.8708	28.0062	22.9455	85.6777	58.4729	69.7074	2775.77	-1.9818	2.26e-19	6.17e-18	DOWN	hypothetical protein	-	-	HisKA OS=Saitozyma podzolica OX=1890683 GN=CNHHK7_1 PE=4 SV=1
mRNA_9564	scaffold_61	4958	6207	2282	+	mRNA_9564	510.194	540.901	532.127	94.1621	114.286	149.469	36.0841	36.2857	33.4905	4.09526	5.3189	7.34019	323.523	2.14221	2.31e-19	6.29e-18	UP		-	-	-
mRNA_6078	scaffold_29	185187	188964	5978	+	mRNA_6078	1919.3	1951.68	1822.58	6041.87	5287.38	4902.17	51.8183	49.9788	43.7877	100.308	93.9352	91.8972	3654.16	-1.51128	2.42e-19	6.58e-18	DOWN	hypothetical protein	[GO:0016021:integral component of membrane][GO:0031965:nuclear membrane][GO:0005634:nucleus][GO:0000981:DNA-binding transcription factor activity, RNA polymerase II-specific][GO:0000978:RNA polymerase II proximal promoter sequence-specific DNA binding][GO:0008270:zinc ion binding][GO:0006357:regulation of transcription by RNA polymerase II][GO:0006351:transcription, DNA-templated]	-	GTP-binding protein OS=Sparassis crispa OX=139825 GN=SCP_0903930 PE=4 SV=1
mRNA_11767	scaffold_99	7299	9583	3896	+	mRNA_11767	379.002	423.081	381.018	98.9298	109.032	98.5632	15.7006	16.6241	14.0458	2.52017	2.9722	2.83508	248.271	1.95025	2.44e-19	6.64e-18	UP	hypothetical protein	-	-	-
mRNA_9050	scaffold_55	102552	107504	8538	+	mRNA_9050	2898.39	3487.93	3430.09	11951.4	9274.25	13134.9	54.7894	62.5381	57.6993	138.926	115.363	172.401	7362.83	-1.80756	2.64e-19	7.15e-18	DOWN	phospholipid-translocating P-type ATPase	[GO:0071944:cell periphery][GO:0005935:cellular bud neck][GO:0005783:endoplasmic reticulum][GO:0010008:endosome membrane][GO:0005794:Golgi apparatus][GO:0016021:integral component of membrane][GO:0070867:mating projection tip membrane][GO:0005739:mitochondrion][GO:1990531:phospholipid-translocating ATPase complex][GO:0005886:plasma membrane][GO:0005524:ATP binding][GO:0042802:identical protein bi…	-	P-type phospholipid transporter OS=Lentinula edodes OX=5353 GN=LENED_000120 PE=3 SV=1
mRNA_6517	scaffold_32	116044	118342	4062	-	mRNA_6517	1473.89	1757.36	1758.61	6089.54	4677.85	6408.77	58.5628	66.2297	62.1802	148.787	122.307	176.809	3694.34	-1.78348	2.76e-19	7.47e-18	DOWN	hypothetical protein	[GO:0001651:dense fibrillar component][GO:0005730:nucleolus][GO:0005634:nucleus][GO:1990904:ribonucleoprotein complex][GO:0005732:small nucleolar ribonucleoprotein complex][GO:0003729:mRNA binding][GO:0003723:RNA binding][GO:0006397:mRNA processing][GO:0006364:rRNA processing]	-	Transcription factor, fungi OS=Penicillium italicum OX=40296 GN=PITC_059030 PE=4 SV=1
mRNA_8489	scaffold_49	127665	130244	4848	-	mRNA_8489	1066.55	1064.21	995.652	3110.92	3234.17	2662.29	35.507	33.6044	29.4962	63.6866	70.8506	61.5408	2022.3	-1.5263	2.94e-19	7.95e-18	DOWN	hypothetical protein	[GO:0005737:cytoplasm][GO:0005829:cytosol][GO:0005634:nucleus][GO:0005524:ATP binding][GO:0004672:protein kinase activity][GO:0004674:protein serine/threonine kinase activity][GO:0035556:intracellular signal transduction][GO:0045719:negative regulation of glycogen biosynthetic process][GO:0006468:protein phosphorylation][GO:0060917:regulation of (1->6)-beta-D-glucan biosynthetic process][GO:00064…	-	Serine/threonine-protein kinase OS=Wickerhamomyces ciferrii (strain F-60-10 / ATCC 14091 / CBS 111 / JCM 3599 / NBRC 0793 / NRRL Y-1031) OX=1206466 GN=BN7_182 PE=4 SV=1
mRNA_4922	scaffold_22	166223	167595	2430	+	mRNA_4922	4318.84	4675.31	4958.79	15720.3	12482.1	13257.3	286.851	294.535	293.083	642.06	545.541	611.391	9235.45	-1.57119	3.29e-19	8.86e-18	DOWN	translation initiation factor	[GO:0005829:cytosol][GO:0033290:eukaryotic 48S preinitiation complex][GO:0071074:eukaryotic initiation factor eIF2 binding][GO:0005092:GDP-dissociation inhibitor activity][GO:0005525:GTP binding][GO:0005096:GTPase activator activity][GO:0003743:translation initiation factor activity][GO:0002183:cytoplasmic translational initiation][GO:0001732:formation of cytoplasmic translation initiation comple…	[ko03013:RNA transport]	Eukaryotic translation initiation factor OS=Wolfiporia cocos OX=81056 GN=EIF PE=2 SV=1
mRNA_9668	scaffold_62	55618	62783	11878	+	mRNA_9668	2330.7	2829.98	2749.63	9182.59	7286.73	8088.68	31.6693	36.4731	33.247	76.7261	65.1528	76.3141	5411.38	-1.63443	3.36e-19	9.04e-18	DOWN	hypothetical protein	[GO:0005829:cytosol][GO:0000790:nuclear chromatin][GO:0005634:nucleus][GO:0005665:RNA polymerase II, core complex][GO:0003677:DNA binding][GO:0003899:DNA-directed 5'-3' RNA polymerase activity][GO:0046872:metal ion binding][GO:0006366:transcription by RNA polymerase II]	[ko00230:Purine metabolism][ko00240:Pyrimidine metabolism][ko03020:RNA polymerase]	DNA-directed RNA polymerase subunit OS=Mycena chlorophos OX=658473 GN=MCHLO_13920 PE=3 SV=1
mRNA_82	scaffold_1	229520	230628	1974	+	mRNA_82	426.782	295.315	390.288	47.677	76.1908	68.2361	34.8943	22.9019	28.3962	2.39708	4.0992	3.8738	217.415	2.53502	3.4e-19	9.12e-18	UP		-	-	-
mRNA_4741	scaffold_21	126821	128659	3678	-	mRNA_4741	1245.52	1302.91	1371.11	4891.66	3620.37	4002.1	54.6557	54.2294	53.5404	131.998	104.541	121.94	2738.94	-1.67494	3.51e-19	9.4e-18	DOWN	hypothetical protein	[GO:0005829:cytosol][GO:0005758:mitochondrial intermembrane space][GO:0005634:nucleus][GO:0005525:GTP binding][GO:0003935:GTP cyclohydrolase II activity][GO:0009060:aerobic respiration][GO:0009231:riboflavin biosynthetic process]	[ko00740:Riboflavin metabolism][ko02024:Quorum sensing]	Transcription factor bZIP OS=Aspergillus niger OX=5061 GN=ABL_04503 PE=4 SV=1
mRNA_9115	scaffold_56	24793	26142	2112	+	mRNA_9115	790.396	709.216	691.58	200.243	227.259	164.633	60.4013	51.4064	47.0294	9.40991	11.428	8.73561	463.888	1.8904	3.9e-19	1.04e-17	UP	hypothetical protein	-	-	-
mRNA_6989	scaffold_36	117829	119106	2436	+	mRNA_6989	1034.97	911.193	895.531	156.142	225.945	262.113	68.5716	57.2619	52.7989	6.36157	9.85075	12.0582	580.982	2.1403	3.98e-19	1.06e-17	UP	hypothetical protein	-	-	-
mRNA_809	scaffold_3	303799	306715	4526	+	mRNA_809	2195.46	1884.36	1682.6	5594.89	6206.92	5679.84	78.2899	63.7355	53.3933	122.687	145.648	140.634	3874.01	-1.60091	4.17e-19	1.11e-17	DOWN	hypothetical protein	[GO:0000329:fungal-type vacuole membrane][GO:0005794:Golgi apparatus][GO:0005887:integral component of plasma membrane][GO:0016020:membrane][GO:0005364:maltose:proton symporter activity][GO:0008506:sucrose:proton symporter activity][GO:0015755:fructose transmembrane transport][GO:0106081:maltose import across plasma membrane][GO:0015797:mannitol transport][GO:0015773:raffinose transport][GO:01060…	-	Uncharacterized protein OS=Penicillium decumbens OX=69771 GN=PENDEC_c015G01562 PE=4 SV=1
mRNA_8737	scaffold_52	17340	20512	3556	-	mRNA_8737	562.024	764.3	815.804	3992.95	4190.49	2491.16	25.5087	32.903	32.9493	111.443	125.155	78.5072	2136.12	-2.3171	4.18e-19	1.11e-17	DOWN	hypothetical protein	-	-	-
mRNA_3310	scaffold_13	387612	388260	1062	-	mRNA_3310	5209.65	10793.5	17449.9	749.721	1158.63	394.253	791.735	1555.87	2359.88	70.0642	115.868	41.6026	5959.28	3.86131	4.22e-19	1.12e-17	UP	hypothetical protein	-	-	-
mRNA_11417	scaffold_90	112875	113283	588	-	mRNA_11417	405.726	452.919	382.872	95.354	53.859	47.6569	111.366	117.917	93.5185	16.0947	9.72803	9.08278	239.731	2.658	4.36e-19	1.15e-17	UP	hypothetical protein	-	-	-
mRNA_10029	scaffold_67	148015	148922	1600	+	mRNA_10029	143.34	210.393	208.586	2.38385	15.7636	15.1636	14.4592	20.13	18.7235	0.14787	1.04636	1.06207	99.2718	4.07854	4.59e-19	1.21e-17	UP		-	-	-
mRNA_2769	scaffold_11	97354	98271	1724	+	mRNA_2769	702.934	654.896	562.72	193.092	173.4	173.298	65.8072	58.1524	46.8788	11.116	10.6821	11.2649	410.057	1.83144	4.59e-19	1.21e-17	UP		-	-	-
mRNA_2095	scaffold_8	29890	35369	9812	+	mRNA_2095	1666.63	2054.97	2488.2	10903.7	6976.71	9681.94	27.4144	32.0612	36.4208	110.291	75.5157	110.58	5628.7	-2.15026	5.01e-19	1.32e-17	DOWN	hypothetical protein	-	-	-
mRNA_5317	scaffold_24	313419	314909	2784	+	mRNA_5317	442.168	422.316	371.747	71.5155	97.2089	105.062	25.6339	23.2221	19.1779	2.54948	3.70835	4.22908	251.67	2.17422	5.18e-19	1.36e-17	UP	hypothetical protein	-	-	-
mRNA_11705	scaffold_97	57330	58716	2640	+	mRNA_11705	5123	5442.68	4851.25	1532.82	1619.71	1079.86	313.196	315.603	263.92	57.6245	65.1595	45.839	3274.89	1.86546	5.31e-19	1.39e-17	UP	cyclin	[GO:0000307:cyclin-dependent protein kinase holoenzyme complex][GO:0005737:cytoplasm][GO:0005634:nucleus][GO:0016538:cyclin-dependent protein serine/threonine kinase regulator activity][GO:0019901:protein kinase binding][GO:0051301:cell division][GO:0035690:cellular response to drug][GO:0036244:cellular response to neutral pH][GO:0030447:filamentous growth][GO:0036180:filamentous growth of a popu…	-	Cyclin OS=Pyrenophora tritici-repentis OX=45151 GN=A1F97_04764 PE=3 SV=1
mRNA_10972	scaffold_82	114750	116174	1848	+	mRNA_10972	1013.91	1879	1548.17	6537.71	9745.85	7238.44	88.5509	155.653	120.32	351.111	560.095	438.948	4660.51	-2.40494	5.42e-19	1.42e-17	DOWN	NAD(P)-binding protein	[GO:0016491:oxidoreductase activity]	-	Short-chain dehydrogenase/reductase SDR OS=Penicillium sp. 'occitanis' OX=290292 GN=PENO1_073890 PE=4 SV=1
mRNA_8531	scaffold_49	215401	219743	8370	-	mRNA_8531	1663.4	2107.76	2496.55	8680.79	6916.28	7690.1	32.0749	38.5503	42.8387	102.933	87.7589	102.962	4925.81	-1.89371	5.5e-19	1.43e-17	DOWN	hypothetical protein	-	-	-
mRNA_5278	scaffold_24	207259	208735	2196	-	mRNA_5278	498.857	381.003	406.975	1363.56	1338.59	1495.78	36.6639	26.56	26.6169	61.626	64.7381	76.3317	914.128	-1.70598	5.72e-19	1.49e-17	DOWN	18S rRNA biogenesis protein	[GO:0005730:nucleolus][GO:0004521:endoribonuclease activity][GO:0006364:rRNA processing]	[ko03008:Ribosome biogenesis in eukaryotes]	-
mRNA_4575	scaffold_20	170056	172319	4296	+	mRNA_4575	198.409	256.297	231.763	29.7981	42.0363	41.1583	7.45405	9.13297	7.7482	0.688408	1.03921	1.07365	133.244	2.60365	5.99e-19	1.56e-17	UP		-	-	-
mRNA_3574	scaffold_15	28644	30065	2146	+	mRNA_3574	250.238	275.424	333.738	1162.13	907.721	1067.95	18.82	19.6474	22.3356	53.7459	44.9228	55.7687	666.199	-1.8697	6.01e-19	1.56e-17	DOWN	ferredoxin	[GO:0005759:mitochondrial matrix][GO:0051537:2 iron, 2 sulfur cluster binding][GO:0009055:electron transfer activity][GO:0046872:metal ion binding][GO:0016653:oxidoreductase activity, acting on NAD(P)H, heme protein as acceptor][GO:0006784:heme a biosynthetic process][GO:0016226:iron-sulfur cluster assembly][GO:0006744:ubiquinone biosynthetic process]	-	-
mRNA_4945	scaffold_22	228507	232057	5818	+	mRNA_4945	830.078	807.909	680.455	2295.65	2216.1	2651.46	23.0272	21.258	16.7976	39.1609	40.4538	51.0718	1580.27	-1.62722	6.21e-19	1.61e-17	DOWN	hypothetical protein	[GO:0016021:integral component of membrane][GO:0046872:metal ion binding][GO:0004222:metalloendopeptidase activity][GO:0008237:metallopeptidase activity]	-	-
mRNA_7308	scaffold_38	291764	293512	3106	-	mRNA_7308	189.501	280.014	462.598	11.9192	5.25454	27.0778	9.84703	13.801	21.3907	0.380863	0.179671	0.976972	162.727	4.37065	6.23e-19	1.61e-17	UP	hypothetical protein	-	-	-
mRNA_5497	scaffold_25	297398	300218	4692	-	mRNA_5497	9058.78	12145.4	15133.2	71960.1	45711.8	57805.7	311.607	396.266	463.227	1522.14	1034.7	1380.65	35302.5	-2.27179	6.36e-19	1.64e-17	DOWN	heat shock protein 70	[GO:0005737:cytoplasm][GO:0005739:mitochondrion][GO:0005524:ATP binding][GO:0016887:ATPase activity][GO:0042623:ATPase activity, coupled][GO:0031072:heat shock protein binding][GO:0051787:misfolded protein binding][GO:0044183:protein folding chaperone][GO:0051082:unfolded protein binding][GO:0034605:cellular response to heat][GO:0071470:cellular response to osmotic stress][GO:0034620:cellular res…	[ko03018:RNA degradation]	-
mRNA_7629	scaffold_41	198700	199888	1848	-	mRNA_7629	507.765	406.25	421.808	73.8993	116.913	83.3996	44.3462	33.653	32.7819	3.96881	6.71903	5.05746	268.339	2.28866	6.49e-19	1.67e-17	UP	hypothetical protein	-	-	Zn(2)-C6 fungal-type domain-containing protein OS=Aspergillus oryzae (strain 3.042) OX=1160506 GN=Ao3042_01597 PE=4 SV=1
mRNA_9226	scaffold_57	65607	68667	4184	-	mRNA_9226	2203.55	2031.25	1799.4	679.397	702.794	603.293	85.0017	74.3198	61.7673	16.1159	17.8394	16.1587	1336.62	1.60432	7.12e-19	1.83e-17	UP	cytochrome P450	[GO:0016020:membrane][GO:0020037:heme binding][GO:0005506:iron ion binding][GO:0016712:oxidoreductase activity, acting on paired donors, with incorporation or reduction of molecular oxygen, reduced flavin or flavoprotein as one donor, and incorporation of one atom of oxygen]	-	Fungal specific transcription factor domain family protein OS=Aspergillus niger OX=5061 GN=CAN33_0033735 PE=4 SV=1
mRNA_2612	scaffold_10	211141	212931	2712	-	mRNA_2612	617.092	541.666	495.045	2075.14	2440.73	1664.74	36.7245	30.5756	26.2166	75.9415	95.5816	68.7904	1305.74	-1.90136	7.34e-19	1.88e-17	DOWN	hypothetical protein	-	-	-
mRNA_255	scaffold_1	682293	683655	2496	-	mRNA_255	389.529	302.201	279.969	66.7478	68.309	56.3218	25.1879	18.5346	16.1097	2.65408	2.90655	2.52873	193.846	2.3473	7.45e-19	1.9e-17	UP	hypothetical protein	-	-	-
mRNA_10398	scaffold_73	1	8374	15164	-	mRNA_10398	918.35	1159.07	1105.04	4380.32	3096.23	4336.78	9.7744	11.7012	10.4662	28.6691	21.6852	32.0497	2499.3	-1.89235	7.92e-19	2.02e-17	DOWN	dynein heavy chain protein 1	[GO:0005623:cell][GO:0005938:cell cortex][GO:0030428:cell septum][GO:0005868:cytoplasmic dynein complex][GO:0005881:cytoplasmic microtubule][GO:0030286:dynein complex][GO:0001411:hyphal tip][GO:0005524:ATP binding][GO:0008569:ATP-dependent microtubule motor activity, minus-end-directed][GO:0016887:ATPase activity][GO:0045505:dynein intermediate chain binding][GO:0051959:dynein light intermediate …	[ko04145:Phagosome]	-
mRNA_11902	scaffold_102	12347	13146	1288	+	mRNA_11902	319.074	277.719	248.449	40.5254	52.5454	22.7454	39.9826	33.0082	27.7041	3.12272	4.33274	1.97901	160.176	2.88026	8.81e-19	2.24e-17	UP		-	-	-
mRNA_8699	scaffold_51	177903	180389	3698	-	mRNA_8699	925.638	1181.26	1854.1	7850.02	7809.55	5924.62	40.3989	48.9003	72.0092	210.681	224.287	179.541	4257.53	-2.44634	9.49e-19	2.41e-17	DOWN	WD40 repeat-like protein	[GO:0010494:cytoplasmic stress granule][GO:0016282:eukaryotic 43S preinitiation complex][GO:0033290:eukaryotic 48S preinitiation complex][GO:0071540:eukaryotic translation initiation factor 3 complex, eIF3e][GO:0071541:eukaryotic translation initiation factor 3 complex, eIF3m][GO:0043614:multi-eIF complex][GO:0034399:nuclear periphery][GO:0003743:translation initiation factor activity][GO:0071470…	[ko03013:RNA transport]	-
mRNA_3441	scaffold_14	175390	176768	2522	-	mRNA_3441	1097.32	993.055	818.585	191.9	283.745	229.62	70.2239	60.2783	46.6166	7.55181	11.9489	10.2032	602.371	2.04591	9.98e-19	2.53e-17	UP	hypothetical protein	-	-	Transcription factor OS=Ganoderma sinense ZZ0214-1 OX=1077348 GN=GSI_01299 PE=4 SV=1
mRNA_9093	scaffold_55	202625	204210	2742	+	mRNA_9093	1550.02	2179.67	2001.5	216.93	404.599	161.384	91.2358	121.69	104.836	7.85189	15.6712	6.59572	1085.68	2.87447	1.02e-18	2.58e-17	UP	hypothetical protein	-	-	-
mRNA_11053	scaffold_84	10542	11997	2184	+	mRNA_11053	209.747	174.435	161.307	23.8385	30.2136	19.496	15.5002	12.2268	10.6077	1.0833	1.46924	1.00038	103.173	2.90129	1.06e-18	2.68e-17	UP	ammonium transporter	[GO:0005783:endoplasmic reticulum][GO:0005887:integral component of plasma membrane][GO:0008519:ammonium transmembrane transporter activity][GO:0015696:ammonium transport][GO:0019740:nitrogen utilization]	-	Transcription factor OS=Wallemia mellicola OX=1708541 GN=E3Q18_00573 PE=4 SV=1
mRNA_8103	scaffold_45	220724	221716	1874	+	mRNA_8103	144.15	161.429	239.179	812.893	792.121	1074.45	12.4148	13.1869	18.3305	43.0512	44.8917	64.2519	537.37	-2.30086	1.09e-18	2.74e-17	DOWN	hypothetical protein	-	-	-
mRNA_10639	scaffold_76	138690	139825	1590	-	mRNA_10639	660.013	732.168	454.255	2466.09	3613.81	2585.39	66.9964	70.4931	41.0321	153.934	241.386	182.221	1751.95	-2.22969	1.19e-18	2.99e-17	DOWN	hypothetical protein	[GO:0005829:cytosol][GO:0003723:RNA binding]	-	-
mRNA_9847	scaffold_64	163923	166046	2908	-	mRNA_9847	4920.54	4365.46	3727.67	827.196	1321.52	1047.37	273.095	229.81	184.105	28.2316	48.2638	40.3623	2701.63	2.02607	1.21e-18	3.03e-17	UP	NAD P-binding protein	[GO:0005829:cytosol][GO:0005634:nucleus][GO:0016491:oxidoreductase activity]	-	Prostaglandin dehydrogenase OS=Aspergillus parasiticus (strain ATCC 56775 / NRRL 5862 / SRRC 143 / SU-1) OX=1403190 GN=P875_00033880 PE=4 SV=1
mRNA_6278	scaffold_30	286344	288972	5142	-	mRNA_6278	7011.53	8615.4	9181.51	25624	23097.6	25331.8	220.078	256.494	256.45	494.58	477.067	552.083	16477	-1.57777	1.21e-18	3.03e-17	DOWN	hypothetical protein	[GO:0031307:integral component of mitochondrial outer membrane][GO:0005741:mitochondrial outer membrane][GO:0005525:GTP binding][GO:0003924:GTPase activity][GO:0008053:mitochondrial fusion]	[ko04137:Mitophagy - animal]	-
mRNA_5005	scaffold_22	402048	402981	1650	-	mRNA_5005	507.765	504.178	513.586	1395.74	1304.44	1403.71	49.6677	46.7771	44.7044	83.9543	83.9622	95.3377	938.237	-1.42792	1.27e-18	3.18e-17	DOWN	hypothetical protein	[GO:0005783:endoplasmic reticulum][GO:0005794:Golgi apparatus][GO:0016021:integral component of membrane][GO:0015369:calcium:proton antiporter activity][GO:0070588:calcium ion transmembrane transport][GO:1902600:proton transmembrane transport]	-	GCR1-dependent translation factor 1 OS=Saccharomyces cerevisiae (strain ATCC 204508 / S288c) OX=559292 GN=GDT1 PE=1 SV=1
mRNA_6326	scaffold_31	20973	28780	11496	-	mRNA_6326	2431.93	2644.07	2365.83	7836.91	6248.96	7693.35	34.1428	35.2094	29.5569	67.658	57.7304	74.9961	4870.17	-1.54922	1.28e-18	3.2e-17	DOWN	ARM repeat-containing protein	-	[ko03050:Proteasome]	-
mRNA_12116	scaffold_108	21295	23163	3162	+	mRNA_12116	229.183	309.086	408.829	1798.61	1378	1375.55	11.6981	14.9641	18.5696	56.4544	46.2841	48.7512	916.544	-2.26608	1.34e-18	3.33e-17	DOWN	CDP-diacylglycerol-glycerol-3-phosphate 3-phosphatidyltransferase	[GO:0005759:mitochondrial matrix][GO:0031966:mitochondrial membrane][GO:0005524:ATP binding][GO:0008444:CDP-diacylglycerol-glycerol-3-phosphate 3-phosphatidyltransferase activity][GO:0032049:cardiolipin biosynthetic process][GO:0016024:CDP-diacylglycerol biosynthetic process][GO:0007006:mitochondrial membrane organization]	[ko00564:Glycerophospholipid metabolism]	-
mRNA_3021	scaffold_12	189091	190213	1694	-	mRNA_3021	1168.59	980.049	928.904	177.597	281.118	262.113	111.338	88.566	78.7552	10.405	17.6246	17.3399	633.061	2.09465	1.4e-18	3.48e-17	UP	hypothetical protein	-	-	-
mRNA_7165	scaffold_37	262681	264198	2472	+	mRNA_7165	430.831	369.527	341.155	91.7782	81.4453	98.5632	28.129	22.8839	19.8209	3.68479	3.49914	4.46824	235.55	2.06825	1.43e-18	3.55e-17	UP		-	-	Zn(2)-C6 fungal-type domain-containing protein OS=Sparassis crispa OX=139825 GN=SCP_0302560 PE=4 SV=1
mRNA_12696	scaffold_130	32788	35760	5538	+	mRNA_12696	383.861	403.189	368.039	48.8689	95.8953	59.5712	11.1871	11.1452	9.5447	0.875792	1.83903	1.20546	226.571	2.50587	1.45e-18	3.59e-17	UP	hypothetical protein	-	-	-
mRNA_8837	scaffold_53	44767	47445	4110	-	mRNA_8837	1258.48	1284.54	1310.85	4145.51	3273.58	4334.61	49.4197	47.8454	45.8071	100.106	84.5911	118.189	2601.26	-1.60893	1.5e-18	3.7e-17	DOWN	WD40 repeat-like protein	[GO:0005829:cytosol][GO:0034657:GID complex][GO:0005634:nucleus][GO:0045721:negative regulation of gluconeogenesis][GO:0043161:proteasome-mediated ubiquitin-dependent protein catabolic process]	-	Wd domain-containing protein OS=Pseudozyma antarctica OX=84753 GN=PAN0_010c4124 PE=4 SV=1
mRNA_1269	scaffold_4	644023	645594	2310	+	mRNA_1269	579.03	582.98	576.625	1534.01	1642.04	1483.86	40.4562	38.6344	35.8512	65.9078	75.4947	71.9867	1066.42	-1.42211	1.5e-18	3.71e-17	DOWN	Phosphotyrosyl phosphatase activator	[GO:0005737:cytoplasm][GO:0003755:peptidyl-prolyl cis-trans isomerase activity][GO:0019211:phosphatase activator activity]	-	-
mRNA_2475	scaffold_9	400059	402624	4058	+	mRNA_2475	476.991	366.466	402.34	6010.88	1994.1	2938.48	18.9712	13.8247	14.2398	147.01	52.1889	81.1487	2031.54	-3.135	1.61e-18	3.97e-17	DOWN	hypothetical protein	-	-	Fungal_trans domain-containing protein OS=Neonectria ditissima OX=78410 GN=AK830_g7878 PE=4 SV=1
mRNA_10675	scaffold_77	61957	63746	3124	-	mRNA_10675	1337.84	1553.08	1422.1	4808.22	3759.62	4866.42	69.1178	76.1056	65.3791	152.755	127.814	174.57	2957.88	-1.63921	1.71e-18	4.21e-17	DOWN	hypothetical protein	[GO:0005783:endoplasmic reticulum][GO:0005789:endoplasmic reticulum membrane][GO:0016021:integral component of membrane][GO:0030544:Hsp70 protein binding][GO:0071218:cellular response to misfolded protein][GO:0051085:chaperone cofactor-dependent protein refolding][GO:0034975:protein folding in endoplasmic reticulum][GO:0030433:ubiquitin-dependent ERAD pathway]	[ko04141:Protein processing in endoplasmic reticulum]	Uncharacterized protein OS=Venustampulla echinocandica OX=2656787 GN=BP5553_07765 PE=3 SV=1
mRNA_12306	scaffold_114	35140	36153	1716	-	mRNA_12306	424.352	451.389	490.41	1934.49	1485.72	2625.46	39.9121	40.2686	41.0453	111.885	91.9525	171.458	1235.3	-2.14638	1.73e-18	4.25e-17	DOWN	hypothetical protein	[GO:0005829:cytosol][GO:0016491:oxidoreductase activity]	-	-
mRNA_1587	scaffold_5	739866	741005	1936	-	mRNA_1587	1104.61	1172.85	1105.97	301.557	363.877	395.336	92.0873	92.7403	82.0465	15.4591	19.9615	22.884	740.7	1.67297	1.76e-18	4.32e-17	UP	hypothetical protein	-	-	-
mRNA_10016	scaffold_67	123144	124453	2202	-	mRNA_10016	460.795	526.365	337.446	97.7378	88.0135	72.5685	33.7742	36.5934	22.0094	4.40521	4.24498	3.69319	263.821	2.36112	1.78e-18	4.35e-17	UP		-	-	-
mRNA_5902	scaffold_28	87206	89869	5184	+	mRNA_5902	958.032	876	885.333	189.516	278.49	263.196	29.8271	25.8685	24.5281	3.62829	5.70544	5.68964	575.095	1.89541	1.89e-18	4.62e-17	UP	hypothetical protein	-	-	-
mRNA_12190	scaffold_110	18991	22732	5404	+	mRNA_12190	946.694	1271.54	1455.47	6181.32	4139.26	5437.22	28.2742	36.0203	38.682	113.524	81.3488	112.754	3238.58	-2.10102	1.9e-18	4.64e-17	DOWN	hypothetical protein	[GO:0005829:cytosol][GO:0005634:nucleus][GO:0032991:protein-containing complex]	-	-
mRNA_794	scaffold_3	266866	267886	1802	-	mRNA_794	133.622	218.809	187.264	21.4546	15.7636	21.6622	11.968	18.5884	14.9252	1.18165	0.929062	1.34716	99.7626	3.18966	2.01e-18	4.88e-17	UP		-	-	-
mRNA_5368	scaffold_24	427548	431395	7380	+	mRNA_5368	1054.4	1501.06	1727.09	6399.44	5144.19	7538.46	23.0593	31.1368	33.611	86.0612	74.0295	114.471	3894.11	-2.15592	2.11e-18	5.11e-17	DOWN	hypothetical protein	[GO:0032153:cell division site][GO:0051286:cell tip][GO:0005737:cytoplasm][GO:0005829:cytosol][GO:0005634:nucleus][GO:0005524:ATP binding][GO:0004674:protein serine/threonine kinase activity][GO:0007049:cell cycle][GO:0035556:intracellular signal transduction][GO:0000122:negative regulation of transcription by RNA polymerase II][GO:0006468:protein phosphorylation][GO:0006808:regulation of nitroge…	-	Related to serine/threonine-protein kinase HRK1 OS=Zygosaccharomyces bailii OX=4954 GN=ZBIST_0481 PE=4 SV=1
mRNA_11552	scaffold_94	39764	41800	3630	+	mRNA_11552	90.7012	70.386	78.7993	323.012	342.858	307.604	4.03276	2.96833	3.11772	8.83147	10.0312	9.49632	202.227	-2.02081	2.15e-18	5.22e-17	DOWN	MFS general substrate transporter	[GO:0016021:integral component of membrane][GO:0005886:plasma membrane][GO:0055085:transmembrane transport]	-	MFS general substrate transporter OS=Aspergillus violaceofuscus CBS 115571 OX=1450538 GN=BO99DRAFT_430030 PE=4 SV=1
mRNA_12839	scaffold_138	18148	18959	1518	+	mRNA_12839	561.214	581.45	504.315	2303.99	1672.26	2816.09	59.6695	58.6372	47.7147	150.637	116.997	207.896	1406.55	-2.04414	2.22e-18	5.35e-17	DOWN	hypothetical protein	-	-	Uncharacterized protein OS=Aspergillus terreus (strain NIH 2624 / FGSC A1156) OX=341663 GN=ATEG_02697 PE=4 SV=1
mRNA_3307	scaffold_13	381309	382329	1800	-	mRNA_3307	623.571	414.665	470.015	64.3639	80.1317	27.0778	55.9125	35.2662	37.5025	3.54888	4.72798	1.68582	279.971	3.14475	2.22e-18	5.35e-17	UP	hypothetical protein	-	-	-
mRNA_12946	scaffold_148	7657	8931	2226	+	mRNA_12946	1859.37	1879	1868.93	11006.2	9255.86	5716.67	134.815	129.221	120.584	490.721	441.607	287.798	5264.35	-2.2119	2.31e-18	5.56e-17	DOWN	hypothetical protein	-	-	-
mRNA_12180	scaffold_109	83601	85787	4008	+	mRNA_12180	304.497	278.484	290.167	67.9397	65.6817	74.7347	12.2617	10.6367	10.3978	1.68235	1.74045	2.08961	180.251	2.06492	2.5e-18	6e-17	UP	hypothetical protein	-	-	-
mRNA_5660	scaffold_26	309577	311062	2566	+	mRNA_5660	208.127	313.677	363.404	3275.41	1388.51	1972.35	13.0908	18.7137	20.3402	126.686	57.4694	86.1384	1253.58	-2.90686	2.61e-18	6.27e-17	DOWN	hypothetical protein	-	-	-
mRNA_11255	scaffold_87	107830	110031	3036	-	mRNA_11255	432.45	566.913	495.972	140.647	119.541	125.641	22.9895	28.5856	23.4626	4.5978	4.18175	4.63767	313.527	1.95409	2.65e-18	6.33e-17	UP	cytochrome P450	[GO:0016021:integral component of membrane][GO:0020037:heme binding][GO:0005506:iron ion binding][GO:0004497:monooxygenase activity][GO:0016705:oxidoreductase activity, acting on paired donors, with incorporation or reduction of molecular oxygen]	-	Uncharacterized protein OS=Pseudogymnoascus sp. VKM F-3557 OX=1437433 GN=V490_06917 PE=4 SV=1
mRNA_3318	scaffold_13	402777	405200	3518	+	mRNA_3318	812.262	913.488	1111.53	264.607	281.118	272.944	37.2645	39.7503	45.3783	7.46496	8.48665	8.69457	609.325	1.79297	2.98e-18	7.12e-17	UP	cytochrome P450	[GO:0016021:integral component of membrane][GO:0020037:heme binding][GO:0005506:iron ion binding][GO:0004497:monooxygenase activity][GO:0016705:oxidoreductase activity, acting on paired donors, with incorporation or reduction of molecular oxygen]	-	Uncharacterized protein OS=Pseudogymnoascus sp. VKM F-3557 OX=1437433 GN=V490_06917 PE=4 SV=1
mRNA_7238	scaffold_38	105211	108183	4716	+	mRNA_7238	4042.68	4495.52	4417.39	17416.4	11771.5	14304.7	138.354	145.928	134.528	366.527	265.095	339.918	9408.02	-1.74722	3.04e-18	7.26e-17	DOWN	aconitate hydratase	[GO:0005829:cytosol][GO:0042645:mitochondrial nucleoid][GO:0005739:mitochondrion][GO:0051539:4 iron, 4 sulfur cluster binding][GO:0003994:aconitate hydratase activity][GO:0047780:citrate dehydratase activity][GO:0003690:double-stranded DNA binding][GO:0046872:metal ion binding][GO:0003697:single-stranded DNA binding][GO:0019878:lysine biosynthetic process via aminoadipic acid][GO:0000002:mitochon…	[ko00020:Citrate cycle (TCA cycle)][ko00630:Glyoxylate and dicarboxylate metabolism][ko00720:Carbon fixation pathways in prokaryotes]	MFS domain-containing protein OS=Penicillium nalgiovense OX=60175 GN=PENNAL_c0020G04260 PE=3 SV=1
mRNA_3327	scaffold_13	424934	426192	2160	+	mRNA_3327	4.85899	3.82533	7.4164	88.2024	105.091	86.649	0.363068	0.271111	0.49313	4.05273	5.16719	4.49552	49.3405	-4.14045	3.24e-18	7.72e-17	DOWN		-	-	-
mRNA_5800	scaffold_27	238907	241273	3984	-	mRNA_5800	702.934	710.746	881.625	2308.76	2964.87	2380.68	28.4768	27.3104	31.7824	57.5149	79.037	66.9656	1658.27	-1.73786	3.35e-18	7.97e-17	DOWN	hypothetical protein	[GO:0072686:mitotic spindle][GO:0000790:nuclear chromatin][GO:0005634:nucleus][GO:0016514:SWI/SNF complex][GO:0005524:ATP binding][GO:0003677:DNA binding][GO:0003678:DNA helicase activity][GO:0008094:DNA-dependent ATPase activity][GO:0042393:histone binding][GO:0043044:ATP-dependent chromatin remodeling][GO:0006338:chromatin remodeling][GO:0045944:positive regulation of transcription by RNA polym…	-	Chromatin structure-remodeling complex protein rsc1 OS=Pyrenophora tritici-repentis OX=45151 GN=A1F97_04408 PE=4 SV=1
mRNA_5854	scaffold_27	388570	390308	2898	+	mRNA_5854	348.228	723.752	628.54	21.4546	76.1908	33.5765	19.3937	38.2318	31.1499	0.734758	2.79221	1.2984	305.29	3.70472	3.41e-18	8.09e-17	UP	hypothetical protein	-	-	-
mRNA_12548	scaffold_123	27090	28257	1668	-	mRNA_12548	361.185	407.015	411.61	53.6366	93.268	43.3245	34.9486	37.3549	35.4415	3.19144	5.93855	2.91077	228.34	2.64198	3.58e-18	8.47e-17	UP		-	-	-
mRNA_12390	scaffold_117	22409	26431	6446	+	mRNA_12390	1733.04	2190.38	2105.33	6180.13	5450.27	6595.07	43.3924	52.0191	46.9085	95.1544	89.799	114.657	4042.37	-1.59611	3.59e-18	8.49e-17	DOWN	hypothetical protein	[GO:0016021:integral component of membrane][GO:0005634:nucleus][GO:0003677:DNA binding][GO:0000981:DNA-binding transcription factor activity, RNA polymerase II-specific][GO:0008270:zinc ion binding][GO:0006351:transcription, DNA-templated]	-	Zn(2)-C6 fungal-type domain-containing protein OS=Sparassis crispa OX=139825 GN=SCP_1202980 PE=4 SV=1
mRNA_2365	scaffold_9	94739	97400	3586	+	mRNA_2365	626	697.74	789.847	2108.51	2013.8	1982.1	28.1747	29.7863	31.634	58.3563	59.6417	61.9419	1369.67	-1.53058	3.62e-18	8.53e-17	DOWN	hypothetical protein	[GO:0005801:cis-Golgi network][GO:0005793:endoplasmic reticulum-Golgi intermediate compartment][GO:0005794:Golgi apparatus][GO:0000139:Golgi membrane][GO:0016021:integral component of membrane][GO:0015297:antiporter activity][GO:0022857:transmembrane transporter activity][GO:0071917:triose-phosphate transmembrane transporter activity][GO:0008643:carbohydrate transport][GO:0035436:triose phosphate…	-	Zn(2)-C6 fungal-type domain-containing protein OS=Dentipellis fragilis OX=205917 GN=EVG20_g1387 PE=4 SV=1
mRNA_9797	scaffold_64	33709	37030	5206	+	mRNA_9797	2202.74	2608.87	2872	287.254	499.181	162.467	68.2897	76.7152	79.2323	5.47625	10.1835	3.49728	1438.75	3.01954	3.71e-18	8.73e-17	UP	hypothetical protein	[GO:0005615:extracellular space][GO:0050660:flavin adenine dinucleotide binding][GO:0004499:N,N-dimethylaniline monooxygenase activity][GO:0050661:NADP binding]	-	Fungal_trans domain-containing protein OS=Fusarium sp. AF-4 OX=1325735 GN=CEP52_007481 PE=4 SV=1
mRNA_4206	scaffold_18	184233	185870	3174	+	mRNA_4206	540.158	553.142	523.783	144.223	174.713	165.716	27.4669	26.6786	23.701	4.50971	5.84606	5.85097	350.289	1.73916	3.87e-18	9.07e-17	UP	hypothetical protein	-	-	-
mRNA_3797	scaffold_16	71016	74307	5886	-	mRNA_3797	1229.33	1116.23	2252.73	12301.9	8589.85	7831.98	33.7087	29.0313	54.9681	207.43	154.992	149.115	5553.66	-2.64338	3.99e-18	9.33e-17	DOWN	hypothetical protein	[GO:0005634:nucleus][GO:0003677:DNA binding][GO:0008270:zinc ion binding][GO:0006351:transcription, DNA-templated]	-	Zn(2)-C6 fungal-type domain-containing protein OS=Sparassis crispa OX=139825 GN=SCP_0204590 PE=4 SV=1
mRNA_2494	scaffold_9	457266	459937	4376	+	mRNA_2494	8326.7	7281.13	7151.27	58199.3	45510.8	25314.5	307.108	254.715	234.708	1319.96	1104.54	648.279	25297.3	-2.50312	4.29e-18	1e-16	DOWN	ATP-utilizing phosphoenolpyruvate carboxykinase	[GO:0009986:cell surface][GO:0005829:cytosol][GO:0005524:ATP binding][GO:0004612:phosphoenolpyruvate carboxykinase (ATP) activity][GO:0006094:gluconeogenesis]	[ko00010:Glycolysis / Gluconeogenesis][ko00020:Citrate cycle (TCA cycle)][ko00620:Pyruvate metabolism][ko00710:Carbon fixation in photosynthetic organisms]	-
mRNA_11783	scaffold_99	47725	50363	3186	+	mRNA_11783	381.431	432.262	355.987	4060.89	3418.08	1440.54	19.3226	20.7699	16.0476	126.502	113.941	50.6698	1681.53	-2.93048	4.69e-18	1.1e-16	DOWN	glycoside hydrolase family 1 protein	[GO:0080079:cellobiose glucosidase activity][GO:0102483:scopolin beta-glucosidase activity][GO:0030245:cellulose catabolic process]	[ko00460:Cyanoamino acid metabolism][ko00500:Starch and sucrose metabolism][ko00940:Phenylpropanoid biosynthesis]	Beta-glucosidase 1B OS=Sparassis crispa OX=139825 GN=SCP_1701810 PE=4 SV=1
mRNA_5789	scaffold_27	218532	218732	402	-	mRNA_5789	27.5343	22.1869	16.6869	178.789	235.14	137.555	11.0546	8.44896	5.96172	44.1403	62.122	38.3461	102.982	-3.04592	5e-18	1.16e-16	DOWN	hypothetical protein	-	-	-
mRNA_12267	scaffold_112	67191	76285	15474	-	mRNA_12267	1003.38	1218.75	1127.29	7200.42	3709.7	5044.05	10.4655	12.0572	10.463	46.1824	25.4613	36.5298	3217.27	-2.25198	5.34e-18	1.24e-16	DOWN	pks2; putative polyketide synthase	[GO:0016491:oxidoreductase activity][GO:0016746:transferase activity, transferring acyl groups]	-	Reducing polyketide synthase FUB1 OS=Gibberella moniliformis (strain M3125 / FGSC 7600) OX=334819 GN=FUB1 PE=1 SV=1
mRNA_11380	scaffold_90	28049	29015	1824	+	mRNA_11380	359.566	405.485	415.319	3632.99	5209.87	1546.68	31.8162	34.0316	32.7023	197.679	303.352	95.027	1928.32	-3.13771	5.34e-18	1.24e-16	DOWN	proline iminopeptidase	-	-	-
mRNA_7583	scaffold_41	67883	68656	1548	+	mRNA_7583	212.176	219.574	242.887	2.38385	0	1.08311	22.1218	21.7141	22.5349	0.152837	0	0.0784102	113.017	7.56472	5.48e-18	1.27e-16	UP		-	-	-
mRNA_10628	scaffold_76	109918	110918	1608	-	mRNA_10628	1073.03	921.904	897.385	332.547	310.018	303.271	107.701	87.7673	80.152	20.5252	20.476	21.1356	639.692	1.61282	5.5e-18	1.27e-16	UP	S-adenosyl-L-methionine-dependent methyltransferase	-	-	-
mRNA_9383	scaffold_59	23678	24787	2010	+	mRNA_9383	413.014	605.167	619.27	2561.45	2023	1955.02	33.1638	46.0906	44.2492	126.477	106.891	109	1362.82	-1.99795	5.65e-18	1.3e-16	DOWN	hypothetical protein	[GO:0005681:spliceosomal complex][GO:0003677:DNA binding][GO:0046872:metal ion binding][GO:0006397:mRNA processing][GO:0008380:RNA splicing]	-	CCCH-type zinc finger transcription factor (Fragment) OS=Mucor circinelloides f. lusitanicus CBS 277.49 OX=747725 GN=MUCCIDRAFT_122744 PE=4 SV=1
mRNA_3160	scaffold_12	547849	548599	1262	+	mRNA_3160	614.663	484.286	469.087	126.344	97.2089	66.0698	78.6092	58.7457	53.3846	9.93612	8.1807	5.86697	309.61	2.43971	5.73e-18	1.32e-16	UP		-	-	-
mRNA_1116	scaffold_4	267941	270263	4300	-	mRNA_1116	391.959	315.207	284.604	51.2528	52.5454	77.9841	14.7119	11.2217	9.50593	1.18296	1.29781	2.03239	195.592	2.44251	5.89e-18	1.35e-16	UP	hypothetical protein	-	-	-
mRNA_12093	scaffold_107	24441	26642	4008	-	mRNA_12093	1375.91	1215.69	1164.38	370.689	420.363	444.076	55.4059	46.4331	41.7241	9.17916	11.1389	12.4165	831.849	1.60436	5.94e-18	1.36e-16	UP	hypothetical protein	-	-	-
mRNA_2659	scaffold_10	365415	366777	2130	-	mRNA_2659	608.184	781.132	790.774	75.0913	170.772	111.561	46.0841	56.1407	53.3205	3.4989	8.51495	5.8695	422.919	2.612	6.04e-18	1.38e-16	UP	hypothetical protein	-	-	-
mRNA_11052	scaffold_84	7053	9297	3246	-	mRNA_11052	681.879	900.482	1190.33	210.971	179.968	137.555	33.9043	42.4678	52.6673	6.45052	5.88831	4.74896	550.198	2.39224	6.1e-18	1.4e-16	UP	hypothetical protein	-	-	-
mRNA_6589	scaffold_32	328182	329708	2184	-	mRNA_6589	194.36	183.616	208.586	723.498	576.685	787.422	14.3631	12.8703	13.7169	32.8781	28.0434	40.4041	445.695	-1.83304	6.22e-18	1.42e-16	DOWN	hypothetical protein	[GO:0016021:integral component of membrane][GO:0005743:mitochondrial inner membrane][GO:0015187:glycine transmembrane transporter activity][GO:1904983:glycine import into mitochondrion]	-	-
mRNA_319	scaffold_1	870622	871663	1872	+	mRNA_319	2131.48	2118.47	2212.87	5975.12	7412.84	5628.93	183.768	173.24	169.774	316.783	420.555	336.969	4246.62	-1.55698	6.29e-18	1.43e-16	DOWN	hypothetical protein	-	-	-
mRNA_7993	scaffold_44	227849	230635	3770	+	mRNA_7993	95.5602	81.0969	99.1944	460.083	400.658	323.851	4.09102	3.29303	3.77892	12.112	11.287	9.62661	243.407	-2.10342	6.86e-18	1.56e-16	DOWN	hypothetical protein	[GO:0016021:integral component of membrane][GO:0020037:heme binding][GO:0005506:iron ion binding][GO:0004497:monooxygenase activity][GO:0016705:oxidoreductase activity, acting on paired donors, with incorporation or reduction of molecular oxygen]	-	Fungal_trans domain-containing protein OS=Aspergillus lentulus OX=293939 GN=ALT_7079 PE=4 SV=1
mRNA_12142	scaffold_108	84111	85823	2434	-	mRNA_12142	1111.9	397.069	683.236	100.122	57.7999	51.9894	73.7294	24.9734	40.3155	4.08253	2.52203	2.39367	400.353	3.38488	6.89e-18	1.57e-16	UP	hypothetical protein	[GO:0005576:extracellular region][GO:0008126:acetylesterase activity]	-	Transcription factor, fungi OS=Penicillium expansum OX=27334 GN=PEX2_079060 PE=4 SV=1
mRNA_6388	scaffold_31	160685	163140	4054	+	mRNA_6388	569.312	615.113	539.543	2160.96	1551.4	2096.91	22.6653	23.2276	19.1146	52.9035	40.6429	57.9649	1255.54	-1.75262	6.91e-18	1.57e-16	DOWN	transcription factor	-	-	Transcription factor OS=Dichomitus squalens OX=114155 GN=BD310DRAFT_913524 PE=4 SV=1
mRNA_436	scaffold_2	224735	227834	5596	+	mRNA_436	1075.46	1211.1	1453.61	7647.39	4575.39	4763.53	31.0178	33.131	37.3073	135.63	86.8349	95.394	3454.41	-2.18338	7.3e-18	1.65e-16	DOWN	hypothetical pyrophosphatase DCP2	[GO:0005737:cytoplasm][GO:0010494:cytoplasmic stress granule][GO:0005829:cytosol][GO:0098745:Dcp1-Dcp2 complex][GO:0005845:mRNA cap binding complex][GO:0005634:nucleus][GO:0000932:P-body][GO:0005524:ATP binding][GO:0050072:m7G(5')pppN diphosphatase activity][GO:0000287:magnesium ion binding][GO:0030145:manganese ion binding][GO:0003727:single-stranded RNA binding][GO:0000290:deadenylation-depende…	[ko03018:RNA degradation]	-
mRNA_8793	scaffold_52	191944	193659	3226	-	mRNA_8793	675.4	546.257	399.559	53.6366	95.8953	33.5765	33.7903	25.9218	17.7884	1.65013	3.15702	1.16638	300.721	3.15549	7.4e-18	1.67e-16	UP	hypothetical protein	-	-	-
mRNA_8786	scaffold_52	171114	172964	3000	-	mRNA_8786	300.448	276.189	325.395	51.2528	70.9362	72.5685	16.1638	14.0935	15.578	1.69558	2.51126	2.7108	182.798	2.21066	7.64e-18	1.72e-16	UP	AGABI1DRAFT_108282; hypothetical protein	-	-	-
mRNA_603	scaffold_2	629501	631762	3840	-	mRNA_603	1005.81	1237.88	964.132	5658.07	4283.76	3377.14	42.2748	49.349	36.0601	146.237	118.478	98.5572	2754.47	-2.05356	8.23e-18	1.85e-16	DOWN	hypothetical protein	-	-	-
mRNA_3424	scaffold_14	129509	132180	3682	-	mRNA_3424	434.88	471.28	520.075	1368.33	1724.8	1400.46	19.0626	19.5942	20.2864	36.8832	49.7507	42.6244	986.638	-1.65577	8.34e-18	1.87e-16	DOWN	DAHP synthetase	[GO:0003849:3-deoxy-7-phosphoheptulonate synthase activity][GO:0009073:aromatic amino acid family biosynthetic process][GO:0009423:chorismate biosynthetic process]	[ko00400:Phenylalanine, tyrosine and tryptophan biosynthesis][ko02024:Quorum sensing]	Multifunctional fusion protein OS=Zymoseptoria tritici ST99CH_1A5 OX=1276529 GN=ZT1A5_G959 PE=3 SV=1
mRNA_3482	scaffold_14	319025	319962	1320	-	mRNA_3482	6392.82	5515.36	5467.74	1885.62	2246.31	2097.99	781.653	639.636	594.916	141.776	180.734	178.114	3934.31	1.47991	8.45e-18	1.9e-16	UP	hypothetical protein	[GO:0005829:cytosol][GO:0022625:cytosolic large ribosomal subunit][GO:0003723:RNA binding][GO:0003735:structural constituent of ribosome][GO:0002181:cytoplasmic translation][GO:0000470:maturation of LSU-rRNA]	[ko03010:Ribosome]	Fungal_trans domain-containing protein OS=Aspergillus arachidicola OX=656916 GN=AARAC_002490 PE=4 SV=1
mRNA_12148	scaffold_109	5503	7468	3368	+	mRNA_12148	766.911	737.523	679.528	214.546	254.845	204.708	36.751	33.5225	28.9772	6.32224	8.03615	6.81135	476.344	1.69796	8.79e-18	1.97e-16	UP	hypothetical protein	-	-	-
mRNA_6065	scaffold_29	153271	154952	2790	-	mRNA_6065	703.744	787.252	811.169	3530.48	3562.57	2204.13	40.7105	43.1959	41.7569	125.589	135.614	88.5327	1933.23	-2.01369	9.01e-18	2.01e-16	DOWN	hypothetical protein	[GO:0005730:nucleolus][GO:0000462:maturation of SSU-rRNA from tricistronic rRNA transcript (SSU-rRNA, 5.8S rRNA, LSU-rRNA)]	-	Apoptosis-antagonizing transcription factor OS=Crucibulum laeve OX=68775 GN=BDQ12DRAFT_681735 PE=4 SV=1
mRNA_3025	scaffold_12	195922	198707	3450	+	mRNA_3025	4850.09	5403.66	5430.66	15228	15134.4	12621.5	226.896	239.774	226.076	438.073	465.896	409.98	9778.05	-1.45445	9.44e-18	2.11e-16	DOWN	hypothetical protein	[GO:0005737:cytoplasm][GO:0005634:nucleus][GO:0005524:ATP binding][GO:0003723:RNA binding][GO:0003724:RNA helicase activity][GO:0000184:nuclear-transcribed mRNA catabolic process, nonsense-mediated decay][GO:0006364:rRNA processing]	[ko03040:Spliceosome]	Atp-dependent rna helicase dbp2 protein OS=Pyrenophora tritici-repentis OX=45151 GN=A1F99_00528 PE=3 SV=1
mRNA_7007	scaffold_36	162599	164611	3774	+	mRNA_7007	327.982	303.731	373.601	88.2024	82.7589	74.7347	14.0263	12.3203	14.2177	2.31953	2.32893	2.21917	208.502	2.03336	9.74e-18	2.17e-16	UP		-	-	-
mRNA_7145	scaffold_37	205728	207425	2460	+	mRNA_7145	311.785	293.785	187.264	1094.19	1099.51	1048.45	20.4558	18.2822	10.933	44.1446	47.4688	47.7621	672.498	-2.03009	9.75e-18	2.17e-16	DOWN	CBD9-like protein	-	-	-
mRNA_11488	scaffold_92	56264	59584	6320	-	mRNA_11488	780.678	742.113	862.157	3834.42	5548.79	2666.62	19.9366	17.9757	19.5925	60.2149	93.2449	47.284	2405.8	-2.33694	9.86e-18	2.19e-16	DOWN	hypothetical protein	-	-	-
mRNA_2827	scaffold_11	268458	269238	894	+	mRNA_2827	2610.9	4571.27	5997.09	21540.5	25459.5	27979	471.355	782.766	963.44	2391.33	3024.52	3507.23	14693	-2.50829	1.03e-17	2.27e-16	DOWN	membrane-associated proteins in eicosanoid and glutathione metabolism	-	[ko00480:Glutathione metabolism][ko00980:Metabolism of xenobiotics by cytochrome P450]	-
mRNA_718	scaffold_3	65694	66686	1572	-	mRNA_718	212.176	258.592	314.27	41.7174	53.859	45.4907	21.7841	25.1823	28.7126	2.63382	3.63873	3.24295	154.351	2.47847	1.03e-17	2.27e-16	UP	hypothetical protein	-	-	-
mRNA_1298	scaffold_4	721767	722436	1014	+	mRNA_1298	8402.01	5068.56	5617	1595.99	1079.81	1475.2	1337.34	765.208	795.587	156.211	113.097	163.036	3873.09	2.20087	1.15e-17	2.54e-16	UP	hypothetical protein	-	-	-
mRNA_12819	scaffold_136	36428	37713	2268	-	mRNA_12819	817.931	416.196	286.459	51.2528	57.7999	43.3245	58.2062	28.0923	18.1401	2.24283	2.70662	2.14072	278.827	3.32193	1.16e-17	2.55e-16	UP	hypothetical protein	[GO:0005739:mitochondrion][GO:0008888:glycerol dehydrogenase [NAD+] activity][GO:0008270:zinc ion binding][GO:0019564:aerobic glycerol catabolic process][GO:0042149:cellular response to glucose starvation][GO:0061613:glycolytic process from glycerol]	-	-
mRNA_2618	scaffold_10	226423	227408	1196	-	mRNA_2618	1997.05	1628.06	1744.71	324.204	551.726	435.411	269.496	208.388	209.514	26.9034	48.9933	40.798	1113.53	2.03467	1.21e-17	2.65e-16	UP	hypothetical protein	[GO:0005737:cytoplasm][GO:0005634:nucleus][GO:0043530:adenosine 5'-monophosphoramidase activity][GO:0000166:nucleotide binding][GO:0006259:DNA metabolic process][GO:0090305:nucleic acid phosphodiester bond hydrolysis][GO:0009117:nucleotide metabolic process]	-	HIT domain-containing protein OS=Schizopora paradoxa OX=27342 GN=SCHPADRAFT_911455 PE=4 SV=1
mRNA_5388	scaffold_25	22638	24013	2300	-	mRNA_5388	2336.37	1761.18	1426.73	381.416	496.554	332.515	163.949	117.222	89.0914	16.4586	22.9289	16.2015	1122.46	2.1915	1.22e-17	2.67e-16	UP	hypothetical protein	-	-	-
mRNA_10319	scaffold_71	109401	112060	4088	-	mRNA_10319	1409.11	1514.06	1891.18	6308.86	5149.44	4792.77	55.6326	56.6978	66.4422	153.166	133.781	131.385	3510.9	-1.75533	1.24e-17	2.7e-16	DOWN	hypothetical protein	-	-	-
mRNA_6615	scaffold_33	76556	79375	5178	+	mRNA_6615	3944.69	4249.17	4480.43	996.449	1418.72	855.659	122.955	125.625	124.274	19.0992	29.0991	18.5186	2657.52	1.95485	1.36e-17	2.97e-16	UP	hypothetical protein	-	-	-
mRNA_9222	scaffold_57	56644	58133	2340	-	mRNA_9222	3665.3	2878.18	2385.3	781.903	888.016	837.246	252.807	188.293	146.403	33.1633	40.3041	40.0966	1905.99	1.83264	1.4e-17	3.04e-16	UP	hypothetical protein	-	-	Chitinase OS=Sporothrix insectorum RCEF 264 OX=1081102 GN=SPI_05423 PE=4 SV=1
mRNA_354	scaffold_2	29202	32364	5438	+	mRNA_354	390.339	462.1	405.121	2432.72	1492.29	1504.44	11.5851	13.0086	10.6996	44.3991	29.1446	31.0032	1114.5	-2.10998	1.66e-17	3.62e-16	DOWN	candidate catalase	[GO:0005829:cytosol][GO:0004096:catalase activity][GO:0020037:heme binding][GO:0046872:metal ion binding][GO:0042744:hydrogen peroxide catabolic process][GO:0006979:response to oxidative stress]	[ko00380:Tryptophan metabolism][ko00630:Glyoxylate and dicarboxylate metabolism][ko04016:MAPK signaling pathway - plant][ko04068:FoxO signaling pathway][ko04146:Peroxisome]	Catalase OS=Epichloe festucae OX=35717 GN=catA PE=3 SV=1
mRNA_12524	scaffold_122	1246	2800	3116	+	mRNA_12524	133.622	174.435	162.234	592.387	512.317	532.891	6.92113	8.56976	7.47766	18.8681	17.4617	19.1651	351.314	-1.79999	1.82e-17	3.96e-16	DOWN	hypothetical protein	[GO:0016021:integral component of membrane][GO:0005743:mitochondrial inner membrane][GO:0005739:mitochondrion][GO:0005524:ATP binding][GO:0042623:ATPase activity, coupled][GO:0034551:mitochondrial respiratory chain complex III assembly]	-	Transcription initiation factor IIF subunit alpha OS=Exidia glandulosa HHB12029 OX=1314781 GN=EXIGLDRAFT_746447 PE=3 SV=1
mRNA_6252	scaffold_30	230083	231596	2326	-	mRNA_6252	956.412	1133.83	920.561	2836.78	3048.94	2665.54	66.3637	74.6225	56.8414	121.042	139.214	128.424	1927.01	-1.50555	1.9e-17	4.12e-16	DOWN	PQ-loop-domain-containing protein	[GO:0005737:cytoplasm][GO:0005783:endoplasmic reticulum][GO:0000329:fungal-type vacuole membrane][GO:0071627:integral component of fungal-type vacuolar membrane][GO:0015174:basic amino acid transmembrane transporter activity][GO:0034488:basic amino acid transmembrane export from vacuole]	-	AP1-like transcription factor OS=Pyrenophora tritici-repentis OX=45151 GN=A1F97_06387 PE=4 SV=1
mRNA_1346	scaffold_5	74038	75327	2052	-	mRNA_1346	1077.89	1112.41	1103.19	296.789	394.09	271.861	84.7796	82.9886	77.2137	14.3546	20.3968	14.847	709.37	1.77641	1.92e-17	4.16e-16	UP	hypothetical protein	-	-	-
mRNA_11850	scaffold_101	2821	3228	3966	-	mRNA_11850	851.944	885.946	999.36	3753.37	2556.33	4115.83	34.67	34.1969	36.1902	93.9269	68.4555	116.299	2193.8	-1.92969	1.97e-17	4.25e-16	DOWN	hypothetical protein	-	-	Uncharacterized protein OS=Schizopora paradoxa OX=27342 GN=SCHPADRAFT_886192 PE=4 SV=1
mRNA_1486	scaffold_5	471472	474129	4632	-	mRNA_1486	1145.1	1393.95	1347	5473.32	3620.37	4599.98	39.8999	46.0693	41.7659	117.274	83.0097	111.29	2929.95	-1.81723	1.99e-17	4.3e-16	DOWN	hypothetical protein	[GO:0071013:catalytic step 2 spliceosome][GO:0005634:nucleus][GO:0005686:U2 snRNP][GO:0071004:U2-type prespliceosome][GO:0003723:RNA binding][GO:0045292:mRNA cis splicing, via spliceosome]	[ko03040:Spliceosome]	-
mRNA_1168	scaffold_4	408070	409496	2240	+	mRNA_1168	278.582	323.623	318.905	953.54	878.821	857.825	20.0725	22.1169	20.4473	42.2486	41.6674	42.9161	601.883	-1.54634	2e-17	4.31e-16	DOWN	vacuolar protein sorting-associated protein 28	[GO:0005829:cytosol][GO:0005768:endosome][GO:0000813:ESCRT I complex][GO:0031902:late endosome membrane][GO:0044877:protein-containing complex binding][GO:1904669:ATP export][GO:0006612:protein targeting to membrane][GO:0006623:protein targeting to vacuole][GO:0043328:protein transport to vacuole involved in ubiquitin-dependent protein catabolic process via the multivesicular body sorting pathway…	[ko04144:Endocytosis]	-
mRNA_10147	scaffold_69	61434	63873	4206	-	mRNA_10147	19888.7	31200.1	54060	310755	224978	217647	763.189	1135.59	1845.99	7332.81	5680.87	5799.01	143088	-2.84096	2.02e-17	4.34e-16	DOWN	hypothetical protein	[GO:0009986:cell surface][GO:0005737:cytoplasm][GO:0005829:cytosol][GO:0009277:fungal-type cell wall][GO:0005739:mitochondrion][GO:0048471:perinuclear region of cytoplasm][GO:0005886:plasma membrane][GO:0032991:protein-containing complex][GO:0005524:ATP binding][GO:0016887:ATPase activity][GO:0042623:ATPase activity, coupled][GO:0051082:unfolded protein binding][GO:0006458:'de novo' protein foldi…	[ko04141:Protein processing in endoplasmic reticulum][ko04151:PI3K-Akt signaling pathway][ko04217:Necroptosis][ko04626:Plant-pathogen interaction]	ATP-dependent molecular chaperone HSP82 OS=Saccharomyces cerevisiae (strain ATCC 204508 / S288c) OX=559292 GN=HSP82 PE=1 SV=1
mRNA_7198	scaffold_37	331973	334634	4980	-	mRNA_7198	606.564	684.734	595.166	113.233	186.536	157.051	19.6582	21.0487	17.1645	2.25665	3.97812	3.53413	390.547	2.04783	2.04e-17	4.38e-16	UP	hypothetical protein	-	-	-
mRNA_11627	scaffold_95	90314	92927	3486	-	mRNA_11627	483.47	549.317	422.735	2342.13	1673.57	1570.51	22.384	24.1228	17.4166	66.6815	50.9871	50.4875	1173.62	-1.93976	2.08e-17	4.46e-16	DOWN	hypothetical protein	[GO:0005737:cytoplasm][GO:0005634:nucleus][GO:0005886:plasma membrane][GO:0005524:ATP binding][GO:0004674:protein serine/threonine kinase activity][GO:0048315:conidium formation][GO:0006468:protein phosphorylation][GO:0030435:sporulation resulting in formation of a cellular spore]	-	AGC/RSK protein kinase OS=Mycena chlorophos OX=658473 GN=MCHLO_10874 PE=4 SV=1
mRNA_5073	scaffold_23	115616	117002	2306	-	mRNA_5073	496.427	560.793	617.416	122.768	168.145	154.885	34.745	37.2286	38.4539	5.28382	7.74407	7.52697	353.406	1.90996	2.35e-17	5.02e-16	UP	hypothetical protein	[GO:0005737:cytoplasm][GO:0005634:nucleus]	-	-
mRNA_8494	scaffold_49	136957	141252	7996	+	mRNA_8494	1085.99	1192.74	1273.77	3408.9	2934.66	3455.13	21.9203	22.8352	22.8791	42.312	38.9788	48.4241	2225.2	-1.46405	2.46e-17	5.26e-16	DOWN	hypothetical protein	-	-	Transcription factor OS=Ganoderma sinense ZZ0214-1 OX=1077348 GN=GSI_06709 PE=4 SV=1
mRNA_1498	scaffold_5	498816	500537	3336	+	mRNA_1498	2536.39	2371.7	1941.24	666.286	763.221	542.639	122.712	108.835	83.5748	19.8224	24.2979	18.2287	1470.25	1.79718	2.58e-17	5.5e-16	UP	hypothetical protein	-	-	-
mRNA_3315	scaffold_13	396966	397387	438	-	mRNA_3315	571.742	722.222	757.4	183.556	212.809	177.63	210.679	252.423	248.355	41.5927	51.6011	45.4478	437.56	1.83872	2.64e-17	5.62e-16	UP	hypothetical protein	-	-	-
mRNA_3289	scaffold_13	331821	334231	2274	+	mRNA_3289	6866.57	4940.79	6344.73	1756.9	1166.51	960.72	487.354	332.613	400.723	76.6791	54.4805	47.3453	3672.7	2.22457	2.67e-17	5.67e-16	UP	hypothetical protein	-	-	-
mRNA_6389	scaffold_31	163068	166183	5588	+	mRNA_6389	3068.45	3635.59	3802.76	21329.5	11814.8	13483.7	88.6255	99.5982	97.7382	378.831	224.551	270.409	9522.46	-2.14991	2.7e-17	5.73e-16	DOWN	Bromodomain-containing protein	[GO:0005634:nucleus][GO:0070577:lysine-acetylated histone binding][GO:0006281:DNA repair][GO:0030435:sporulation resulting in formation of a cellular spore]	-	Transcription factor OS=Lentinula edodes OX=5353 GN=LENED_011456 PE=4 SV=1
mRNA_7010	scaffold_36	170200	171906	2862	+	mRNA_7010	847.085	547.022	371.747	96.5459	74.8771	88.8152	47.7697	29.2596	18.6552	3.348	2.77858	3.47767	337.682	2.76165	2.74e-17	5.8e-16	UP	glycoside hydrolase	[GO:0005576:extracellular region][GO:0009044:xylan 1,4-beta-xylosidase activity][GO:0005975:carbohydrate metabolic process]	-	Glucan-beta-glucosidase OS=Colletotrichum incanum OX=1573173 GN=CI238_08945 PE=4 SV=1
mRNA_12616	scaffold_126	6968	8859	3472	+	mRNA_12616	601.705	582.98	507.097	2096.6	1757.64	1551.02	27.9705	25.7044	20.9765	59.9317	53.7644	50.0618	1182.84	-1.67531	2.75e-17	5.82e-16	DOWN		-	-	-
mRNA_6170	scaffold_29	394320	395864	2778	-	mRNA_6170	1853.71	1918.02	1917.14	4605.6	4562.25	5249.84	107.697	105.695	99.1159	164.541	174.418	211.78	3351.09	-1.34173	2.85e-17	6.01e-16	DOWN	hypothetical protein	[GO:0000243:commitment complex][GO:0016607:nuclear speck][GO:0005634:nucleus][GO:0071004:U2-type prespliceosome][GO:0089701:U2AF][GO:0003729:mRNA binding][GO:0008187:poly-pyrimidine tract binding][GO:0030628:pre-mRNA 3'-splice site binding][GO:0000348:mRNA branch site recognition][GO:0045292:mRNA cis splicing, via spliceosome][GO:0000245:spliceosomal complex assembly]	[ko03040:Spliceosome]	Splicing factor U2AF 50 kDa subunit OS=Zancudomyces culisetae OX=1213189 GN=AX774_g863 PE=4 SV=1
mRNA_2338	scaffold_9	34930	37521	3294	+	mRNA_2338	553.115	760.475	533.054	2171.69	2995.09	2142.4	27.1012	35.3423	23.2418	65.4327	96.5672	72.8864	1525.97	-1.98409	3.04e-17	6.41e-16	DOWN	hypothetical protein	[GO:0016805:dipeptidase activity][GO:0008239:dipeptidyl-peptidase activity][GO:0046872:metal ion binding][GO:0008235:metalloexopeptidase activity]	-	Dipeptidase OS=Penicillium vulpinum OX=29845 GN=PENVUL_c016G01521 PE=3 SV=1
mRNA_12315	scaffold_114	54271	57581	5918	-	mRNA_12315	2201.12	2415.31	2090.5	5966.78	5425.31	5675.51	60.0296	62.4786	50.7337	100.066	97.3629	107.473	3962.42	-1.34743	3.19e-17	6.72e-16	DOWN	YTH-domain-containing protein	[GO:0005737:cytoplasm][GO:0003730:mRNA 3'-UTR binding][GO:1990247:N6-methyladenosine-containing RNA binding][GO:0043488:regulation of mRNA stability][GO:0019220:regulation of phosphate metabolic process]	-	-
mRNA_7369	scaffold_39	126857	127829	1836	+	mRNA_7369	594.417	740.583	361.55	48.8689	88.0135	28.1609	52.2533	61.7496	28.2824	2.64169	5.0912	1.71887	310.266	3.37101	3.22e-17	6.76e-16	UP	hypothetical protein	-	-	-
mRNA_1842	scaffold_7	59713	61747	3724	-	mRNA_1842	148.199	219.574	146.474	5.95962	11.8227	21.6622	6.42291	9.02617	5.64901	0.158829	0.337172	0.651874	92.2819	3.68837	3.22e-17	6.76e-16	UP	hypothetical protein	-	-	Pkinase_fungal domain-containing protein OS=Ganoderma sinense ZZ0214-1 OX=1077348 GN=GSI_05189 PE=4 SV=1
mRNA_12692	scaffold_130	26352	28304	3704	-	mRNA_12692	238.091	253.237	255.866	35.7577	52.5454	58.4881	10.3745	10.4662	9.92117	0.958121	1.50663	1.76956	148.997	2.34564	3.27e-17	6.85e-16	UP		-	-	-
mRNA_5251	scaffold_24	148376	149778	2358	+	mRNA_5251	2123.38	1752.76	1579.69	523.255	605.585	595.712	145.338	113.792	96.2168	22.0237	27.2757	28.3115	1196.73	1.66179	3.29e-17	6.87e-16	UP	hypothetical protein	-	-	-
mRNA_5293	scaffold_24	238376	239209	1314	+	mRNA_5293	38.0621	30.6026	33.3738	283.678	155.009	241.534	4.67512	3.5653	3.64781	21.4265	12.5287	20.5993	130.377	-2.73875	3.35e-17	6.99e-16	DOWN	hypothetical protein	-	-	-
mRNA_2170	scaffold_8	243205	244797	2880	-	mRNA_2170	572.551	521.01	472.796	159.718	105.091	110.477	32.0861	27.694	23.5778	5.50405	3.87539	4.29884	323.607	2.06111	3.68e-17	7.67e-16	UP	putative 2-methylcitrate dehydratase protein	[GO:0005739:mitochondrion][GO:0051537:2 iron, 2 sulfur cluster binding][GO:0047547:2-methylcitrate dehydratase activity][GO:0019629:propionate catabolic process, 2-methylcitrate cycle]	[ko00640:Propanoate metabolism]	Zn(2)-C6 fungal-type domain-containing protein OS=Pseudogymnoascus sp. VKM F-4281 (FW-2241) OX=1420906 GN=V493_06212 PE=4 SV=1
mRNA_11048	scaffold_83	152436	154203	2986	-	mRNA_11048	1487.66	2041.19	2191.55	331.355	472.908	524.226	80.41	104.647	105.41	11.0135	16.8202	19.6743	1174.82	2.10597	3.69e-17	7.68e-16	UP	longevity assurance proteins LAG1/LAC1	[GO:0016021:integral component of membrane][GO:0016740:transferase activity]	[ko00600:Sphingolipid metabolism]	Basic-leucine zipper (BZIP) transcription factor OS=Penicillium camemberti FM 013 OX=1429867 GN=PCAMFM013_S002g000828 PE=4 SV=1
mRNA_12377	scaffold_116	57805	60373	4926	-	mRNA_12377	1134.58	1209.57	1070.74	8117.01	4366.52	4312.95	37.1736	37.5897	31.2185	163.54	94.1423	98.1184	3368.56	-2.29818	3.84e-17	7.97e-16	DOWN	hypothetical arrestin	[GO:0005829:cytosol][GO:0016021:integral component of membrane][GO:0005509:calcium ion binding][GO:0070086:ubiquitin-dependent endocytosis]	-	Uncharacterized protein OS=Fusarium sporotrichioides OX=5514 GN=FSPOR_6164 PE=4 SV=1
mRNA_4999	scaffold_22	372119	375833	5388	+	mRNA_4999	562.833	775.776	1181.06	4731.94	5037.79	3606.76	16.8596	22.0415	31.4823	87.1632	99.3016	75.0171	2649.36	-2.40882	3.9e-17	8.08e-16	DOWN	NR; putative NAD(P)H-nitrate reductase	[GO:0071949:FAD binding][GO:0020037:heme binding][GO:0030151:molybdenum ion binding][GO:0043546:molybdopterin cofactor binding][GO:0050464:nitrate reductase (NADPH) activity][GO:0042128:nitrate assimilation]	[ko00910:Nitrogen metabolism]	Unnamed protein product OS=Aspergillus niger OX=5061 GN=ABL_09970 PE=4 SV=1
mRNA_7747	scaffold_42	189190	190856	3234	-	mRNA_7747	672.971	769.656	777.795	159.718	225.945	225.287	33.5855	36.4325	34.5419	4.90157	7.42005	7.80669	471.895	1.86171	4.03e-17	8.35e-16	UP	hypothetical protein	-	-	-
mRNA_6579	scaffold_32	306347	308064	3006	-	mRNA_6579	1094.89	1038.96	660.06	218.122	212.809	225.287	58.7866	52.9106	31.5367	7.20166	7.51873	8.39881	575.022	2.09021	4.07e-17	8.42e-16	UP	hypothetical protein	-	-	-
mRNA_5369	scaffold_24	431604	433574	3360	-	mRNA_5369	1084.37	1311.32	1384.09	4585.33	3394.43	4479.75	52.0873	59.7452	59.1624	135.442	107.293	149.412	2706.55	-1.72112	4.25e-17	8.77e-16	DOWN	hypothetical protein	[GO:0005789:endoplasmic reticulum membrane][GO:0030246:carbohydrate binding]	[ko04141:Protein processing in endoplasmic reticulum]	-
mRNA_7932	scaffold_44	73178	74364	1776	-	mRNA_7932	6221.94	6335.51	6695.16	23495.2	27684.8	17039.5	565.43	546.099	541.426	1312.98	1655.55	1075.19	14578.7	-1.82511	4.72e-17	9.73e-16	DOWN	hypothetical protein	[GO:0005737:cytoplasm][GO:0005829:cytosol][GO:0005634:nucleus][GO:0008106:alcohol dehydrogenase (NADP+) activity][GO:0004032:alditol:NADP+ 1-oxidoreductase activity][GO:0004033:aldo-keto reductase (NADP) activity][GO:0047953:glycerol 2-dehydrogenase (NADP+) activity][GO:1990042:glycerol dehydrogenase [NAD(P)+] activity][GO:0003729:mRNA binding][GO:0016491:oxidoreductase activity][GO:0019568:arabi…	-	Uncharacterized protein (Fragment) OS=Scytalidium lignicola OX=5539 GN=B7463_g10881 PE=4 SV=1
mRNA_1561	scaffold_5	677913	680682	4738	+	mRNA_1561	599.276	622.763	522.856	3040.6	1860.11	2048.16	20.414	20.1215	15.8493	63.6921	41.6952	48.444	1448.96	-1.99339	4.88e-17	1e-15	DOWN	hypothetical protein	-	-	Uncharacterized protein OS=Rachicladosporium antarcticum OX=1507870 GN=B0A48_12291 PE=4 SV=1
mRNA_8029	scaffold_45	25535	27582	3346	-	mRNA_8029	1988.14	3138.3	6036.95	27973.3	26911.1	27182.9	95.8995	143.582	259.127	829.734	854.18	910.415	15538.4	-2.87815	5.12e-17	1.05e-15	DOWN	hypothetical protein	-	-	NAD-dependent epimerase/dehydratase OS=Aspergillus oryzae OX=5062 GN=OAory_01107320 PE=4 SV=1
mRNA_9424	scaffold_59	123010	124101	1902	+	mRNA_9424	53.4489	81.862	50.9878	294.405	288.999	367.175	4.53549	6.58878	3.85014	15.3623	16.1373	21.6338	189.48	-2.34759	5.14e-17	1.05e-15	DOWN		-	-	-
mRNA_1528	scaffold_5	585737	589298	5844	-	mRNA_1528	1014.72	959.392	913.145	3180.06	2400.01	2865.91	28.0241	25.1315	22.4415	54.0065	43.6161	54.957	1888.87	-1.54859	5.55e-17	1.13e-15	DOWN	hypothetical protein	[GO:0051286:cell tip][GO:0005933:cellular bud][GO:0005935:cellular bud neck][GO:0005829:cytosol][GO:0005768:endosome][GO:0000145:exocyst][GO:0005794:Golgi apparatus][GO:0030427:site of polarized growth][GO:0000149:SNARE binding][GO:0034498:early endosome to Golgi transport][GO:0032456:endocytic recycling][GO:0006897:endocytosis][GO:0006887:exocytosis][GO:0006893:Golgi to plasma membrane transport…	-	F-box protein pof6 OS=Trichosporon asahii var. asahii (strain ATCC 90039 / CBS 2479 / JCM 2466 / KCTC 7840 / NCYC 2677 / UAMH 7654) OX=1186058 GN=A1Q1_02453 PE=4 SV=1
mRNA_87	scaffold_1	243080	244139	2010	+	mRNA_87	766.101	742.879	605.364	177.597	161.577	226.37	61.5157	56.5789	43.2556	8.76921	8.53743	12.621	446.648	1.90035	5.76e-17	1.18e-15	UP	hypothetical protein	-	-	-
mRNA_3525	scaffold_14	424235	425236	1666	+	mRNA_3525	168.445	181.32	121.444	575.7	735.635	583.797	16.3185	16.6611	10.4694	34.2959	46.8955	39.2697	394.39	-2.00496	6.17e-17	1.26e-15	DOWN		-	-	-
mRNA_6584	scaffold_32	319006	319867	1724	-	mRNA_6584	166.825	203.507	187.264	26.2223	38.0954	20.5791	15.6178	18.0707	15.6005	1.50958	2.34682	1.3377	107.082	2.7284	6.47e-17	1.32e-15	UP		-	-	-
mRNA_7859	scaffold_43	159209	161501	3228	+	mRNA_7859	956.412	1013.71	1236.69	3032.26	2932.03	3092.29	47.8197	48.0744	55.0234	93.2296	96.467	107.353	2043.9	-1.49827	6.51e-17	1.32e-15	DOWN	MFS polyamine transporter	[GO:0016021:integral component of membrane][GO:0055085:transmembrane transport]	-	MFS domain-containing protein OS=Fonsecaea monophora OX=254056 GN=AYO21_04395 PE=4 SV=1
mRNA_4799	scaffold_21	291418	293014	2870	+	mRNA_4799	451.886	312.912	259.574	59.5962	66.9953	47.6569	25.4122	16.6906	12.9898	2.06091	2.47917	1.86086	199.77	2.56025	6.54e-17	1.33e-15	UP	amidohydrolase 2	-	-	Metallo-dependent hydrolase OS=Glarea lozoyensis (strain ATCC 20868 / MF5171) OX=1116229 GN=GLAREA_01773 PE=4 SV=1
mRNA_11524	scaffold_93	75922	79252	6018	+	mRNA_11524	18271.4	21809	23933.7	121255	70286	78570	490.023	554.773	571.187	1999.71	1240.4	1463.1	55687.4	-2.0771	6.61e-17	1.34e-15	DOWN	plasma-membrane proton-e	[GO:0005623:cell][GO:0071944:cell periphery][GO:0016021:integral component of membrane][GO:0005739:mitochondrion][GO:0005886:plasma membrane][GO:0005524:ATP binding][GO:0046872:metal ion binding][GO:0008553:proton-exporting ATPase activity, phosphorylative mechanism][GO:0120029:proton export across plasma membrane][GO:1902600:proton transmembrane transport][GO:0051453:regulation of intracellular …	[ko00190:Oxidative phosphorylation]	Plasma membrane ATPase OS=Valsa mali var. pyri OX=694573 GN=PMA2 PE=2 SV=1
mRNA_8591	scaffold_50	166498	167188	1108	-	mRNA_8591	34.013	34.4279	34.3009	162.102	165.518	186.295	4.9545	4.75668	4.44618	14.5201	15.8653	18.8422	102.776	-2.32331	6.96e-17	1.41e-15	DOWN		-	-	-
mRNA_6591	scaffold_32	333491	335416	2982	+	mRNA_6591	698.075	609.757	670.257	2930.94	3276.2	1871.62	37.7825	31.3027	32.2816	97.5486	116.683	70.3363	1676.14	-2.02986	7.19e-17	1.45e-15	DOWN	amino acid transporter	[GO:0016021:integral component of membrane][GO:0015171:amino acid transmembrane transporter activity][GO:0055085:transmembrane transport]	-	Fork-head domain-containing protein OS=Baudoinia panamericana (strain UAMH 10762) OX=717646 GN=BAUCODRAFT_216276 PE=4 SV=1
mRNA_2740	scaffold_11	15423	18140	4090	+	mRNA_2740	2102.32	1558.44	1885.62	594.77	642.367	577.299	82.9606	58.331	66.2144	14.4327	16.6803	15.8179	1226.8	1.61229	7.24e-17	1.46e-15	UP	hypothetical protein	-	-	-
mRNA_10559	scaffold_75	60997	62217	1968	+	mRNA_10559	816.311	871.409	808.388	270.567	264.04	189.545	66.9462	67.7845	58.9951	13.6449	14.2492	10.7934	536.71	1.78741	7.45e-17	1.5e-15	UP	hypothetical protein	[GO:0016838:carbon-oxygen lyase activity, acting on phosphates][GO:0046872:metal ion binding][GO:0009405:pathogenesis]	-	-
mRNA_1360	scaffold_5	103343	103969	726	-	mRNA_1360	39.6818	34.4279	36.155	333.739	350.74	160.301	8.82166	7.25951	7.15242	45.6238	51.3089	24.7439	159.174	-2.9361	7.51e-17	1.51e-15	DOWN	hypothetical protein	-	-	-
mRNA_5615	scaffold_26	148854	150565	2844	-	mRNA_5615	239.71	306.791	183.556	1218.15	1056.16	871.905	13.6036	16.5138	9.26959	42.51	39.4407	34.3566	646.045	-2.10565	7.53e-17	1.51e-15	DOWN	hypothetical protein	-	-	Mnng and nitrosoguanidine resistance protein OS=Colletotrichum orbiculare (strain 104-T / ATCC 96160 / CBS 514.97 / LARS 414 / MAFF 240422) OX=1213857 GN=Cob_12671 PE=4 SV=1
mRNA_1236	scaffold_4	567925	568875	1134	+	mRNA_1236	69.6456	60.4402	83.4345	636.488	1393.77	366.092	9.91234	8.15916	10.5671	55.7055	130.533	36.1782	434.978	-3.48903	8e-17	1.6e-15	DOWN		-	-	-
mRNA_810	scaffold_3	306681	309243	4074	-	mRNA_810	600.896	514.124	486.701	1613.87	1501.48	1979.93	23.8053	19.3188	17.1579	39.3159	39.142	54.4626	1116.17	-1.66959	8.05e-17	1.61e-15	DOWN	hypothetical protein	[GO:0005829:cytosol][GO:0005634:nucleus][GO:0005524:ATP binding][GO:0017178:diphthine-ammonia ligase activity][GO:0051321:meiotic cell cycle][GO:0017183:peptidyl-diphthamide biosynthetic process from peptidyl-histidine]	-	-
mRNA_9135	scaffold_56	71603	75334	6434	+	mRNA_9135	710.223	696.21	631.321	139.455	204.927	204.708	17.816	16.565	14.0926	2.15117	3.38269	3.56553	431.141	1.89214	8.07e-17	1.61e-15	UP	hypothetical protein	-	-	TPR_REGION domain-containing protein OS=Panaeolus cyanescens OX=181874 GN=CVT24_012933 PE=4 SV=1
mRNA_10174	scaffold_69	117118	119000	2712	-	mRNA_10174	4334.22	3477.99	3186.27	1121.6	1253.21	1250.99	257.939	196.323	168.739	41.0459	49.0769	51.6935	2437.38	1.60101	8.12e-17	1.62e-15	UP	hypothetical protein	[GO:0005829:cytosol][GO:0005634:nucleus][GO:0016491:oxidoreductase activity]	-	-
mRNA_9784	scaffold_63	204913	206647	3244	+	mRNA_9784	2562.31	1533.19	901.093	52.4447	203.613	75.8178	127.481	72.3516	39.8943	1.60451	6.66606	2.61915	888.078	3.91593	8.13e-17	1.62e-15	UP	hypothetical protein	-	-	-
mRNA_5360	scaffold_24	408233	410235	2746	-	mRNA_5360	1255.24	1120.06	1166.23	3296.86	3704.45	2902.74	73.7771	62.4413	60.9965	119.158	143.274	118.462	2240.93	-1.48348	8.18e-17	1.62e-15	DOWN	hypothetical protein	[GO:0032153:cell division site][GO:0051286:cell tip][GO:0005737:cytoplasm][GO:0012505:endomembrane system][GO:0005768:endosome][GO:0005794:Golgi apparatus][GO:0016021:integral component of membrane][GO:0005886:plasma membrane][GO:0044853:plasma membrane raft][GO:0005628:prospore membrane][GO:0070056:prospore membrane leading edge][GO:0070057:prospore membrane spindle pole body attachment site][GO…	[ko04130:SNARE interactions in vesicular transport]	t-SNARE coiled-coil homology domain-containing protein OS=Spizellomyces sp. 'palustris' OX=117820 GN=SpCBS45565_g03556 PE=3 SV=1
mRNA_5217	scaffold_24	78862	83241	6654	+	mRNA_5217	4646.01	5670.66	9968.57	50728.3	33941.7	34239.3	112.692	130.462	215.165	756.64	541.744	576.651	23199.1	-2.55142	8.48e-17	1.68e-15	DOWN	phospholipase A-2-activating protein	[GO:0005623:cell][GO:0005737:cytoplasm][GO:0005634:nucleus][GO:0043130:ubiquitin binding][GO:0006281:DNA repair][GO:0016574:histone ubiquitination][GO:0043161:proteasome-mediated ubiquitin-dependent protein catabolic process][GO:0010992:ubiquitin recycling]	[ko04141:Protein processing in endoplasmic reticulum]	-
mRNA_7866	scaffold_43	173272	177865	7500	-	mRNA_7866	927.258	889.006	858.449	2399.34	2109.7	2461.91	19.9542	18.1458	16.439	31.7507	29.8746	36.7859	1607.61	-1.38205	8.48e-17	1.68e-15	DOWN	hypothetical protein	-	[ko03420:Nucleotide excision repair][ko04120:Ubiquitin mediated proteolysis]	-
mRNA_8963	scaffold_54	119812	123733	5772	+	mRNA_8963	579.03	1259.3	2694.94	23695.5	14942.6	16120	16.1909	33.3991	67.0569	407.437	274.943	312.974	9881.88	-3.59468	8.49e-17	1.68e-15	DOWN	P-loop containing nucleoside triphosphate hydrolase protein	[GO:0005759:mitochondrial matrix][GO:0005524:ATP binding][GO:0016887:ATPase activity][GO:0051082:unfolded protein binding][GO:0042026:protein refolding][GO:0043335:protein unfolding]	-	P-loop containing nucleoside triphosphate hydrolase protein OS=Pseudomicrostroma glucosiphilum OX=1684307 GN=BCV69DRAFT_282439 PE=4 SV=1
mRNA_6862	scaffold_35	121564	121869	612	+	mRNA_6862	99.6094	98.6934	131.641	5.95962	3.9409	1.08311	26.2691	24.6871	30.8931	0.966471	0.683893	0.198332	56.8213	4.93713	8.7e-17	1.72e-15	UP		-	-	-
mRNA_7661	scaffold_41	290858	293016	4318	+	mRNA_7661	5098.7	11435.4	13110.3	1661.54	1521.19	1019.21	190.578	405.418	436.067	38.1901	37.4149	26.4515	5641.07	2.81878	9.48e-17	1.87e-15	UP	hypothetical protein	-	-	-
mRNA_6593	scaffold_32	338645	342248	4566	-	mRNA_6593	3114.62	9196.09	18897.9	176.405	202.3	199.293	110.094	308.319	594.429	3.83439	4.70547	4.89131	5297.77	5.75474	9.81e-17	1.93e-15	UP	putative pyranose oxidase	[GO:0050660:flavin adenine dinucleotide binding][GO:0050233:pyranose oxidase activity]	-	-
mRNA_9095	scaffold_55	206010	207201	2286	+	mRNA_9095	487.519	640.36	715.683	2526.88	1911.34	2123.98	34.42	42.8826	44.9641	109.706	88.7984	104.123	1400.96	-1.83214	1e-16	1.97e-15	DOWN	hypothetical protein	-	-	-
mRNA_10136	scaffold_69	36786	39642	5292	-	mRNA_10136	1895.82	2351.81	2458.54	7494.82	6252.9	6238.73	57.8192	68.0324	66.7235	140.56	125.489	132.113	4448.77	-1.57554	1.01e-16	1.98e-15	DOWN	hypothetical protein	[GO:0016021:integral component of membrane][GO:0005802:trans-Golgi network][GO:0004252:serine-type endopeptidase activity][GO:0004867:serine-type endopeptidase inhibitor activity][GO:0007323:peptide pheromone maturation][GO:0016540:protein autoprocessing]	-	P/Homo B domain-containing protein OS=Bondarzewia mesenterica OX=1095465 GN=EW146_g8683 PE=4 SV=1
mRNA_699	scaffold_3	17970	19248	2050	-	mRNA_699	1238.23	1418.43	1305.29	7289.81	7507.42	3848.3	97.4865	105.922	91.4479	352.926	388.938	210.371	3767.91	-2.23441	1.06e-16	2.08e-15	DOWN	hypothetical protein	-	-	-
mRNA_9804	scaffold_64	61435	63517	3870	-	mRNA_9804	3891.24	4160.43	3393.93	1437.46	1048.28	1117.77	162.283	164.573	125.954	36.8643	28.768	32.3677	2508.19	1.66729	1.07e-16	2.08e-15	UP	hypothetical protein	-	-	-
mRNA_8372	scaffold_48	89909	92076	4208	+	mRNA_8372	1222.04	873.705	667.476	151.374	223.318	167.882	46.871	31.785	22.7815	3.57025	5.63627	4.47095	550.965	2.35033	1.07e-16	2.09e-15	UP	hypothetical protein	-	-	-
mRNA_12007	scaffold_104	84335	85974	3056	-	mRNA_12007	812.262	801.023	827.856	2213.4	1965.2	2478.16	42.8981	40.1259	38.9066	71.8834	68.2962	90.8754	1516.32	-1.4476	1.24e-16	2.41e-15	DOWN	hypothetical protein	[GO:0005737:cytoplasm][GO:0005681:spliceosomal complex][GO:0006397:mRNA processing][GO:0008380:RNA splicing]	-	-
mRNA_5342	scaffold_24	373208	374237	1644	+	mRNA_5342	483.47	583.745	572.917	50.0608	123.482	49.8232	47.4639	54.3568	50.0509	3.02216	7.97709	3.39625	310.583	2.88424	1.24e-16	2.42e-15	UP	hypothetical protein	-	-	-
mRNA_2123	scaffold_8	100092	101204	1992	+	mRNA_2123	319.074	220.339	249.377	58.4043	35.4681	44.4076	25.8522	16.933	17.9799	2.90989	1.89101	2.49826	154.512	2.50891	1.25e-16	2.43e-15	UP		-	-	-
mRNA_415	scaffold_2	180775	182715	3498	+	mRNA_415	847.894	1090.22	965.059	3933.35	3006.91	5483.8	39.1217	47.7119	39.6238	111.6	91.2944	175.684	2554.54	-2.09754	1.25e-16	2.43e-15	DOWN	hypothetical protein	-	-	-
mRNA_12762	scaffold_133	36941	38837	3426	-	mRNA_12762	195.17	192.031	200.243	42.9093	38.0954	42.2414	9.19434	8.5806	8.39443	1.24304	1.18094	1.38172	118.448	2.25062	1.29e-16	2.51e-15	UP	hypothetical protein	-	-	-
mRNA_8735	scaffold_52	11700	13076	2520	+	mRNA_8735	568.502	516.419	419.954	128.728	149.754	132.14	36.4106	31.3715	23.9344	5.06983	6.31136	5.87629	319.25	1.87565	1.41e-16	2.72e-15	UP		-	-	-
mRNA_9111	scaffold_56	13748	16275	4746	-	mRNA_9111	514.244	662.547	651.716	76.2832	128.736	152.719	17.4879	21.3708	19.7221	1.59523	2.88082	3.60608	364.374	2.35225	1.47e-16	2.85e-15	UP	hypothetical protein	-	-	-
mRNA_4299	scaffold_18	426082	428859	3384	+	mRNA_4299	1113.52	1100.93	891.822	3516.18	3154.03	2731.61	53.1084	49.8037	37.8503	103.125	98.9875	90.4604	2084.68	-1.59735	1.59e-16	3.06e-15	DOWN	amino acid transporter	[GO:0071944:cell periphery][GO:0000324:fungal-type vacuole][GO:0016021:integral component of membrane][GO:0005886:plasma membrane][GO:0015179:L-amino acid transmembrane transporter activity][GO:0000102:L-methionine secondary active transmembrane transporter activity][GO:0042883:cysteine transport][GO:1903692:methionine import across plasma membrane][GO:0015821:methionine transport][GO:0000101:sul…	-	Zn(2)-C6 fungal-type domain-containing protein OS=Pseudogymnoascus sp. VKM F-4513 (FW-928) OX=1420907 GN=V494_06117 PE=4 SV=1
mRNA_10578	scaffold_75	133010	134486	2718	+	mRNA_10578	119.855	123.941	113.1	443.396	517.572	832.913	7.1171	6.98067	5.97634	16.1906	20.2239	34.3416	358.463	-2.32986	1.61e-16	3.1e-15	DOWN	hypothetical protein	-	-	-
mRNA_8988	scaffold_54	201298	202857	2880	-	mRNA_8988	102.849	71.1511	178.921	742.569	801.317	1560.76	5.76371	3.782	8.92257	25.5897	29.5499	60.7316	576.262	-3.14038	1.76e-16	3.38e-15	DOWN	hypothetical protein	-	-	-
mRNA_9098	scaffold_55	213016	215157	4182	+	mRNA_9098	11043.7	9262.65	9480.02	44510	26959.7	36773.8	426.212	339.066	325.572	1056.32	684.66	985.428	23005	-1.86157	1.79e-16	3.43e-15	DOWN	hypothetical protein	-	-	BHLH domain-containing protein OS=Dichomitus squalens OX=114155 GN=BD309DRAFT_982934 PE=4 SV=1
mRNA_3728	scaffold_15	447303	450160	4972	+	mRNA_3728	1724.13	1845.34	1988.52	685.357	719.871	739.766	55.9674	56.8169	57.4409	13.6807	15.3769	16.6737	1283.83	1.37338	1.81e-16	3.46e-15	UP	hypothetical protein	-	-	-
mRNA_9475	scaffold_60	31778	32987	2202	-	mRNA_9475	360.375	352.695	362.477	83.4347	111.659	99.6463	26.414	24.5197	23.642	3.76055	5.38542	5.07124	228.381	1.86917	1.92e-16	3.68e-15	UP	hypothetical protein	-	-	-
mRNA_11944	scaffold_103	10052	9985	3870	-	mRNA_11944	564.453	561.558	597.947	2088.25	1494.92	1711.32	23.5403	22.2135	22.1908	53.5542	41.0251	49.5553	1169.74	-1.61909	1.93e-16	3.7e-15	DOWN	hypothetical protein	-	-	-
mRNA_914	scaffold_3	546371	547163	1370	+	mRNA_914	753.954	1012.18	1194.97	79.859	191.791	61.7374	88.8218	113.102	125.273	5.78528	14.8679	5.05008	549.082	3.15609	1.94e-16	3.7e-15	UP	hypothetical protein	-	-	-
mRNA_420	scaffold_2	193606	195003	1776	+	mRNA_420	97.9897	60.4402	103.83	823.62	630.544	367.175	8.90498	5.20973	8.39653	46.0262	37.7065	23.1686	347.266	-2.79772	2.01e-16	3.83e-15	DOWN	RTA1-domain-containing protein	[GO:0032153:cell division site][GO:0051286:cell tip][GO:0005737:cytoplasm][GO:0000324:fungal-type vacuole][GO:0005794:Golgi apparatus][GO:0016021:integral component of membrane][GO:0005886:plasma membrane][GO:0045332:phospholipid translocation]	-	Fungal_trans domain-containing protein OS=Aspergillus flavus (strain ATCC MYA-384 / AF70) OX=1392242 GN=AFLA70_86g003071 PE=4 SV=1
mRNA_11240	scaffold_87	66940	69316	2812	-	mRNA_11240	8724.32	6062.38	5976.69	1219.34	486.045	319.518	500.74	330.035	305.258	43.0359	18.3571	12.7336	3798.05	3.35826	2.11e-16	4.03e-15	UP	hypothetical protein	-	-	-
mRNA_9042	scaffold_55	84046	86558	4704	-	mRNA_9042	403.296	430.732	431.078	51.2528	110.345	55.2387	13.8373	14.0176	13.1617	1.08136	2.49132	1.31597	246.991	2.55231	2.17e-16	4.12e-15	UP	hypothetical protein	-	-	-
mRNA_7916	scaffold_44	37258	38645	2166	+	mRNA_7916	5183.74	4952.27	2821.94	25911.3	35990.9	17021.1	386.26	350.009	187.116	1187.28	1764.73	880.642	15313.5	-2.60652	2.19e-16	4.15e-15	DOWN	GroES-like protein	[GO:0005737:cytoplasm][GO:0004022:alcohol dehydrogenase (NAD) activity][GO:0008270:zinc ion binding]	[ko00010:Glycolysis / Gluconeogenesis][ko00071:Fatty acid degradation][ko00350:Tyrosine metabolism][ko00625:Chloroalkane and chloroalkene degradation][ko00626:Naphthalene degradation][ko00830:Retinol metabolism][ko00980:Metabolism of xenobiotics by cytochrome P450]	Fungal specific transcription factor domain family protein OS=Aspergillus niger OX=5061 GN=ATCC64974_61230 PE=4 SV=1
mRNA_10090	scaffold_68	111614	112787	1980	+	mRNA_10090	422.732	304.496	377.309	1062	1346.47	1323.56	34.4585	23.5423	27.3687	53.2332	72.2232	74.9117	806.097	-1.7569	2.24e-16	4.23e-15	DOWN	hypothetical protein	-	-	Zn(2)-C6 fungal-type domain-containing protein OS=Talaromyces atroroseus OX=1441469 GN=UA08_08191 PE=4 SV=1
mRNA_2215	scaffold_8	341662	343421	3306	+	mRNA_2215	497.237	456.744	362.477	1874.9	1656.49	1280.24	24.2602	21.1369	15.7375	56.2514	53.1824	43.3706	1021.35	-1.86901	2.24e-16	4.24e-15	DOWN	hypothetical protein	-	-	Transcription factor OS=Ganoderma sinense ZZ0214-1 OX=1077348 GN=GSI_15491 PE=4 SV=1
mRNA_5552	scaffold_25	422731	424264	2340	+	mRNA_5552	3827.27	4011.24	4378.46	10244.6	9869.33	11941.3	263.978	262.419	268.737	434.51	447.936	571.882	7378.7	-1.39178	2.42e-16	4.56e-15	DOWN	UV excision repair protein Rad23	[GO:0005829:cytosol][GO:0005635:nuclear envelope][GO:0005654:nucleoplasm][GO:0005634:nucleus][GO:0000502:proteasome complex][GO:0003684:damaged DNA binding][GO:0031593:polyubiquitin modification-dependent protein binding][GO:0070628:proteasome binding][GO:0043130:ubiquitin binding][GO:0042177:negative regulation of protein catabolic process][GO:0006289:nucleotide-excision repair][GO:0043161:prote…	[ko03420:Nucleotide excision repair][ko04141:Protein processing in endoplasmic reticulum]	Uncharacterized protein OS=Fomitopsis pinicola (strain FP-58527) OX=743788 GN=FOMPIDRAFT_1113538 PE=4 SV=1
mRNA_10161	scaffold_69	93628	94531	1422	-	mRNA_10161	2529.92	2882.77	3448.63	10028.9	10259.5	7911.05	287.146	310.344	348.312	699.96	766.249	623.454	6176.78	-1.67014	2.59e-16	4.87e-15	DOWN	hypothetical protein	-	-	-
mRNA_6123	scaffold_29	288552	290092	2202	-	mRNA_6123	611.423	683.968	879.771	2905.91	3031.87	2120.73	44.8147	47.5501	57.3818	130.974	146.23	107.929	1705.61	-1.88968	2.72e-16	5.11e-15	DOWN	cystathionine beta-synthase	[GO:0005737:cytoplasm][GO:0010494:cytoplasmic stress granule][GO:0005739:mitochondrion][GO:0004122:cystathionine beta-synthase activity][GO:0004124:cysteine synthase activity][GO:0003729:mRNA binding][GO:0030170:pyridoxal phosphate binding][GO:0006535:cysteine biosynthetic process from serine][GO:0019343:cysteine biosynthetic process via cystathionine][GO:0050667:homocysteine metabolic process][G…	[ko00260:Glycine, serine and threonine metabolism][ko00270:Cysteine and methionine metabolism]	PALP-domain-containing protein OS=Pseudomicrostroma glucosiphilum OX=1684307 GN=BCV69DRAFT_25660 PE=4 SV=1
mRNA_6075	scaffold_29	178418	179678	1986	-	mRNA_6075	1360.52	1428.38	1527.78	3587.69	3633.51	3346.82	110.566	110.102	110.485	179.291	194.308	188.853	2480.78	-1.29178	2.74e-16	5.15e-15	DOWN	Rcd1-domain-containing protein	[GO:0030014:CCR4-NOT complex][GO:0030015:CCR4-NOT core complex][GO:0005737:cytoplasm][GO:0005634:nucleus][GO:0000932:P-body][GO:0003723:RNA binding][GO:0030154:cell differentiation][GO:0017148:negative regulation of translation][GO:0000289:nuclear-transcribed mRNA poly(A) tail shortening][GO:0006366:transcription by RNA polymerase II]	[ko03018:RNA degradation]	Cell differentiation protein rcd1 OS=Schizosaccharomyces pombe (strain 972 / ATCC 24843) OX=284812 GN=rcd1 PE=3 SV=1
mRNA_3998	scaffold_17	116920	118031	1890	-	mRNA_3998	403.296	683.968	602.583	27.4143	91.9544	27.0778	34.4396	55.3997	45.7906	1.43958	5.16719	1.60554	306.049	3.53901	2.75e-16	5.15e-15	UP		-	-	-
mRNA_1070	scaffold_4	152381	154346	2820	-	mRNA_1070	319.884	296.845	346.717	1034.59	1061.42	837.246	18.3079	16.1144	17.6582	36.4117	39.9743	33.2716	649.45	-1.60642	2.91e-16	5.45e-15	DOWN	hypothetical protein	[GO:0005759:mitochondrial matrix][GO:0070403:NAD+ binding][GO:0034979:NAD-dependent protein deacetylase activity][GO:0016740:transferase activity][GO:0008270:zinc ion binding][GO:0006471:protein ADP-ribosylation]	-	-
mRNA_432	scaffold_2	215354	216519	2006	-	mRNA_432	1639.1	2129.94	2767.25	544.71	626.603	504.73	131.877	162.544	198.125	26.9498	33.1746	28.1967	1368.72	1.96375	2.93e-16	5.48e-15	UP	hypothetical protein	[GO:0016787:hydrolase activity][GO:0004452:isopentenyl-diphosphate delta-isomerase activity][GO:0046872:metal ion binding][GO:0050992:dimethylallyl diphosphate biosynthetic process][GO:0008299:isoprenoid biosynthetic process][GO:0016126:sterol biosynthetic process]	[ko00900:Terpenoid backbone biosynthesis]	-
mRNA_1213	scaffold_4	505559	507288	2412	-	mRNA_1213	161.966	153.778	149.255	907.055	1359.61	548.055	10.8379	9.76001	8.88737	37.3231	59.8662	25.4634	546.62	-2.5968	2.96e-16	5.52e-15	DOWN	hypothetical protein	-	-	Fungal_trans domain-containing protein OS=Termitomyces sp. J132 OX=1306850 GN=J132_01191 PE=4 SV=1
mRNA_7734	scaffold_42	155424	156584	2322	+	mRNA_7734	17.8163	21.4218	12.9787	166.869	214.122	105.062	1.23837	1.4123	0.802769	7.13241	9.79363	5.07053	89.7118	-3.20772	3.08e-16	5.74e-15	DOWN		-	-	-
mRNA_10483	scaffold_74	61052	62535	2406	+	mRNA_10483	561.214	307.556	189.118	34.5658	40.7226	27.0778	37.6468	19.5687	11.2891	1.42585	1.79756	1.26121	193.376	3.37466	3.26e-16	6.06e-15	UP	hypothetical protein	-	-	Uncharacterized protein OS=Phlebia centrifuga OX=98765 GN=PHLCEN_2v6528 PE=4 SV=1
mRNA_2453	scaffold_9	347785	348534	1338	-	mRNA_2453	345.798	333.569	312.416	1588.84	1956	984.549	41.7121	38.1647	33.535	117.854	155.259	82.4615	920.195	-2.19057	3.46e-16	6.43e-15	DOWN	hypothetical protein	-	-	-
mRNA_12032	scaffold_105	40527	41513	1874	-	mRNA_12032	108.518	132.356	168.723	17.8789	9.19544	6.49867	9.346	10.812	12.9308	0.946873	0.521131	0.38862	73.8617	3.61392	3.57e-16	6.61e-15	UP		-	-	-
mRNA_1511	scaffold_5	534073	537574	5838	+	mRNA_1511	1403.44	1406.96	1489.77	5265.92	3552.07	5078.71	38.7994	36.8934	36.6502	89.5224	64.6191	97.4899	3032.81	-1.69247	3.7e-16	6.85e-15	DOWN	EF-hand	[GO:0030479:actin cortical patch][GO:0005935:cellular bud neck][GO:0005934:cellular bud tip][GO:0005737:cytoplasm][GO:0043332:mating projection tip][GO:0005509:calcium ion binding][GO:0043130:ubiquitin binding][GO:0044396:actin cortical patch organization][GO:0006897:endocytosis][GO:0030968:endoplasmic reticulum unfolded protein response][GO:0032467:positive regulation of cytokinesis][GO:0032880:…	-	Uncharacterized protein OS=Serendipita vermifera MAFF 305830 OX=933852 GN=M408DRAFT_8613 PE=4 SV=1
mRNA_4327	scaffold_19	2617	3331	1324	-	mRNA_4327	209.747	250.176	210.44	26.2223	52.5454	31.4103	25.5683	28.9262	22.8277	1.96564	4.21493	2.6586	130.09	2.61551	3.75e-16	6.93e-15	UP		-	-	-
mRNA_6303	scaffold_30	346581	347905	2290	+	mRNA_6303	1039.82	988.464	991.944	315.86	399.345	323.851	73.2859	66.0782	62.2119	13.6893	18.5207	15.8482	676.548	1.54072	3.82e-16	7.05e-15	UP	hypothetical protein	-	-	-
mRNA_1438	scaffold_5	341570	343488	2854	+	mRNA_1438	313.405	381.003	398.632	3259.91	1246.64	2223.63	17.7234	20.4365	20.0604	113.364	46.3907	87.3129	1303.87	-2.62261	3.97e-16	7.31e-15	DOWN	hypothetical protein	-	-	-
mRNA_11603	scaffold_95	36179	38589	3288	+	mRNA_11603	324.743	433.792	529.346	73.8993	55.1726	100.729	15.9405	20.1968	23.1222	2.23064	1.78212	3.43317	252.947	2.48026	4.01e-16	7.37e-15	UP	general substrate transporter	[GO:0071944:cell periphery][GO:0000324:fungal-type vacuole][GO:0005887:integral component of plasma membrane][GO:0005886:plasma membrane][GO:0005351:carbohydrate:proton symporter activity][GO:0015295:solute:proton symporter activity][GO:0015793:glycerol transport][GO:0055085:transmembrane transport]	-	C6 transcription factor (PrnA) OS=Aspergillus arachidicola OX=656916 GN=AARAC_011536 PE=3 SV=1
mRNA_1473	scaffold_5	433864	435349	2058	+	mRNA_1473	6025.96	3087.8	2285.18	518.487	500.494	679.111	472.581	229.687	159.476	25.0043	25.8284	36.9799	2182.84	2.74661	4.03e-16	7.41e-15	UP	sorbose reductase sou1	[GO:0016491:oxidoreductase activity]	-	O-methylsterigmatocystin oxidoreductase OS=Rhizoctonia solani OX=456999 GN=RSOLAG22IIIB_04501 PE=4 SV=1
mRNA_12878	scaffold_141	13065	14980	3066	-	mRNA_12878	1252.81	1332.74	1436	3348.12	3448.29	3150.77	65.9491	66.5438	67.2673	108.38	119.447	115.164	2328.12	-1.30662	4.22e-16	7.75e-15	DOWN	hypothetical protein	[GO:0005829:cytosol][GO:0030544:Hsp70 protein binding][GO:0051085:chaperone cofactor-dependent protein refolding]	-	-
mRNA_11736	scaffold_98	25229	30796	10482	+	mRNA_11736	2220.56	2180.44	1868.93	5321.94	5062.74	5335.41	34.1912	31.8443	25.6077	50.3904	51.2963	57.0419	3665	-1.32595	4.39e-16	8.04e-15	DOWN	Pkinase-domain-containing protein	[GO:0005737:cytoplasm][GO:0005829:cytosol][GO:0005524:ATP binding][GO:0046872:metal ion binding][GO:0004674:protein serine/threonine kinase activity][GO:0032147:activation of protein kinase activity][GO:0000915:actomyosin contractile ring assembly][GO:0023014:signal transduction by protein phosphorylation]	-	Uncharacterized protein (Fragment) OS=Chaetothyriales sp. CBS 135597 OX=2249420 GN=DV738_g2223 PE=4 SV=1
mRNA_2344	scaffold_9	43272	44692	2312	+	mRNA_2344	201.648	187.441	253.085	1152.59	2267.33	890.318	14.0767	12.4111	15.7217	49.4776	104.153	43.1546	825.403	-2.74699	4.48e-16	8.19e-15	DOWN	HAD hydrolase subfamily IA REG-2-like protein	-	-	-
mRNA_5084	scaffold_23	142786	143942	1732	-	mRNA_5084	312.595	296.08	226.2	67.9397	60.4272	58.4881	29.1293	26.1694	18.7571	3.89311	3.70534	3.78433	170.288	2.16107	4.5e-16	8.22e-15	UP		-	-	-
mRNA_6253	scaffold_30	231637	233235	2226	+	mRNA_6253	2726.71	3229.34	3307.72	7496.01	8136.65	8553.34	197.701	222.086	213.415	334.216	388.208	430.606	5574.96	-1.38456	4.69e-16	8.55e-15	DOWN	hypothetical protein	[GO:0016021:integral component of membrane][GO:0005743:mitochondrial inner membrane][GO:0005739:mitochondrion][GO:0000001:mitochondrion inheritance][GO:0045861:negative regulation of proteolysis][GO:0006457:protein folding][GO:0001302:replicative cell aging]	-	Prohibitin-1 OS=Pichia kudriavzevii OX=4909 GN=BOH78_4481 PE=4 SV=1
mRNA_1822	scaffold_7	5701	8462	5304	-	mRNA_1822	323.933	271.598	434.787	3380.3	2824.31	1226.08	9.85705	7.83892	11.7732	63.2518	56.5527	25.9052	1410.17	-2.85088	4.74e-16	8.63e-15	DOWN	hypothetical protein	[GO:0005634:nucleus][GO:0003700:DNA-binding transcription factor activity][GO:0046872:metal ion binding][GO:0003676:nucleic acid binding][GO:0052036:negative regulation by symbiont of host inflammatory response][GO:0009405:pathogenesis][GO:0006355:regulation of transcription, DNA-templated]	-	Transcription factor OS=Ganoderma sinense ZZ0214-1 OX=1077348 GN=GSI_04808 PE=4 SV=1
mRNA_12147	scaffold_109	2953	4833	3332	+	mRNA_12147	574.171	534.781	607.218	83.4347	118.227	165.716	27.812	24.5699	26.1735	2.48521	3.76839	5.57353	347.258	2.22078	5.09e-16	9.26e-15	UP	hypothetical protein	-	-	-
mRNA_3591	scaffold_15	73076	73961	1644	-	mRNA_3591	42.1113	60.4402	50.0607	268.183	245.65	477.652	4.13421	5.62803	4.37338	16.1902	15.8693	32.5597	190.683	-2.70015	5.1e-16	9.26e-15	DOWN	short-chain dehydrogenase reductase SDR	[GO:0005737:cytoplasm][GO:0005634:nucleus][GO:0016491:oxidoreductase activity]	-	Zn(2)-C6 fungal-type domain-containing protein OS=Hortaea werneckii OX=91943 GN=D0862_06464 PE=4 SV=1
mRNA_9197	scaffold_57	1956	2600	768	-	mRNA_9197	10767.5	10075.1	9888.85	3845.15	4331.05	3350.07	2262.82	2008.27	1849.29	496.905	598.93	488.835	7042.96	1.41497	5.11e-16	9.26e-15	UP	40S ribosomal protein S26	[GO:0005840:ribosome][GO:0003735:structural constituent of ribosome][GO:0006412:translation]	[ko03010:Ribosome]	-
mRNA_5966	scaffold_28	244668	245903	1920	-	mRNA_5966	557.974	525.6	444.984	160.91	143.186	116.976	46.9039	41.907	33.2863	8.31769	7.92034	6.82757	324.938	1.86221	5.12e-16	9.27e-15	UP	hypothetical protein	-	-	-
mRNA_444	scaffold_2	250081	261927	18762	-	mRNA_444	3832.13	3864.35	3329.04	8856	8987.88	8806.78	32.9652	31.5304	25.4836	46.8468	50.8771	52.6027	6279.36	-1.27322	5.38e-16	9.74e-15	DOWN	vacuolar protein sorting-associated protein 13	[GO:0005623:cell][GO:0019898:extrinsic component of membrane][GO:0005794:Golgi apparatus][GO:0005739:mitochondrion][GO:0071561:nucleus-vacuole junction][GO:0044232:organelle membrane contact site][GO:0005628:prospore membrane][GO:1990816:vacuole-mitochondrion membrane contact site][GO:0032120:ascospore-type prospore membrane assembly][GO:0045324:late endosome to vacuole transport][GO:0007005:mito…	-	Uncharacterized protein OS=Malassezia vespertilionis OX=2020962 GN=MVES_002987 PE=4 SV=1
mRNA_5753	scaffold_27	109620	113141	5274	+	mRNA_5753	532.87	627.354	669.33	2628.19	1716.92	2989.39	16.3071	18.2098	18.2273	49.4582	34.5743	63.5203	1527.34	-2.00366	5.42e-16	9.78e-15	DOWN	hypothetical protein	-	-	Zn(2)-C6 fungal-type domain-containing protein OS=Sparassis crispa OX=139825 GN=SCP_0104910 PE=4 SV=1
mRNA_7024	scaffold_36	200362	202296	3570	-	mRNA_7024	7508.77	11271.7	15110	59976.5	43670.4	52297	339.466	483.342	607.88	1667.38	1299.16	1641.64	31639.1	-2.20211	5.46e-16	9.85e-15	DOWN	hypothetical protein	[GO:0005829:cytosol][GO:0005739:mitochondrion][GO:0005524:ATP binding][GO:0051082:unfolded protein binding][GO:0006458:'de novo' protein folding][GO:0008637:apoptotic mitochondrial changes][GO:0071470:cellular response to osmotic stress][GO:0045041:protein import into mitochondrial intermembrane space][GO:0042026:protein refolding]	[ko03018:RNA degradation]	-
mRNA_4312	scaffold_18	457160	458395	2348	-	mRNA_4312	2685.4	3601.16	4153.19	11577.2	11709.7	10566.8	184.59	234.789	254.042	489.357	529.655	504.333	7382.25	-1.6973	5.74e-16	1.03e-14	DOWN	NAD(P)-binding protein	-	-	-
mRNA_5071	scaffold_23	111275	113223	2028	+	mRNA_5071	1569.46	1787.19	1893.96	393.335	621.349	476.569	124.904	134.908	134.13	19.2494	32.5395	26.3347	1123.64	1.81679	6.02e-16	1.08e-14	UP	hypothetical protein	-	[ko00361:Chlorocyclohexane and chlorobenzene degradation][ko00625:Chloroalkane and chloroalkene degradation]	-
mRNA_4505	scaffold_19	475964	477877	3108	-	mRNA_4505	363.615	430.732	418.1	1308.73	1044.34	1179.51	18.8823	21.2158	19.3206	41.7918	35.6865	42.5295	790.838	-1.54307	6.15e-16	1.1e-14	DOWN	WD40 repeat-like protein	[GO:0005656:nuclear pre-replicative complex][GO:0097344:Rix1 complex][GO:0030174:regulation of DNA-dependent DNA replication initiation][GO:0006364:rRNA processing]	-	WD_REPEATS_REGION domain-containing protein OS=Bondarzewia mesenterica OX=1095465 GN=EW146_g6764 PE=4 SV=1
mRNA_3862	scaffold_16	247383	248935	2696	-	mRNA_3862	165.206	224.929	158.526	13.1112	31.5272	24.9116	9.89011	12.772	8.44503	0.482662	1.24197	1.0355	103.035	2.98645	6.37e-16	1.14e-14	UP	hypothetical protein	-	-	-
mRNA_12309	scaffold_114	42509	43786	2334	+	mRNA_12309	336.89	506.473	485.774	107.273	105.091	73.6516	23.2961	33.2192	29.892	4.56154	4.78198	3.53632	269.192	2.21939	6.52e-16	1.17e-14	UP	hypothetical protein	-	-	-
mRNA_11271	scaffold_88	1489	3103	3230	+	mRNA_11271	63.9768	66.5607	43.5714	245.537	282.431	249.116	3.1968	3.15463	1.9374	7.54458	9.28655	8.64309	158.532	-2.15228	7.06e-16	1.26e-14	DOWN		-	-	-
mRNA_2888	scaffold_11	408779	409764	1674	+	mRNA_2888	240.52	291.49	327.249	40.5254	55.1726	18.4129	23.1895	26.6564	28.0766	2.40267	3.50036	1.23264	162.228	2.92536	7.1e-16	1.27e-14	UP	hypothetical protein	-	-	Zn(2)-C6 fungal-type domain-containing protein OS=Pestalotiopsis fici (strain W106-1 / CGMCC3.15140) OX=1229662 GN=PFICI_01010 PE=4 SV=1
mRNA_6634	scaffold_33	141553	143193	2938	+	mRNA_6634	3425.59	4754.88	4816.03	15712	14000.7	23133.1	188.183	247.754	235.428	530.762	506.107	882.373	10973.7	-2.02372	7.11e-16	1.27e-14	DOWN	hypothetical protein	-	-	-
mRNA_3034	scaffold_12	212478	213839	2154	-	mRNA_3034	1028.49	1014.48	905.728	3476.84	3851.57	2506.32	77.0635	72.099	60.3912	160.199	189.905	130.395	2130.57	-1.73745	7.15e-16	1.27e-14	DOWN	pre-mRNA splicing factor	[GO:0005634:nucleus][GO:0071021:U2-type post-spliceosomal complex][GO:0046540:U4/U6 x U5 tri-snRNP complex][GO:0005682:U5 snRNP][GO:0000350:generation of catalytic spliceosome for second transesterification step][GO:0045292:mRNA cis splicing, via spliceosome][GO:0071048:nuclear retention of unspliced pre-mRNA at the site of transcription]	[ko03040:Spliceosome]	Pre-mRNA splicing factor, putative OS=Cryptococcus neoformans var. neoformans serotype D (strain JEC21 / ATCC MYA-565) OX=214684 GN=CNF00860 PE=4 SV=1
mRNA_6653	scaffold_33	187563	189614	2826	+	mRNA_6653	795.255	1084.86	1277.48	3594.85	3607.24	4849.09	45.4182	58.7673	64.9235	126.249	135.565	192.291	2534.79	-1.93264	7.2e-16	1.28e-14	DOWN	hypothetical protein	[GO:0030479:actin cortical patch][GO:0016020:membrane][GO:0030276:clathrin binding][GO:0005546:phosphatidylinositol-4,5-bisphosphate binding][GO:0043130:ubiquitin binding][GO:0000147:actin cortical patch assembly][GO:0007015:actin filament organization][GO:0006897:endocytosis]	[ko04144:Endocytosis]	Clathrin binding ent2 OS=Trichoderma arundinaceum OX=490622 GN=TARUN_9085 PE=4 SV=1
mRNA_2671	scaffold_10	398641	400076	2634	+	mRNA_2671	89.8914	89.5127	133.495	7.15155	3.9409	6.49867	5.50805	5.20237	7.279	0.269467	0.1589	0.27649	55.0817	4.13678	7.29e-16	1.29e-14	UP	hypothetical protein	-	-	-
mRNA_10026	scaffold_67	141800	143287	2612	-	mRNA_10026	204.078	136.947	112.173	11.9192	13.1363	19.496	12.6101	8.02623	6.1679	0.452895	0.534128	0.836456	82.9582	3.33775	7.44e-16	1.32e-14	UP	hypothetical protein	-	-	-
mRNA_4933	scaffold_22	201560	203431	2712	-	mRNA_4933	636.528	815.56	844.543	7174.2	2988.52	3639.26	37.8812	46.0362	44.7253	262.546	117.033	150.381	2683.1	-2.58739	7.45e-16	1.32e-14	DOWN	TPR-like protein	[GO:0005737:cytoplasm][GO:0000790:nuclear chromatin][GO:0090568:nuclear transcriptional repressor complex][GO:0005634:nucleus][GO:0017053:transcriptional repressor complex][GO:0003682:chromatin binding][GO:0031490:chromatin DNA binding][GO:0071558:histone demethylase activity (H3-K27 specific)][GO:0000978:RNA polymerase II proximal promoter sequence-specific DNA binding][GO:0043565:sequence-speci…	-	Transcription factor OS=Fusarium langsethiae OX=179993 GN=FLAG1_00311 PE=4 SV=1
mRNA_111	scaffold_1	308729	310959	3582	+	mRNA_111	756.383	719.927	665.622	205.011	266.668	216.622	34.081	30.7677	26.6885	5.68032	7.90658	6.77716	471.706	1.63969	7.77e-16	1.37e-14	UP	hypothetical protein	-	[ko04216:Ferroptosis]	Zn(II)2Cys6 transcription factor OS=Aspergillus bombycis OX=109264 GN=ABOM_011323 PE=4 SV=1
mRNA_1635	scaffold_6	115056	115889	1310	+	mRNA_1635	62.3571	51.2594	86.2157	530.407	274.549	396.419	7.68263	5.99011	9.45228	40.1845	22.2584	33.912	233.535	-2.59253	7.89e-16	1.39e-14	DOWN	hypothetical protein	-	-	-
mRNA_1471	scaffold_5	430613	431609	1704	-	mRNA_1471	721.561	690.089	819.513	228.85	197.045	265.362	68.3437	61.9967	69.0729	13.3291	12.2812	17.4518	487.07	1.68806	7.89e-16	1.39e-14	UP	hypothetical protein	-	-	-
mRNA_9426	scaffold_59	128793	131158	3978	-	mRNA_9426	1018.77	1071.09	1131.93	4469.72	2757.32	4148.32	41.3339	41.2187	40.8673	111.516	73.6149	116.863	2432.86	-1.82021	7.97e-16	1.4e-14	DOWN	hypothetical protein	[GO:0072686:mitotic spindle][GO:0005730:nucleolus][GO:0005525:GTP binding][GO:0000054:ribosomal subunit export from nucleus]	[ko03008:Ribosome biogenesis in eukaryotes]	-
mRNA_7786	scaffold_42	292743	293805	1740	+	mRNA_7786	333.651	376.412	347.644	1094.19	886.703	1020.29	30.9484	33.1167	28.695	62.4114	54.1219	65.7121	676.481	-1.50465	8.09e-16	1.42e-14	DOWN	hypothetical protein	-	-	-
mRNA_7771	scaffold_42	252277	254267	3448	-	mRNA_7771	429.211	364.171	292.948	81.0509	91.9544	59.5712	20.0909	16.1686	12.2024	2.33298	2.83236	1.93615	219.818	2.22914	8.14e-16	1.43e-14	UP	S-adenosyl-L-methionine-dependent methyltransferase	[GO:0008171:O-methyltransferase activity][GO:0032259:methylation]	-	Fungal specific transcription factor domain family protein OS=Aspergillus niger OX=5061 GN=ATCC64974_11380 PE=4 SV=1
mRNA_9174	scaffold_56	188720	191736	4104	+	mRNA_9174	144.15	191.266	321.686	1237.22	986.539	1369.05	5.66896	7.13451	11.2576	29.9199	25.53	37.3838	708.319	-2.45309	8.18e-16	1.43e-14	DOWN	hypothetical protein	[GO:0005634:nucleus][GO:0003700:DNA-binding transcription factor activity][GO:0046872:metal ion binding][GO:0003676:nucleic acid binding][GO:0052036:negative regulation by symbiont of host inflammatory response][GO:0009405:pathogenesis][GO:0006355:regulation of transcription, DNA-templated]	-	Transcription factor Gf.BMR1 OS=Sparassis crispa OX=139825 GN=SCP_1800580 PE=4 SV=1
mRNA_6574	scaffold_32	293990	294753	1398	+	mRNA_6574	257.527	205.803	205.805	44.1012	52.5454	48.74	29.7311	22.536	21.1432	3.13087	3.99182	3.90705	135.754	2.20409	9.32e-16	1.63e-14	UP	hypothetical protein	-	-	-
mRNA_5291	scaffold_24	232881	233907	1938	+	mRNA_5291	1942.79	2432.14	2659.71	551.861	777.671	474.403	161.796	192.118	197.107	28.2616	42.6173	27.4324	1473.1	1.96433	9.57e-16	1.67e-14	UP	hypothetical protein	-	-	-
mRNA_12782	scaffold_134	36878	37381	798	+	mRNA_12782	724.8	568.444	573.844	2382.66	3364.22	1899.78	146.592	109.048	103.279	296.333	447.739	266.79	1585.62	-2.03368	1e-15	1.75e-14	DOWN	hypothetical protein	-	-	Transcription initiation factor bdp1 subunit OS=Malassezia pachydermatis OX=77020 GN=Malapachy_2649 PE=4 SV=1
mRNA_5286	scaffold_24	223803	225010	2268	+	mRNA_5286	1177.5	1419.2	1736.37	5298.11	4400.67	4314.04	83.7938	95.7927	109.956	231.846	206.073	213.163	3057.65	-1.69354	1.02e-15	1.78e-14	DOWN	hypothetical protein	[GO:0001405:PAM complex, Tim23 associated import motor][GO:0000774:adenyl-nucleotide exchange factor activity][GO:0051087:chaperone binding][GO:0042803:protein homodimerization activity][GO:0030150:protein import into mitochondrial matrix][GO:0042026:protein refolding]	-	-
mRNA_1023	scaffold_3	840792	843883	5940	-	mRNA_1023	2002.72	2211.8	2121.09	5839.24	4994.44	5003.98	54.4162	57.0024	51.2855	97.5644	89.2985	94.4059	3695.54	-1.32179	1.09e-15	1.9e-14	DOWN	hypothetical protein	-	-	-
mRNA_11289	scaffold_88	51808	53956	2798	+	mRNA_11289	712.652	567.679	530.273	162.102	194.418	147.303	41.1079	31.059	27.2191	5.74991	7.37959	5.89977	385.738	1.848	1.12e-15	1.95e-14	UP	Metallo-dependent phosphatase	-	-	-
mRNA_8378	scaffold_48	108966	111599	4692	+	mRNA_8378	268.054	254.767	303.145	69.1316	74.8771	53.0725	9.22063	8.31223	9.27929	1.46231	1.69487	1.2676	170.508	2.07166	1.15e-15	2e-14	UP	hypothetical protein	-	-	-
mRNA_10653	scaffold_77	2379	4394	3428	+	mRNA_10653	1287.63	2106.99	3786.07	19542.8	16427	13381.8	60.6243	94.0924	158.624	565.806	508.934	437.467	9422.06	-2.78106	1.17e-15	2.03e-14	DOWN	hypothetical protein	-	[ko03013:RNA transport]	-
mRNA_2565	scaffold_10	72778	74202	2292	+	mRNA_2565	13555.8	14113.2	15689.4	33061.6	34502.6	34469	954.565	942.633	983.135	1431.63	1598.75	1685.33	24231.9	-1.23468	1.2e-15	2.08e-14	DOWN	ubiquitin	[GO:0005634:nucleus][GO:0005777:peroxisome][GO:0031386:protein tag][GO:0051321:meiotic cell cycle][GO:0016567:protein ubiquitination]	-	Uncharacterized protein OS=Verticillium longisporum OX=100787 GN=BN1723_013971 PE=4 SV=1
mRNA_9488	scaffold_60	62643	63513	1404	-	mRNA_9488	945.074	1506.41	2327.82	148.991	283.745	107.228	108.641	164.252	238.125	10.5321	21.4637	8.55878	886.546	3.14838	1.24e-15	2.14e-14	UP	glt1.1, glt1; glutathione s-transferase variant 1	-	[ko00480:Glutathione metabolism][ko00590:Arachidonic acid metabolism][ko00980:Metabolism of xenobiotics by cytochrome P450]	-
mRNA_21	scaffold_1	56362	58251	3450	-	mRNA_21	962.081	1194.27	1309.92	5258.77	3556.01	3646.84	45.0078	52.9926	54.5316	151.282	109.468	118.459	2654.65	-1.8462	1.31e-15	2.26e-14	DOWN	hypothetical protein	[GO:0005737:cytoplasm][GO:0005634:nucleus][GO:0003677:DNA binding][GO:0046872:metal ion binding][GO:0060963:positive regulation of ribosomal protein gene transcription by RNA polymerase II][GO:0045944:positive regulation of transcription by RNA polymerase II][GO:0008361:regulation of cell size]	-	Transcription factor SFP1 OS=Phialophora attae OX=1664694 GN=AB675_7845 PE=4 SV=1
mRNA_3896	scaffold_16	336171	337724	2986	-	mRNA_3896	999.333	961.687	807.461	158.526	290.313	216.622	54.0152	49.3034	38.8377	5.26905	10.3257	8.12987	572.324	2.05858	1.33e-15	2.29e-14	UP	hypothetical protein	-	-	-
mRNA_4757	scaffold_21	174299	178275	6354	+	mRNA_4757	3628.86	3338.75	2782.08	9795.24	10238.5	8147.17	92.1761	80.4394	62.8845	152.999	171.132	143.691	6321.76	-1.53114	1.38e-15	2.38e-14	DOWN	hypothetical protein	[GO:0005576:extracellular region][GO:0004180:carboxypeptidase activity][GO:0046872:metal ion binding][GO:0008237:metallopeptidase activity]	-	Putative glutamate carboxypeptidase protein OS=Botryosphaeria parva (strain UCR-NP2) OX=1287680 GN=UCRNP2_9074 PE=4 SV=1
mRNA_2378	scaffold_9	136412	136892	852	+	mRNA_2378	75.3144	75.7415	48.2066	6997.79	9590.84	1169.76	14.267	13.609	8.12622	815.16	1195.53	153.861	2992.94	-6.47707	1.44e-15	2.48e-14	DOWN		-	-	-
mRNA_2483	scaffold_9	424933	426531	2238	+	mRNA_2483	162.776	201.977	206.732	2151.42	768.476	4515.49	11.7389	13.8158	13.2669	95.4086	36.4682	226.108	1334.48	-3.70195	1.44e-15	2.48e-14	DOWN	endo-1,4-beta-xylanase	[GO:0005576:extracellular region][GO:0030248:cellulose binding][GO:0031176:endo-1,4-beta-xylanase activity][GO:0045493:xylan catabolic process]	-	Endo-1,4-beta-xylanase 1 OS=Gibberella zeae (strain PH-1 / ATCC MYA-4620 / FGSC 9075 / NRRL 31084) OX=229533 GN=XYL1 PE=1 SV=1
mRNA_4869	scaffold_22	16410	18253	3348	+	mRNA_4869	13246.4	15193.4	16534.9	44678.1	36978.8	38855.6	638.571	694.71	709.311	1324.44	1173.04	1300.58	27581.2	-1.42201	1.45e-15	2.48e-14	DOWN	Pkinase-domain-containing protein	[GO:0005623:cell][GO:0005737:cytoplasm][GO:0005829:cytosol][GO:0005634:nucleus][GO:0005524:ATP binding][GO:0004674:protein serine/threonine kinase activity][GO:0030003:cellular cation homeostasis][GO:0030007:cellular potassium ion homeostasis][GO:0035556:intracellular signal transduction][GO:0006468:protein phosphorylation]	-	FabG, Dehydrogenase OS=Pyrenophora tritici-repentis OX=45151 GN=A1F97_03955 PE=3 SV=1
mRNA_787	scaffold_3	254148	255351	1890	+	mRNA_787	775.01	765.065	764.817	2835.59	2352.72	1914.94	66.1821	61.9683	58.1189	148.903	132.206	113.544	1568.02	-1.62363	1.47e-15	2.52e-14	DOWN	hypothetical protein	[GO:0005829:cytosol][GO:0005634:nucleus][GO:0003682:chromatin binding][GO:0003688:DNA replication origin binding][GO:0003700:DNA-binding transcription factor activity][GO:0001085:RNA polymerase II transcription factor binding][GO:0043565:sequence-specific DNA binding][GO:0003713:transcription coactivator activity][GO:0003712:transcription coregulator activity][GO:0000976:transcription regulatory …	-	Fork-head domain-containing protein OS=Sparassis crispa OX=139825 GN=SCP_0208400 PE=4 SV=1
mRNA_3729	scaffold_15	450283	452107	3288	+	mRNA_3729	135.242	104.814	88.9968	9.5354	6.56817	10.8311	6.63858	4.88	3.88745	0.287825	0.212157	0.369158	59.3312	3.59801	1.49e-15	2.54e-14	UP	hypothetical protein	-	-	-
mRNA_11745	scaffold_98	47407	48652	2106	-	mRNA_11745	1064.12	907.368	1062.4	2868.96	2666.68	2434.84	81.5507	65.9565	72.4521	135.204	134.479	129.563	1834.06	-1.39364	1.5e-15	2.56e-14	DOWN	ubiquinone biosynthesis O-methyltransferase	[GO:0031314:extrinsic component of mitochondrial inner membrane][GO:0005739:mitochondrion][GO:0008425:2-polyprenyl-6-methoxy-1,4-benzoquinone methyltransferase activity][GO:0044596:3-demethylubiquinone-10 3-O-methyltransferase activity][GO:0008689:3-demethylubiquinone-9 3-O-methyltransferase activity][GO:0044595:decaprenyldihydroxybenzoate methyltransferase activity][GO:0004395:hexaprenyldihydrox…	[ko00130:Ubiquinone and other terpenoid-quinone biosynthesis]	Ubiquinone biosynthesis O-methyltransferase, mitochondrial OS=Penicillium expansum OX=27334 GN=COQ3 PE=3 SV=1
mRNA_2130	scaffold_8	125342	128734	5292	+	mRNA_2130	1351.61	1494.17	1465.67	3535.25	3341.88	3992.35	41.2218	43.2229	39.7775	66.3012	67.068	84.5433	2530.16	-1.33418	1.56e-15	2.66e-14	DOWN	hypothetical protein	[GO:0005935:cellular bud neck][GO:0005934:cellular bud tip][GO:0005737:cytoplasm][GO:0006892:post-Golgi vesicle-mediated transport]	-	Uncharacterized protein OS=Pseudogymnoascus sp. VKM F-4518 (FW-2643) OX=1420913 GN=V500_05725 PE=4 SV=1
mRNA_4132	scaffold_17	490732	493946	5436	-	mRNA_4132	756.383	861.464	882.552	3276.6	2849.27	2132.65	22.4573	24.26	23.3175	59.8226	55.6671	43.9653	1793.15	-1.72367	1.63e-15	2.78e-14	DOWN	hypothetical protein	[GO:0005783:endoplasmic reticulum][GO:0005789:endoplasmic reticulum membrane][GO:0016021:integral component of membrane][GO:0015171:amino acid transmembrane transporter activity][GO:0003333:amino acid transmembrane transport]	-	C1_4 domain-containing protein OS=Malassezia vespertilionis OX=2020962 GN=MVES_001893 PE=4 SV=1
mRNA_6113	scaffold_29	266438	267441	1758	+	mRNA_6113	131.193	182.851	189.118	15.495	30.2136	23.8285	12.0444	15.9225	15.4503	0.874772	1.82527	1.51896	95.4498	2.86049	1.71e-15	2.9e-14	UP	hypothetical protein	-	-	-
mRNA_7320	scaffold_38	319348	323641	6672	-	mRNA_7320	921.589	1022.13	1029.03	319.436	340.231	394.253	22.2934	23.4521	22.1509	4.7517	5.41579	6.622	671.11	1.49508	1.79e-15	3.04e-14	UP	hypothetical protein	[GO:0005737:cytoplasm][GO:0031314:extrinsic component of mitochondrial inner membrane][GO:0000329:fungal-type vacuole membrane][GO:0016021:integral component of membrane][GO:0016020:membrane][GO:0005525:GTP binding][GO:0003924:GTPase activity][GO:0008017:microtubule binding][GO:0000266:mitochondrial fission][GO:0008053:mitochondrial fusion][GO:1990627:mitochondrial inner membrane fusion][GO:00070…	-	Uncharacterized protein OS=Fusarium fasciculatum OX=2594813 GN=FIE12Z_9979 PE=3 SV=1
mRNA_8476	scaffold_49	103691	105133	2550	+	mRNA_8476	613.043	841.572	1053.13	3580.54	3311.67	2713.2	38.8013	50.5224	59.3148	139.357	137.928	119.237	2018.86	-1.93778	1.92e-15	3.26e-14	DOWN	mitochondrial carrier	[GO:0005623:cell][GO:0016021:integral component of membrane][GO:0005743:mitochondrial inner membrane][GO:0005739:mitochondrion][GO:0030170:pyridoxal phosphate binding][GO:0006879:cellular iron ion homeostasis][GO:0031921:pyridoxal phosphate transport]	-	Mitochondrial carrier protein MTM1 OS=Saccharomyces cerevisiae (strain ATCC 204508 / S288c) OX=559292 GN=MTM1 PE=1 SV=1
mRNA_7441	scaffold_39	312278	314976	3912	+	mRNA_7441	2495.9	2940.91	2904.45	7093.14	6689.02	8174.25	102.973	115.084	106.632	179.954	181.597	234.163	5049.61	-1.39639	2.05e-15	3.47e-14	DOWN	hypothetical protein	[GO:0030479:actin cortical patch][GO:0032587:ruffle membrane][GO:0051015:actin filament binding][GO:0035091:phosphatidylinositol binding][GO:0051666:actin cortical patch localization][GO:0051017:actin filament bundle assembly][GO:0007015:actin filament organization][GO:0006897:endocytosis][GO:1900027:regulation of ruffle assembly]	-	Fungal specific transcription factor domain family protein OS=Aspergillus niger OX=5061 GN=ATCC64974_9540 PE=4 SV=1
mRNA_4528	scaffold_20	41753	45310	6030	+	mRNA_4528	1031.73	763.535	634.102	191.9	164.204	229.62	27.6149	19.3841	15.103	3.15848	2.89208	4.26739	502.515	2.05072	2.1e-15	3.56e-14	UP	hypothetical protein	-	-	-
mRNA_5798	scaffold_27	235246	236380	2124	-	mRNA_5798	344.179	550.082	584.969	2004.82	2150.42	1658.24	26.1532	39.6466	39.5549	93.6789	107.526	87.4912	1215.45	-1.97475	2.14e-15	3.62e-14	DOWN		-	-	-
mRNA_812	scaffold_3	315140	317260	3120	-	mRNA_812	10840.4	9572.5	10883.6	3979.84	2884.74	2511.74	560.773	469.682	501.001	126.6	98.1965	90.2173	6778.8	1.73895	2.15e-15	3.62e-14	UP	peptidase S28	-	-	Zn(2)-C6 fungal-type domain-containing protein OS=Penicillium brasilianum OX=104259 GN=PEBR_15335 PE=4 SV=1
mRNA_6267	scaffold_30	260626	261720	1632	-	mRNA_6267	561.214	506.473	567.355	1806.96	1339.91	1875.95	55.5014	47.5083	49.9294	109.888	87.1964	128.816	1109.64	-1.61976	2.2e-15	3.71e-14	DOWN	hypothetical protein	-	-	-
mRNA_10503	scaffold_74	106957	108973	3680	+	mRNA_10503	928.878	810.204	726.807	275.335	291.627	243.7	40.7386	33.7039	28.3657	7.42565	8.41634	7.42127	546.092	1.60636	2.23e-15	3.76e-14	UP	hypothetical protein	-	-	-
mRNA_10107	scaffold_68	148126	150171	3990	+	mRNA_10107	260.766	266.243	271.626	64.3639	80.1317	57.4049	10.5481	10.215	9.77732	1.601	2.13292	1.6123	166.756	1.98909	2.25e-15	3.78e-14	UP	hypothetical protein	-	-	-
mRNA_2681	scaffold_10	427052	433789	11670	-	mRNA_2681	1460.94	2021.3	2077.52	8499.62	5726.13	6102.25	20.2049	26.5151	25.5679	72.2853	52.1116	58.5989	4314.63	-1.87045	2.31e-15	3.88e-14	DOWN	SNF2 chromatin remodeling protein	[GO:0005634:nucleus][GO:0005524:ATP binding][GO:0016887:ATPase activity][GO:0003677:DNA binding][GO:0008094:DNA-dependent ATPase activity][GO:0004386:helicase activity][GO:0016251:RNA polymerase II general transcription initiation factor activity][GO:0060633:negative regulation of transcription initiation from RNA polymerase II promoter]	-	Tbp associated factor OS=Moniliophthora roreri (strain MCA 2997) OX=1381753 GN=Moror_8286 PE=4 SV=1
mRNA_8086	scaffold_45	170668	171554	1668	-	mRNA_8086	1648.01	1295.26	1334.95	336.123	491.299	304.354	159.463	118.876	114.945	19.9997	31.282	20.4481	901.666	1.92014	2.32e-15	3.88e-14	UP	hypothetical protein	-	-	-
mRNA_9425	scaffold_59	125363	128255	4620	+	mRNA_9425	1421.26	1407.72	1701.14	7577.07	4781.63	4666.05	49.6508	46.6452	52.8834	162.772	109.92	113.182	3592.48	-1.91015	2.34e-15	3.92e-14	DOWN	Creatinase/aminopeptidase	[GO:0046872:metal ion binding][GO:0070006:metalloaminopeptidase activity]	-	-
mRNA_11564	scaffold_94	68713	69120	516	-	mRNA_11564	255.097	242.526	202.097	58.4043	51.2317	38.992	79.7906	71.9517	56.2512	11.2335	10.5447	8.4683	141.391	2.23984	2.36e-15	3.95e-14	UP	fungal hydrophobin	[GO:0005576:extracellular region][GO:0009277:fungal-type cell wall][GO:0005199:structural constituent of cell wall]	-	-
mRNA_1716	scaffold_6	319308	321098	2946	-	mRNA_1716	174.924	172.14	393.069	4206.3	1134.98	2992.64	9.58323	8.94502	19.1628	141.706	40.9166	113.839	1512.34	-3.49438	2.37e-15	3.95e-14	DOWN	L-gulonolactone/D-arabinono-1,4-lactone oxidase	[GO:0031307:integral component of mitochondrial outer membrane][GO:0005739:mitochondrion][GO:0003885:D-arabinono-1,4-lactone oxidase activity][GO:0071949:FAD binding][GO:0070485:dehydro-D-arabinono-1,4-lactone biosynthetic process]	-	Uncharacterized protein OS=Rhizopus delemar (strain RA 99-880 / ATCC MYA-4621 / FGSC 9543 / NRRL 43880) OX=246409 GN=RO3G_16530 PE=4 SV=1
mRNA_57	scaffold_1	151282	153246	3818	+	mRNA_57	323.933	424.611	381.018	71.5155	111.659	88.8152	13.6935	17.0251	14.3328	1.85903	3.106	2.60688	233.592	2.0572	2.47e-15	4.13e-14	UP	hypothetical protein	-	-	-
mRNA_3893	scaffold_16	328531	330987	3990	-	mRNA_3893	643.007	753.589	766.671	1922.57	1776.03	1840.21	26.0099	28.9131	27.5967	47.8224	47.274	51.6849	1283.68	-1.35658	2.58e-15	4.3e-14	DOWN	Pkinase-domain-containing protein	[GO:0042764:ascospore-type prospore][GO:0005737:cytoplasm][GO:0005730:nucleolus][GO:0005634:nucleus][GO:0005524:ATP binding][GO:0004674:protein serine/threonine kinase activity][GO:0071470:cellular response to osmotic stress][GO:0034599:cellular response to oxidative stress][GO:0051321:meiotic cell cycle][GO:0044773:mitotic DNA damage checkpoint][GO:0010972:negative regulation of G2/M transition …	-	Protein kinase domain-containing protein OS=Hericium alpestre OX=135208 GN=EWM64_g1790 PE=4 SV=1
mRNA_4928	scaffold_22	183843	186051	3912	-	mRNA_4928	720.751	797.963	1004.92	4824.91	2590.49	3408.55	29.736	31.226	36.894	122.409	70.3277	97.6431	2224.6	-2.10101	2.61e-15	4.34e-14	DOWN	hypothetical protein	-	[ko03060:Protein export]	BZ3500_MvSof-1268-A1-R1_Chr1-1g01120 protein OS=Microbotryum saponariae OX=289078 GN=BZ3500_MVSOF-1268-A1-R1_CHR1-1G01120 PE=4 SV=1
mRNA_168	scaffold_1	459820	464773	8238	-	mRNA_168	2361.47	2848.34	3226.14	13117.1	9041.74	8438.53	46.2654	52.9301	56.2448	158.03	116.567	114.793	6505.56	-1.85885	2.62e-15	4.36e-14	DOWN	hypothetical protein	[GO:0000775:chromosome, centromeric region][GO:0031934:mating-type region heterochromatin][GO:0000790:nuclear chromatin][GO:0005634:nucleus][GO:0005524:ATP binding][GO:0003677:DNA binding][GO:0008094:DNA-dependent ATPase activity][GO:0004386:helicase activity][GO:0070615:nucleosome-dependent ATPase activity][GO:0006338:chromatin remodeling][GO:0030466:chromatin silencing at silent mating-type cas…	-	Chromodomain helicase hrp3 OS=Schizosaccharomyces pombe (strain 972 / ATCC 24843) OX=284812 GN=hrp3 PE=1 SV=1
mRNA_11915	scaffold_102	40523	41526	1652	+	mRNA_11915	614.663	551.612	551.595	203.819	161.577	140.805	60.0513	51.116	47.9548	12.2449	10.3876	9.55162	370.678	1.76388	2.65e-15	4.4e-14	UP	hypothetical protein	[GO:0005576:extracellular region][GO:0005615:extracellular space][GO:0046872:metal ion binding][GO:0004252:serine-type endopeptidase activity][GO:0006508:proteolysis]	-	Aorsin OS=Grifola frondosa OX=5627 GN=aorO_3 PE=4 SV=1
mRNA_9676	scaffold_62	83842	84449	1074	+	mRNA_9676	10345.6	18979	19159.3	3356.46	3831.87	2140.23	1554.7	2705.21	2562.11	310.169	378.923	223.319	9635.42	2.37792	2.67e-15	4.42e-14	UP	hypothetical protein	-	-	Zn(2)-C6 fungal-type domain-containing protein (Fragment) OS=Chaetothyriales sp. CBS 135597 OX=2249420 GN=DV738_g2078 PE=4 SV=1
mRNA_3330	scaffold_13	433003	434197	2072	+	mRNA_3330	161.966	135.417	143.693	489.881	458.458	422.414	12.6163	10.005	9.96017	23.4651	23.4993	22.8464	301.971	-1.63566	2.72e-15	4.5e-14	DOWN		-	-	-
mRNA_10535	scaffold_75	5292	8494	5220	-	mRNA_10535	270.484	313.677	275.334	77.4751	84.0726	72.5685	8.36309	9.19909	7.57549	1.47304	1.71052	1.55793	182.268	1.87893	2.77e-15	4.57e-14	UP	DNA repair protein, SNF2 family	[GO:0000775:chromosome, centromeric region][GO:0072686:mitotic spindle][GO:0005634:nucleus][GO:0035861:site of double-strand break][GO:0005524:ATP binding][GO:0003677:DNA binding][GO:0015616:DNA translocase activity][GO:0004386:helicase activity][GO:0033170:protein-DNA loading ATPase activity][GO:0006338:chromatin remodeling][GO:0030702:chromatin silencing at centromere][GO:0045003:double-strand …	[ko03440:Homologous recombination]	RNA polymerase II transcription factor B subunit 2 OS=Malassezia vespertilionis OX=2020962 GN=RAD54 PE=3 SV=1
mRNA_7807	scaffold_43	38489	40289	2994	+	mRNA_7807	1475.51	1656.37	1641.81	368.305	588.508	457.073	79.5403	84.6911	78.7575	12.2089	20.8759	17.1082	1031.26	1.75635	2.81e-15	4.65e-14	UP	glycoside hydrolase family 71 protein	[GO:1990819:actin fusion focus][GO:0005618:cell wall][GO:0005576:extracellular region][GO:0043332:mating projection tip][GO:0051118:glucan endo-1,3-alpha-glucosidase activity][GO:0007049:cell cycle][GO:0030995:cell septum edging catabolic process][GO:1904541:fungal-type cell wall disassembly involved in conjugation with cellular fusion]	-	Fungal_trans domain-containing protein OS=Metarhizium anisopliae BRIP 53293 OX=1291518 GN=H634G_08471 PE=4 SV=1
mRNA_8076	scaffold_45	141898	144437	3270	-	mRNA_8076	1728.99	1952.45	2247.17	6059.75	4922.19	6415.27	85.3377	91.4038	98.6983	183.92	159.865	219.856	3887.64	-1.55332	2.82e-15	4.66e-14	DOWN	cysteine proteinase	[GO:0005654:nucleoplasm][GO:0005634:nucleus][GO:0000502:proteasome complex][GO:0004843:thiol-dependent ubiquitin-specific protease activity][GO:0043161:proteasome-mediated ubiquitin-dependent protein catabolic process][GO:0016579:protein deubiquitination]	-	-
mRNA_6375	scaffold_31	132739	133072	432	-	mRNA_6375	332.841	342.749	310.562	1170.47	1182.27	832.913	124.351	121.458	103.249	268.904	290.655	216.066	695.301	-1.69082	2.95e-15	4.85e-14	DOWN	hypothetical protein	-	-	Fungal specific transcription factor domain family protein OS=Aspergillus niger OX=5061 GN=ATCC64974_72460 PE=4 SV=1
mRNA_2621	scaffold_10	233808	235136	1438	+	mRNA_2621	2271.58	1783.37	1809.6	663.902	735.635	706.189	254.956	189.852	180.736	45.8212	54.331	55.0342	1328.38	1.47789	2.96e-15	4.87e-14	UP	UBC-like protein	[GO:0000151:ubiquitin ligase complex][GO:0005524:ATP binding][GO:0070628:proteasome binding][GO:0061631:ubiquitin conjugating enzyme activity][GO:0031625:ubiquitin protein ligase binding][GO:0004842:ubiquitin-protein transferase activity][GO:0034605:cellular response to heat][GO:0000209:protein polyubiquitination][GO:0006511:ubiquitin-dependent protein catabolic process]	-	UBIQUITIN_CONJUGAT_2 domain-containing protein OS=Hyaloscypha variabilis F OX=1149755 GN=L207DRAFT_543075 PE=4 SV=1
mRNA_6434	scaffold_31	269407	271074	2692	+	mRNA_6434	652.725	589.1	623.905	216.93	194.418	232.869	39.1337	33.5002	33.2863	7.99773	7.67017	9.69409	418.325	1.53246	2.99e-15	4.9e-14	UP	aldolase	-	[ko00030:Pentose phosphate pathway]	Fungal_trans domain-containing protein OS=Apiotrichum porosum OX=105984 GN=EHS24_008525 PE=4 SV=1
mRNA_6360	scaffold_31	106221	106838	1100	-	mRNA_6360	1312.74	1363.35	1456.4	464.851	538.59	382.339	192.611	189.735	190.155	41.9413	52.0007	38.9516	919.71	1.57758	3e-15	4.91e-14	UP	hypothetical protein	-	-	-
mRNA_3762	scaffold_15	525527	527243	2688	+	mRNA_3762	1329.74	1323.56	1363.69	3933.35	3295.91	3129.11	79.8426	75.3786	72.8632	145.23	130.224	130.455	2395.89	-1.36662	3.08e-15	5.05e-14	DOWN	P60-like protein	[GO:0005730:nucleolus][GO:0005654:nucleoplasm][GO:0008097:5S rRNA binding][GO:0000027:ribosomal large subunit assembly][GO:0006364:rRNA processing]	-	-
mRNA_4583	scaffold_20	195224	196799	2046	-	mRNA_4583	46.9703	59.6751	71.3829	238.385	240.395	287.025	3.70521	4.46499	5.01083	11.5636	12.4785	15.7211	157.305	-2.10903	3.13e-15	5.12e-14	DOWN		-	-	-
mRNA_7703	scaffold_42	81389	84708	3186	-	mRNA_7703	136.862	118.585	56.5501	547.093	629.231	554.553	6.93317	5.69793	2.54923	17.0427	20.9753	19.506	340.479	-2.468	3.26e-15	5.33e-14	DOWN		-	-	-
mRNA_2020	scaffold_7	485245	487068	3074	-	mRNA_2020	392.769	264.713	294.802	1247.95	1098.2	961.804	20.6219	13.1827	13.7736	40.2915	37.942	35.0633	710.038	-1.79628	3.36e-15	5.47e-14	DOWN	hypothetical protein	[GO:0008106:alcohol dehydrogenase (NADP+) activity][GO:0033833:hydroxymethylfurfural reductase (NADH) activity][GO:0033845:hydroxymethylfurfural reductase (NADPH) activity][GO:0016616:oxidoreductase activity, acting on the CH-OH group of donors, NAD or NADP as acceptor][GO:0008270:zinc ion binding][GO:0006066:alcohol metabolic process][GO:0006081:cellular aldehyde metabolic process][GO:0033859:fu…	-	Zinc-binding transcription factor OS=Grosmannia clavigera (strain kw1407 / UAMH 11150) OX=655863 GN=CMQ_2290 PE=3 SV=1
mRNA_11251	scaffold_87	97328	98941	2694	+	mRNA_11251	347.418	500.353	595.166	121.576	97.2089	80.1503	20.8138	28.4323	31.7294	4.47891	3.83224	3.33409	290.312	2.27202	3.48e-15	5.66e-14	UP	S-adenosyl-L-methionine-dependent methyltransferase	[GO:0008171:O-methyltransferase activity][GO:0032259:methylation]	-	Fungal specific transcription factor domain family protein OS=Aspergillus niger OX=5061 GN=ATCC64974_11380 PE=4 SV=1
mRNA_291	scaffold_1	795567	797471	2430	+	mRNA_291	25.1048	33.6629	24.1033	163.294	139.245	145.137	1.66742	2.12069	1.4246	6.66937	6.0858	6.69333	88.4245	-2.42844	3.65e-15	5.93e-14	DOWN	hypothetical protein	[GO:0005623:cell][GO:0005737:cytoplasm][GO:0000228:nuclear chromosome][GO:0005634:nucleus][GO:0035861:site of double-strand break][GO:0005524:ATP binding][GO:0003677:DNA binding][GO:0045027:DNA end binding][GO:0016889:endodeoxyribonuclease activity, producing 3'-phosphomonoesters][GO:0046872:metal ion binding][GO:0000737:DNA catabolic process, endonucleolytic][GO:0031619:homologous chromosome ori…	-	Spo11/DNA topoisomerase VI subunit A OS=Pseudomassariella vexata OX=1141098 GN=BCR38DRAFT_419088 PE=4 SV=1
mRNA_10664	scaffold_77	32380	35951	6354	+	mRNA_10664	471.322	391.713	457.963	1201.46	1806.25	1392.88	11.972	9.43744	10.3515	18.7665	30.1907	24.5662	953.598	-1.73604	3.66e-15	5.93e-14	DOWN	hypothetical protein	-	-	-
mRNA_6967	scaffold_36	59210	61191	3426	-	mRNA_6967	266.435	306.026	228.054	36.9497	52.5454	16.2467	12.5516	13.6743	9.56032	1.0704	1.62889	0.531432	151.043	2.935	3.95e-15	6.38e-14	UP		-	-	-
mRNA_12317	scaffold_114	59747	61373	2952	-	mRNA_12317	591.987	995.35	2303.72	14309.1	10066.4	10585.3	32.3662	51.617	112.082	481.079	362.16	401.842	6475.29	-3.16782	4.11e-15	6.64e-14	DOWN	hypothetical protein	[GO:0005829:cytosol][GO:0034448:EGO complex][GO:0000329:fungal-type vacuole membrane][GO:1990131:Gtr1-Gtr2 GTPase complex][GO:0005764:lysosome][GO:0005634:nucleus][GO:0005525:GTP binding][GO:0003924:GTPase activity][GO:0071230:cellular response to amino acid stimulus][GO:0006995:cellular response to nitrogen starvation][GO:0009267:cellular response to starvation][GO:1904262:negative regulation of…	[ko04140:Autophagy - animal][ko04150:mTOR signaling pathway]	-
mRNA_1267	scaffold_4	639552	642166	4608	+	mRNA_1267	1073.84	1097.1	1263.57	3366	2744.18	3689.08	37.6116	36.4475	39.383	72.4974	63.2476	89.7172	2205.63	-1.51297	4.12e-15	6.64e-14	DOWN	PAP2-domain-containing protein	-	-	-
mRNA_7307	scaffold_38	289149	290307	2070	+	mRNA_7307	396.008	529.425	897.385	50.0608	111.659	80.1503	30.8766	39.1532	62.263	2.40021	5.72884	4.33915	344.115	2.91598	4.15e-15	6.67e-14	UP	hypothetical protein	[GO:0005737:cytoplasm][GO:0005634:nucleus][GO:0004089:carbonate dehydratase activity][GO:0008270:zinc ion binding][GO:1990748:cellular detoxification][GO:0071244:cellular response to carbon dioxide][GO:0034599:cellular response to oxidative stress][GO:0006730:one-carbon metabolic process]	[ko00910:Nitrogen metabolism]	Carbonic anhydrase OS=Candida albicans (strain SC5314 / ATCC MYA-2876) OX=237561 GN=NCE103 PE=1 SV=1
mRNA_5801	scaffold_27	241375	242555	1828	+	mRNA_5801	779.059	760.475	773.16	164.486	261.413	240.451	68.7843	63.6857	60.7456	8.93045	15.1878	14.7408	496.507	1.79587	4.2e-15	6.75e-14	UP	hypothetical protein	-	-	-
mRNA_8633	scaffold_51	13769	15178	2484	-	mRNA_8633	116.616	133.886	106.611	10.7273	18.3909	6.49867	7.57707	8.25122	6.16412	0.428609	0.786312	0.293186	65.455	3.35331	4.49e-15	7.21e-14	UP	hypothetical protein	[GO:0005829:cytosol][GO:0016491:oxidoreductase activity]	-	-
mRNA_11202	scaffold_86	116961	118123	2326	-	mRNA_11202	244.569	371.822	499.68	1683	2099.19	1456.79	16.9702	24.4714	30.8535	71.8117	95.8485	70.1869	1059.17	-2.23153	4.51e-15	7.23e-14	DOWN	hypothetical protein	-	-	-
mRNA_7319	scaffold_38	316776	318609	3562	-	mRNA_7319	100.419	122.41	190.972	7.15155	5.25454	16.2467	4.55007	5.26087	7.70013	0.199263	0.156669	0.511141	73.7425	3.82251	4.58e-15	7.32e-14	UP	hypothetical protein	-	-	WD_REPEATS_REGION domain-containing protein OS=Bondarzewia mesenterica OX=1095465 GN=EW146_g6764 PE=4 SV=1
mRNA_6007	scaffold_28	373607	383002	15994	+	mRNA_6007	3193.98	4215.51	4263.5	24720.5	12980	14448.7	32.2308	40.3484	38.2852	153.399	86.191	101.238	10637	-2.15949	4.62e-15	7.37e-14	DOWN	pks2; putative polyketide synthase	[GO:0016491:oxidoreductase activity][GO:0031177:phosphopantetheine binding][GO:0016746:transferase activity, transferring acyl groups]	-	Reducing polyketide synthase FUB1 OS=Gibberella moniliformis (strain M3125 / FGSC 7600) OX=334819 GN=FUB1 PE=1 SV=1
mRNA_10476	scaffold_74	27446	28702	2276	-	mRNA_10476	2679.74	2652.48	2599.45	1119.22	905.094	813.417	190.027	178.407	164.033	48.8049	42.2343	40.0508	1794.9	1.4831	4.73e-15	7.55e-14	UP		-	-	-
mRNA_3923	scaffold_16	404260	406671	4714	-	mRNA_3923	637.338	640.36	627.613	145.415	215.436	207.958	21.8211	20.7954	19.1216	3.06154	4.8537	4.94374	412.353	1.74442	4.93e-15	7.86e-14	UP	hypothetical protein	-	-	-
mRNA_6179	scaffold_30	39391	41467	3492	+	mRNA_6179	850.324	1029.01	1212.58	3180.06	4022.35	2938.48	39.3012	45.1107	49.8722	90.382	122.335	94.3016	2205.47	-1.71373	5.08e-15	8.09e-14	DOWN	hypothetical protein	[GO:0005829:cytosol][GO:0003824:catalytic activity]	-	-
mRNA_6633	scaffold_33	139052	140097	1746	+	mRNA_6633	75.3144	71.9161	47.2796	311.092	554.353	297.856	6.96193	6.30544	3.88912	17.6834	33.7199	19.1175	226.302	-2.57576	5.1e-15	8.1e-14	DOWN	hypothetical protein	-	-	-
mRNA_6044	scaffold_29	84037	87374	6012	-	mRNA_6044	434.88	552.377	569.209	78.667	88.0135	150.553	11.6747	14.0653	13.598	1.29866	1.5548	2.80633	312.283	2.28997	5.2e-15	8.25e-14	UP	hypothetical protein	-	-	-
mRNA_4452	scaffold_19	344217	346721	4182	-	mRNA_4452	166.016	149.188	156.672	473.194	428.245	481.985	6.40709	5.46112	5.38056	11.2299	10.8756	12.9157	309.216	-1.55248	5.43e-15	8.61e-14	DOWN	hypothetical protein	-	-	-
mRNA_2569	scaffold_10	80003	81951	2756	+	mRNA_2569	353.897	298.376	367.112	945.196	930.053	1174.09	20.7249	16.5736	19.1311	34.038	35.8404	47.7412	678.121	-1.58194	5.68e-15	9e-14	DOWN	hypothetical protein	[GO:0016021:integral component of membrane][GO:0005740:mitochondrial envelope][GO:0005743:mitochondrial inner membrane][GO:0005739:mitochondrion][GO:0015297:antiporter activity][GO:0005310:dicarboxylic acid transmembrane transporter activity][GO:0015140:malate transmembrane transporter activity][GO:0015131:oxaloacetate transmembrane transporter activity][GO:0015141:succinate transmembrane transpo…	-	-
mRNA_5471	scaffold_25	227338	227782	768	-	mRNA_5471	69.6456	110.934	177.067	578.084	1714.29	1024.62	14.6362	22.1125	33.1129	74.7052	237.065	149.511	612.441	-3.21493	5.78e-15	9.14e-14	DOWN		-	-	-
mRNA_10753	scaffold_78	152772	153993	684	+	mRNA_10753	0	0	0	145.415	168.145	77.9841	0	0	0	21.0996	26.1079	12.7767	65.2573	-9.73506	5.85e-15	9.25e-14	DOWN		-	-	-
mRNA_10467	scaffold_74	6035	6696	1104	+	mRNA_10467	108.518	276.954	367.112	19.0708	9.19544	23.8285	15.8645	38.4035	47.7585	1.71444	0.884601	2.41878	134.113	3.83912	5.88e-15	9.29e-14	UP		-	-	-
mRNA_12207	scaffold_110	60487	65201	7258	+	mRNA_12207	2240	2290.61	2498.4	6599.69	5610.53	8011.78	49.8111	48.3133	49.4387	90.246	82.0977	123.704	4541.83	-1.5247	6.19e-15	9.76e-14	DOWN	hypothetical protein	[GO:0005789:endoplasmic reticulum membrane][GO:0016021:integral component of membrane][GO:0005524:ATP binding][GO:0016887:ATPase activity]	-	ABC transporter OS=Aspergillus arachidicola OX=656916 GN=AARAC_005921 PE=4 SV=1
mRNA_5299	scaffold_24	254158	256542	4302	-	mRNA_5299	23997	46065.4	93606.1	610364	376599	455874	900.288	1639.22	3125.04	14081.2	9297.22	11875.3	267751	-3.14007	6.25e-15	9.85e-14	DOWN	hypothetical protein	[GO:0005737:cytoplasm][GO:0005524:ATP binding]	[ko03040:Spliceosome][ko04010:MAPK signaling pathway][ko04141:Protein processing in endoplasmic reticulum][ko04144:Endocytosis]	-
mRNA_6614	scaffold_33	74112	76266	3818	+	mRNA_6614	366.044	363.406	228.981	57.2124	76.1908	63.9036	15.4737	14.571	8.61362	1.48722	2.11939	1.87568	192.623	2.28364	6.51e-15	1.02e-13	UP	hypothetical protein	-	-	-
mRNA_11607	scaffold_95	45134	46595	2450	-	mRNA_11607	533.679	589.1	669.33	1566.19	1601.32	1504.44	35.1569	36.8092	39.237	63.4453	69.4154	68.8145	1077.34	-1.38278	6.76e-15	1.06e-13	DOWN	hypothetical protein	-	-	-
mRNA_3696	scaffold_15	353947	356448	3862	+	mRNA_3696	915.92	989.23	1026.24	2866.58	3297.22	2327.61	38.2773	39.2119	38.1646	73.667	90.6734	67.541	1903.8	-1.53427	7.07e-15	1.11e-13	DOWN	hypothetical protein	[GO:0005783:endoplasmic reticulum][GO:0005789:endoplasmic reticulum membrane][GO:0005794:Golgi apparatus][GO:0000139:Golgi membrane][GO:0031902:late endosome membrane][GO:0005886:plasma membrane][GO:0005524:ATP binding][GO:0017050:D-erythro-sphingosine kinase activity][GO:0004143:diacylglycerol kinase activity][GO:0003951:NAD+ kinase activity][GO:0008481:sphinganine kinase activity][GO:0019722:ca…	[ko00600:Sphingolipid metabolism][ko04020:Calcium signaling pathway][ko04071:Sphingolipid signaling pathway][ko04072:Phospholipase D signaling pathway][ko04370:VEGF signaling pathway][ko04371:Apelin signaling pathway]	-
mRNA_11953	scaffold_103	45146	45840	1170	-	mRNA_11953	128.763	111.7	99.1944	381.416	358.622	366.092	17.7624	14.615	12.1765	32.3545	32.5533	35.065	240.965	-1.70188	7.14e-15	1.12e-13	DOWN	histidine kinase	[GO:0005737:cytoplasm][GO:0016021:integral component of membrane][GO:0005524:ATP binding][GO:0000156:phosphorelay response regulator activity][GO:0000155:phosphorelay sensor kinase activity][GO:0004673:protein histidine kinase activity][GO:0071555:cell wall organization][GO:0097308:cellular response to farnesol][GO:0030447:filamentous growth][GO:0036180:filamentous growth of a population of unice…	[ko02020:Two-component system]	Similar to S.cerevisiae protein SKN7 (Nuclear response regulator and transcription factor) OS=Malassezia sympodialis (strain ATCC 42132) OX=1230383 GN=MSYG_2566 PE=4 SV=1
mRNA_4930	scaffold_22	188589	190824	4018	-	mRNA_4930	3032.01	3500.17	4036.38	12179.1	8806.6	11782.1	121.791	133.356	144.279	300.833	232.778	328.611	7222.72	-1.63262	7.25e-15	1.13e-13	DOWN	hypothetical protein	-	-	BZIP domain-containing protein OS=Sparassis crispa OX=139825 GN=SCP_0115830 PE=4 SV=1
mRNA_10178	scaffold_69	124951	125940	1728	+	mRNA_10178	1047.92	982.344	1005.85	2725.93	3591.47	2542.06	97.8771	87.0268	83.6009	156.564	220.736	164.859	1982.6	-1.54476	7.73e-15	1.21e-13	DOWN	hypothetical protein	-	-	-
mRNA_11588	scaffold_95	2193	3903	3204	-	mRNA_11588	1713.61	1803.26	2009.85	5195.6	4212.82	4832.85	86.3205	86.1586	90.0931	160.94	139.645	169.037	3294.66	-1.36579	7.77e-15	1.21e-13	DOWN	hypothetical protein	-	-	Uncharacterized protein OS=Thanatephorus cucumeris (strain AG1-IA) OX=983506 GN=AG1IA_05116 PE=4 SV=1
mRNA_8915	scaffold_53	235840	236040	402	+	mRNA_8915	45.3506	32.1327	45.4255	257.456	436.126	184.129	18.2076	12.2364	16.2291	63.5621	115.221	51.3294	166.77	-2.83681	8.11e-15	1.26e-13	DOWN	hypothetical protein	-	-	-
mRNA_12887	scaffold_141	26382	26929	876	-	mRNA_12887	66.4062	58.91	97.3403	537.558	489.985	272.944	12.2349	10.2948	15.9592	60.9036	59.405	34.9172	253.857	-2.54892	8.13e-15	1.26e-13	DOWN	hypothetical protein	-	-	[NU+] prion formation protein 1 OS=Talaromyces islandicus OX=28573 GN=PISL3812_08033 PE=4 SV=1
mRNA_9452	scaffold_59	204483	206373	2612	+	mRNA_9452	294.779	401.659	567.355	81.0509	91.9544	60.6543	18.2146	23.5406	31.1963	3.07968	3.73889	2.60231	249.575	2.4382	8.17e-15	1.27e-13	UP		-	-	-
mRNA_418	scaffold_2	188170	190129	3218	-	mRNA_418	396.818	628.884	388.434	2754.54	6607.58	2141.31	19.9022	29.9169	17.3362	84.9541	218.072	74.57	2152.93	-3.02358	8.26e-15	1.28e-13	DOWN	hypothetical protein	-	-	-
mRNA_1084	scaffold_4	186683	188438	2472	+	mRNA_1084	121.475	160.664	160.38	13.1112	27.5863	20.5791	7.9311	9.94952	9.318	0.526398	1.18519	0.932929	83.9658	2.85966	8.36e-15	1.29e-13	UP	PP2C-domain-containing protein	[GO:0005829:cytosol][GO:0005634:nucleus][GO:0004724:magnesium-dependent protein serine/threonine phosphatase activity][GO:0046872:metal ion binding][GO:0004722:protein serine/threonine phosphatase activity][GO:0030968:endoplasmic reticulum unfolded protein response]	-	Putative serine/threonine phosphatase 2C ptc2 OS=Purpureocillium lilacinum OX=33203 GN=PCL_06103 PE=3 SV=1
mRNA_7864	scaffold_43	167222	169200	3540	+	mRNA_7864	1917.68	2074.86	2319.48	5343.4	5451.58	4839.34	87.4317	89.7259	94.1042	149.808	163.555	153.198	3657.72	-1.30862	8.56e-15	1.32e-13	DOWN	hypothetical protein	-	-	-
mRNA_7035	scaffold_36	225020	226242	1892	-	mRNA_7035	8.90816	15.3013	39.8632	1450.57	1882.44	532.891	0.75991	1.23806	3.02602	76.0921	105.668	31.5637	654.996	-5.92069	8.86e-15	1.37e-13	DOWN	Esterase/lipase/thioesterase	[GO:0005829:cytosol][GO:0005634:nucleus][GO:0016787:hydrolase activity][GO:0009056:catabolic process]	-	Fungal_trans domain-containing protein OS=Penicillium solitum OX=60172 GN=PENSOL_c087G08358 PE=4 SV=1
mRNA_2188	scaffold_8	282946	284249	2148	-	mRNA_2188	239.71	201.977	180.775	41.7174	31.5272	49.8232	18.0114	14.3947	12.0872	1.92754	1.55882	2.59936	124.255	2.33145	8.9e-15	1.37e-13	UP	hypothetical protein	-	-	-
mRNA_9670	scaffold_62	66577	69329	4388	+	mRNA_9670	285.871	549.317	1259.86	9019.29	6618.09	5367.9	10.5147	19.1641	41.2361	203.999	160.181	137.091	3850.06	-3.32622	8.94e-15	1.38e-13	DOWN	general amidase	[GO:0004040:amidase activity][GO:0043864:indoleacetamide hydrolase activity]	[ko00330:Arginine and proline metabolism][ko00360:Phenylalanine metabolism][ko00380:Tryptophan metabolism][ko00627:Aminobenzoate degradation][ko00643:Styrene degradation]	Fungal_trans domain-containing protein OS=Talaromyces amestolkiae OX=1196081 GN=BHQ10_009851 PE=4 SV=1
mRNA_3395	scaffold_14	36486	41485	8060	-	mRNA_3395	2098.28	2233.23	2635.6	10587.9	6419.73	7514.63	42.0168	42.4161	46.9642	130.375	84.5913	104.482	5248.22	-1.81558	9.27e-15	1.43e-13	DOWN	hypothetical protein	[GO:0051285:cell cortex of cell tip][GO:0032153:cell division site][GO:0051286:cell tip][GO:0005829:cytosol][GO:0005769:early endosome][GO:0031097:medial cortex][GO:0016020:membrane][GO:0055037:recycling endosome][GO:0005802:trans-Golgi network][GO:0007032:endosome organization][GO:0001881:receptor recycling][GO:0008360:regulation of cell shape][GO:0017157:regulation of exocytosis][GO:0042147:ret…	-	-
mRNA_6361	scaffold_31	108214	108716	666	-	mRNA_6361	1416.4	999.94	1056.84	6025.18	5481.79	3280.75	343.247	229.844	227.906	897.878	874.163	552.038	3043.48	-2.08995	9.39e-15	1.44e-13	DOWN	yippee-like protein	[GO:0005634:nucleus][GO:0000151:ubiquitin ligase complex][GO:0008270:zinc ion binding][GO:0006915:apoptotic process]	-	Yippee-like protein OS=Lichtheimia corymbifera JMRC:FSU:9682 OX=1263082 GN=LCOR_04404.1 PE=4 SV=1
mRNA_7229	scaffold_38	79154	81901	4522	-	mRNA_7229	530.44	572.269	530.273	1722.33	1278.17	1607.34	18.9322	19.3733	16.8419	37.8014	30.0193	39.8334	1040.14	-1.49671	9.71e-15	1.49e-13	DOWN	hypothetical protein	-	-	-
mRNA_1289	scaffold_4	706272	707270	1660	-	mRNA_1289	55.8784	55.8498	49.1337	315.86	292.94	184.129	5.4329	5.15046	4.25102	18.8846	18.742	12.4304	158.965	-2.29842	9.93e-15	1.52e-13	DOWN		-	-	-
mRNA_215	scaffold_1	571884	572860	1954	-	mRNA_215	472.132	357.286	294.802	2383.85	3859.46	1326.81	38.9973	27.9913	21.6684	121.081	209.771	76.0948	1449.06	-2.75083	9.93e-15	1.52e-13	DOWN		-	-	-
mRNA_10986	scaffold_82	147733	150355	4782	-	mRNA_10986	6598.51	9290.19	16512.6	80092.6	52126.3	56424.7	222.706	297.405	495.939	1662.28	1157.69	1322.3	36840.8	-2.54158	9.99e-15	1.53e-13	DOWN	heat shock protein 70	[GO:0005829:cytosol][GO:0005634:nucleus][GO:0000774:adenyl-nucleotide exchange factor activity][GO:0005524:ATP binding][GO:0042026:protein refolding]	[ko04530:Tight junction]	-
mRNA_1878	scaffold_7	155142	157756	4524	+	mRNA_1878	242.95	162.194	156.672	34.5658	19.7045	30.3271	8.66358	5.48596	4.97161	0.757973	0.462376	0.750909	107.735	2.72503	1.01e-14	1.55e-13	UP	hypothetical protein	-	-	-
mRNA_2149	scaffold_8	189168	191338	3478	+	mRNA_2149	826.839	780.367	679.528	2899.95	1903.46	2855.08	38.3696	34.348	28.0608	82.7528	58.1242	91.994	1657.54	-1.74376	1.02e-14	1.56e-13	DOWN	hypothetical protein	-	-	-
mRNA_10232	scaffold_70	62462	64463	3666	+	mRNA_10232	574.981	579.92	655.425	1514.94	1458.13	1451.37	25.3138	24.2163	25.6774	41.0132	42.2424	44.3666	1039.13	-1.2897	1.05e-14	1.59e-13	DOWN	hypothetical protein	-	-	TFIID_20kDa domain-containing protein OS=Phlebia centrifuga OX=98765 GN=PHLCEN_2v7284 PE=4 SV=1
mRNA_6951	scaffold_36	17942	19718	3438	+	mRNA_6951	145.77	153.778	146.474	25.0304	28.8999	31.4103	6.84317	6.84734	6.11894	0.722576	0.892761	1.02385	88.5604	2.38407	1.09e-14	1.66e-13	UP		-	-	-
mRNA_4292	scaffold_18	404797	406859	2746	-	mRNA_4292	625.191	594.456	651.716	1691.34	1438.43	1539.1	36.7458	33.14	34.0863	61.1297	55.6329	62.8112	1090.04	-1.31937	1.11e-14	1.68e-13	DOWN	hypothetical protein	[GO:0005623:cell][GO:0005788:endoplasmic reticulum lumen][GO:0003756:protein disulfide isomerase activity][GO:0051082:unfolded protein binding][GO:0045454:cell redox homeostasis][GO:0006457:protein folding]	[ko04141:Protein processing in endoplasmic reticulum]	HLH transcription factor (GlcD gamma) OS=Pyrenophora tritici-repentis OX=45151 GN=A1F97_08625 PE=3 SV=1
mRNA_7339	scaffold_39	36671	39391	4958	+	mRNA_7339	1826.98	1595.93	2334.31	5292.15	6661.44	5828.23	59.4735	49.2764	67.6198	105.937	142.694	131.735	3923.17	-1.62717	1.15e-14	1.74e-13	DOWN	hypothetical protein	-	-	-
mRNA_163	scaffold_1	449482	450865	2190	-	mRNA_163	166.016	183.616	184.483	25.0304	42.0363	36.8258	12.2349	12.8351	12.0986	1.13435	2.03856	1.88442	106.334	2.36492	1.15e-14	1.75e-13	UP	hypothetical protein	-	[ko03030:DNA replication]	-
mRNA_12715	scaffold_131	26802	28632	3346	-	mRNA_12715	604.945	598.281	574.771	140.647	166.831	216.622	29.18	27.3724	24.6712	4.17183	5.29537	7.25517	383.683	1.76025	1.25e-14	1.89e-13	UP	hypothetical protein	-	-	-
mRNA_3000	scaffold_12	135042	138102	4762	-	mRNA_3000	1465.8	1499.53	1642.73	3810.58	3379.98	3899.2	49.6798	48.2057	49.5449	79.4188	75.3822	91.7607	2616.3	-1.26725	1.3e-14	1.97e-13	DOWN	oligopeptide transporter	[GO:0000329:fungal-type vacuole membrane][GO:0005887:integral component of plasma membrane][GO:0035673:oligopeptide transmembrane transporter activity][GO:0006857:oligopeptide transport][GO:0015031:protein transport]	-	-
mRNA_99	scaffold_1	278425	279061	1032	-	mRNA_99	443.788	351.93	374.528	70.3236	119.541	94.2308	69.4051	52.2047	52.1227	6.76305	12.3021	10.2325	242.39	2.04526	1.3e-14	1.97e-13	UP		-	-	-
mRNA_4137	scaffold_17	503302	504594	2078	+	mRNA_4137	64.7866	61.2052	63.0394	300.365	521.513	245.866	5.03194	4.50896	4.35701	14.3458	26.6541	13.2594	209.463	-2.49628	1.4e-14	2.11e-13	DOWN		-	-	-
mRNA_5192	scaffold_24	6403	7387	1852	+	mRNA_5192	223.514	184.381	188.191	562.588	711.99	575.133	19.4786	15.2408	14.5942	30.1489	40.8297	34.8014	407.633	-1.63285	1.49e-14	2.24e-13	DOWN	hypothetical protein	-	-	-
mRNA_6248	scaffold_30	221633	223200	2576	+	mRNA_6248	1975.99	1777.25	1681.67	4593.68	4349.44	4102.83	123.804	105.617	93.7597	176.985	179.321	178.487	3080.14	-1.26314	1.53e-14	2.31e-13	DOWN	hypothetical protein	[GO:0005829:cytosol][GO:0005789:endoplasmic reticulum membrane][GO:0030176:integral component of endoplasmic reticulum membrane][GO:0005886:plasma membrane][GO:0033149:FFAT motif binding][GO:0090158:endoplasmic reticulum membrane organization][GO:0061817:endoplasmic reticulum-plasma membrane tethering][GO:0051685:maintenance of ER location][GO:0008654:phospholipid biosynthetic process]	-	-
mRNA_169	scaffold_1	464932	465727	1592	+	mRNA_169	19.436	49.7293	26.8845	394.527	267.981	181.963	1.97042	4.78191	2.42538	24.5955	17.8774	12.8088	156.753	-3.13066	1.54e-14	2.31e-13	DOWN		-	-	-
mRNA_3890	scaffold_16	322780	324093	2178	+	mRNA_3890	461.604	291.49	184.483	4.7677	23.6454	33.5765	34.2064	20.488	12.1652	0.217256	1.15301	1.72762	166.594	3.91359	1.54e-14	2.31e-13	UP		-	-	-
mRNA_8977	scaffold_54	175078	176023	1892	+	mRNA_8977	187.881	178.26	187.264	40.5254	36.7817	47.6569	16.0272	14.4234	14.2153	2.12583	2.06469	2.82277	113.062	2.14157	1.57e-14	2.35e-13	UP		-	-	-
mRNA_8556	scaffold_50	38989	40611	2106	+	mRNA_8556	370.093	422.316	348.571	107.273	128.736	101.813	28.3628	30.6981	23.7714	5.05539	6.49211	5.41768	246.467	1.75932	1.57e-14	2.36e-13	UP	hypothetical protein	[GO:0071627:integral component of fungal-type vacuolar membrane][GO:0005886:plasma membrane][GO:0055085:transmembrane transport]	-	MFS general substrate transporter OS=Lentinula edodes OX=5353 GN=LENED_006263 PE=4 SV=1
mRNA_638	scaffold_2	709285	710377	2082	+	mRNA_638	239.71	381.003	389.361	13.1112	59.1135	23.8285	18.5824	28.0143	26.8592	0.625003	3.01544	1.28258	184.355	3.40667	1.6e-14	2.39e-13	UP	hypothetical protein	-	-	Transcription factor OS=Ganoderma sinense ZZ0214-1 OX=1077348 GN=GSI_06454 PE=4 SV=1
mRNA_6216	scaffold_30	120960	123477	3984	-	mRNA_6216	626.81	668.667	807.461	2514.96	1815.44	2874.58	25.3929	25.6935	29.1088	62.6518	48.3957	80.8584	1551.32	-1.77721	1.6e-14	2.39e-13	DOWN	hypothetical protein	[GO:0003755:peptidyl-prolyl cis-trans isomerase activity][GO:0006457:protein folding]	-	Uncharacterized protein OS=Pseudogymnoascus sp. 23342-1-I1 OX=1524831 GN=VE03_07875 PE=4 SV=1
mRNA_6811	scaffold_34	259164	261504	3762	+	mRNA_6811	1501.43	1504.88	1583.4	4804.65	5148.13	3514.7	64.4142	61.2374	60.4497	126.755	145.337	104.698	3009.53	-1.5529	1.64e-14	2.45e-13	DOWN	glycoside hydrolase family 16 protein	[GO:0005935:cellular bud neck][GO:0000139:Golgi membrane][GO:0030176:integral component of endoplasmic reticulum membrane][GO:0016021:integral component of membrane][GO:0005886:plasma membrane][GO:0030427:site of polarized growth][GO:0030133:transport vesicle][GO:0015926:glucosidase activity][GO:0006078:(1->6)-beta-D-glucan biosynthetic process][GO:0031505:fungal-type cell wall organization]	-	Beta-glucan synthesis-associated protein SKN1 OS=Thanatephorus cucumeris (strain AG1-IB / isolate 7/3/14) OX=1108050 GN=BN14_02096 PE=4 SV=1
mRNA_8403	scaffold_48	177505	179513	3000	-	mRNA_8403	1280.34	847.692	1034.59	328.971	331.036	262.113	68.8813	43.2564	49.5299	10.8832	11.7192	9.79124	680.791	1.779	1.68e-14	2.5e-13	UP	Clavaminate synthase-like protein	-	-	2og-fe oxygenase superfamily OS=Fusarium sporotrichioides OX=5514 GN=FSPOR_2851 PE=4 SV=1
mRNA_7223	scaffold_38	63896	67224	4796	+	mRNA_7223	462.414	315.207	349.498	88.2024	90.6407	50.9063	15.5614	10.0612	10.4662	1.82525	2.00719	1.18949	226.145	2.29975	1.72e-14	2.56e-13	UP	oxidase, peroxisomal	[GO:0005777:peroxisome][GO:0003997:acyl-CoA oxidase activity][GO:0071949:FAD binding][GO:0005504:fatty acid binding][GO:0050660:flavin adenine dinucleotide binding][GO:0033540:fatty acid beta-oxidation using acyl-CoA oxidase][GO:0055088:lipid homeostasis]	[ko00071:Fatty acid degradation][ko00592:alpha-Linolenic acid metabolism][ko01040:Biosynthesis of unsaturated fatty acids][ko04024:cAMP signaling pathway][ko04146:Peroxisome]	Acetyl-CoA carboxylase OS=Fonsecaea nubica OX=856822 GN=AYO20_07072 PE=4 SV=1
mRNA_12561	scaffold_123	52790	55939	5578	+	mRNA_12561	870.57	858.403	861.23	350.426	336.29	356.344	25.1896	23.5584	22.1749	6.23504	6.40295	7.15914	605.544	1.31183	1.73e-14	2.57e-13	UP	hypothetical protein	-	-	-
mRNA_64	scaffold_1	166534	167999	2932	+	mRNA_64	145.77	190.501	153.89	16.6869	31.5272	9.74801	8.02415	9.94642	7.53822	0.564852	1.142	0.372582	91.3539	3.10307	1.79e-14	2.66e-13	UP	hypothetical protein	-	-	-
mRNA_3129	scaffold_12	461079	463829	3908	-	mRNA_3129	743.426	729.107	393.996	2542.38	2558.96	2394.76	30.7029	28.5608	14.4797	64.5664	69.5429	68.6717	1560.44	-2.00497	1.89e-14	2.8e-13	DOWN	hypothetical protein	[GO:0005829:cytosol][GO:0005743:mitochondrial inner membrane][GO:0005741:mitochondrial outer membrane][GO:0005634:nucleus][GO:0051537:2 iron, 2 sulfur cluster binding][GO:0050660:flavin adenine dinucleotide binding][GO:0046872:metal ion binding][GO:0016668:oxidoreductase activity, acting on a sulfur group of donors, NAD(P) as acceptor][GO:0006915:apoptotic process]	-	Fungal specific transcription factor domain family protein OS=Aspergillus niger OX=5061 GN=ATCC64974_39460 PE=4 SV=1
mRNA_762	scaffold_3	172839	176627	5988	-	mRNA_762	364.425	427.672	376.382	1319.46	966.835	1143.77	9.82249	10.9336	9.02753	21.8694	17.148	21.4055	766.423	-1.55353	1.95e-14	2.89e-13	DOWN	hypothetical protein	[GO:0005856:cytoskeleton][GO:0005829:cytosol][GO:0005634:nucleus][GO:0051537:2 iron, 2 sulfur cluster binding][GO:0102092:5-diphosphoinositol pentakisphosphate 3-kinase activity][GO:0005524:ATP binding][GO:0033857:diphosphoinositol-pentakisphosphate kinase activity][GO:0101012:inositol 1,5-bisdiphosphate 2,3,4,6-tetrakisphosphate 1-diphosphatase activity][GO:0101011:inositol 1-diphosphate 2,3,4,5…	-	Fungal specific transcription factor domain family protein OS=Aspergillus niger OX=5061 GN=CAN33_0052135 PE=4 SV=1
mRNA_8533	scaffold_49	222052	222640	1026	+	mRNA_8533	138.481	165.254	153.89	28.6062	31.5272	30.3271	21.7841	24.6569	21.542	2.76716	3.26349	3.31249	91.3477	2.33986	2.06e-14	3.04e-13	UP		-	-	-
mRNA_376	scaffold_2	100853	103319	3432	+	mRNA_376	4024.87	2891.18	2369.54	795.014	965.521	855.659	189.278	128.962	99.1604	22.9905	29.8785	27.9398	1983.63	1.82782	2.07e-14	3.05e-13	UP	hypothetical protein	-	-	-
mRNA_7990	scaffold_44	222933	223800	1626	+	mRNA_7990	214.606	315.207	370.82	41.7174	49.9181	70.4023	21.3018	29.6762	32.754	2.54635	3.26048	4.85217	177.112	2.46951	2.07e-14	3.06e-13	UP		-	-	-
mRNA_2270	scaffold_8	483920	484755	1312	-	mRNA_2270	822.79	639.595	518.221	185.94	191.791	175.464	101.216	74.6284	56.7287	14.0657	15.5252	14.9873	422.3	1.84112	2.07e-14	3.06e-13	UP	hypothetical protein	-	-	-
mRNA_7933	scaffold_44	76180	79185	5598	-	mRNA_7933	1006.62	1088.69	1127.29	2401.73	2694.26	2927.65	29.0117	29.7611	28.9115	42.5655	51.0971	58.587	1874.37	-1.31622	2.08e-14	3.06e-13	DOWN	hypothetical protein	-	-	-
mRNA_4906	scaffold_22	111390	117679	10474	-	mRNA_4906	3662.87	5107.58	4644.52	21316.4	12763.3	15097.5	56.4423	74.6509	63.6869	201.986	129.418	161.534	10432	-1.87415	2.17e-14	3.18e-13	DOWN	hypothetical protein	[GO:0005737:cytoplasm][GO:0005634:nucleus][GO:0004725:protein tyrosine phosphatase activity][GO:0051220:cytoplasmic sequestering of protein][GO:0000188:inactivation of MAPK activity][GO:0035335:peptidyl-tyrosine dephosphorylation][GO:0006470:protein dephosphorylation][GO:0043937:regulation of sporulation]	-	Heat shock transcription factor, other eukaryote OS=Emmonsia crescens OX=73230 GN=GX50_08458 PE=4 SV=1
mRNA_12310	scaffold_114	44533	45401	1500	-	mRNA_12310	21.8655	26.0122	33.3738	216.93	200.986	118.059	2.35268	2.65472	3.19548	14.3533	14.2304	8.82021	102.871	-2.72481	2.17e-14	3.19e-13	DOWN		-	-	-
mRNA_10850	scaffold_80	107546	109418	2940	-	mRNA_10850	586.319	553.142	357.841	128.728	106.404	128.89	32.1871	28.802	17.4809	4.34557	3.84376	4.91296	310.221	2.0395	2.28e-14	3.35e-13	UP	hypothetical protein	-	-	-
mRNA_1846	scaffold_7	70172	72909	5170	+	mRNA_1846	356.326	353.46	307.781	109.657	76.1908	68.2361	11.1238	10.4661	8.55012	2.10507	1.56515	1.47909	211.942	2.00315	2.39e-14	3.5e-13	UP	hypothetical protein	-	-	Pkinase_fungal domain-containing protein OS=Ganoderma sinense ZZ0214-1 OX=1077348 GN=GSI_05189 PE=4 SV=1
mRNA_5422	scaffold_25	100087	101262	2118	+	mRNA_5422	238.091	256.297	289.24	1244.37	1188.84	701.857	18.1431	18.5247	19.6134	58.3102	59.613	37.1358	653.115	-2.00024	2.49e-14	3.64e-13	DOWN	hypothetical protein	-	-	-
mRNA_6284	scaffold_30	299146	303809	7056	+	mRNA_6284	1517.63	1351.87	1638.1	6776.09	3859.46	5353.82	34.7138	29.3298	33.3429	95.3108	58.0914	85.0307	3416.16	-1.82687	2.55e-14	3.73e-13	DOWN	NADH-dependent glutamate dehydrogenase	[GO:0004352:glutamate dehydrogenase (NAD+) activity][GO:0019551:glutamate catabolic process to 2-oxoglutarate]	[ko00220:Arginine biosynthesis][ko00250:Alanine, aspartate and glutamate metabolism][ko00430:Taurine and hypotaurine metabolism][ko00910:Nitrogen metabolism]	-
mRNA_4175	scaffold_18	100285	99756	2014	+	mRNA_4175	3232.85	3295.14	2758.9	1244.37	899.839	1114.52	259.073	250.465	196.743	61.3213	47.4514	62.0154	2090.94	1.51061	2.58e-14	3.77e-13	UP		-	-	-
mRNA_8270	scaffold_47	100063	101738	2940	+	mRNA_8270	202.458	237.17	212.295	40.5254	38.0954	60.6543	11.1143	12.3494	10.3708	1.36805	1.37616	2.31198	131.866	2.21914	2.65e-14	3.86e-13	UP	hypothetical protein	-	-	-
mRNA_7161	scaffold_37	252511	253166	1184	-	mRNA_7161	63.1669	136.182	115.881	649.599	478.163	479.819	8.6106	17.6076	14.0567	54.4521	42.8912	45.4146	320.468	-2.35034	2.67e-14	3.89e-13	DOWN		-	-	-
mRNA_10808	scaffold_79	153571	154796	1748	-	mRNA_10808	29.9638	29.0725	26.8845	190.708	156.322	121.309	2.76663	2.54609	2.20893	10.828	9.49782	7.77714	92.3766	-2.44376	2.67e-14	3.89e-13	DOWN		-	-	-
mRNA_10600	scaffold_76	29813	31494	3094	+	mRNA_10600	168.445	255.532	224.346	47.677	44.6636	31.4103	8.78686	12.6432	10.4141	1.52936	1.53312	1.13768	128.679	2.39453	2.7e-14	3.92e-13	UP		-	-	TEA domain-containing protein OS=Dentipellis fragilis OX=205917 GN=EVG20_g9654 PE=4 SV=1
mRNA_9998	scaffold_67	68275	72157	6324	-	mRNA_9998	1743.57	1654.84	1436.93	4340.99	3703.13	4058.42	44.4982	40.0586	32.6336	68.1268	62.1901	71.9176	2822.98	-1.32349	2.74e-14	3.97e-13	DOWN	glycosyltransferase family 2 protein	[GO:0030428:cell septum][GO:0030659:cytoplasmic vesicle membrane][GO:0016021:integral component of membrane][GO:0005886:plasma membrane][GO:0004100:chitin synthase activity][GO:0071555:cell wall organization][GO:0006031:chitin biosynthetic process]	[ko00520:Amino sugar and nucleotide sugar metabolism]	Chitin synthase OS=Valsa mali var. pyri OX=694573 PE=2 SV=1
mRNA_12179	scaffold_109	80980	82749	3276	+	mRNA_12179	359.566	365.701	232.69	64.3639	57.7999	27.0778	17.7145	17.089	10.2013	1.94993	1.87382	0.926274	184.533	2.6898	2.74e-14	3.97e-13	UP	hypothetical protein	-	-	-
mRNA_130	scaffold_1	361812	362729	1264	+	mRNA_130	247.809	281.544	262.355	715.155	806.571	660.698	31.6421	34.0983	29.8102	56.1532	67.7703	58.5769	495.689	-1.46205	2.8e-14	4.05e-13	DOWN	hypothetical protein	-	-	-
mRNA_7858	scaffold_43	155520	158548	5058	+	mRNA_7858	542.588	621.233	625.759	169.253	218.063	142.971	17.3136	18.8022	17.7685	3.32108	4.57876	3.16766	386.645	1.75794	2.85e-14	4.12e-13	UP	kinesin-domain-containing protein	[GO:0051285:cell cortex of cell tip][GO:0051286:cell tip][GO:1903754:cortical microtubule plus-end][GO:0005737:cytoplasm][GO:0005881:cytoplasmic microtubule][GO:1904511:cytoplasmic microtubule plus-end][GO:1990752:microtubule end][GO:0005524:ATP binding][GO:0008574:ATP-dependent microtubule motor activity, plus-end-directed][GO:0016887:ATPase activity][GO:0008017:microtubule binding][GO:0071963:e…	-	Fungal specific transcription factor domain family protein OS=Aspergillus niger OX=5061 GN=ATCC64974_40190 PE=3 SV=1
mRNA_5538	scaffold_25	394618	395713	2072	+	mRNA_5538	464.844	524.07	655.425	2072.76	1565.85	1605.17	36.2087	38.7197	45.4312	99.2842	80.261	86.8165	1148.02	-1.67375	2.95e-14	4.26e-13	DOWN		-	-	-
mRNA_4351	scaffold_19	80189	82560	2804	+	mRNA_4351	228.373	214.983	283.677	905.863	897.212	648.784	13.145	11.7371	14.5301	32.0631	33.9829	25.9294	529.815	-1.7545	2.96e-14	4.27e-13	DOWN	hypothetical protein	-	-	-
mRNA_6798	scaffold_34	225482	226817	2430	+	mRNA_6798	310.166	283.839	395.851	1652.01	2075.54	968.302	20.6008	17.8813	23.3963	67.4726	90.7129	44.6555	947.618	-2.24637	3.13e-14	4.5e-13	DOWN	hypothetical protein	-	-	-
mRNA_11456	scaffold_91	86903	88322	2284	-	mRNA_11456	4.04916	13.7712	3.7082	166.869	164.204	69.3192	0.286131	0.923013	0.233179	7.25107	7.63541	3.40116	70.3202	-4.19189	3.19e-14	4.58e-13	DOWN		-	-	-
mRNA_2166	scaffold_8	225482	230158	7758	+	mRNA_2166	955.602	1176.67	1089.28	313.476	400.658	256.698	19.8803	23.2187	20.1657	4.01029	5.4849	3.70802	698.731	1.73246	3.26e-14	4.67e-13	UP	hypothetical protein	[GO:0005938:cell cortex][GO:0005737:cytoplasm][GO:0005634:nucleus][GO:0005524:ATP binding][GO:0004672:protein kinase activity][GO:0004674:protein serine/threonine kinase activity][GO:0035556:intracellular signal transduction][GO:0006468:protein phosphorylation]	-	CYFA0S18e01794g1_1 OS=Cyberlindnera fabianii OX=36022 GN=CYFA0S_18e01794g PE=4 SV=1
mRNA_11812	scaffold_100	31438	32736	2372	-	mRNA_11812	1798.64	1696.92	1992.23	446.972	697.54	590.296	122.384	109.516	120.628	18.7019	31.2319	27.8885	1203.77	1.66188	3.26e-14	4.67e-13	UP	hypothetical protein	-	-	-
mRNA_8198	scaffold_46	185305	185905	984	-	mRNA_8198	114.186	143.067	91.778	413.598	429.558	393.17	18.729	22.2576	13.3957	41.7162	46.3629	44.777	264.226	-1.82104	3.32e-14	4.76e-13	DOWN	hypothetical protein	-	-	-
mRNA_1781	scaffold_6	529532	531962	2286	+	mRNA_1781	308.546	219.574	220.638	1045.32	721.185	907.648	21.7841	14.7041	13.862	45.383	33.5054	44.495	570.485	-1.83648	3.33e-14	4.77e-13	DOWN	hypothetical protein	-	-	-
mRNA_2610	scaffold_10	207800	209805	3726	-	mRNA_2610	970.989	1100.93	976.184	4556.73	2535.31	3997.77	42.0598	45.2324	37.6279	121.376	72.2658	120.239	2356.32	-1.8633	3.5e-14	5.01e-13	DOWN	hypothetical protein	-	-	Uncharacterized protein OS=Sparassis crispa OX=139825 GN=SCP_0409960 PE=4 SV=1
mRNA_11254	scaffold_87	104888	106500	2694	-	mRNA_11254	290.73	317.502	295.729	100.122	86.6998	86.649	17.4176	18.0419	15.7659	3.68852	3.41794	3.60442	196.239	1.72507	3.56e-14	5.08e-13	UP	S-adenosyl-L-methionine-dependent methyltransferase	[GO:0008171:O-methyltransferase activity][GO:0032259:methylation]	-	Fungal specific transcription factor domain family protein OS=Aspergillus niger OX=5061 GN=ATCC64974_11380 PE=4 SV=1
mRNA_11055	scaffold_84	13633	15363	2586	+	mRNA_11055	608.994	680.908	598.875	2286.11	1652.55	3020.8	38.0084	40.3082	33.2605	87.7385	67.8688	130.907	1474.71	-1.88168	3.58e-14	5.1e-13	DOWN	hypothetical protein	-	-	-
mRNA_1609	scaffold_6	44447	45334	1552	+	mRNA_1609	1353.23	1111.64	991.944	326.587	429.558	350.928	140.726	109.649	91.7946	20.8847	29.3951	25.3394	760.648	1.64381	3.59e-14	5.11e-13	UP		-	-	-
mRNA_2916	scaffold_11	494733	495755	1684	-	mRNA_2916	3589.18	3448.91	4155.97	10550.9	8404.63	10353.5	343.992	313.526	354.447	621.827	530.054	688.992	6750.51	-1.38875	3.6e-14	5.12e-13	DOWN	hypothetical protein	[GO:0005623:cell][GO:0015035:protein disulfide oxidoreductase activity][GO:0045454:cell redox homeostasis][GO:0006662:glycerol ether metabolic process]	-	Thioredoxin-2 OS=Saccharomyces cerevisiae (strain ATCC 204508 / S288c) OX=559292 GN=TRX2 PE=1 SV=3
mRNA_8552	scaffold_50	25789	27544	2520	+	mRNA_8552	1064.93	753.589	699.923	234.809	109.032	132.14	68.2049	45.7791	39.8907	9.24775	4.59511	5.87629	499.07	2.40291	3.6e-14	5.12e-13	UP	hypothetical protein	[GO:0016021:integral component of membrane][GO:0102985:Delta12-fatty-acid desaturase activity][GO:0006636:unsaturated fatty acid biosynthetic process]	-	Fungal_trans domain-containing protein OS=Gibberella intermedia OX=948311 GN=BFJ72_g553 PE=4 SV=1
mRNA_10876	scaffold_81	37016	38827	3162	-	mRNA_10876	382.241	369.527	297.583	58.4043	89.3271	99.6463	19.5106	17.8903	13.5166	1.83318	3.0003	3.53158	216.121	2.084	3.77e-14	5.35e-13	UP	hypothetical protein	-	-	-
mRNA_7681	scaffold_42	20530	21566	1056	+	mRNA_7681	218.655	306.791	352.279	59.5962	74.8771	58.4881	33.4188	44.4746	47.912	5.60114	7.53059	6.20688	178.448	2.18803	3.86e-14	5.46e-13	UP	hypothetical protein	-	-	-
mRNA_4414	scaffold_19	254492	256808	3884	+	mRNA_4414	544.207	550.847	613.707	103.697	183.909	92.0645	22.6142	21.7112	22.6936	2.64978	5.02883	2.65634	348.072	2.17504	3.95e-14	5.59e-13	UP	C-terminal kinesin	[GO:0005737:cytoplasm][GO:0005871:kinesin complex][GO:0005874:microtubule][GO:0072686:mitotic spindle][GO:0005634:nucleus][GO:0005524:ATP binding][GO:0008569:ATP-dependent microtubule motor activity, minus-end-directed][GO:0016887:ATPase activity][GO:0008017:microtubule binding][GO:0003777:microtubule motor activity][GO:0007018:microtubule-based movement][GO:0090307:mitotic spindle assembly]	-	Fungal specific transcription factor domain family protein OS=Aspergillus niger OX=5061 GN=ATCC64974_40190 PE=3 SV=1
mRNA_4179	scaffold_18	106005	107336	2076	+	mRNA_4179	2314.5	2045.78	1833.71	774.751	768.476	856.742	179.939	150.857	126.86	37.0387	39.314	46.248	1432.33	1.36767	3.96e-14	5.6e-13	UP	protein prenylyltransferase	-	[ko00900:Terpenoid backbone biosynthesis]	-
mRNA_6669	scaffold_33	228036	229844	3296	-	mRNA_6669	336.89	283.074	287.386	94.1621	56.4863	68.2361	16.4967	13.1476	12.5227	2.83537	1.82012	2.32005	187.706	2.04944	4.12e-14	5.81e-13	UP		-	-	-
mRNA_1514	scaffold_5	543198	547548	8046	-	mRNA_1514	2014.86	2315.09	2435.36	7884.58	5339.92	8089.76	40.4167	44.0474	43.4715	97.2568	70.4853	112.675	4679.93	-1.65573	4.19e-14	5.91e-13	DOWN	hypothetical protein	[GO:0030479:actin cortical patch][GO:0005938:cell cortex][GO:0032153:cell division site][GO:0035838:growing cell tip][GO:0005509:calcium ion binding][GO:0000147:actin cortical patch assembly][GO:0006897:endocytosis][GO:0006886:intracellular protein transport]	[ko04144:Endocytosis]	-
mRNA_10731	scaffold_78	64669	66523	2388	+	mRNA_10731	593.607	618.938	893.677	218.122	144.5	145.137	40.1199	39.6776	53.7487	9.0654	6.42653	6.81105	435.663	2.05184	4.25e-14	5.98e-13	UP	hypothetical protein	-	-	-
mRNA_11404	scaffold_90	74578	76931	3516	-	mRNA_11404	650.295	628.119	508.024	193.092	202.3	149.469	29.8509	27.348	20.7518	5.4505	6.11069	4.76402	388.55	1.7158	4.26e-14	6e-13	UP	SDG16204; SET domain-containing protein	-	[ko00310:Lysine degradation]	Uncharacterized protein OS=Fonsecaea nubica OX=856822 GN=AYO20_02485 PE=4 SV=1
mRNA_7956	scaffold_44	132124	132579	690	-	mRNA_7956	1821.31	1468.93	1457.32	544.71	633.172	582.714	426.021	325.899	303.339	78.3497	97.4577	94.6404	1084.69	1.43151	4.33e-14	6.09e-13	UP	hypothetical protein	-	-	-
mRNA_11402	scaffold_90	69928	70227	600	-	mRNA_11402	153.868	166.019	133.495	14.3031	23.6454	31.4103	41.3898	42.3584	31.9548	2.36592	4.18543	5.86665	87.1236	2.70259	4.46e-14	6.26e-13	UP	hypothetical protein	-	-	-
mRNA_2169	scaffold_8	238819	240555	2616	-	mRNA_2169	433.26	413.135	444.057	1274.17	1402.96	1007.29	26.7305	24.1762	24.3794	48.3404	56.9576	43.1508	829.146	-1.51326	4.51e-14	6.32e-13	DOWN	hypothetical protein	-	-	-
mRNA_4626	scaffold_20	310019	311337	2544	+	mRNA_4626	321.503	259.357	267.918	65.5559	49.9181	83.3996	20.3969	15.6068	15.1254	2.5575	2.08394	3.67381	174.609	2.08696	4.99e-14	6.98e-13	UP	hypothetical protein	-	-	-
mRNA_8905	scaffold_53	214540	215843	2608	-	mRNA_8905	134.432	191.266	411.61	2029.85	1236.13	2520.4	8.31938	11.227	22.6673	77.2462	50.3385	108.301	1087.28	-2.97402	5.05e-14	7.06e-13	DOWN		-	-	-
mRNA_1791	scaffold_6	567578	575496	12402	+	mRNA_1791	1404.25	1580.63	1508.31	5833.28	3654.53	4533.91	18.2746	19.5106	17.4671	46.6812	31.2956	40.9686	3085.82	-1.64191	5.17e-14	7.21e-13	DOWN	hypothetical protein	[GO:0030686:90S preribosome][GO:0032040:small-subunit processome][GO:0034455:t-UTP complex][GO:0000462:maturation of SSU-rRNA from tricistronic rRNA transcript (SSU-rRNA, 5.8S rRNA, LSU-rRNA)][GO:0045943:positive regulation of transcription by RNA polymerase I]	[ko03008:Ribosome biogenesis in eukaryotes]	Uncharacterized protein OS=Venturia effusa OX=50376 GN=FKW77_003509 PE=4 SV=1
mRNA_3587	scaffold_15	61706	62771	2010	-	mRNA_3587	110.947	108.639	86.2157	5.95962	13.1363	2.16622	8.90872	8.27416	6.16044	0.294269	0.6941	0.120775	54.5107	3.89304	5.18e-14	7.23e-13	UP	hypothetical protein	-	-	-
mRNA_12250	scaffold_112	12736	14438	2982	-	mRNA_12250	4164.16	3203.33	2808.04	876.065	1228.25	888.152	225.38	164.447	135.244	29.1575	43.7444	33.3772	2194.66	1.76624	5.53e-14	7.7e-13	UP	hypothetical protein	-	-	-
mRNA_8072	scaffold_45	137146	137902	1146	+	mRNA_8072	283.441	405.485	376.382	44.1012	59.1135	95.3139	39.9185	54.1655	47.17	3.81933	5.47831	9.32055	210.64	2.41844	5.75e-14	8.01e-13	UP	anti-silence-domain-containing protein	[GO:0005634:nucleus][GO:0006333:chromatin assembly or disassembly]	-	Histone chaperone ASF1 OS=Saccharomyces cerevisiae (strain ATCC 204508 / S288c) OX=559292 GN=ASF1 PE=1 SV=1
mRNA_3028	scaffold_12	200787	205124	7508	+	mRNA_3028	1145.91	1293.73	1330.32	4056.12	2882.11	3656.59	24.6333	26.3785	25.4479	53.6177	40.7691	54.5785	2394.13	-1.49094	5.77e-14	8.02e-13	DOWN	hypothetical protein	-	-	Transcription factor OS=Ganoderma sinense ZZ0214-1 OX=1077348 GN=GSI_05414 PE=4 SV=1
mRNA_942	scaffold_3	632929	634317	1866	-	mRNA_942	3416.68	2081.74	2213.8	17923	20224.7	7872.06	295.521	170.784	170.391	953.278	1151.1	472.767	8955.33	-2.57698	5.91e-14	8.21e-13	DOWN	PLC-like phosphodiesterase	-	[ko00564:Glycerophospholipid metabolism]	GP-PDE domain-containing protein (Fragment) OS=Chaetothyriales sp. CBS 132003 OX=2249419 GN=DV737_g4913 PE=4 SV=1
mRNA_1984	scaffold_7	403845	404919	2036	+	mRNA_1984	191.93	168.314	190.972	38.1416	39.409	48.74	15.2146	12.6554	13.4715	1.85927	2.05571	2.68274	112.918	2.12125	6.26e-14	8.69e-13	UP	hypothetical protein	-	-	-
mRNA_8983	scaffold_54	191295	192506	1872	+	mRNA_8983	600.086	498.058	479.285	181.173	182.595	157.051	51.7372	40.7293	36.7714	9.60523	10.3592	9.40169	349.708	1.60027	6.63e-14	9.19e-13	UP	hypothetical protein	-	-	-
mRNA_1310	scaffold_4	762176	762788	1020	-	mRNA_1310	321.503	426.906	421.808	125.152	88.0135	101.813	50.8723	64.0716	59.3931	12.1775	9.16417	11.1859	247.533	1.89186	6.75e-14	9.35e-13	UP	hypothetical protein	-	-	BZIP domain-containing protein OS=Sparassis crispa OX=139825 GN=SCP_0505560 PE=4 SV=1
mRNA_4523	scaffold_20	32979	35506	3974	+	mRNA_4523	1162.11	1374.82	1401.7	4330.26	3064.71	4368.19	47.197	52.9605	50.6581	108.145	81.904	123.181	2616.97	-1.57872	7.09e-14	9.8e-13	DOWN	hypothetical protein	[GO:0005737:cytoplasm][GO:0072686:mitotic spindle][GO:0005634:nucleus][GO:0000922:spindle pole][GO:0005681:spliceosomal complex][GO:0046540:U4/U6 x U5 tri-snRNP complex][GO:0045292:mRNA cis splicing, via spliceosome][GO:0000398:mRNA splicing, via spliceosome][GO:0051028:mRNA transport]	[ko03040:Spliceosome]	-
mRNA_1413	scaffold_5	237259	238292	1450	-	mRNA_1413	2108.8	2256.18	2222.14	7940.6	6541.9	5093.88	234.727	238.198	220.102	543.509	479.159	393.687	4360.58	-1.57134	7.4e-14	1.02e-12	DOWN	ylMBF1	[GO:0003677:DNA binding][GO:0003713:transcription coactivator activity][GO:0045944:positive regulation of transcription by RNA polymerase II]	-	Transcription factor OS=Ganoderma sinense ZZ0214-1 OX=1077348 GN=GSI_13504 PE=4 SV=1
mRNA_4863	scaffold_22	1144	1601	1504	-	mRNA_4863	2775.3	2113.11	2578.13	673.437	922.171	556.72	297.822	215.084	246.194	44.4397	65.119	41.4819	1603.14	1.79543	7.43e-14	1.03e-12	UP	hypothetical protein	-	-	-
mRNA_7701	scaffold_42	77973	78915	1584	+	mRNA_7701	46.9703	29.8376	50.9878	187.132	197.045	202.542	4.7859	2.88364	4.62309	11.725	13.2116	14.3295	119.086	-2.20492	7.51e-14	1.04e-12	DOWN		-	-	-
mRNA_5820	scaffold_27	286091	287650	2684	-	mRNA_5820	233.232	486.582	906.655	3843.96	5110.04	3574.27	14.0249	27.7528	48.5156	142.14	202.202	149.236	2359.12	-2.94598	7.64e-14	1.05e-12	DOWN	hypothetical protein	[GO:0000324:fungal-type vacuole][GO:0005635:nuclear envelope][GO:0046872:metal ion binding][GO:0004222:metalloendopeptidase activity][GO:0008237:metallopeptidase activity][GO:0032183:SUMO binding][GO:0061665:SUMO ligase activity][GO:0006974:cellular response to DNA damage stimulus][GO:1990466:protein autosumoylation][GO:0016925:protein sumoylation][GO:1990414:replication-born double-strand break …	-	Transcription factor OS=Rhodosporidium toruloides OX=5286 GN=Rt10032_c05g2374 PE=4 SV=1
mRNA_4403	scaffold_19	224652	227879	6108	+	mRNA_4403	1489.28	1600.52	1581.55	4332.65	3353.71	4040.01	39.3526	40.1138	37.1882	70.4005	58.3136	74.1231	2732.95	-1.32797	7.64e-14	1.05e-12	DOWN	hypothetical protein	[GO:0005938:cell cortex][GO:0032153:cell division site][GO:0005737:cytoplasm][GO:0005829:cytosol][GO:0000935:division septum][GO:0019888:protein phosphatase regulator activity][GO:0030437:ascospore formation][GO:0071555:cell wall organization][GO:0071277:cellular response to calcium ion][GO:0006342:chromatin silencing][GO:0030010:establishment of cell polarity][GO:0071852:fungal-type cell wall or…	-	-
mRNA_9745	scaffold_63	79256	80340	1642	-	mRNA_9745	336.08	358.051	365.258	51.2528	86.6998	102.896	33.0343	33.3814	31.9483	3.09789	5.60776	7.02254	216.706	2.13494	7.72e-14	1.06e-12	UP	hypothetical protein	-	-	-
mRNA_8652	scaffold_51	63987	65263	2208	+	mRNA_8652	1830.22	1817.03	1715.04	672.246	721.185	811.251	133.783	125.978	111.557	30.2169	34.689	41.1743	1261.16	1.28194	7.78e-14	1.07e-12	UP	hypothetical protein	[GO:0005739:mitochondrion][GO:0070403:NAD+ binding][GO:0034979:NAD-dependent protein deacetylase activity][GO:0036054:protein-malonyllysine demalonylase activity][GO:0036055:protein-succinyllysine desuccinylase activity][GO:0016740:transferase activity][GO:0008270:zinc ion binding]	-	-
mRNA_4250	scaffold_18	297252	299668	3874	-	mRNA_4250	3257.96	3655.48	3719.33	8583.05	9234.85	7651.1	135.732	144.45	137.888	219.889	253.171	221.327	6016.96	-1.26019	7.82e-14	1.07e-12	DOWN	hypothetical protein	[GO:0010494:cytoplasmic stress granule][GO:0005829:cytosol][GO:1990904:ribonucleoprotein complex][GO:1990861:Ubp3-Bre5 deubiquitination complex][GO:0003729:mRNA binding][GO:1905538:polysome binding][GO:0003723:RNA binding][GO:0051028:mRNA transport][GO:0016579:protein deubiquitination][GO:0060628:regulation of ER to Golgi vesicle-mediated transport][GO:0034517:ribophagy]	-	DNA primase OS=Wallemia ichthyophaga OX=245174 GN=E3P90_00133 PE=3 SV=1
mRNA_470	scaffold_2	320803	321563	1522	+	mRNA_470	12.9573	30.6026	24.1033	237.193	120.854	179.797	1.37403	3.07806	2.27449	15.4671	8.43318	13.2384	100.918	-2.9904	7.92e-14	1.09e-12	DOWN		-	-	-
mRNA_10926	scaffold_82	18826	20208	2310	+	mRNA_10926	132.003	220.339	268.845	907.055	818.394	1362.56	9.22287	14.602	16.7152	38.9711	37.6265	66.1016	618.198	-2.31504	7.98e-14	1.09e-12	DOWN	hypothetical protein	-	-	-
mRNA_2788	scaffold_11	177020	178126	2064	-	mRNA_2788	685.118	793.373	782.431	262.223	262.727	306.521	53.5737	58.8438	54.445	12.6091	13.5188	16.6426	515.399	1.44203	7.99e-14	1.09e-12	UP	hypothetical protein	-	-	-
mRNA_11739	scaffold_98	36050	37594	1968	+	mRNA_11739	173.304	138.477	124.225	15.495	28.8999	23.8285	14.2128	10.7717	9.06577	0.781427	1.55961	1.35688	84.0382	2.68148	8.06e-14	1.1e-12	UP	glycoside hydrolase family 18 protein	-	-	-
mRNA_318	scaffold_1	867750	868632	1662	-	mRNA_318	386.29	311.382	299.437	89.3944	85.3862	106.145	37.5127	28.681	25.876	5.33827	5.45633	7.15713	213.006	1.8252	8.28e-14	1.13e-12	UP	hypothetical protein	-	-	-
mRNA_9231	scaffold_57	81712	82745	1614	+	mRNA_9231	260.766	367.996	588.677	1667.5	1870.61	2576.72	26.0761	34.9038	52.3836	102.538	123.091	178.91	1222.05	-2.32955	8.31e-14	1.13e-12	DOWN	hypothetical protein	-	-	Transcription factor OS=Termitomyces sp. J132 OX=1306850 GN=J132_04593 PE=4 SV=1
mRNA_10711	scaffold_77	155961	159639	7092	-	mRNA_10711	702.934	814.795	924.269	2151.42	2067.66	2035.17	15.9971	17.5878	18.7177	30.1078	30.9638	32.1589	1449.37	-1.35715	8.37e-14	1.14e-12	DOWN	hypothetical protein	-	-	-
mRNA_9626	scaffold_61	199738	199899	324	+	mRNA_9626	24.295	13.7712	22.2492	141.839	136.618	105.062	12.1023	6.50667	9.86259	43.4482	44.7823	36.3388	73.9724	-2.67327	8.46e-14	1.15e-12	DOWN		-	-	-
mRNA_12837	scaffold_138	15507	16116	516	+	mRNA_12837	40.4916	41.3135	19.4681	272.951	328.408	153.802	12.6652	12.2568	5.41869	52.4996	67.5941	33.4027	142.739	-2.88991	8.55e-14	1.16e-12	DOWN		-	-	-
mRNA_1610	scaffold_6	46122	47261	1626	-	mRNA_1610	41.3014	62.7354	37.082	263.415	316.586	185.212	4.09959	5.90643	3.2754	16.0784	20.6783	12.765	151.055	-2.4325	8.57e-14	1.16e-12	DOWN	hypothetical protein	-	-	-
mRNA_8562	scaffold_50	70236	71671	2394	+	mRNA_8562	3369.71	2870.53	2325.97	590.003	999.675	640.119	227.177	183.557	139.541	24.4597	44.3485	29.9645	1799.33	1.94257	8.6e-14	1.17e-12	UP	hypothetical protein	-	-	-
mRNA_10940	scaffold_82	47022	48786	2534	-	mRNA_10940	324.743	319.797	252.158	83.4347	85.3862	59.5712	20.6837	19.3197	14.2918	3.26785	3.5787	2.63451	187.515	1.97818	8.9e-14	1.21e-12	UP	Aldo/keto reductase	[GO:0005829:cytosol][GO:0005634:nucleus][GO:0032866:D-xylose:NADP reductase activity][GO:0032867:L-arabinose:NADP reductase activity][GO:0019568:arabinose catabolic process][GO:0042843:D-xylose catabolic process]	-	Uncharacterized protein OS=Botrytis paeoniae OX=278948 GN=BPAE_0139g00230 PE=4 SV=1
mRNA_2108	scaffold_8	66435	68331	2868	-	mRNA_2108	800.924	676.318	750.911	2487.55	3969.8	2125.07	45.0721	36.0998	37.6037	86.0822	147.006	83.0354	1801.76	-1.94535	9.03e-14	1.22e-12	DOWN	CNDP dipeptidase	[GO:0005829:cytosol][GO:0005634:nucleus][GO:0046872:metal ion binding][GO:0070573:metallodipeptidase activity][GO:0006751:glutathione catabolic process]	[ko00480:Glutathione metabolism]	-
mRNA_12379	scaffold_116	65055	67342	3342	-	mRNA_12379	6516.72	6422.72	6238.12	17604.7	13447.7	17308.1	314.716	294.202	268.083	522.81	427.351	580.382	11256.3	-1.33444	1e-13	1.35e-12	DOWN	PLP-dependent transferase	[GO:0032541:cortical endoplasmic reticulum][GO:0005783:endoplasmic reticulum][GO:0097038:perinuclear endoplasmic reticulum][GO:0016831:carboxy-lyase activity][GO:0042802:identical protein binding][GO:0030170:pyridoxal phosphate binding][GO:0008117:sphinganine-1-phosphate aldolase activity][GO:0001667:ameboidal-type cell migration][GO:0019722:calcium-mediated signaling][GO:0019752:carboxylic acid …	[ko00600:Sphingolipid metabolism][ko04071:Sphingolipid signaling pathway]	Uncharacterized protein OS=Malassezia vespertilionis OX=2020962 GN=MVES_002491 PE=4 SV=1
mRNA_760	scaffold_3	170144	170988	1320	-	mRNA_760	1524.91	1744.35	2134.07	7137.25	7013.49	4558.82	186.452	202.298	232.197	536.634	564.293	387.034	4018.81	-1.79192	1.01e-13	1.36e-12	DOWN	hypothetical protein	[GO:0031305:integral component of mitochondrial inner membrane][GO:0005746:mitochondrial respirasome][GO:0005739:mitochondrion][GO:0033617:mitochondrial respiratory chain complex IV assembly][GO:0010155:regulation of proton transport]	-	Proteasome endopeptidase complex OS=Bifiguratus adelaidae OX=1938954 GN=BZG36_01390 PE=3 SV=1
mRNA_7029	scaffold_36	211631	213301	2658	+	mRNA_7029	1279.54	942.561	888.114	246.728	294.254	142.971	77.695	54.2859	47.9883	9.21267	11.7574	6.02785	632.361	2.18763	1.06e-13	1.43e-12	UP	oxidoreductase	[GO:0005758:mitochondrial intermembrane space][GO:0005634:nucleus][GO:0010181:FMN binding][GO:0004460:L-lactate dehydrogenase (cytochrome) activity][GO:0004459:L-lactate dehydrogenase activity][GO:0050040:lactate 2-monooxygenase activity][GO:1990748:cellular detoxification][GO:0006089:lactate metabolic process][GO:0019516:lactate oxidation]	-	L-lactate permease OS=Beauveria bassiana D1-5 OX=1245745 GN=BBAD15_g3053 PE=3 SV=1
mRNA_1067	scaffold_4	147552	148424	1746	-	mRNA_1067	195.17	188.971	196.535	526.831	581.94	792.838	18.0411	16.5685	16.1665	29.9467	35.3979	50.8874	413.714	-1.71236	1.06e-13	1.43e-12	DOWN	hypothetical protein	[GO:0005829:cytosol][GO:0071885:N-terminal protein N-methyltransferase activity][GO:0008112:nicotinamide N-methyltransferase activity][GO:0016279:protein-lysine N-methyltransferase activity][GO:0018013:N-terminal peptidyl-glycine methylation][GO:0006769:nicotinamide metabolic process][GO:0018027:peptidyl-lysine dimethylation]	-	-
mRNA_7287	scaffold_38	239253	242712	5758	-	mRNA_7287	1056.83	1077.98	1355.35	3182.44	3010.85	2820.42	29.623	28.6596	33.8065	54.8542	55.5343	54.8925	2083.98	-1.36916	1.07e-13	1.44e-12	DOWN	hypothetical protein	[GO:0005634:nucleus][GO:0003677:DNA binding][GO:0000981:DNA-binding transcription factor activity, RNA polymerase II-specific][GO:0008270:zinc ion binding][GO:0006351:transcription, DNA-templated]	-	Protein priB OS=Sparassis crispa OX=139825 GN=SCP_1000360 PE=4 SV=1
mRNA_11229	scaffold_87	40494	42384	3360	-	mRNA_11229	96.37	173.67	231.763	23.8385	10.5091	12.9973	4.62912	7.91258	9.90662	0.704143	0.332177	0.433496	91.5246	3.40164	1.07e-13	1.44e-12	UP		-	-	-
mRNA_9423	scaffold_59	121314	122550	1800	-	mRNA_9423	2261.05	2289.84	2680.1	7119.37	5416.11	6455.35	202.737	194.745	213.846	392.546	319.565	401.899	4370.3	-1.39322	1.08e-13	1.45e-12	DOWN	hypothetical protein	[GO:0005623:cell][GO:0016021:integral component of membrane][GO:0005743:mitochondrial inner membrane][GO:0005739:mitochondrion][GO:0001409:guanine nucleotide transmembrane transporter activity][GO:0006879:cellular iron ion homeostasis][GO:0001408:guanine nucleotide transport][GO:0000002:mitochondrial genome maintenance][GO:0055085:transmembrane transport]	-	-
mRNA_8711	scaffold_51	213325	213917	978	+	mRNA_8711	1853.71	1774.19	1908.8	5702.17	4754.04	4127.74	305.913	277.711	280.312	578.659	516.26	472.981	3353.44	-1.39729	1.08e-13	1.45e-12	DOWN	hypothetical protein	[GO:0005829:cytosol][GO:0022627:cytosolic small ribosomal subunit][GO:0005730:nucleolus][GO:0005634:nucleus][GO:0003735:structural constituent of ribosome][GO:0002181:cytoplasmic translation][GO:0000028:ribosomal small subunit assembly][GO:0042254:ribosome biogenesis]	[ko03010:Ribosome]	-
mRNA_1036	scaffold_4	24646	30093	10032	-	mRNA_1036	1306.26	1701.51	1566.72	7799.96	3922.51	7394.41	21.0154	25.9644	22.4297	77.166	41.526	82.6011	3948.56	-2.06324	1.1e-13	1.47e-12	DOWN	hypothetical protein	[GO:0070971:endoplasmic reticulum exit site][GO:0005789:endoplasmic reticulum membrane][GO:0012507:ER to Golgi transport vesicle membrane][GO:0000139:Golgi membrane][GO:0006914:autophagy][GO:0048208:COPII vesicle coating][GO:0007029:endoplasmic reticulum organization][GO:0007030:Golgi organization][GO:0070863:positive regulation of protein exit from endoplasmic reticulum][GO:0070973:protein local…	-	-
mRNA_7034	scaffold_36	224721	225336	816	-	mRNA_7034	0	0	0.92705	265.799	382.267	64.9867	0	0	0.163168	32.3285	49.7532	8.92493	118.997	-9.63899	1.1e-13	1.48e-12	DOWN	hypothetical protein	[GO:0016787:hydrolase activity]	-	Versiconal hemiacetal acetate esterase OS=Dothistroma septosporum (strain NZE10 / CBS 128990) OX=675120 GN=Est1 PE=2 SV=1
mRNA_10169	scaffold_69	106879	108830	2654	+	mRNA_10169	967.75	917.313	963.205	3780.79	3914.63	2258.29	58.8515	52.9115	52.1242	141.385	156.651	95.3562	2133.66	-1.80499	1.11e-13	1.48e-12	DOWN	PAP2-domain-containing protein	[GO:0005783:endoplasmic reticulum][GO:0005789:endoplasmic reticulum membrane][GO:0000329:fungal-type vacuole membrane][GO:0016021:integral component of membrane][GO:0000810:diacylglycerol diphosphate phosphatase activity][GO:0008195:phosphatidate phosphatase activity][GO:0006644:phospholipid metabolic process]	[ko00561:Glycerolipid metabolism][ko00564:Glycerophospholipid metabolism]	Diacylglycerol pyrophosphate phosphatase 1 OS=Saccharomyces cerevisiae (strain ATCC 204508 / S288c) OX=559292 GN=DPP1 PE=1 SV=1
mRNA_11287	scaffold_88	46400	49239	4272	-	mRNA_11287	1567.03	2125.35	1848.54	728.266	610.84	662.865	59.2025	76.161	62.1468	16.9192	15.1859	17.3886	1257.15	1.46853	1.17e-13	1.56e-12	UP	hypothetical protein	-	-	-
mRNA_11742	scaffold_98	44055	44818	1424	-	mRNA_11742	440.549	462.865	673.966	1573.34	1852.22	2441.33	49.9321	49.7596	67.975	109.656	138.143	192.127	1240.71	-1.89598	1.2e-13	1.6e-12	DOWN	hypothetical protein	-	-	Transcription elongation factor S-II OS=Lentinula edodes OX=5353 GN=LENED_010131 PE=4 SV=1
mRNA_6286	scaffold_30	307879	308938	2014	-	mRNA_6286	918.35	847.692	1236.69	282.486	208.868	327.1	73.5943	64.4335	88.1904	13.9206	11.0143	18.2008	636.864	1.87308	1.23e-13	1.64e-12	UP	hypothetical protein	-	-	-
mRNA_5869	scaffold_28	13458	15514	3884	+	mRNA_5869	1158.87	1004.53	1034.59	354.002	363.877	451.658	48.1561	39.5929	38.2569	9.04581	9.9499	13.0317	727.921	1.45015	1.24e-13	1.65e-12	UP	hypothetical protein	-	-	-
mRNA_9378	scaffold_59	12536	13873	2250	+	mRNA_9378	1179.93	1281.48	1504.6	538.75	472.908	444.076	84.6385	87.1894	96.0419	23.7644	22.3223	22.118	903.625	1.44592	1.26e-13	1.68e-12	UP	hypothetical protein	-	-	Transcription initiation factor IIA large subunit OS=Termitomyces sp. J132 OX=1306850 GN=J132_06262 PE=4 SV=1
mRNA_4081	scaffold_17	344122	345278	2086	+	mRNA_4081	93.9405	169.845	156.672	9.5354	22.3318	15.1636	7.26833	12.4644	10.7869	0.453676	1.13698	0.814624	77.9146	3.16997	1.29e-13	1.72e-12	UP		-	-	-
mRNA_6503	scaffold_32	81468	83251	2888	+	mRNA_6503	783.918	765.83	738.859	238.385	320.527	257.781	43.8096	40.5946	36.744	8.19225	11.7872	10.0028	517.55	1.48825	1.38e-13	1.84e-12	UP	hypothetical protein	[GO:0005783:endoplasmic reticulum][GO:0003838:sterol 24-C-methyltransferase activity][GO:0006696:ergosterol biosynthetic process][GO:0032259:methylation][GO:0016126:sterol biosynthetic process]	[ko00100:Steroid biosynthesis]	-
mRNA_12338	scaffold_115	33492	34123	1264	+	mRNA_12338	379.002	322.858	421.808	1905.89	1946.81	989.964	48.3938	39.1018	47.928	149.648	163.576	87.7693	994.387	-2.10769	1.43e-13	1.89e-12	DOWN		-	-	-
mRNA_11550	scaffold_94	36155	37533	2220	+	mRNA_11550	340.939	230.285	160.38	36.9497	31.5272	46.5738	24.7868	15.8798	10.3757	1.65188	1.50826	2.35103	141.109	2.66449	1.49e-13	1.98e-12	UP	fungal hydrophobin	[GO:0005576:extracellular region][GO:0009277:fungal-type cell wall][GO:0005199:structural constituent of cell wall]	-	-
mRNA_9328	scaffold_58	123094	123638	936	-	mRNA_9328	103.659	117.82	165.015	15.495	22.3318	15.1636	17.8741	19.2698	25.3203	1.643	2.53391	1.8155	73.2473	2.87409	1.53e-13	2.02e-12	UP	hypothetical protein	-	-	-
mRNA_8887	scaffold_53	170948	173187	3736	-	mRNA_8887	1697.41	1836.92	1907.87	4551.96	3873.91	4210.06	73.3289	75.2691	73.3438	120.924	110.125	126.285	3013.02	-1.2154	1.55e-13	2.05e-12	DOWN	hypothetical protein	[GO:0071013:catalytic step 2 spliceosome][GO:0005737:cytoplasm][GO:0005634:nucleus][GO:0071014:post-mRNA release spliceosomal complex][GO:0005686:U2 snRNP][GO:0071004:U2-type prespliceosome][GO:0003723:RNA binding][GO:0000398:mRNA splicing, via spliceosome][GO:0000245:spliceosomal complex assembly]	[ko03040:Spliceosome]	-
mRNA_6688	scaffold_33	277106	279789	4750	+	mRNA_6688	1857.76	1832.33	1852.25	628.144	731.694	825.331	63.1234	59.0532	56.005	13.1246	16.3599	19.4717	1287.92	1.34236	1.58e-13	2.08e-12	UP	hypothetical protein	-	-	-
mRNA_10603	scaffold_76	37821	41106	5566	+	mRNA_10603	1161.3	1267.71	1372.96	3934.54	2968.81	4633.55	33.6741	34.8667	35.4272	70.1572	56.6479	93.2913	2556.48	-1.60173	1.62e-13	2.14e-12	DOWN	hypothetical protein	[GO:0000178:exosome (RNase complex)][GO:1990251:Mmi1 nuclear focus][GO:0000790:nuclear chromatin][GO:0000176:nuclear exosome (RNase complex)][GO:0005730:nucleolus][GO:0005654:nucleoplasm][GO:0005634:nucleus][GO:0000175:3'-5'-exoribonuclease activity][GO:0004532:exoribonuclease activity][GO:0000166:nucleotide binding][GO:0003727:single-stranded RNA binding][GO:0000467:exonucleolytic trimming to ge…	[ko03018:RNA degradation]	Exosome complex exonuclease RRP6 OS=Saccharomyces cerevisiae (strain ATCC 204508 / S288c) OX=559292 GN=RRP6 PE=1 SV=1
mRNA_1712	scaffold_6	309668	311017	2700	+	mRNA_1712	419.493	436.087	372.674	1631.75	1236.13	2797.68	25.0759	24.7254	19.8238	59.9805	48.6233	116.119	1148.97	-2.20574	1.62e-13	2.14e-12	DOWN	transcriptional regulator	-	-	-
mRNA_892	scaffold_3	502025	503009	1760	+	mRNA_892	56.6883	93.338	106.611	421.941	313.958	389.92	5.19848	8.11855	8.69982	23.7936	18.9454	24.8275	230.41	-2.13587	1.65e-13	2.17e-12	DOWN	hypothetical protein	-	-	-
mRNA_956	scaffold_3	663285	664472	1950	-	mRNA_956	543.397	670.962	632.248	1715.18	1458.13	1544.52	44.9758	52.674	46.5666	87.2964	79.4158	88.7623	1094.07	-1.35331	1.65e-13	2.17e-12	DOWN	hypothetical protein	[GO:0005634:nucleus][GO:0005681:spliceosomal complex][GO:0005686:U2 snRNP][GO:0003723:RNA binding][GO:0000398:mRNA splicing, via spliceosome][GO:0000245:spliceosomal complex assembly]	-	-
mRNA_4609	scaffold_20	279364	280463	2088	+	mRNA_4609	447.837	394.009	431.078	1090.61	1212.48	979.133	34.6167	28.8874	29.6515	51.8395	61.6722	52.5511	759.192	-1.36631	1.67e-13	2.19e-12	DOWN	hypothetical protein	-	-	-
mRNA_8895	scaffold_53	185430	188692	5328	+	mRNA_8895	1286.82	1292.2	1492.55	4908.35	3255.18	5671.17	38.9808	37.1276	40.2334	91.4308	64.8867	119.283	2984.38	-1.76491	1.67e-13	2.19e-12	DOWN	glycosyltransferase family 39 protein	[GO:0097582:dolichyl-phosphate-mannose-protein mannosyltransferase Pmt1p-Pmt2p dimer complex][GO:0097584:dolichyl-phosphate-mannose-protein mannosyltransferase Pmt5p-Pmt2p dimer complex][GO:0005783:endoplasmic reticulum][GO:0005789:endoplasmic reticulum membrane][GO:0016021:integral component of membrane][GO:0004169:dolichyl-phosphate-mannose-protein mannosyltransferase activity][GO:0071712:ER-as…	[ko00514:Other types of O-glycan biosynthesis][ko00515:Mannose type O-glycan biosynthesis]	Dolichyl-phosphate-mannose--protein mannosyltransferase 6 OS=Candida albicans (strain SC5314 / ATCC MYA-2876) OX=237561 GN=PMT6 PE=2 SV=1
mRNA_5375	scaffold_24	441567	445490	6582	+	mRNA_5375	856.803	885.946	900.166	2532.84	1924.47	2648.21	21.0096	20.6055	19.642	38.1919	31.0526	45.0884	1624.74	-1.42713	1.69e-13	2.22e-12	DOWN	kinase-like protein	[GO:0005737:cytoplasm][GO:0016020:membrane][GO:0005634:nucleus][GO:0005802:trans-Golgi network][GO:0004430:1-phosphatidylinositol 4-kinase activity][GO:0005524:ATP binding][GO:0006897:endocytosis][GO:0046854:phosphatidylinositol phosphorylation][GO:0048015:phosphatidylinositol-mediated signaling][GO:0042998:positive regulation of Golgi to plasma membrane protein transport][GO:0050714:positive reg…	[ko00562:Inositol phosphate metabolism][ko04070:Phosphatidylinositol signaling system]	Phosphatidylinositol 4-kinase PIK1a OS=Metarhizium rileyi RCEF 4871 OX=1081105 GN=NOR_06601 PE=3 SV=1
mRNA_9895	scaffold_65	131054	132600	2464	-	mRNA_9895	327.982	450.624	248.449	22.6466	68.309	51.9894	21.4835	27.9967	14.4817	0.912185	2.94429	2.36453	195	2.8492	1.69e-13	2.22e-12	UP	hypothetical protein	-	-	-
mRNA_3691	scaffold_15	342508	343704	1824	+	mRNA_3691	1240.66	1282.25	1456.4	3373.15	3289.34	2898.41	109.78	107.617	114.677	183.54	191.526	178.076	2256.7	-1.26475	1.74e-13	2.27e-12	DOWN	hypothetical protein	[GO:0005681:spliceosomal complex][GO:0006397:mRNA processing][GO:0008380:RNA splicing]	[ko03040:Spliceosome]	-
mRNA_4896	scaffold_22	80034	81979	3422	+	mRNA_4896	1156.44	1438.32	1715.04	246.728	353.368	462.489	54.543	64.3442	71.9808	7.15584	10.9671	15.1458	895.399	2.01908	1.74e-13	2.28e-12	UP	hypothetical protein	[GO:0005623:cell][GO:0005737:cytoplasm][GO:0005634:nucleus][GO:0005507:copper ion binding][GO:0001228:DNA-binding transcription activator activity, RNA polymerase II-specific][GO:0000978:RNA polymerase II proximal promoter sequence-specific DNA binding][GO:0006878:cellular copper ion homeostasis][GO:0006879:cellular iron ion homeostasis][GO:0035874:cellular response to copper ion starvation][GO:0…	-	Copper-fist domain-containing protein OS=Sparassis crispa OX=139825 GN=SCP_0115420 PE=4 SV=1
mRNA_4878	scaffold_22	39317	40778	2496	+	mRNA_4878	624.381	383.298	346.717	106.081	101.15	68.2361	40.3739	23.5085	19.9504	4.21809	4.30392	3.06365	271.644	2.30084	1.83e-13	2.39e-12	UP	hypothetical protein	-	-	Uncharacterized protein OS=Verticillium longisporum OX=100787 GN=BN1723_014559 PE=4 SV=1
mRNA_11858	scaffold_101	22400	23461	2004	+	mRNA_11858	324.743	301.436	158.526	50.0608	39.409	44.4076	26.154	23.0266	11.3612	2.47926	2.08854	2.4833	153.097	2.55108	1.86e-13	2.42e-12	UP	hypothetical protein	-	-	-
mRNA_4323	scaffold_18	485456	486751	2280	-	mRNA_4323	289.92	338.159	279.969	1919	817.08	1599.76	20.5229	22.7049	17.6359	83.5336	38.0604	78.6302	873.981	-2.25547	1.88e-13	2.45e-12	DOWN	hypothetical protein	-	-	-
mRNA_1080	scaffold_4	177998	179727	3240	+	mRNA_1080	1192.88	1258.53	1640.88	497.033	471.595	385.588	59.4222	59.4638	72.7366	15.2251	15.4585	13.3367	907.752	1.59581	1.91e-13	2.49e-12	UP		-	-	-
mRNA_11340	scaffold_89	50021	51117	1848	+	mRNA_11340	365.234	331.273	326.322	89.3944	116.913	111.561	31.8981	27.4421	25.361	4.80098	6.71903	6.76517	223.45	1.6869	2.05e-13	2.66e-12	UP	hypothetical protein	-	-	-
mRNA_10405	scaffold_73	19192	20898	3160	-	mRNA_10405	323.123	347.34	450.546	1362.37	968.148	1414.54	16.5035	16.8268	20.4774	42.7887	32.5386	50.1649	811.012	-1.74144	2.11e-13	2.74e-12	DOWN	ATP11-domain-containing protein	-	-	-
mRNA_9431	scaffold_59	141820	143238	2360	-	mRNA_9431	309.356	303.731	355.06	83.4347	80.1317	111.561	21.1564	19.702	21.6079	3.50878	3.60609	5.29747	207.212	1.81041	2.15e-13	2.8e-12	UP	hypothetical protein	-	-	-
mRNA_1670	scaffold_6	197030	199375	4460	+	mRNA_1670	641.387	436.852	465.379	147.799	132.677	85.5659	23.2103	14.9945	14.9863	3.28895	3.1594	2.14999	318.277	2.07909	2.18e-13	2.82e-12	UP	STE3-domain-containing protein	[GO:0016021:integral component of membrane][GO:0004933:mating-type a-factor pheromone receptor activity][GO:0019236:response to pheromone]	-	-
mRNA_9327	scaffold_58	119515	122415	2762	-	mRNA_9327	796.875	740.583	723.099	1812.92	1827.26	2385.01	46.5653	41.0472	37.6007	65.1442	70.2622	96.7692	1380.96	-1.41452	2.19e-13	2.83e-12	DOWN	hypothetical protein	-	-	-
mRNA_10083	scaffold_68	95441	97358	3610	+	mRNA_10083	195.979	206.568	163.161	48.8689	44.6636	34.6596	8.76191	8.75968	6.49128	1.34353	1.31398	1.07594	115.65	2.14686	2.23e-13	2.88e-12	UP		-	-	-
mRNA_12516	scaffold_121	50886	54360	5010	-	mRNA_12516	531.25	625.058	564.574	1514.94	1324.14	1370.14	17.1142	19.0992	16.1847	30.0108	28.0699	30.6476	988.35	-1.29025	2.28e-13	2.94e-12	DOWN	DNA repair helicase	[GO:0005829:cytosol][GO:0000112:nucleotide-excision repair factor 3 complex][GO:0005634:nucleus][GO:0000439:transcription factor TFIIH core complex][GO:0005675:transcription factor TFIIH holo complex][GO:0051539:4 iron, 4 sulfur cluster binding][GO:0043139:5'-3' DNA helicase activity][GO:0005524:ATP binding][GO:0003684:damaged DNA binding][GO:0046872:metal ion binding][GO:0016251:RNA polymerase I…	[ko03022:Basal transcription factors][ko03420:Nucleotide excision repair]	Transcription factor TFIIH complex subunit Rad15 OS=Coprinellus micaceus OX=71717 GN=FA13DRAFT_1732764 PE=4 SV=1
mRNA_10619	scaffold_76	88191	89808	2884	-	mRNA_10619	912.681	816.325	952.081	2021.5	2342.21	2076.33	51.0763	43.3312	47.4133	69.5666	86.253	80.6808	1520.19	-1.26438	2.32e-13	3e-12	DOWN	hypothetical protein	-	-	-
mRNA_4745	scaffold_21	140534	141982	2672	+	mRNA_4745	576.601	497.293	440.349	72.7074	72.2499	151.636	34.8285	28.491	23.6691	2.70062	2.87174	6.35968	301.806	2.34666	2.33e-13	3.01e-12	UP	hypothetical protein	-	-	-
mRNA_12812	scaffold_136	21609	22798	2248	+	mRNA_12812	80.9832	71.1511	78.7993	5.95962	2.62727	2.16622	5.81426	4.84527	5.0344	0.263114	0.124123	0.107988	40.2811	4.42944	2.37e-13	3.06e-12	UP		-	-	-
mRNA_9768	scaffold_63	141699	143131	2030	+	mRNA_9768	36.4425	54.3196	32.4468	497.033	1058.79	161.384	2.89739	4.09632	2.2956	24.3002	55.3933	8.9091	306.736	-3.79781	2.41e-13	3.1e-12	DOWN	NAD(P)-binding protein	[GO:0016491:oxidoreductase activity]	-	Uncharacterized protein OS=Aspergillus ustus OX=40382 GN=HK57_00181 PE=4 SV=1
mRNA_9864	scaffold_64	211990	213417	2096	+	mRNA_9864	17.0065	28.3074	12.0517	118.001	162.891	125.641	1.30954	2.06748	0.825804	5.58746	8.2537	6.71754	77.3163	-2.81087	2.45e-13	3.15e-12	DOWN		-	-	-
mRNA_7430	scaffold_39	276154	282804	11184	-	mRNA_7430	1302.21	1453.62	1626.97	4930.99	3435.15	4120.16	18.7923	19.897	20.8932	43.7581	32.6207	41.2845	2811.52	-1.51064	2.45e-13	3.15e-12	DOWN	hypothetical protein	[GO:0005829:cytosol][GO:0005634:nucleus][GO:1990112:RQC complex][GO:0043023:ribosomal large subunit binding][GO:0061630:ubiquitin protein ligase activity][GO:0008270:zinc ion binding][GO:0043161:proteasome-mediated ubiquitin-dependent protein catabolic process][GO:0070647:protein modification by small protein conjugation or removal][GO:0072344:rescue of stalled ribosome][GO:1990116:ribosome-assoc…	-	-
mRNA_7867	scaffold_43	178278	178893	912	-	mRNA_7867	270.484	325.153	417.173	63.172	95.8953	50.9063	47.8677	54.579	65.6966	6.87466	11.1673	6.25528	203.797	2.27609	2.54e-13	3.27e-12	UP	histone-fold-containing protein	[GO:0008622:epsilon DNA polymerase complex][GO:0043596:nuclear replication fork][GO:0046982:protein heterodimerization activity][GO:1902983:DNA strand elongation involved in mitotic DNA replication][GO:0070869:heterochromatin assembly involved in chromatin silencing][GO:1902975:mitotic DNA replication initiation]	[ko00230:Purine metabolism][ko00240:Pyrimidine metabolism][ko03030:DNA replication][ko03410:Base excision repair][ko03420:Nucleotide excision repair]	Putative transcription factor C16C4.22 OS=Grifola frondosa OX=5627 GN=A0H81_11353 PE=4 SV=1
mRNA_12026	scaffold_105	26527	27798	2328	-	mRNA_12026	313.405	281.544	319.832	92.9701	43.3499	61.7374	21.7279	18.5138	19.7315	3.96353	1.97765	2.97191	185.473	2.20393	2.67e-13	3.42e-12	UP	hypothetical protein	[GO:0005737:cytoplasm][GO:0005634:nucleus][GO:0004407:histone deacetylase activity][GO:0046872:metal ion binding][GO:0070403:NAD+ binding][GO:0017136:NAD-dependent histone deacetylase activity][GO:0016740:transferase activity][GO:0030447:filamentous growth][GO:0044182:filamentous growth of a population of unicellular organisms][GO:0071572:histone H3-K56 deacetylation][GO:1900429:negative regulati…	[ko00760:Nicotinate and nicotinamide metabolism]	Deacetylase sirtuin-type domain-containing protein (Fragment) OS=Chaetothyriales sp. CBS 132003 OX=2249419 GN=DV737_g3763 PE=4 SV=1
mRNA_6666	scaffold_33	221337	222090	1392	-	mRNA_6666	187.071	183.616	132.568	610.265	539.904	953.139	21.6902	20.1931	13.678	43.5112	41.1928	76.7339	434.427	-2.06273	2.68e-13	3.43e-12	DOWN	hypothetical protein	-	-	-
mRNA_10898	scaffold_81	107120	107641	948	+	mRNA_10898	839.796	924.964	974.33	2555.49	2026.94	2271.29	142.975	149.365	147.611	267.539	227.078	268.493	1598.8	-1.32347	2.72e-13	3.48e-12	DOWN	hypothetical protein	-	-	-
mRNA_4398	scaffold_19	212505	214697	3486	+	mRNA_4398	96.37	166.019	112.173	7.15155	15.7636	17.3298	4.4618	7.29061	4.6215	0.203608	0.480255	0.557104	69.1345	3.2168	2.74e-13	3.5e-12	UP	hypothetical protein	[GO:0016021:integral component of membrane][GO:0055085:transmembrane transport]	-	Fungal specific transcription factor domain-containing protein OS=Pyrenophora tritici-repentis OX=45151 GN=Ptr86124_00001 PE=4 SV=1
mRNA_6037	scaffold_29	66433	71365	5200	-	mRNA_6037	1624.52	1586.75	1705.77	4517.39	3967.17	3502.78	50.4218	46.7129	47.1129	86.2196	81.0255	75.4884	2817.4	-1.28566	2.8e-13	3.58e-12	DOWN	OPT oligopeptide transporter	[GO:0005783:endoplasmic reticulum][GO:0005789:endoplasmic reticulum membrane][GO:0005887:integral component of plasma membrane][GO:0005886:plasma membrane][GO:0031520:plasma membrane of cell tip][GO:0034634:glutathione transmembrane transporter activity][GO:0035673:oligopeptide transmembrane transporter activity][GO:0098709:glutathione import across plasma membrane][GO:0034775:glutathione transme…	-	C6 transcription factor OS=Aspergillus niger OX=5061 GN=ABL_04695 PE=4 SV=1
mRNA_8201	scaffold_46	192037	194051	3052	+	mRNA_8201	423.542	513.359	475.577	2219.36	2691.64	1221.75	22.3979	25.7495	22.3799	72.1714	93.6647	44.8609	1257.54	-2.11793	2.85e-13	3.63e-12	DOWN	hypothetical protein	-	-	Fungal_trans domain-containing protein OS=Moniliophthora roreri OX=221103 GN=WG66_5822 PE=4 SV=1
mRNA_5521	scaffold_25	354984	356622	2680	-	mRNA_5521	322.313	283.074	271.626	82.2428	80.1317	98.5632	19.4106	16.1696	14.5565	3.04568	3.17551	4.12145	189.658	1.74635	2.98e-13	3.8e-12	UP		-	-	-
mRNA_9487	scaffold_60	60943	62480	2626	+	mRNA_9487	710.223	612.817	768.525	1734.25	1624.97	1827.21	43.6511	35.7248	42.0325	65.5448	65.7194	77.9765	1213	-1.31083	3.06e-13	3.9e-12	DOWN	hypothetical protein	[GO:0016021:integral component of membrane][GO:0005743:mitochondrial inner membrane][GO:0015228:coenzyme A transmembrane transporter activity][GO:1990559:mitochondrial coenzyme A transmembrane transport]	-	Fungal_trans domain-containing protein OS=Gymnopilus dilepis OX=231916 GN=CVT26_008181 PE=3 SV=1
mRNA_11482	scaffold_92	46448	47988	2438	-	mRNA_11482	399.247	540.136	543.252	116.809	169.459	113.727	26.4304	33.9158	32.0029	4.75513	7.38201	5.22756	313.772	1.89333	3.07e-13	3.9e-12	UP	hypothetical protein	-	-	-
mRNA_1744	scaffold_6	409232	410340	1902	+	mRNA_1744	812.262	762.005	808.388	2337.36	2017.74	1750.31	68.9257	61.331	61.0423	121.966	112.668	103.127	1414.68	-1.35748	3.11e-13	3.96e-12	DOWN	hypothetical protein	[GO:0005730:nucleolus][GO:0005634:nucleus][GO:0005673:transcription factor TFIIE complex][GO:0003677:DNA binding][GO:0016251:RNA polymerase II general transcription initiation factor activity][GO:0006367:transcription initiation from RNA polymerase II promoter]	[ko03022:Basal transcription factors]	Transcription initiation factor IIE subunit beta OS=Sparassis crispa OX=139825 GN=SCP_1003700 PE=3 SV=1
mRNA_12115	scaffold_108	19505	21121	2238	-	mRNA_12115	1046.3	1148.36	1190.33	3023.91	2418.4	2933.07	75.4559	78.5511	76.3888	134.101	114.766	146.87	1960.06	-1.30726	3.12e-13	3.96e-12	DOWN	hypothetical protein	-	-	-
mRNA_7808	scaffold_43	41061	45762	7972	+	mRNA_7808	813.881	933.38	1041.08	2754.54	2247.63	2304.86	16.4774	17.9235	18.7559	34.2928	29.9434	32.4002	1682.56	-1.39018	3.19e-13	4.05e-12	DOWN	P-loop containing nucleoside triphosphate hydrolase protein	[GO:0030686:90S preribosome][GO:0005739:mitochondrion][GO:0005730:nucleolus][GO:0005654:nucleoplasm][GO:0005634:nucleus][GO:0032040:small-subunit processome][GO:0005524:ATP binding][GO:0003723:RNA binding][GO:0003724:RNA helicase activity][GO:0000462:maturation of SSU-rRNA from tricistronic rRNA transcript (SSU-rRNA, 5.8S rRNA, LSU-rRNA)][GO:0042254:ribosome biogenesis][GO:0031167:rRNA methylatio…	-	Uncharacterized protein OS=Absidia glauca OX=4829 GN=ABSGL_09726.1 scaffold 11617 PE=4 SV=1
mRNA_8651	scaffold_51	62222	64088	2852	+	mRNA_8651	711.843	924.199	880.698	2466.09	2020.37	2854	40.2838	49.6077	44.3505	85.8186	75.2359	112.144	1642.87	-1.54458	3.21e-13	4.07e-12	DOWN	AAA-domain-containing protein	[GO:0016021:integral component of membrane][GO:0005741:mitochondrial outer membrane][GO:0005739:mitochondrion][GO:0005778:peroxisomal membrane][GO:0005524:ATP binding][GO:0016887:ATPase activity][GO:0006626:protein targeting to mitochondrion]	-	Fungal specific transcription factor domain family protein OS=Aspergillus niger OX=5061 GN=ATCC64974_870 PE=3 SV=1
mRNA_5041	scaffold_23	29879	31273	2382	-	mRNA_5041	8563.98	5991.99	6075.89	389.759	161.577	66.0698	580.269	385.09	366.344	16.2396	7.20413	3.10836	3541.54	5.06283	3.28e-13	4.15e-12	UP	hypothetical protein	-	-	-
mRNA_3461	scaffold_14	226829	228980	4196	+	mRNA_3461	779.059	801.789	876.99	2457.75	2042.7	1857.54	29.9661	29.2521	30.0179	58.1331	51.7027	49.6103	1469.3	-1.37131	3.41e-13	4.31e-12	DOWN	hypothetical protein	-	-	-
mRNA_12737	scaffold_132	24060	25605	2604	+	mRNA_12737	1345.13	1520.18	1916.21	9490.11	4475.55	6435.85	83.3718	89.3693	105.688	361.702	182.536	276.972	4197.17	-2.0933	3.58e-13	4.52e-12	DOWN	hypothetical protein	-	-	-
mRNA_6965	scaffold_36	54126	56556	4356	-	mRNA_6965	140.911	147.658	134.422	390.951	740.889	548.055	5.22098	5.18921	4.43205	8.90751	18.0638	14.0996	350.481	-1.98853	3.65e-13	4.6e-12	DOWN	hypothetical protein	-	-	-
mRNA_7861	scaffold_43	163381	164144	1418	+	mRNA_7861	14.577	1.53013	13.9058	611.457	863.057	369.341	1.65915	0.165191	1.40845	42.7968	64.6409	29.1892	312.311	-5.94857	3.77e-13	4.75e-12	DOWN		-	-	-
mRNA_7841	scaffold_43	112826	115496	4406	-	mRNA_7841	3492	1970.81	1914.36	654.367	579.313	386.671	127.916	68.4751	62.4023	14.74	13.9641	9.83484	1499.59	2.18735	3.78e-13	4.75e-12	UP	subtilisin-like protein	[GO:0005576:extracellular region][GO:0005615:extracellular space][GO:0046872:metal ion binding][GO:0004252:serine-type endopeptidase activity][GO:0006508:proteolysis]	[ko04142:Lysosome]	Aorsin OS=Grifola frondosa OX=5627 GN=aorO_3 PE=4 SV=1
mRNA_8423	scaffold_48	251168	254046	3536	+	mRNA_8423	1573.5	1563.79	1808.68	4208.69	4345.5	3534.19	71.821	67.7018	73.4632	118.129	130.518	112.008	2839.06	-1.28935	4.06e-13	5.11e-12	DOWN	hypothetical protein	[GO:0000139:Golgi membrane][GO:0016021:integral component of membrane][GO:0005459:UDP-galactose transmembrane transporter activity][GO:0097624:UDP-galactose transmembrane import into Golgi lumen]	-	-
mRNA_10191	scaffold_69	147411	148629	1866	-	mRNA_10191	661.633	626.589	563.647	215.738	231.2	248.033	57.227	51.4048	43.3827	11.4746	13.1589	14.8959	424.473	1.41372	4.14e-13	5.2e-12	UP	plant expansin	-	-	-
mRNA_10908	scaffold_81	141204	143749	4114	-	mRNA_10908	338.51	388.653	399.559	113.233	130.05	85.5659	13.2801	14.4621	13.9488	2.73168	3.35729	2.33081	242.595	1.78074	4.21e-13	5.28e-12	UP	hypothetical protein	-	-	-
mRNA_7196	scaffold_37	327927	329558	2522	-	mRNA_7196	411.395	367.231	413.464	126.344	137.932	90.9814	26.3275	22.2909	23.5459	4.972	5.80848	4.04276	257.891	1.75032	4.26e-13	5.34e-12	UP		-	-	-
mRNA_1684	scaffold_6	235736	237476	3366	-	mRNA_1684	468.893	436.087	396.778	87.0105	94.5816	151.636	22.483	19.8332	16.9299	2.56554	2.98426	5.04844	272.498	1.96173	4.33e-13	5.42e-12	UP	hypothetical protein	-	-	Transcription factor OS=Ganoderma sinense ZZ0214-1 OX=1077348 GN=GSI_06418 PE=4 SV=1
mRNA_615	scaffold_2	653808	655366	2520	+	mRNA_615	276.153	312.912	286.459	764.024	679.149	818.833	17.6866	19.0088	16.3261	30.0904	28.6226	36.4137	522.921	-1.36959	4.4e-13	5.51e-12	DOWN	hypothetical protein	-	[ko04144:Endocytosis]	-
mRNA_5078	scaffold_23	128072	130009	3136	-	mRNA_5078	374.952	407.78	330.03	110.849	89.3271	128.89	19.2973	19.9059	15.1147	3.50814	3.02518	4.6059	240.305	1.75439	4.49e-13	5.61e-12	UP	hypothetical protein	[GO:0008171:O-methyltransferase activity][GO:0032259:methylation]	-	Fungal specific transcription factor domain family protein OS=Aspergillus niger OX=5061 GN=ATCC64974_11380 PE=4 SV=1
mRNA_5281	scaffold_24	212521	213738	2226	+	mRNA_5281	877.858	828.566	908.509	2585.28	2099.19	1970.18	63.6495	56.9816	58.6173	115.267	100.154	99.1862	1544.93	-1.3477	4.55e-13	5.68e-12	DOWN	hypothetical protein	-	-	-
mRNA_2604	scaffold_10	190032	193012	5118	+	mRNA_2604	3638.58	3843.69	3880.63	10752.4	8849.95	14346.9	114.743	114.969	108.899	208.509	183.647	314.143	7552.02	-1.57912	4.68e-13	5.84e-12	DOWN	hypothetical protein	[GO:0005934:cellular bud tip][GO:0010008:endosome membrane][GO:0031234:extrinsic component of cytoplasmic side of plasma membrane][GO:0005794:Golgi apparatus][GO:0005634:nucleus][GO:0000151:ubiquitin ligase complex][GO:0035091:phosphatidylinositol binding][GO:0043130:ubiquitin binding][GO:0061630:ubiquitin protein ligase activity][GO:0004842:ubiquitin-protein transferase activity][GO:0034644:cell…	[ko04120:Ubiquitin mediated proteolysis][ko04144:Endocytosis][ko04530:Tight junction]	E3 ubiquitin-protein ligase TOM1 OS=Saccharomyces cerevisiae (strain ATCC 204508 / S288c) OX=559292 GN=TOM1 PE=1 SV=1
mRNA_7076	scaffold_37	19545	20682	1806	-	mRNA_7076	885.957	911.958	1160.67	2804.6	2515.61	2406.68	79.1754	77.3019	92.3021	154.125	147.934	149.338	1780.91	-1.38539	4.69e-13	5.85e-12	DOWN	hypothetical protein	-	-	-
mRNA_1844	scaffold_7	65647	68529	5430	-	mRNA_1844	1294.92	1050.43	854.74	327.779	382.267	332.515	38.4892	29.6143	22.6077	5.99105	7.47673	6.8625	707.11	1.6189	4.79e-13	5.97e-12	UP	hypothetical protein	-	-	Pkinase_fungal domain-containing protein OS=Ganoderma sinense ZZ0214-1 OX=1077348 GN=GSI_05189 PE=4 SV=1
mRNA_12860	scaffold_140	2516	3418	1696	-	mRNA_12860	44.5408	66.5607	64.8935	194.284	302.136	333.599	4.23865	6.00793	5.49537	11.3693	18.92	22.0429	167.669	-2.23859	4.88e-13	6.08e-12	DOWN		-	-	-
mRNA_11560	scaffold_94	58832	59939	1482	+	mRNA_11560	365.234	477.401	378.237	39.3335	97.2089	27.0778	39.7758	49.3137	36.6553	2.63412	6.96629	2.04755	230.749	2.91016	4.92e-13	6.12e-12	UP		-	-	-
mRNA_1050	scaffold_4	75513	83744	14040	-	mRNA_1050	1164.54	1417.67	1305.29	4373.17	2964.87	3738.9	13.387	15.4575	13.3524	30.9137	22.4276	29.8433	2494.07	-1.51071	4.96e-13	6.16e-12	DOWN	hypothetical protein	-	-	-
mRNA_9667	scaffold_62	52973	55459	4434	-	mRNA_9667	529.63	635.769	739.786	2621.04	1623.65	3008.89	19.2785	21.9501	23.9625	58.6678	38.8903	76.0467	1526.46	-1.9293	5.01e-13	6.21e-12	DOWN	ubiquitin binding protein	[GO:0010008:endosome membrane][GO:0046872:metal ion binding][GO:0006886:intracellular protein transport]	[ko04144:Endocytosis][ko04145:Phagosome]	-
mRNA_7086	scaffold_37	33762	36878	5490	-	mRNA_7086	501.286	472.81	440.349	1162.13	1367.49	1084.2	14.737	13.184	11.5198	21.0089	26.4543	22.1312	838.043	-1.35254	5.18e-13	6.42e-12	DOWN	hypothetical protein	[GO:0005619:ascospore wall][GO:0005829:cytosol][GO:0005634:nucleus][GO:0005628:prospore membrane][GO:0030476:ascospore wall assembly][GO:1902657:protein localization to prospore membrane]	-	-
mRNA_3210	scaffold_13	115271	116079	1176	-	mRNA_3210	207.317	281.544	294.802	72.7074	35.4681	44.4076	28.4527	36.6498	36.0035	6.1361	3.20313	4.23175	156.041	2.35797	5.33e-13	6.59e-12	UP	hypothetical protein	-	-	-
mRNA_11888	scaffold_101	82697	82972	552	-	mRNA_11888	272.913	259.357	235.471	82.2428	63.0544	49.8232	79.7961	71.927	61.266	14.787	12.1317	10.1149	160.477	1.97936	5.47e-13	6.77e-12	UP	hypothetical protein	-	-	-
mRNA_2200	scaffold_8	306887	307772	1656	-	mRNA_2200	353.087	457.509	385.653	141.839	115.6	107.228	34.4125	42.2934	33.4471	8.50074	7.4138	7.25635	260.153	1.71485	5.61e-13	6.93e-12	UP		-	-	-
mRNA_10709	scaffold_77	151369	154600	5082	+	mRNA_10709	952.363	1115.47	1195.89	2890.42	2452.55	2729.44	30.2457	33.6012	33.7971	56.4478	51.254	60.1879	1889.36	-1.30677	5.63e-13	6.95e-12	DOWN	hypothetical protein	[GO:0000243:commitment complex][GO:0005634:nucleus][GO:0005685:U1 snRNP][GO:0071004:U2-type prespliceosome][GO:0003723:RNA binding][GO:0000395:mRNA 5'-splice site recognition][GO:0000398:mRNA splicing, via spliceosome]	[ko03040:Spliceosome]	-
mRNA_4160	scaffold_18	58878	59228	504	+	mRNA_4160	101.229	140.772	155.744	526.831	390.149	487.4	32.4168	42.7581	44.3817	103.744	82.2137	108.374	300.354	-1.82191	5.76e-13	7.11e-12	DOWN	hypothetical protein	-	-	-
mRNA_3789	scaffold_16	48397	49582	1674	-	mRNA_3789	209.747	183.616	235.471	731.842	526.767	666.114	20.2225	16.7914	20.2024	43.3893	33.4201	44.5926	425.593	-1.61568	5.8e-13	7.14e-12	DOWN	hypothetical protein	-	-	-
mRNA_219	scaffold_1	582086	583827	3050	-	mRNA_219	346.608	414.665	356.914	118.001	135.304	105.062	18.3415	20.8128	16.8068	3.83977	4.71146	3.86025	246.092	1.64488	5.81e-13	7.16e-12	UP	hypothetical protein	-	-	-
mRNA_2897	scaffold_11	429139	437411	11376	+	mRNA_2897	2737.23	2827.68	2652.29	17913.4	21165.3	6948.16	38.8345	38.0517	33.4852	156.283	197.596	68.4464	9040.68	-2.48571	5.91e-13	7.26e-12	DOWN	hypothetical protein	[GO:0005829:cytosol][GO:0004034:aldose 1-epimerase activity][GO:0030246:carbohydrate binding][GO:0003978:UDP-glucose 4-epimerase activity][GO:0019388:galactose catabolic process][GO:0033499:galactose catabolic process via UDP-galactose][GO:0006012:galactose metabolic process][GO:0042125:protein galactosylation]	-	THO complex subunit 1 transcription elongation factor-domain-containing protein OS=Crucibulum laeve OX=68775 GN=BDQ12DRAFT_719996 PE=4 SV=1
mRNA_12107	scaffold_107	77253	78161	1690	+	mRNA_12107	59.9276	87.9825	108.465	3.57577	7.8818	4.33245	5.72316	7.96971	9.21773	0.209993	0.495317	0.287288	45.3608	4.04109	5.97e-13	7.33e-12	UP	hypothetical protein	-	-	-
mRNA_274	scaffold_1	749693	751186	2662	+	mRNA_274	474.562	513.359	678.601	3945.27	2208.22	1748.14	28.7727	29.522	36.6124	147.092	88.1004	73.5934	1594.69	-2.24563	6.06e-13	7.44e-12	DOWN	hypothetical protein	-	-	-
mRNA_7108	scaffold_37	81793	83307	2828	-	mRNA_7108	307.736	378.707	297.583	852.226	860.43	1067.95	17.5628	20.5002	15.113	29.9087	32.3132	42.3196	627.439	-1.49824	6.09e-13	7.47e-12	DOWN	hypothetical protein	-	-	-
mRNA_8452	scaffold_49	40273	41302	1856	-	mRNA_8452	285.871	374.117	450.546	1692.53	1542.21	1008.38	24.8592	30.8576	34.8645	90.5067	88.2487	60.8857	892.275	-1.9342	6.14e-13	7.52e-12	DOWN	hypothetical protein	-	-	-
mRNA_7	scaffold_1	17501	18746	1290	+	mRNA_7	192.74	173.67	103.83	610.265	554.353	841.578	24.1145	20.6095	11.5599	46.9516	45.6395	73.1097	412.739	-2.09143	6.3e-13	7.71e-12	DOWN	hypothetical protein	[GO:0005829:cytosol][GO:0005634:nucleus][GO:0032866:D-xylose:NADP reductase activity][GO:0032867:L-arabinose:NADP reductase activity][GO:0019568:arabinose catabolic process][GO:0042843:D-xylose catabolic process]	-	Glycerol 2-dehydrogenase (NADP(+)) OS=Saccharomyces cerevisiae (strain ATCC 204508 / S288c) OX=559292 GN=GCY1 PE=1 SV=1
mRNA_11374	scaffold_90	5096	7811	2634	+	mRNA_11374	119.855	108.639	117.735	14.3031	5.25454	20.5791	7.34407	6.31399	6.41967	0.538934	0.211867	0.875551	64.3944	3.0818	6.36e-13	7.78e-12	UP		-	-	-
mRNA_7753	scaffold_42	202862	204920	2862	+	mRNA_7753	225.133	319.797	267.918	56.0205	77.5044	73.6516	12.696	17.1056	13.4448	1.94267	2.87608	2.88392	170.004	1.97328	6.65e-13	8.12e-12	UP	hypothetical protein	[GO:0005737:cytoplasm][GO:0000790:nuclear chromatin][GO:0005634:nucleus][GO:0035861:site of double-strand break][GO:0005524:ATP binding][GO:0004674:protein serine/threonine kinase activity][GO:0033314:mitotic DNA replication checkpoint][GO:0007095:mitotic G2 DNA damage checkpoint][GO:1902402:signal transduction involved in mitotic DNA damage checkpoint]	[ko04110:Cell cycle][ko04218:Cellular senescence]	Protein kinase domain-containing protein OS=Saitoella complicata (strain BCRC 22490 / CBS 7301 / JCM 7358 / NBRC 10748 / NRRL Y-17804) OX=698492 GN=G7K_1034-t1 PE=4 SV=1
mRNA_1918	scaffold_7	237896	238978	1824	+	mRNA_1918	939.405	739.053	711.048	284.87	218.063	167.882	83.1235	62.0274	55.9881	15.5004	12.697	10.3146	510.054	1.83392	7.01e-13	8.55e-12	UP	hypothetical protein	[GO:0016491:oxidoreductase activity][GO:0009405:pathogenesis]	-	-
mRNA_10321	scaffold_71	116174	119291	4794	-	mRNA_10321	584.699	654.131	635.029	2443.45	1452.88	2060.08	19.6847	20.8881	19.0247	50.5855	32.1866	48.1566	1305.04	-1.66866	7.04e-13	8.58e-12	DOWN	hypothetical protein	-	-	-
mRNA_11826	scaffold_100	55053	56414	2158	+	mRNA_11826	218.655	156.838	160.38	854.61	907.721	490.65	16.3532	11.1259	10.6738	39.3041	44.673	25.4795	464.809	-2.0709	7.11e-13	8.65e-12	DOWN	hypothetical protein	[GO:0005737:cytoplasm][GO:0005829:cytosol][GO:0005634:nucleus][GO:0008106:alcohol dehydrogenase (NADP+) activity][GO:0004032:alditol:NADP+ 1-oxidoreductase activity][GO:0004090:carbonyl reductase (NADPH) activity][GO:0016491:oxidoreductase activity][GO:0019568:arabinose catabolic process][GO:0034599:cellular response to oxidative stress][GO:0042843:D-xylose catabolic process]	-	Uncharacterized protein (Fragment) OS=Scytalidium lignicola OX=5539 GN=B7463_g4144 PE=4 SV=1
mRNA_9300	scaffold_58	17555	19416	2406	-	mRNA_9300	6004.1	6430.37	6939.9	2996.5	2343.52	2286.45	402.761	409.142	414.266	123.606	103.447	106.497	4500.14	1.34505	7.19e-13	8.75e-12	UP	glycoside hydrolase family 17 protein	[GO:0016021:integral component of membrane][GO:0005886:plasma membrane][GO:0042973:glucan endo-1,3-beta-D-glucosidase activity][GO:0071555:cell wall organization][GO:0000272:polysaccharide catabolic process]	-	-
mRNA_4759	scaffold_21	182607	184034	2214	-	mRNA_4759	555.545	507.238	521.929	181.173	208.868	209.041	40.4983	35.0726	33.8576	8.1215	10.0193	10.5809	363.966	1.40341	8.01e-13	9.72e-12	UP	Clavaminate synthase-like protein	[GO:0051213:dioxygenase activity][GO:0046872:metal ion binding]	-	Fe2OG dioxygenase domain-containing protein OS=Phialemoniopsis curvata OX=1093900 GN=E0L32_003408 PE=3 SV=1
mRNA_5143	scaffold_23	324123	325080	1576	-	mRNA_5143	809.022	885.946	877.917	202.627	341.545	240.451	82.8514	86.0565	80.0053	12.7604	23.0163	17.0978	559.585	1.71525	8.02e-13	9.72e-12	UP		-	-	-
mRNA_8551	scaffold_50	22501	24214	2508	-	mRNA_8551	5420.21	4425.9	3489.42	1672.27	1191.47	1281.32	348.806	270.151	199.824	66.176	50.4543	57.2533	2913.43	1.6858	8.1e-13	9.81e-12	UP	hypothetical protein	[GO:0016021:integral component of membrane][GO:0102985:Delta12-fatty-acid desaturase activity][GO:0016491:oxidoreductase activity][GO:0006633:fatty acid biosynthetic process][GO:0006636:unsaturated fatty acid biosynthetic process]	-	Fungal_trans domain-containing protein OS=Gibberella intermedia OX=948311 GN=BFJ72_g553 PE=4 SV=1
mRNA_4754	scaffold_21	165849	168847	5628	+	mRNA_4754	679.449	579.155	516.367	133.496	158.95	215.539	19.4849	15.7534	13.1773	2.35415	2.99951	4.29183	380.493	1.80302	8.29e-13	1e-11	UP		-	-	-
mRNA_4237	scaffold_18	253522	255547	3840	-	mRNA_4237	685.928	693.914	780.576	162.102	220.69	271.861	28.8299	27.6635	29.1948	4.18965	6.10375	7.93389	469.179	1.72102	8.34e-13	1.01e-11	UP	hypothetical protein	-	-	-
mRNA_143	scaffold_1	399596	403946	6564	+	mRNA_143	1582.41	1816.27	1953.3	6714.11	4881.46	4377.94	38.9087	42.3588	42.7387	101.518	78.9815	74.7431	3554.25	-1.57759	8.6e-13	1.04e-11	DOWN	hypothetical protein	[GO:0005737:cytoplasm][GO:0005829:cytosol][GO:0005634:nucleus][GO:0032991:protein-containing complex][GO:0005524:ATP binding][GO:0016887:ATPase activity][GO:0016973:poly(A)+ mRNA export from nucleus]	-	-
mRNA_12522	scaffold_121	64409	65929	2214	-	mRNA_12522	349.848	419.256	477.431	1444.61	1196.72	1047.37	25.5033	28.9891	30.9709	64.7583	57.4062	53.0142	822.539	-1.5656	9.06e-13	1.09e-11	DOWN	protein serine/threonine phosphatase 2C	[GO:0005739:mitochondrion][GO:0004722:protein serine/threonine phosphatase activity][GO:1904775:positive regulation of ubiquinone biosynthetic process][GO:0023052:signaling]	-	-
mRNA_10113	scaffold_68	165828	167756	3418	-	mRNA_10113	672.971	432.262	337.446	67.9397	120.854	93.1476	31.7775	19.3601	14.1793	1.97275	3.75521	3.05401	287.437	2.35785	9.29e-13	1.12e-11	UP		-	-	-
mRNA_3412	scaffold_14	82518	83442	1850	+	mRNA_3412	21.8655	29.8376	41.7173	126.344	214.122	206.874	1.90758	2.46902	3.23866	6.77804	12.2923	12.5316	106.794	-2.55662	9.44e-13	1.14e-11	DOWN		-	-	-
mRNA_12422	scaffold_118	12469	13921	2226	+	mRNA_12422	408.965	341.984	275.334	1057.24	1060.1	1689.65	29.6522	23.5187	17.7646	47.1377	50.5786	85.0635	805.546	-1.89103	9.76e-13	1.18e-11	DOWN	NADH:flavin oxidoreductase/NADH oxidase	[GO:0010181:FMN binding][GO:0016491:oxidoreductase activity][GO:0035835:indole alkaloid biosynthetic process]	-	Flavin oxidoreductase hxnT OS=Emericella nidulans (strain FGSC A4 / ATCC 38163 / CBS 112.46 / NRRL 194 / M139) OX=227321 GN=hxnT PE=2 SV=1
mRNA_2865	scaffold_11	354066	354533	726	+	mRNA_2865	8.90816	12.241	26.8845	112.041	132.677	132.14	1.98037	2.58116	5.31846	15.3166	19.409	20.397	70.8152	-2.99008	9.82e-13	1.18e-11	DOWN	hypothetical protein	-	-	-
mRNA_1979	scaffold_7	383728	385804	3834	+	mRNA_1979	5091.42	4577.39	4822.52	10915.6	10530.1	9755.59	214.33	182.767	180.652	282.565	291.692	285.149	7615.44	-1.10641	9.97e-13	1.2e-11	DOWN	translation initiation factor eIF-2A	[GO:0005829:cytosol][GO:0022627:cytosolic small ribosomal subunit][GO:0043022:ribosome binding][GO:0003743:translation initiation factor activity][GO:0000049:tRNA binding][GO:0002183:cytoplasmic translational initiation]	-	Eukaryotic translation initiation factor 2A OS=Glomus cerebriforme OX=658196 GN=C1645_769524 PE=3 SV=1
mRNA_12220	scaffold_111	11148	12082	1678	-	mRNA_12220	227.563	248.646	326.322	65.5559	74.8771	73.6516	21.8879	22.6842	27.9303	3.8774	4.73916	4.91882	169.436	1.90547	1e-12	1.2e-11	UP		-	-	-
mRNA_10154	scaffold_69	81521	82284	1176	+	mRNA_10154	1944.41	1800.96	1843.9	690.124	865.685	784.173	266.855	234.439	225.192	58.2427	78.1801	74.7265	1321.54	1.2565	1e-12	1.2e-11	UP	nascent polypeptide-associated complex, alpha subunit	[GO:0005854:nascent polypeptide-associated complex][GO:0005634:nucleus][GO:0042788:polysomal ribosome][GO:0015031:protein transport]	-	Transcription factor OS=Aspergillus oryzae (strain 3.042) OX=1160506 GN=Ao3042_02779 PE=4 SV=1
mRNA_2964	scaffold_12	51393	55203	5918	-	mRNA_2964	1533.01	1743.58	1766.96	6144.37	3883.1	4796.02	41.8087	45.1025	42.8818	103.044	69.6864	90.8189	3311.17	-1.55547	1.02e-12	1.23e-11	DOWN	hypothetical protein	[GO:0032153:cell division site][GO:0010494:cytoplasmic stress granule][GO:0005829:cytosol][GO:0016071:mRNA metabolic process][GO:0010603:regulation of cytoplasmic mRNA processing body assembly][GO:0034063:stress granule assembly]	-	-
mRNA_8741	scaffold_52	28794	31326	4642	+	mRNA_8741	388.72	345.044	336.519	112.041	109.032	133.223	13.5153	11.379	10.4118	2.39548	2.49454	3.2162	237.43	1.5928	1.04e-12	1.25e-11	UP	hypothetical protein	-	-	-
mRNA_11945	scaffold_103	11573	12704	1794	+	mRNA_11945	11.3377	19.1266	16.6869	166.869	72.2499	203.625	1.01999	1.63211	1.3359	9.23158	4.27719	12.7198	81.6493	-3.23323	1.08e-12	1.29e-11	DOWN	hypothetical protein	-	-	-
mRNA_5	scaffold_1	10213	14985	7488	-	mRNA_5	664.872	720.692	625.759	2027.46	1580.3	1583.51	14.3307	14.7339	12.0023	26.8725	22.4139	23.6987	1200.43	-1.36766	1.08e-12	1.29e-11	DOWN	urea carboxylase	[GO:0005524:ATP binding][GO:0016787:hydrolase activity][GO:0046872:metal ion binding][GO:0004847:urea carboxylase activity]	-	Urea carboxylase OS=Fusarium fasciculatum OX=2594813 GN=FIE12Z_1014 PE=4 SV=1
mRNA_8505	scaffold_49	161160	163401	3294	+	mRNA_8505	3688.79	3728.93	4055.85	1503.02	1388.51	932.56	180.74	173.298	176.84	45.2858	44.7682	31.7266	2549.61	1.58552	1.15e-12	1.37e-11	UP	mitogen activated protein kinase	[GO:0005634:nucleus][GO:0005524:ATP binding][GO:0004707:MAP kinase activity][GO:0000751:mitotic cell cycle G1 arrest in response to pheromone][GO:0019236:response to pheromone][GO:0007165:signal transduction]	[ko04010:MAPK signaling pathway][ko04012:ErbB signaling pathway][ko04014:Ras signaling pathway][ko04015:Rap1 signaling pathway][ko04022:cGMP-PKG signaling pathway][ko04024:cAMP signaling pathway][ko04066:HIF-1 signaling pathway][ko04068:FoxO signaling pathway][ko04071:Sphingolipid signaling pathway][ko04072:Phospholipase D signaling pathway][ko04114:Oocyte meiosis][ko04140:Autophagy - animal][ko0…	Mitogen-activated protein kinase spk1 OS=Schizosaccharomyces pombe (strain 972 / ATCC 24843) OX=284812 GN=spk1 PE=1 SV=1
mRNA_8804	scaffold_52	220080	221459	1992	+	mRNA_8804	783.918	629.649	592.385	228.85	252.218	235.035	63.5151	48.3885	42.7107	11.402	13.4471	13.2225	453.676	1.48682	1.16e-12	1.38e-11	UP	flavonol synthase/flavanone 3-hydroxylase	[GO:0046872:metal ion binding][GO:0016491:oxidoreductase activity]	-	Fe2OG dioxygenase domain-containing protein OS=Phialemoniopsis curvata OX=1093900 GN=E0L32_003408 PE=3 SV=1
mRNA_29	scaffold_1	69777	72834	5510	-	mRNA_29	10459	9476.1	10363.5	25999.5	22904.5	34357.4	306.361	263.276	270.132	468.311	441.483	698.777	18926.7	-1.45843	1.17e-12	1.39e-11	DOWN	hypothetical protein	[GO:0005615:extracellular space][GO:0004222:metalloendopeptidase activity][GO:0008270:zinc ion binding][GO:0009405:pathogenesis]	-	Extracellular metalloproteinase MEP OS=Neosartorya fischeri (strain ATCC 1020 / DSM 3700 / CBS 544.65 / FGSC A1164 / JCM 1740 / NRRL 181 / WB 181) OX=331117 GN=MEP PE=2 SV=1
mRNA_10859	scaffold_80	129250	133120	6982	+	mRNA_10859	836.557	697.74	685.09	225.274	168.145	277.277	19.338	15.2984	14.0925	3.20223	2.55769	4.45045	481.68	1.72382	1.21e-12	1.43e-11	UP	hypothetical protein	-	-	-
mRNA_3541	scaffold_14	476293	477273	1962	+	mRNA_3541	214.606	312.912	309.635	1675.85	906.407	962.887	17.6538	24.4149	22.6659	84.7728	49.0646	54.9979	730.382	-2.08254	1.21e-12	1.44e-11	DOWN		-	-	-
mRNA_10646	scaffold_76	149619	151693	3696	-	mRNA_10646	387.91	376.412	359.696	104.889	80.1317	135.389	16.9393	15.5907	13.9773	2.81657	2.30259	4.10508	240.738	1.8056	1.22e-12	1.44e-11	UP		-	-	-
mRNA_1518	scaffold_5	556034	563707	13620	+	mRNA_1518	3011.77	3109.23	3110.25	10057.5	6723.18	8052.94	35.6894	34.9469	32.7975	73.288	52.4254	66.2594	5677.47	-1.42774	1.22e-12	1.45e-11	DOWN	Not1-domain-containing protein	[GO:0030014:CCR4-NOT complex][GO:0030015:CCR4-NOT core complex][GO:0005829:cytosol][GO:0005634:nucleus][GO:0000932:P-body][GO:0006354:DNA-templated transcription, elongation][GO:0017148:negative regulation of translation][GO:0000288:nuclear-transcribed mRNA catabolic process, deadenylation-dependent decay][GO:0000289:nuclear-transcribed mRNA poly(A) tail shortening][GO:0006366:transcription by RN…	[ko03018:RNA degradation]	Transcription factor OS=Ganoderma sinense ZZ0214-1 OX=1077348 GN=GSI_13479 PE=4 SV=1
mRNA_11091	scaffold_84	100007	99956	9078	-	mRNA_11091	6284.3	7275.01	8941.4	23606.1	20596.5	18160.5	111.728	122.681	141.461	258.08	240.961	224.186	14144	-1.47076	1.23e-12	1.45e-11	DOWN	hypothetical protein	[GO:0005783:endoplasmic reticulum][GO:0005789:endoplasmic reticulum membrane][GO:0016021:integral component of membrane][GO:0031520:plasma membrane of cell tip][GO:0005543:phospholipid binding][GO:0061817:endoplasmic reticulum-plasma membrane tethering][GO:0006869:lipid transport]	-	-
mRNA_9760	scaffold_63	122980	125791	4720	+	mRNA_9760	1239.04	1169.78	1035.52	3381.49	3470.62	2501.99	42.3682	37.94	31.5091	71.1029	78.0925	59.4037	2133.07	-1.44101	1.24e-12	1.47e-11	DOWN	hypothetical protein	[GO:0005783:endoplasmic reticulum][GO:0016021:integral component of membrane][GO:0055085:transmembrane transport]	-	-
mRNA_424	scaffold_2	201024	201263	480	+	mRNA_424	196.789	149.953	209.513	541.134	577.999	509.063	66.1692	47.824	62.6891	111.888	127.888	118.85	364.075	-1.5508	1.25e-12	1.47e-11	DOWN	hypothetical protein	-	[ko03010:Ribosome]	-
mRNA_4311	scaffold_18	456203	457013	1622	-	mRNA_4311	506.145	804.084	1065.18	205.011	178.654	183.046	50.364	75.8898	94.3179	12.5443	11.6979	12.6468	490.353	2.06695	1.28e-12	1.52e-11	UP	NAD P-binding protein	-	-	-
mRNA_11867	scaffold_101	37029	39163	3918	-	mRNA_11867	408.155	424.611	338.373	138.263	118.227	133.223	16.8134	16.5905	12.4038	3.50238	3.20477	3.81052	260.142	1.5869	1.32e-12	1.56e-11	UP		-	-	-
mRNA_4881	scaffold_22	44891	45843	1222	+	mRNA_4881	137.671	86.4524	68.6017	8.34347	3.9409	0	18.1831	10.8303	8.06279	0.677637	0.342506	0	50.835	4.60569	1.33e-12	1.57e-11	UP		-	-	-
mRNA_103	scaffold_1	288616	289332	1008	-	mRNA_103	3362.42	4186.44	4358.99	1703.26	1531.7	1630.08	538.378	635.795	621.079	167.703	161.382	181.226	2795.48	1.29125	1.33e-12	1.57e-11	UP	hypothetical protein	-	-	-
mRNA_9064	scaffold_55	145319	146193	1750	-	mRNA_9064	25.1048	19.8917	39.8632	227.658	118.227	206.874	2.31534	1.74007	3.27156	12.9112	7.17501	13.2477	106.27	-2.71395	1.33e-12	1.57e-11	DOWN		-	-	-
mRNA_783	scaffold_3	246681	249194	4176	-	mRNA_783	1703.08	1716.04	1713.19	5078.79	3645.33	4227.39	65.8218	62.9072	58.9205	120.704	92.7088	113.444	3013.97	-1.33551	1.34e-12	1.57e-11	DOWN	PKA-like protein kinase	[GO:0005524:ATP binding][GO:0004674:protein serine/threonine kinase activity][GO:0009267:cellular response to starvation][GO:0001410:chlamydospore formation][GO:0044114:development of symbiont in host][GO:0030447:filamentous growth][GO:0044182:filamentous growth of a population of unicellular organisms][GO:0036171:filamentous growth of a population of unicellular organisms in response to chemical…	-	Serine/threonine-protein kinase SCH9 OS=Saccharomyces cerevisiae (strain ATCC 204508 / S288c) OX=559292 GN=SCH9 PE=1 SV=3
mRNA_2147	scaffold_8	169538	185770	30522	+	mRNA_2147	2039.97	1985.34	1952.37	4671.15	4503.14	6183.49	10.7871	9.95763	9.18693	15.1891	15.6692	22.7034	3555.91	-1.36142	1.36e-12	1.6e-11	DOWN	midasin	[GO:0005730:nucleolus][GO:0005654:nucleoplasm][GO:0030687:preribosome, large subunit precursor][GO:0005524:ATP binding][GO:0016887:ATPase activity][GO:0005509:calcium ion binding][GO:0000027:ribosomal large subunit assembly][GO:0006364:rRNA processing]	[ko03008:Ribosome biogenesis in eukaryotes]	-
mRNA_3993	scaffold_17	104333	105319	1974	-	mRNA_3993	484.28	405.485	330.03	102.506	122.168	132.14	39.5954	31.4456	24.012	5.15373	6.57286	7.50164	262.768	1.77328	1.48e-12	1.74e-11	UP	Rhodanese-like protein	-	-	-
mRNA_11650	scaffold_96	14669	16461	3352	-	mRNA_11650	593.607	547.022	469.087	103.697	149.754	186.295	28.5819	24.9824	20.0989	3.07033	4.74481	6.22828	341.577	1.87069	1.49e-12	1.75e-11	UP		-	-	-
mRNA_2129	scaffold_8	123173	124797	2598	+	mRNA_2129	689.167	775.011	759.254	2296.84	1638.1	1934.44	42.8135	45.6669	41.973	87.7431	66.9647	83.4422	1348.8	-1.4006	1.5e-12	1.76e-11	DOWN	hypothetical protein	[GO:0016593:Cdc73/Paf1 complex][GO:0005829:cytosol][GO:0005634:nucleus][GO:0035327:transcriptionally active chromatin][GO:0003682:chromatin binding][GO:0000993:RNA polymerase II complex binding][GO:0043486:histone exchange][GO:0016570:histone modification][GO:0033696:negative regulation of extent of heterochromatin assembly][GO:0006368:transcription elongation from RNA polymerase II promoter]	-	RNA polymerase II-associated factor 1 OS=Cryptococcus gattii serotype B (strain R265) OX=294750 GN=CNBG_5373 PE=4 SV=1
mRNA_12581	scaffold_124	32441	34607	3936	-	mRNA_12581	585.509	584.51	474.65	103.697	124.795	193.877	24.009	22.7337	17.3197	2.61478	3.36734	5.52003	344.506	1.95833	1.51e-12	1.77e-11	UP	hypothetical protein	-	-	-
mRNA_6435	scaffold_31	271320	272374	1896	-	mRNA_6435	2140.39	2186.56	2413.11	4838.02	6030.89	5052.72	182.2	176.545	182.793	253.251	337.822	298.646	3776.95	-1.24016	1.56e-12	1.82e-11	DOWN	galactose mutarotase-like protein	[GO:0005737:cytoplasm][GO:0005634:nucleus][GO:0030246:carbohydrate binding][GO:0047938:glucose-6-phosphate 1-epimerase activity][GO:0044262:cellular carbohydrate metabolic process]	[ko00010:Glycolysis / Gluconeogenesis]	-
mRNA_11065	scaffold_84	29550	31615	3918	+	mRNA_11065	336.89	322.858	324.468	808.125	721.185	818.833	13.8778	12.6148	11.894	20.4708	19.5491	23.4208	555.393	-1.25484	1.61e-12	1.88e-11	DOWN	kinase-like protein	[GO:0005737:cytoplasm][GO:0005829:cytosol][GO:0044732:mitotic spindle pole body][GO:0005634:nucleus][GO:0005524:ATP binding][GO:0004674:protein serine/threonine kinase activity][GO:0032147:activation of protein kinase activity][GO:1902412:regulation of mitotic cytokinesis][GO:1902542:regulation of protein localization to mitotic spindle pole body][GO:0031028:septation initiation signaling][GO:002…	-	Non-specific serine/threonine protein kinase OS=Verticillium longisporum OX=100787 GN=BN1708_004572 PE=4 SV=1
mRNA_4384	scaffold_19	169198	171444	3504	-	mRNA_4384	1148.34	2406.9	3219.65	9168.29	13970.5	12806.7	52.8936	105.154	131.967	259.684	423.44	409.585	7120.06	-2.40766	1.61e-12	1.88e-11	DOWN	hypothetical monooxygenase	[GO:0071949:FAD binding][GO:0004497:monooxygenase activity]	-	Uncharacterized protein OS=Aspergillus violaceofuscus CBS 115571 OX=1450538 GN=BO99DRAFT_414676 PE=4 SV=1
mRNA_11985	scaffold_104	35498	37654	2364	-	mRNA_11985	72.8849	71.9161	97.3403	433.861	415.108	235.035	4.97606	4.65706	5.9138	18.2148	18.6491	11.1418	221.024	-2.1637	1.61e-12	1.88e-11	DOWN	hypothetical protein	[GO:0016021:integral component of membrane][GO:0020037:heme binding][GO:0005506:iron ion binding][GO:0004497:monooxygenase activity][GO:0016705:oxidoreductase activity, acting on paired donors, with incorporation or reduction of molecular oxygen]	-	Uncharacterized protein OS=Pseudogymnoascus sp. VKM F-3808 OX=1391699 GN=O988_05333 PE=4 SV=1
mRNA_589	scaffold_2	597452	598333	1326	+	mRNA_589	709.413	820.15	854.74	1976.21	1894.26	2583.22	86.3478	94.6853	92.579	147.915	151.719	218.317	1473	-1.43698	1.64e-12	1.91e-11	DOWN	hypothetical protein	[GO:0071013:catalytic step 2 spliceosome][GO:0005829:cytosol][GO:0005634:nucleus][GO:0005686:U2 snRNP][GO:0071004:U2-type prespliceosome][GO:0003723:RNA binding][GO:0008270:zinc ion binding][GO:0000245:spliceosomal complex assembly]	[ko03040:Spliceosome]	-
mRNA_2961	scaffold_12	44763	46170	2092	-	mRNA_2961	821.98	803.319	826.929	2034.62	1969.14	1674.49	63.4154	58.784	56.7712	96.5255	99.9674	89.6998	1355.08	-1.2112	1.66e-12	1.94e-11	DOWN	hypothetical protein	[GO:0005634:nucleus][GO:0030544:Hsp70 protein binding][GO:0045292:mRNA cis splicing, via spliceosome]	-	-
mRNA_5981	scaffold_28	288418	288911	666	-	mRNA_5981	148.199	156.073	65.8206	8.34347	14.45	11.9142	35.9143	35.8746	14.1941	1.24335	2.30429	2.00476	67.4668	3.42159	1.69e-12	1.97e-11	UP		-	-	-
mRNA_11262	scaffold_87	123692	128109	7608	-	mRNA_11262	476.991	431.497	507.097	1082.27	1393.77	1644.16	10.119	8.68241	9.57286	14.1184	19.4564	24.2184	922.63	-1.54189	1.71e-12	1.99e-11	DOWN	hypothetical protein	-	-	-
mRNA_9669	scaffold_62	63524	66227	5310	-	mRNA_9669	2029.44	2359.46	3038.87	11146.9	6465.71	8449.36	61.6847	68.0223	82.1939	208.344	129.32	178.32	5581.62	-1.81109	1.74e-12	2.02e-11	DOWN	hypothetical protein	-	-	-
mRNA_2564	scaffold_10	70984	71931	1662	-	mRNA_2564	1928.21	2567.56	2997.15	6501.95	9052.25	11252.5	187.249	236.495	259	388.27	578.455	758.728	5716.6	-1.83911	1.82e-12	2.11e-11	DOWN	hypothetical protein	-	-	Zn(2)-C6 fungal-type domain-containing protein OS=Zymoseptoria tritici ST99CH_1A5 OX=1276529 GN=ZT1A5_G10196 PE=4 SV=1
mRNA_234	scaffold_1	620883	621981	1986	+	mRNA_234	534.489	815.56	830.637	2536.42	2179.32	2025.42	43.4366	62.8651	60.0695	126.754	116.543	114.289	1486.97	-1.62836	1.82e-12	2.11e-11	DOWN	hypothetical protein	[GO:0005829:cytosol][GO:0005634:nucleus][GO:0004724:magnesium-dependent protein serine/threonine phosphatase activity][GO:1990439:MAP kinase serine/threonine phosphatase activity][GO:0046872:metal ion binding][GO:0004722:protein serine/threonine phosphatase activity][GO:0071470:cellular response to osmotic stress][GO:0032873:negative regulation of stress-activated MAPK cascade][GO:1900034:regulat…	-	Uncharacterized protein OS=Bondarzewia mesenterica OX=1095465 GN=EW146_g1299 PE=3 SV=1
mRNA_10339	scaffold_72	10119	9811	1806	-	mRNA_10339	1506.29	1294.49	1539.83	510.144	459.772	633.621	134.613	109.727	122.455	28.0347	27.0376	39.3171	990.691	1.43541	1.82e-12	2.11e-11	UP	NAD-P-binding protein	[GO:0016491:oxidoreductase activity][GO:0009405:pathogenesis]	-	Fungal_trans domain-containing protein OS=Pseudogymnoascus sp. VKM F-4516 (FW-969) OX=1420910 GN=V497_00942 PE=4 SV=1
mRNA_6651	scaffold_33	185539	185902	606	+	mRNA_6651	25.1048	27.5424	14.8328	190.708	212.809	95.3139	6.68621	6.95763	3.51538	31.2333	37.2959	17.626	94.3851	-2.87604	1.83e-12	2.12e-11	DOWN	hypothetical protein	-	-	-
mRNA_11479	scaffold_92	40296	41911	2606	+	mRNA_11479	255.097	270.068	286.459	747.337	734.321	1143.77	15.7989	15.8647	15.7873	28.4619	29.9265	49.185	572.841	-1.69467	1.84e-12	2.13e-11	DOWN	phosphopantothenate-cysteine ligase	[GO:1990143:CoA-synthesizing protein complex][GO:0005737:cytoplasm][GO:0005634:nucleus][GO:0004632:phosphopantothenate--cysteine ligase activity][GO:0015937:coenzyme A biosynthetic process]	[ko00770:Pantothenate and CoA biosynthesis]	-
mRNA_8142	scaffold_46	39544	41437	3138	-	mRNA_8142	5233.95	7549.67	7950.38	1955.95	2646.97	1861.87	269.198	368.305	363.879	61.8623	89.5861	66.4916	4533.13	1.68153	1.85e-12	2.13e-11	UP	hypothetical protein	[GO:0031225:anchored component of membrane][GO:0005886:plasma membrane][GO:0004190:aspartic-type endopeptidase activity][GO:0009405:pathogenesis]	-	Glycosyltransferase family 1 protein OS=Stemphylium lycopersici OX=183478 GN=DDE83_005235 PE=3 SV=1
mRNA_2942	scaffold_11	567941	569665	3196	+	mRNA_2942	687.548	628.884	544.179	208.587	249.59	189.545	34.721	30.1229	24.4544	6.47741	8.29402	6.64622	418.055	1.5247	1.91e-12	2.21e-11	UP	hypothetical protein	-	-	-
mRNA_7372	scaffold_39	135264	136443	2004	+	mRNA_7372	245.379	185.911	147.401	44.1012	40.7226	37.9089	19.7622	14.2017	10.5639	2.18411	2.15815	2.11989	116.904	2.2394	1.93e-12	2.23e-11	UP	hypothetical protein	-	-	-
mRNA_1490	scaffold_5	480766	482998	3036	-	mRNA_1490	293.969	316.737	314.27	775.943	1779.97	1361.47	15.6277	15.9709	14.867	25.3659	62.2667	50.2547	807.061	-2.08219	1.94e-12	2.23e-11	DOWN	hypothetical protein	-	-	-
mRNA_9002	scaffold_54	229929	231189	2424	+	mRNA_9002	142.53	149.953	122.371	32.182	30.2136	27.0778	9.4901	9.47011	7.25047	1.31765	1.32377	1.25185	84.0546	2.21636	1.96e-12	2.26e-11	UP	hypothetical protein	-	-	-
mRNA_11553	scaffold_94	41983	43994	3534	-	mRNA_11553	1741.14	1427.61	1312.7	601.922	574.058	594.629	79.5175	61.841	53.3484	16.9042	17.2518	18.856	1042.01	1.33975	1.97e-12	2.27e-11	UP	hypothetical protein	[GO:0071944:cell periphery][GO:0000324:fungal-type vacuole][GO:0016021:integral component of membrane][GO:0005886:plasma membrane][GO:0015205:nucleobase transmembrane transporter activity][GO:0015213:uridine transmembrane transporter activity][GO:0055085:transmembrane transport][GO:0015862:uridine transport]	-	Krueppel c2h2-type zinc finger protein, putative OS=Byssochlamys spectabilis (strain No. 5 / NBRC 109023) OX=1356009 GN=PVAR5_7113 PE=4 SV=1
mRNA_10342	scaffold_72	16790	18598	2124	+	mRNA_10342	1280.34	1241.7	1346.08	504.184	551.726	387.754	97.29	89.4943	91.02	23.559	27.5875	20.4584	885.298	1.42309	1.98e-12	2.28e-11	UP	hypothetical protein	-	-	-
mRNA_7576	scaffold_41	43929	45891	2616	-	mRNA_7576	357.136	286.134	277.188	746.145	1099.51	1193.59	22.0339	16.7442	15.218	28.3078	44.6381	51.1314	659.951	-1.7231	1.99e-12	2.29e-11	DOWN	MFS general substrate transporter	-	-	Major facilitator superfamily domain-containing protein OS=Kockovaella imperatae OX=4999 GN=BD324DRAFT_653189 PE=4 SV=1
mRNA_949	scaffold_3	648753	649733	1446	-	mRNA_949	574.171	698.505	674.893	106.081	82.7589	205.791	64.0868	73.9493	67.0329	7.28102	6.07842	15.9488	390.367	2.29828	2.02e-12	2.32e-11	UP	hypothetical protein	-	-	C6 finger domain protein OS=Talaromyces cellulolyticus OX=1472165 GN=TCE0_044f16968 PE=4 SV=1
mRNA_943	scaffold_3	634971	637406	3942	+	mRNA_943	1302.21	917.313	931.686	2691.37	3168.48	2882.16	53.3163	35.6233	33.9449	67.7606	85.3648	81.9354	1982.2	-1.47189	2.1e-12	2.4e-11	DOWN	molybdenum cofactor biosynthesis protein	-	[ko00790:Folate biosynthesis]	-
mRNA_8451	scaffold_49	34570	39865	8466	-	mRNA_8451	1001.76	1148.36	1139.34	3717.61	2452.55	3030.55	19.0977	20.7651	19.3285	43.582	30.7669	40.1156	2081.7	-1.48404	2.14e-12	2.45e-11	DOWN	hypothetical protein	-	-	ER-golgi trafficking TRAPP I complex 85 kDa subunit-domain-containing protein OS=Coniella lustricola OX=2025994 GN=BD289DRAFT_365797 PE=4 SV=1
mRNA_10229	scaffold_70	54681	56801	3102	+	mRNA_10229	1984.09	2246.23	2564.22	5054.95	5429.25	5490.3	103.232	110.853	118.723	161.732	185.884	198.346	3794.84	-1.23348	2.27e-12	2.6e-11	DOWN	HlyIII-domain-containing protein	[GO:0005623:cell][GO:0005783:endoplasmic reticulum][GO:0005789:endoplasmic reticulum membrane][GO:0005794:Golgi apparatus][GO:0016021:integral component of membrane][GO:0046872:metal ion binding][GO:0038023:signaling receptor activity][GO:0006882:cellular zinc ion homeostasis]	[ko04152:AMPK signaling pathway]	-
mRNA_3836	scaffold_16	192798	196448	6954	-	mRNA_3836	10730.3	10515.8	10286.6	25590.6	22137.4	21258.2	249.042	231.495	212.45	365.231	338.092	342.581	16753.1	-1.12945	2.33e-12	2.67e-11	DOWN	hypothetical protein	-	-	-
mRNA_3860	scaffold_16	244330	245860	2654	-	mRNA_3860	123.095	152.248	139.985	15.495	32.8408	11.9142	7.48572	8.7818	7.57532	0.579446	1.31419	0.503078	79.2629	2.80596	2.4e-12	2.74e-11	UP	hypothetical protein	-	-	-
mRNA_7233	scaffold_38	91635	93952	4530	-	mRNA_7233	791.206	726.047	639.665	255.072	270.609	298.939	28.1895	24.5358	20.2804	5.58838	6.34435	7.39528	496.923	1.38683	2.42e-12	2.76e-11	UP	peptidase M20	-	-	Uncharacterized protein OS=Emericella nidulans (strain FGSC A4 / ATCC 38163 / CBS 112.46 / NRRL 194 / M139) OX=227321 GN=AN2691.2 PE=4 SV=1
mRNA_3204	scaffold_13	100025	99970	14214	+	mRNA_3204	2976.13	2927.14	2564.22	6133.64	6147.81	5947.37	33.7934	31.5254	25.9096	42.8276	45.9354	46.8898	4449.39	-1.10608	2.42e-12	2.76e-11	DOWN	atypical/PIKK/FRAP protein kinase	[GO:0005737:cytoplasm][GO:0005829:cytosol][GO:0000790:nuclear chromatin][GO:0005634:nucleus][GO:0048471:perinuclear region of cytoplasm][GO:0034064:Tor2-Mei2-Ste11 complex][GO:0031931:TORC1 complex][GO:0031932:TORC2 complex][GO:0005524:ATP binding][GO:0004672:protein kinase activity][GO:0004674:protein serine/threonine kinase activity][GO:0044877:protein-containing complex binding][GO:0051321:mei…	[ko04012:ErbB signaling pathway][ko04066:HIF-1 signaling pathway][ko04072:Phospholipase D signaling pathway][ko04136:Autophagy - other][ko04140:Autophagy - animal][ko04150:mTOR signaling pathway][ko04151:PI3K-Akt signaling pathway][ko04152:AMPK signaling pathway][ko04218:Cellular senescence][ko04371:Apelin signaling pathway][ko04630:Jak-STAT signaling pathway]	Serine/threonine-protein kinase tor2 OS=Schizosaccharomyces pombe (strain 972 / ATCC 24843) OX=284812 GN=tor2 PE=1 SV=2
mRNA_5534	scaffold_25	390669	391437	1286	-	mRNA_5534	38.872	19.8917	30.5927	212.163	123.482	178.713	4.87855	2.3679	3.41663	16.3738	10.1978	15.5735	100.619	-2.52927	2.46e-12	2.81e-11	DOWN		-	-	-
mRNA_1711	scaffold_6	308469	309420	1680	-	mRNA_1711	1695.79	1266.95	1248.74	5317.18	3393.12	5939.79	162.914	115.447	106.754	314.118	214.503	396.216	3143.59	-1.79858	2.48e-12	2.82e-11	DOWN	hypothetical protein	-	-	-
mRNA_6412	scaffold_31	216455	217864	1904	+	mRNA_6412	6281.87	5758.65	6632.12	12874	14099.2	13063.4	532.497	463.006	500.273	671.069	786.453	768.882	9784.88	-1.10042	2.49e-12	2.83e-11	DOWN	prohibitin	[GO:0005737:cytoplasm][GO:0005743:mitochondrial inner membrane][GO:0007007:inner mitochondrial membrane organization][GO:0000001:mitochondrion inheritance][GO:0006457:protein folding]	-	Prohibitin-1 OS=Pichia kudriavzevii OX=4909 GN=BOH78_4481 PE=4 SV=1
mRNA_11893	scaffold_101	91526	93517	3754	-	mRNA_11893	914.301	964.747	1288.6	333.739	408.54	308.687	39.3089	39.3416	49.2998	8.82336	11.558	9.21498	703.102	1.5925	2.54e-12	2.88e-11	UP	hypothetical protein	-	-	Zn(2)-C6 fungal-type domain-containing protein OS=Sparassis crispa OX=139825 GN=SCP_1503000 PE=4 SV=1
mRNA_2401	scaffold_9	194378	195180	1374	+	mRNA_2401	202.458	273.128	244.741	609.074	659.444	719.186	23.7818	30.4308	25.5824	43.9951	50.9724	58.6577	451.339	-1.46437	2.57e-12	2.92e-11	DOWN	hypothetical protein	-	[ko03040:Spliceosome]	Transcription factor OS=Ganoderma sinense ZZ0214-1 OX=1077348 GN=GSI_03885 PE=4 SV=1
mRNA_11356	scaffold_89	86951	88176	2346	-	mRNA_11356	191.12	237.17	220.638	23.8385	60.4272	38.992	13.1485	15.4762	13.5075	1.00849	2.73557	1.86259	128.698	2.40385	2.6e-12	2.95e-11	UP		-	-	-
mRNA_1743	scaffold_6	408292	409109	1234	-	mRNA_1743	191.93	271.598	256.793	876.065	629.231	739.766	25.1029	33.6934	29.8875	70.46	54.155	67.1814	494.23	-1.64045	2.64e-12	2.99e-11	DOWN	hypothetical protein	[GO:0031251:PAN complex][GO:0005524:ATP binding][GO:0046872:metal ion binding][GO:0004672:protein kinase activity][GO:0003723:RNA binding][GO:0006397:mRNA processing][GO:0000289:nuclear-transcribed mRNA poly(A) tail shortening]	[ko03018:RNA degradation]	-
mRNA_12793	scaffold_135	14322	15085	736	-	mRNA_12793	779.869	663.312	867.719	1903.5	2293.6	1830.46	171.017	137.966	169.326	256.683	330.967	278.71	1389.74	-1.38335	2.65e-12	3e-11	DOWN	hypothetical protein	[GO:0016021:integral component of membrane][GO:0005886:plasma membrane]	-	-
mRNA_10854	scaffold_80	119562	120048	810	-	mRNA_10854	71.2652	118.585	97.3403	286.062	511.004	514.478	14.2	22.4119	17.2595	35.0507	67.0013	71.179	266.456	-2.19056	2.67e-12	3.02e-11	DOWN		-	-	-
mRNA_9279	scaffold_57	213117	214191	2034	+	mRNA_9279	439.739	433.792	328.176	87.0105	136.618	75.8178	34.8931	32.6485	23.1727	4.24563	7.13347	4.17725	250.192	2.01057	2.67e-12	3.02e-11	UP	hypothetical protein	-	-	-
mRNA_3489	scaffold_14	330008	332024	3288	+	mRNA_3489	511.004	616.643	605.364	1345.68	1504.11	1878.12	25.0835	28.7101	26.4427	40.6193	48.5839	64.0119	1076.82	-1.44825	2.78e-12	3.13e-11	DOWN	histone deacetylase RPD3	[GO:0005737:cytoplasm][GO:0000118:histone deacetylase complex][GO:0034399:nuclear periphery][GO:0033698:Rpd3L complex][GO:0070210:Rpd3L-Expanded complex][GO:0032221:Rpd3S complex][GO:0070822:Sin3-type complex][GO:0070211:Snt2C complex][GO:0004407:histone deacetylase activity][GO:0032041:NAD-dependent histone deacetylase activity (H3-K14 specific)][GO:0003713:transcription coactivator activity][GO…	[ko04110:Cell cycle][ko04330:Notch signaling pathway]	Histone deacetylase RPD3 OS=Saccharomyces cerevisiae (strain ATCC 204508 / S288c) OX=559292 GN=RPD3 PE=1 SV=1
mRNA_10998	scaffold_83	23130	34877	21604	+	mRNA_10998	3091.94	3287.49	3193.69	6791.59	6752.08	8290.14	23.099	23.295	21.2315	31.2003	33.1931	43.0029	5234.49	-1.18957	2.78e-12	3.13e-11	DOWN	hypothetical protein	[GO:0070209:ASTRA complex][GO:0005634:nucleus][GO:0000124:SAGA complex][GO:0003712:transcription coregulator activity][GO:0006338:chromatin remodeling][GO:0016573:histone acetylation][GO:0010674:negative regulation of transcription from RNA polymerase II promoter involved in meiotic cell cycle][GO:1903508:positive regulation of nucleic acid-templated transcription][GO:0006357:regulation of transc…	-	-
mRNA_8459	scaffold_49	54103	57649	5558	+	mRNA_8459	1234.99	1331.21	1437.86	3366	2980.64	4250.13	35.8626	36.6659	37.1551	60.1058	56.9553	85.6947	2433.47	-1.40439	2.83e-12	3.18e-11	DOWN	FAS1 domain-containing protein	-	-	-
mRNA_8329	scaffold_47	251956	252666	984	+	mRNA_8329	3014.2	2293.67	2384.37	7878.62	22096.6	10722.8	494.393	356.835	348.017	794.651	2384.93	1221.19	8065.05	-2.40344	2.83e-12	3.18e-11	DOWN	hypothetical protein	[GO:0005737:cytoplasm][GO:0031314:extrinsic component of mitochondrial inner membrane][GO:0031315:extrinsic component of mitochondrial outer membrane][GO:0005634:nucleus][GO:0004602:glutathione peroxidase activity][GO:0004601:peroxidase activity][GO:0051920:peroxiredoxin activity][GO:0047066:phospholipid-hydroperoxide glutathione peroxidase activity][GO:0034599:cellular response to oxidative stre…	[ko00480:Glutathione metabolism][ko00590:Arachidonic acid metabolism]	Glutathione peroxidase-like peroxiredoxin 2 OS=Saccharomyces cerevisiae (strain ATCC 204508 / S288c) OX=559292 GN=GPX2 PE=1 SV=1
mRNA_2423	scaffold_9	270243	271954	3314	+	mRNA_2423	877.048	832.391	1220.93	4824.91	2535.31	3786.56	42.7136	38.451	52.9125	144.497	81.25	128.045	2346.19	-1.92789	2.83e-12	3.19e-11	DOWN	hypothetical protein	-	-	-
mRNA_11885	scaffold_101	74451	75865	2334	-	mRNA_11885	272.913	237.935	201.17	57.2124	36.7817	68.2361	18.8721	15.606	12.3789	2.43282	1.67369	3.2763	145.708	2.12671	2.88e-12	3.24e-11	UP		-	-	-
mRNA_9750	scaffold_63	93152	97271	5496	+	mRNA_9750	1919.3	1812.44	1555.59	5716.47	4451.91	4061.67	56.3628	50.4835	40.6509	103.229	86.0287	82.8186	3252.9	-1.42817	2.91e-12	3.27e-11	DOWN	trehalose 6-phosphate phosphatase	[GO:0005946:alpha,alpha-trehalose-phosphate synthase complex (UDP-forming)][GO:0005737:cytoplasm][GO:0005829:cytosol][GO:0004805:trehalose-phosphatase activity][GO:0034605:cellular response to heat][GO:0005992:trehalose biosynthetic process][GO:0005991:trehalose metabolic process][GO:0070413:trehalose metabolism in response to stress]	[ko00500:Starch and sucrose metabolism]	Fungal specific transcription factor domain family protein OS=Aspergillus niger OX=5061 GN=CAN33_0017955 PE=4 SV=1
mRNA_5075	scaffold_23	121414	123903	4866	+	mRNA_5075	207.317	136.947	76.0181	15.495	14.45	15.1636	6.87636	4.30836	2.24371	0.31604	0.315383	0.34922	77.5651	3.2205	2.93e-12	3.28e-11	UP	hypothetical protein	-	-	Ankyrin repeat protein/transcription factor OS=Trichoderma guizhouense OX=1491466 GN=A0O28_0076390 PE=4 SV=1
mRNA_4420	scaffold_19	268330	269968	2652	+	mRNA_4420	398.437	495.762	521.002	1686.57	1125.78	1913.86	24.2484	28.6176	28.2155	63.118	45.0843	80.8736	1023.57	-1.7403	2.95e-12	3.3e-11	DOWN	hypothetical protein	[GO:0010008:endosome membrane][GO:0006886:intracellular protein transport]	[ko04144:Endocytosis][ko04630:Jak-STAT signaling pathway]	-
mRNA_11886	scaffold_101	77656	78705	1968	-	mRNA_11886	122.285	190.501	238.252	20.2627	18.3909	38.992	10.0287	14.8186	17.3873	1.02187	0.992479	2.22035	104.781	2.81416	2.97e-12	3.32e-11	UP	hypothetical protein	-	-	-
mRNA_3673	scaffold_15	292597	297562	7402	-	mRNA_3673	196.789	169.079	156.672	45.2931	35.4681	46.5738	4.29089	3.49683	3.03992	0.607302	0.508901	0.70512	108.313	2.0328	2.97e-12	3.33e-11	UP	hypothetical protein	-	-	-
mRNA_2055	scaffold_7	573362	574367	1572	+	mRNA_2055	2171.16	2976.1	4755.77	536.366	855.176	353.095	222.913	289.82	434.5	33.8634	57.7759	25.1715	1941.28	2.50574	3.11e-12	3.47e-11	UP		-	-	-
mRNA_9516	scaffold_60	134846	136645	3024	-	mRNA_9516	201.648	284.604	254.939	72.7074	63.0544	45.4907	10.7624	14.4076	12.1081	2.38626	2.21451	1.68582	153.741	2.03572	3.23e-12	3.6e-11	UP	hypothetical protein	-	-	-
mRNA_11547	scaffold_94	27944	30617	5220	-	mRNA_11547	443.788	616.643	515.44	174.021	186.536	181.963	13.7215	18.0841	14.1817	3.30866	3.79521	3.90645	353.065	1.5389	3.27e-12	3.65e-11	UP	hypothetical protein	-	-	-
mRNA_711	scaffold_3	48599	49232	1146	+	mRNA_711	667.302	757.415	697.142	216.93	253.531	301.105	93.9795	101.177	87.3692	18.787	23.4958	29.4445	482.238	1.45843	3.29e-12	3.67e-11	UP	hypothetical protein	-	-	-
mRNA_5174	scaffold_23	412482	413458	1954	-	mRNA_5174	157.107	172.14	144.62	23.8385	44.6636	28.1609	12.9768	13.4862	10.6298	1.21081	2.42758	1.61507	95.0883	2.30357	3.3e-12	3.68e-11	UP		-	-	-
mRNA_8989	scaffold_54	202737	204270	3068	+	mRNA_8989	681.879	735.993	722.172	1537.58	1999.35	1673.41	35.8713	36.7241	33.807	49.7399	69.2114	61.1247	1225.06	-1.28348	3.39e-12	3.77e-11	DOWN		-	-	-
mRNA_2176	scaffold_8	257833	259530	2694	-	mRNA_2176	17.0065	38.2533	46.3525	206.203	165.518	272.944	1.01886	2.17372	2.47114	7.59659	6.52516	11.3539	124.38	-2.6713	3.39e-12	3.77e-11	DOWN		-	-	-
[truncated: 2,884 more rows]
