# Supplementary material for: Transcriptome Analysis Revealed the Mechanism of Inhibition of Saprophytic Growth of Sparassis latifolia by Excessive Oxalic Acid
Source: Cells. 2022 Nov 16;11(22):3636. doi: 10.3390/cells11223636 (PMC9688073; doi:10.3390/cells11223636)
Supplement: Supplementary file 1 [file cells-11-03636-s001.zip › Table S7.xlsx]

## Sheet: Sheet1
Table S7. The common or unique DEGs of the three comparison.
geneid	chr	start	end	length	strand	name	IOA_CK	OA_CK	OA_IOA	Description	GO	Pathway	TF
mRNA_2079	scaffold_7	634455	635642	2118	-	mRNA_2079	-	UP	UP		-	-	-
mRNA_2078	scaffold_7	631572	634100	4944	+	mRNA_2078	-	-	UP		-	-	-
mRNA_2070	scaffold_7	612395	615681	4206	+	mRNA_2070	-	DOWN	-	hypothetical protein	[GO:0005829:cytosol][GO:0005835:fatty acid synthase complex][GO:0102131:3-oxo-glutaryl-[acp] methyl ester reductase activity][GO:0102132:3-oxo-pimeloyl-[acp] methyl ester reductase activity][GO:0004316:3-oxoacyl-[acyl-carrier-protein] reductase (NADPH) activity][GO:0004315:3-oxoacyl-[acyl-carrier-protein] synthase activity][GO:0004312:fatty acid synthase activity][GO:0004321:fatty-acyl-CoA syntha…	-	Fungal specific transcription factor domain family protein OS=Aspergillus niger OX=5061 GN=CAN33_0052110 PE=3 SV=1
mRNA_2076	scaffold_7	627674	628942	2304	-	mRNA_2076	-	UP	UP		-	-	-
mRNA_2075	scaffold_7	625300	626600	1990	-	mRNA_2075	-	UP	UP		-	-	-
mRNA_2074	scaffold_7	622696	624151	2562	-	mRNA_2074	DOWN	-	-		-	-	-
mRNA_8100	scaffold_45	213977	215769	3480	-	mRNA_8100	-	UP	UP	hypothetical protein	-	-	-
mRNA_8107	scaffold_45	230285	231527	2254	-	mRNA_8107	-	UP	-	hypothetical protein	-	-	Zn(2)-C6 fungal-type domain-containing protein OS=Talaromyces amestolkiae OX=1196081 GN=BHQ10_008342 PE=4 SV=1
mRNA_2114	scaffold_8	77971	78447	954	-	mRNA_2114	-	UP	UP		-	-	-
mRNA_8109	scaffold_45	234672	236132	2028	-	mRNA_8109	-	DOWN	DOWN	glyceraldehyde-3-phosphate dehydrogenase	[GO:0005737:cytoplasm][GO:0004365:glyceraldehyde-3-phosphate dehydrogenase (NAD+) (phosphorylating) activity][GO:0051287:NAD binding][GO:0050661:NADP binding][GO:0006006:glucose metabolic process][GO:0006096:glycolytic process]	[ko00010:Glycolysis / Gluconeogenesis][ko00710:Carbon fixation in photosynthetic organisms][ko04066:HIF-1 signaling pathway]	Glyceraldehyde-3-phosphate dehydrogenase OS=Monascus pilosus OX=89488 GN=GAPDH PE=3 SV=1
mRNA_2110	scaffold_8	71093	72301	2104	+	mRNA_2110	-	DOWN	DOWN		-	-	-
mRNA_2111	scaffold_8	72302	72881	878	+	mRNA_2111	-	UP	UP		-	-	-
mRNA_2112	scaffold_8	73360	75358	3690	-	mRNA_2112	-	DOWN	DOWN	hypothetical protein	-	-	-
mRNA_6616	scaffold_33	79712	80784	1806	-	mRNA_6616	-	DOWN	DOWN	NAD(P)-binding protein	-	-	-
mRNA_2118	scaffold_8	85078	87095	3924	-	mRNA_2118	UP	UP	-	hypothetical protein	-	-	-
mRNA_8455	scaffold_49	45532	47319	3090	+	mRNA_8455	-	-	DOWN	hypothetical protein	-	-	-
mRNA_8964	scaffold_54	124941	126289	2112	-	mRNA_8964	-	DOWN	DOWN	hypothetical protein	[GO:0000166:nucleotide binding][GO:0016491:oxidoreductase activity]	-	Trans-enoyl reductase FSL5 OS=Gibberella zeae (strain PH-1 / ATCC MYA-4620 / FGSC 9075 / NRRL 31084) OX=229533 GN=FSL5 PE=2 SV=1
mRNA_6612	scaffold_33	64930	69527	7740	+	mRNA_6612	-	DOWN	-	cysteine proteinase	[GO:0005737:cytoplasm][GO:0005829:cytosol][GO:0061578:Lys63-specific deubiquitinase activity][GO:0004843:thiol-dependent ubiquitin-specific protease activity][GO:0034599:cellular response to oxidative stress][GO:0016579:protein deubiquitination][GO:0043162:ubiquitin-dependent protein catabolic process via the multivesicular body sorting pathway]	-	Transcription factor OS=Ganoderma sinense ZZ0214-1 OX=1077348 GN=GSI_14221 PE=4 SV=1
mRNA_8451	scaffold_49	34570	39865	8466	-	mRNA_8451	-	DOWN	DOWN	hypothetical protein	-	-	ER-golgi trafficking TRAPP I complex 85 kDa subunit-domain-containing protein OS=Coniella lustricola OX=2025994 GN=BD289DRAFT_365797 PE=4 SV=1
mRNA_12573	scaffold_124	17011	18271	1834	-	mRNA_12573	-	UP	UP	hypothetical protein	-	-	-
mRNA_3302	scaffold_13	367112	368184	1778	+	mRNA_3302	-	DOWN	DOWN	HSP20-like chaperone	-	[ko04141:Protein processing in endoplasmic reticulum]	-
mRNA_3303	scaffold_13	368404	370051	2046	-	mRNA_3303	DOWN	DOWN	-	hypothetical protein	-	-	-
mRNA_3300	scaffold_13	362329	365225	3922	-	mRNA_3300	DOWN	DOWN	-	hypothetical protein	-	-	-
mRNA_3301	scaffold_13	365981	366563	930	-	mRNA_3301	DOWN	DOWN	DOWN	small heat shock protein	-	[ko04141:Protein processing in endoplasmic reticulum]	-
mRNA_3307	scaffold_13	381309	382329	1800	-	mRNA_3307	-	UP	UP	hypothetical protein	-	-	-
mRNA_2406	scaffold_9	209446	210335	1380	-	mRNA_2406	-	UP	-		-	-	-
mRNA_1793	scaffold_6	586546	589803	6108	+	mRNA_1793	-	DOWN	DOWN	hypothetical protein	-	-	Zn(2)-C6 fungal-type domain-containing protein OS=Sparassis crispa OX=139825 GN=SCP_1004160 PE=4 SV=1
mRNA_1792	scaffold_6	576602	578883	3420	-	mRNA_1792	-	UP	UP	hypothetical protein	[GO:0005576:extracellular region][GO:0004190:aspartic-type endopeptidase activity][GO:0009405:pathogenesis]	-	Peptidase A1 domain-containing protein OS=Bondarzewia mesenterica OX=1095465 GN=EW146_g5492 PE=3 SV=1
mRNA_1791	scaffold_6	567578	575496	12402	+	mRNA_1791	-	DOWN	DOWN	hypothetical protein	[GO:0030686:90S preribosome][GO:0032040:small-subunit processome][GO:0034455:t-UTP complex][GO:0000462:maturation of SSU-rRNA from tricistronic rRNA transcript (SSU-rRNA, 5.8S rRNA, LSU-rRNA)][GO:0045943:positive regulation of transcription by RNA polymerase I]	[ko03008:Ribosome biogenesis in eukaryotes]	Uncharacterized protein OS=Venturia effusa OX=50376 GN=FKW77_003509 PE=4 SV=1
mRNA_1790	scaffold_6	564126	567445	5692	-	mRNA_1790	-	DOWN	-	actin-like ATPase domain-containing protein	[GO:0005737:cytoplasm][GO:0005783:endoplasmic reticulum][GO:0005788:endoplasmic reticulum lumen][GO:0000774:adenyl-nucleotide exchange factor activity][GO:0005524:ATP binding][GO:0016887:ATPase activity][GO:0042623:ATPase activity, coupled][GO:0031072:heat shock protein binding][GO:0051787:misfolded protein binding][GO:0044183:protein folding chaperone][GO:0051082:unfolded protein binding][GO:003…	[ko04141:Protein processing in endoplasmic reticulum]	-
mRNA_2405	scaffold_9	208224	209086	1340	-	mRNA_2405	-	UP	UP		-	-	-
mRNA_9748	scaffold_63	88377	91137	4590	+	mRNA_9748	-	DOWN	DOWN	hypothetical protein	[GO:0030127:COPII vesicle coat][GO:0070971:endoplasmic reticulum exit site][GO:0005789:endoplasmic reticulum membrane][GO:0000139:Golgi membrane][GO:0005096:GTPase activator activity][GO:0008270:zinc ion binding][GO:0090110:COPII-coated vesicle cargo loading][GO:0006886:intracellular protein transport]	[ko04141:Protein processing in endoplasmic reticulum]	-
mRNA_2403	scaffold_9	203161	205561	2222	-	mRNA_2403	-	UP	-		-	-	-
mRNA_5361	scaffold_24	412006	414345	3588	+	mRNA_5361	-	DOWN	-	asparagine synthase	[GO:0005829:cytosol][GO:0005634:nucleus][GO:0004066:asparagine synthase (glutamine-hydrolyzing) activity][GO:0005524:ATP binding][GO:0006529:asparagine biosynthetic process][GO:0006541:glutamine metabolic process][GO:0070981:L-asparagine biosynthetic process]	[ko00250:Alanine, aspartate and glutamate metabolism]	Asparagine synthetase B OS=Beauveria bassiana D1-5 OX=1245745 GN=BBAD15_g2986 PE=3 SV=1
mRNA_3247	scaffold_13	220935	221114	360	-	mRNA_3247	-	DOWN	DOWN	hypothetical protein	-	-	-
mRNA_6362	scaffold_31	108973	110184	2332	+	mRNA_6362	-	DOWN	DOWN		-	-	-
mRNA_6361	scaffold_31	108214	108716	666	-	mRNA_6361	-	DOWN	DOWN	yippee-like protein	[GO:0005634:nucleus][GO:0000151:ubiquitin ligase complex][GO:0008270:zinc ion binding][GO:0006915:apoptotic process]	-	Yippee-like protein OS=Lichtheimia corymbifera JMRC:FSU:9682 OX=1263082 GN=LCOR_04404.1 PE=4 SV=1
mRNA_6360	scaffold_31	106221	106838	1100	-	mRNA_6360	-	UP	UP	hypothetical protein	-	-	-
mRNA_3249	scaffold_13	225004	226285	1908	+	mRNA_3249	-	UP	UP	hypothetical protein	-	-	-
mRNA_3248	scaffold_13	221209	223511	3286	+	mRNA_3248	-	DOWN	DOWN	hypothetical protein	[GO:0016021:integral component of membrane]	-	-
mRNA_1865	scaffold_7	114738	115754	1704	+	mRNA_1865	-	-	UP	hypothetical protein	-	-	-
mRNA_1864	scaffold_7	112417	114333	3474	-	mRNA_1864	-	-	DOWN		-	-	-
mRNA_1867	scaffold_7	121013	122750	2918	-	mRNA_1867	-	UP	-	hypothetical protein	-	-	-
mRNA_1866	scaffold_7	117747	120884	5088	+	mRNA_1866	UP	UP	-	beta-glucosidase	[GO:0005576:extracellular region][GO:0008422:beta-glucosidase activity][GO:0102483:scopolin beta-glucosidase activity][GO:0030245:cellulose catabolic process]	[ko00460:Cyanoamino acid metabolism][ko00500:Starch and sucrose metabolism][ko00940:Phenylpropanoid biosynthesis]	Uncharacterized protein OS=Penicillium vulpinum OX=29845 GN=PENVUL_c002G05025 PE=4 SV=1
mRNA_1860	scaffold_7	101594	104078	3420	-	mRNA_1860	-	UP	UP	hypothetical protein	[GO:0005576:extracellular region][GO:0016787:hydrolase activity]	[ko00330:Arginine and proline metabolism][ko00360:Phenylalanine metabolism][ko00380:Tryptophan metabolism][ko00627:Aminobenzoate degradation][ko00643:Styrene degradation]	-
mRNA_1863	scaffold_7	111452	112390	1524	+	mRNA_1863	DOWN	DOWN	DOWN	putative short-chain dehydrogenase reductase sdr protein	[GO:0016491:oxidoreductase activity][GO:0009405:pathogenesis]	-	Fungal_trans domain-containing protein OS=Gibberella intermedia OX=948311 GN=FPRO05_08093 PE=4 SV=1
mRNA_1869	scaffold_7	125870	126613	936	-	mRNA_1869	UP	-	-	Aldo/keto reductase	[GO:0102974:hydroxyversicolorone reductase activity][GO:0102975:versiconal hemiacetal acetate reductase activity][GO:0102976:versiconal reductase activity]	-	Zn(2)-C6 fungal-type domain-containing protein OS=Pseudogymnoascus sp. VKM F-4513 (FW-928) OX=1420907 GN=V494_05959 PE=4 SV=1
mRNA_1868	scaffold_7	124101	125129	2058	-	mRNA_1868	-	UP	UP		-	-	-
mRNA_11872	scaffold_101	46651	47923	2136	-	mRNA_11872	-	UP	UP	hypothetical protein	-	-	-
mRNA_11876	scaffold_101	54942	56600	2924	-	mRNA_11876	-	UP	UP	hypothetical protein	-	-	-
mRNA_11875	scaffold_101	52863	53173	498	+	mRNA_11875	-	-	UP	calcium ATPase transmembrane domain M-containing protein	-	[ko04022:cGMP-PKG signaling pathway][ko04024:cAMP signaling pathway]	-
mRNA_11879	scaffold_101	62796	63494	1002	+	mRNA_11879	-	DOWN	DOWN		-	-	-
mRNA_11356	scaffold_89	86951	88176	2346	-	mRNA_11356	-	UP	UP		-	-	-
mRNA_7097	scaffold_37	62905	63362	916	-	mRNA_7097	-	DOWN	DOWN		-	-	-
mRNA_7094	scaffold_37	52783	54935	3520	-	mRNA_7094	UP	-	DOWN	hypothetical protein	-	-	Uncharacterized protein OS=Rhizopogon vesiculosus OX=180088 GN=AZE42_00188 PE=4 SV=1
mRNA_7095	scaffold_37	54999	58552	6078	-	mRNA_7095	-	-	UP	hypothetical protein	-	-	Zn(2)-C6 fungal-type domain-containing protein OS=Laetiporus sulphureus 93-53 OX=1314785 GN=LAESUDRAFT_641362 PE=4 SV=1
mRNA_7093	scaffold_37	51392	52713	2644	+	mRNA_7093	-	UP	UP		-	-	-
mRNA_7090	scaffold_37	44990	45740	1392	-	mRNA_7090	UP	-	-	hypothetical protein	[GO:0005758:mitochondrial intermembrane space][GO:0010181:FMN binding][GO:0004733:pyridoxamine-phosphate oxidase activity][GO:0009443:pyridoxal 5'-phosphate salvage][GO:0008615:pyridoxine biosynthetic process]	-	AP1 transcription factor OS=Pyrenophora tritici-repentis OX=45151 GN=A1F97_00934 PE=3 SV=1
mRNA_4215	scaffold_18	211629	212488	1720	+	mRNA_4215	-	UP	-		-	-	-
mRNA_4217	scaffold_18	214927	215768	1326	-	mRNA_4217	-	UP	UP		-	-	-
mRNA_4216	scaffold_18	213411	214857	2330	+	mRNA_4216	-	UP	UP	hypothetical protein	[GO:0005739:mitochondrion][GO:0005730:nucleolus][GO:0005654:nucleoplasm][GO:0008409:5'-3' exonuclease activity][GO:0017108:5'-flap endonuclease activity][GO:0003677:DNA binding][GO:0000287:magnesium ion binding][GO:0006284:base-excision repair][GO:0006260:DNA replication][GO:0043137:DNA replication, removal of RNA primer]	[ko03030:DNA replication][ko03410:Base excision repair][ko03450:Non-homologous end-joining]	Uncharacterized protein OS=Candida tropicalis (strain ATCC MYA-3404 / T1) OX=294747 GN=CTRG_00480 PE=4 SV=1
mRNA_7098	scaffold_37	63221	64265	1662	+	mRNA_7098	-	UP	-	SMAD/FHA domain-containing protein	[GO:0005737:cytoplasm][GO:0005634:nucleus][GO:0070274:RES complex][GO:0051237:maintenance of RNA location][GO:0006406:mRNA export from nucleus][GO:0000398:mRNA splicing, via spliceosome]	-	-
mRNA_7099	scaffold_37	64613	66459	3284	-	mRNA_7099	-	UP	-	hypothetical protein	-	-	-
mRNA_5038	scaffold_23	22653	23404	1504	+	mRNA_5038	-	DOWN	DOWN		-	-	-
mRNA_5039	scaffold_23	23291	24571	2216	+	mRNA_5039	DOWN	DOWN	-	hypothetical protein	-	-	-
mRNA_5034	scaffold_23	10732	13335	4266	-	mRNA_5034	-	DOWN	DOWN	hypothetical protein	-	[ko04110:Cell cycle]	-
mRNA_5035	scaffold_23	14026	17693	7080	+	mRNA_5035	-	UP	-	hypothetical protein	-	-	-
mRNA_3935	scaffold_16	432376	433281	1812	+	mRNA_3935	UP	UP	-		-	-	-
mRNA_5030	scaffold_23	1221	651	2158	-	mRNA_5030	-	DOWN	-		-	-	-
mRNA_3936	scaffold_16	433307	436020	4126	-	mRNA_3936	-	UP	-	hypothetical protein	[GO:0004497:monooxygenase activity]	-	Dimethylaniline monooxygenase OS=Purpureocillium lilacinum OX=33203 GN=PCL_12480 PE=4 SV=1
mRNA_7472	scaffold_40	67629	68503	1596	-	mRNA_7472	-	UP	UP		-	-	-
mRNA_7473	scaffold_40	70126	71055	1638	+	mRNA_7473	-	-	UP		-	-	-
mRNA_3034	scaffold_12	212478	213839	2154	-	mRNA_3034	-	DOWN	DOWN	pre-mRNA splicing factor	[GO:0005634:nucleus][GO:0071021:U2-type post-spliceosomal complex][GO:0046540:U4/U6 x U5 tri-snRNP complex][GO:0005682:U5 snRNP][GO:0000350:generation of catalytic spliceosome for second transesterification step][GO:0045292:mRNA cis splicing, via spliceosome][GO:0071048:nuclear retention of unspliced pre-mRNA at the site of transcription]	[ko03040:Spliceosome]	Pre-mRNA splicing factor, putative OS=Cryptococcus neoformans var. neoformans serotype D (strain JEC21 / ATCC MYA-565) OX=214684 GN=CNF00860 PE=4 SV=1
mRNA_7540	scaffold_40	250491	251072	1044	+	mRNA_7540	-	-	UP		-	-	-
mRNA_7541	scaffold_40	251805	252167	630	-	mRNA_7541	UP	UP	-	hypothetical protein	-	[ko00860:Porphyrin and chlorophyll metabolism]	-
mRNA_7542	scaffold_40	252766	254125	2154	-	mRNA_7542	DOWN	-	UP	hypothetical protein	-	-	-
mRNA_7543	scaffold_40	255680	257159	2634	-	mRNA_7543	-	DOWN	DOWN	hypothetical protein	-	-	-
mRNA_3036	scaffold_12	214747	217174	3840	-	mRNA_3036	UP	-	-	hypothetical protein	[GO:0005737:cytoplasm][GO:0005829:cytosol][GO:0005844:polysome][GO:0003743:translation initiation factor activity][GO:0002183:cytoplasmic translational initiation]	[ko03013:RNA transport][ko04150:mTOR signaling pathway][ko04151:PI3K-Akt signaling pathway]	-
mRNA_2686	scaffold_10	443564	444425	1506	+	mRNA_2686	-	UP	UP	hypothetical protein	-	-	-
mRNA_2687	scaffold_10	444871	445623	1110	-	mRNA_2687	UP	-	DOWN	hypothetical protein	[GO:0005829:cytosol][GO:0005634:nucleus][GO:0007059:chromosome segregation][GO:0016226:iron-sulfur cluster assembly][GO:0106035:protein maturation by [4Fe-4S] cluster transfer]	-	Transcription factor RfeF OS=Pyrenophora tritici-repentis OX=45151 GN=A1F97_07879 PE=4 SV=1
mRNA_2680	scaffold_10	424742	426315	2954	+	mRNA_2680	-	UP	-		-	-	-
mRNA_2681	scaffold_10	427052	433789	11670	-	mRNA_2681	-	DOWN	DOWN	SNF2 chromatin remodeling protein	[GO:0005634:nucleus][GO:0005524:ATP binding][GO:0016887:ATPase activity][GO:0003677:DNA binding][GO:0008094:DNA-dependent ATPase activity][GO:0004386:helicase activity][GO:0016251:RNA polymerase II general transcription initiation factor activity][GO:0060633:negative regulation of transcription initiation from RNA polymerase II promoter]	-	Tbp associated factor OS=Moniliophthora roreri (strain MCA 2997) OX=1381753 GN=Moror_8286 PE=4 SV=1
mRNA_2683	scaffold_10	436310	438722	4098	-	mRNA_2683	-	DOWN	DOWN	hypothetical protein	-	[ko03040:Spliceosome]	-
mRNA_8880	scaffold_53	150932	153127	3940	-	mRNA_8880	DOWN	DOWN	DOWN	hypothetical protein	[GO:0004838:L-tyrosine:2-oxoglutarate aminotransferase activity][GO:0030170:pyridoxal phosphate binding][GO:0009058:biosynthetic process]	[ko00130:Ubiquinone and other terpenoid-quinone biosynthesis][ko00270:Cysteine and methionine metabolism][ko00300:Lysine biosynthesis][ko00350:Tyrosine metabolism][ko00360:Phenylalanine metabolism][ko00380:Tryptophan metabolism][ko00400:Phenylalanine, tyrosine and tryptophan biosynthesis][ko00401:Novobiocin biosynthesis][ko00950:Isoquinoline alkaloid biosynthesis][ko00960:Tropane, piperidine and …	Putative poxc laccase transcription factor OS=Pleurotus ostreatus OX=5322 PE=2 SV=2
mRNA_2688	scaffold_10	445859	446909	1788	+	mRNA_2688	-	UP	UP		-	-	-
mRNA_10834	scaffold_80	60173	63555	6666	-	mRNA_10834	-	DOWN	-	hypothetical protein	-	-	-
mRNA_10837	scaffold_80	72266	74663	2772	+	mRNA_10837	DOWN	DOWN	DOWN	calcium/proton exchanger	[GO:0005623:cell][GO:0000324:fungal-type vacuole][GO:0000329:fungal-type vacuole membrane][GO:0016021:integral component of membrane][GO:0015369:calcium:proton antiporter activity][GO:0046872:metal ion binding][GO:0015386:potassium:proton antiporter activity][GO:0070588:calcium ion transmembrane transport][GO:0006816:calcium ion transport][GO:0006874:cellular calcium ion homeostasis][GO:0055085:t…	-	Fungal_trans domain-containing protein OS=Penicillium steckii OX=303698 GN=PENSTE_c002G04501 PE=3 SV=1
mRNA_10836	scaffold_80	66984	69385	4410	+	mRNA_10836	UP	UP	-	hypothetical protein	-	-	-
mRNA_10831	scaffold_80	53977	55945	3630	-	mRNA_10831	-	DOWN	-	alpha/beta-hydrolase	-	-	Genome polyprotein OS=Talaromyces islandicus OX=28573 GN=PISL3812_03998 PE=4 SV=1
mRNA_10830	scaffold_80	52013	52597	1170	+	mRNA_10830	-	UP	-		-	-	-
mRNA_10833	scaffold_80	57775	59720	3324	+	mRNA_10833	-	UP	-	hypothetical protein	-	-	-
mRNA_9472	scaffold_60	23687	25041	1170	-	mRNA_9472	-	DOWN	-		-	-	-
mRNA_10839	scaffold_80	81513	82705	1974	-	mRNA_10839	-	UP	UP	hypothetical protein	[GO:0005623:cell][GO:0005813:centrosome][GO:0000307:cyclin-dependent protein kinase holoenzyme complex][GO:0005737:cytoplasm][GO:0072687:meiotic spindle][GO:0072686:mitotic spindle][GO:1990023:mitotic spindle midzone][GO:0044732:mitotic spindle pole body][GO:0000790:nuclear chromatin][GO:0034399:nuclear periphery][GO:0005724:nuclear telomeric heterochromatin][GO:0005730:nucleolus][GO:0005634:nucl…	-	Fungal specific transcription factor domain family protein OS=Aspergillus niger OX=5061 GN=ATCC64974_27740 PE=3 SV=1
mRNA_9474	scaffold_60	29538	31032	2534	+	mRNA_9474	DOWN	DOWN	DOWN	GroES-like protein	[GO:0000166:nucleotide binding][GO:0016491:oxidoreductase activity]	-	Zn(2)-C6 fungal-type domain-containing protein OS=Psathyrella aberdarensis OX=2316362 GN=EST38_g9434 PE=4 SV=1
mRNA_9475	scaffold_60	31778	32987	2202	-	mRNA_9475	-	UP	UP	hypothetical protein	-	-	-
mRNA_621	scaffold_2	665704	668049	4452	+	mRNA_621	-	DOWN	DOWN	hypothetical protein	-	-	-
mRNA_1269	scaffold_4	644023	645594	2310	+	mRNA_1269	-	-	DOWN	Phosphotyrosyl phosphatase activator	[GO:0005737:cytoplasm][GO:0003755:peptidyl-prolyl cis-trans isomerase activity][GO:0019211:phosphatase activator activity]	-	-
mRNA_1267	scaffold_4	639552	642166	4608	+	mRNA_1267	-	DOWN	DOWN	PAP2-domain-containing protein	-	-	-
mRNA_1264	scaffold_4	634765	635594	1396	-	mRNA_1264	-	DOWN	DOWN	hypothetical protein	-	-	-
mRNA_1263	scaffold_4	632858	634080	2446	-	mRNA_1263	-	DOWN	DOWN		-	-	-
mRNA_1262	scaffold_4	632035	632827	1488	+	mRNA_1262	-	DOWN	DOWN		-	-	-
mRNA_209	scaffold_1	554738	558775	5120	-	mRNA_209	UP	UP	-	glycoside hydrolase family 55 protein	[GO:0004338:glucan exo-1,3-beta-glucosidase activity][GO:0071555:cell wall organization][GO:0008152:metabolic process]	-	-
mRNA_208	scaffold_1	552367	554125	3414	-	mRNA_208	UP	UP	-	hypothetical protein	-	-	-
mRNA_203	scaffold_1	541015	543634	3978	-	mRNA_203	UP	-	-	acetylornithine aminotransferase	[GO:0005759:mitochondrial matrix][GO:0005739:mitochondrion][GO:0005634:nucleus][GO:0003992:N2-acetyl-L-ornithine:2-oxoglutarate 5-aminotransferase activity][GO:0030170:pyridoxal phosphate binding][GO:0006526:arginine biosynthetic process][GO:0042450:arginine biosynthetic process via ornithine][GO:0006538:glutamate catabolic process][GO:0006592:ornithine biosynthetic process]	[ko00250:Alanine, aspartate and glutamate metabolism][ko00410:beta-Alanine metabolism][ko00640:Propanoate metabolism][ko00650:Butanoate metabolism]	Fork-head domain-containing protein OS=Pseudozyma aphidis (strain ATCC 32657 / CBS 517.83 / DSM 70725 / JCM 10318 / NBRC 10182 / NRRL Y-7954 / St-0401) OX=1391700 GN=PaG_05044 PE=4 SV=1
mRNA_1658	scaffold_6	170258	171896	2730	+	mRNA_1658	-	-	UP	hypothetical fungal pheromone GPCR	[GO:0016021:integral component of membrane][GO:0004934:mating-type alpha-factor pheromone receptor activity][GO:0019236:response to pheromone]	-	Pheromone B alpha 3 receptor [Schizophyllum commune H4-8] OS=Rhizoctonia solani OX=456999 GN=RSOLAG22IIIB_06631 PE=4 SV=1
mRNA_1659	scaffold_6	172482	174398	3054	-	mRNA_1659	-	UP	UP	hypothetical fungal pheromone GPCR, STE3-type	[GO:0016021:integral component of membrane][GO:0004934:mating-type alpha-factor pheromone receptor activity][GO:0019236:response to pheromone]	-	Pheromone B alpha 3 receptor [Schizophyllum commune H4-8] OS=Rhizoctonia solani OX=456999 GN=RSOLAG22IIIB_06631 PE=4 SV=1
mRNA_1656	scaffold_6	165160	166291	2152	-	mRNA_1656	UP	UP	-		-	-	-
mRNA_1657	scaffold_6	167979	169059	1528	-	mRNA_1657	UP	-	DOWN		-	-	-
mRNA_1650	scaffold_6	147392	148853	2582	+	mRNA_1650	-	UP	UP		-	-	-
mRNA_12968	scaffold_151	12543	13364	1644	+	mRNA_12968	-	UP	UP		-	-	-
mRNA_12749	scaffold_133	7527	8607	1476	-	mRNA_12749	DOWN	-	UP	hypothetical protein	[GO:0005829:cytosol][GO:0000811:GINS complex][GO:0005634:nucleus][GO:0031298:replication fork protection complex][GO:0034613:cellular protein localization][GO:0007059:chromosome segregation][GO:0032508:DNA duplex unwinding][GO:0000727:double-strand break repair via break-induced replication][GO:1902975:mitotic DNA replication initiation]	-	-
mRNA_12748	scaffold_133	6303	7021	606	+	mRNA_12748	-	UP	UP	histone-fold-containing protein	[GO:0005829:cytosol][GO:0000790:nuclear chromatin][GO:0043596:nuclear replication fork][GO:0005634:nucleus][GO:0046982:protein heterodimerization activity][GO:0003712:transcription coregulator activity][GO:0003714:transcription corepressor activity][GO:0006357:regulation of transcription by RNA polymerase II]	-	Histone-like transcription factor (Cbf nf-y) OS=Moniliophthora roreri (strain MCA 2997) OX=1381753 GN=Moror_11482 PE=4 SV=1
mRNA_12745	scaffold_133	1822	2339	924	+	mRNA_12745	-	UP	UP	hypothetical protein	-	-	-
mRNA_12963	scaffold_151	4871	6127	2392	+	mRNA_12963	-	-	UP		-	-	-
mRNA_12746	scaffold_133	2393	4534	4284	+	mRNA_12746	DOWN	-	-	hypothetical protein	-	-	-
mRNA_12965	scaffold_151	10427	10954	1056	+	mRNA_12965	-	UP	UP		-	-	-
mRNA_12740	scaffold_132	36367	37355	1758	+	mRNA_12740	DOWN	DOWN	-		-	-	-
mRNA_12966	scaffold_151	11029	11681	1202	+	mRNA_12966	DOWN	DOWN	-		-	-	-
mRNA_7307	scaffold_38	289149	290307	2070	+	mRNA_7307	-	UP	UP	hypothetical protein	[GO:0005737:cytoplasm][GO:0005634:nucleus][GO:0004089:carbonate dehydratase activity][GO:0008270:zinc ion binding][GO:1990748:cellular detoxification][GO:0071244:cellular response to carbon dioxide][GO:0034599:cellular response to oxidative stress][GO:0006730:one-carbon metabolic process]	[ko00910:Nitrogen metabolism]	Carbonic anhydrase OS=Candida albicans (strain SC5314 / ATCC MYA-2876) OX=237561 GN=NCE103 PE=1 SV=1
mRNA_7308	scaffold_38	291764	293512	3106	-	mRNA_7308	-	UP	UP	hypothetical protein	-	-	-
mRNA_2873	scaffold_11	375015	375499	744	-	mRNA_2873	-	DOWN	-		-	-	-
mRNA_2300	scaffold_8	568549	570418	2922	-	mRNA_2300	-	DOWN	-	N-acetylglucosaminephosphotransferase	[GO:0005783:endoplasmic reticulum][GO:0030176:integral component of endoplasmic reticulum membrane][GO:0016021:integral component of membrane][GO:0046872:metal ion binding][GO:0008963:phospho-N-acetylmuramoyl-pentapeptide-transferase activity][GO:0016757:transferase activity, transferring glycosyl groups][GO:0003975:UDP-N-acetylglucosamine-dolichyl-phosphate N-acetylglucosaminephosphotransferase …	[ko00510:N-Glycan biosynthesis]	Udp-n-acetylglucosamine-1-p transferase OS=Umbilicaria pustulata OX=136370 PE=4 SV=1
mRNA_2305	scaffold_8	584404	586443	3370	-	mRNA_2305	-	DOWN	DOWN		-	-	-
mRNA_2876	scaffold_11	379753	380351	810	-	mRNA_2876	-	DOWN	DOWN		-	-	-
mRNA_2307	scaffold_8	593931	595361	2790	+	mRNA_2307	-	UP	UP	Mur ligase	[GO:0005737:cytoplasm][GO:0005829:cytosol][GO:0005739:mitochondrion][GO:0005524:ATP binding][GO:0008841:dihydrofolate synthase activity][GO:0046872:metal ion binding][GO:0004326:tetrahydrofolylpolyglutamate synthase activity][GO:0009396:folic acid-containing compound biosynthetic process][GO:0006730:one-carbon metabolic process]	[ko00790:Folate biosynthesis]	-
mRNA_2308	scaffold_8	596018	598014	2046	-	mRNA_2308	-	UP	UP	hypothetical protein	[GO:0005737:cytoplasm][GO:0005829:cytosol][GO:0005634:nucleus][GO:0031510:SUMO activating enzyme complex][GO:0019948:SUMO activating enzyme activity][GO:0006974:cellular response to DNA damage stimulus][GO:0032446:protein modification by small protein conjugation][GO:0016925:protein sumoylation]	[ko04120:Ubiquitin mediated proteolysis]	Fungal specific transcription factor domain containing protein OS=Ceratobasidium theobromae OX=1582974 GN=CTheo_7880 PE=4 SV=1
mRNA_10855	scaffold_80	120200	121548	2604	+	mRNA_10855	UP	-	-	hypothetical protein	-	-	-
mRNA_11464	scaffold_91	118524	121048	4032	-	mRNA_11464	-	DOWN	DOWN	glycosyltransferase family 20 protein	[GO:0005946:alpha,alpha-trehalose-phosphate synthase complex (UDP-forming)][GO:0005737:cytoplasm][GO:0005829:cytosol][GO:0003825:alpha,alpha-trehalose-phosphate synthase (UDP-forming) activity][GO:0044262:cellular carbohydrate metabolic process][GO:0034605:cellular response to heat][GO:0070301:cellular response to hydrogen peroxide][GO:0016311:dephosphorylation][GO:0090441:trehalose biosynthesis …	[ko00500:Starch and sucrose metabolism]	Fungal specific transcription factor domain family protein OS=Aspergillus niger OX=5061 GN=CAN33_0017955 PE=4 SV=1
mRNA_11467	scaffold_92	1	845	802	-	mRNA_11467	-	UP	UP	hypothetical protein	-	-	-
mRNA_11466	scaffold_91	126825	127300	952	+	mRNA_11466	-	UP	UP		-	-	-
mRNA_11461	scaffold_91	95490	96098	1218	-	mRNA_11461	-	UP	UP	hypothetical protein	-	-	-
mRNA_11460	scaffold_91	94207	95221	1688	-	mRNA_11460	-	UP	UP		-	-	-
mRNA_11463	scaffold_91	116631	118392	2154	-	mRNA_11463	-	UP	-	P-loop containing nucleoside triphosphate hydrolase protein	[GO:0031390:Ctf18 RFC-like complex][GO:0005663:DNA replication factor C complex][GO:0031391:Elg1 RFC-like complex][GO:0005634:nucleus][GO:0031389:Rad17 RFC-like complex][GO:0003677:DNA binding][GO:0006261:DNA-dependent DNA replication]	[ko03030:DNA replication][ko03420:Nucleotide excision repair][ko03430:Mismatch repair]	AAA domain-containing protein OS=Tremella mesenterica (strain ATCC 24925 / CBS 8224 / DSM 1558 / NBRC 9311 / NRRL Y-6157 / RJB 2259-6) OX=578456 GN=TREMEDRAFT_74703 PE=4 SV=1
mRNA_8022	scaffold_45	14130	15971	3432	+	mRNA_8022	-	UP	UP		-	-	-
mRNA_8020	scaffold_45	8341	8403	3816	+	mRNA_8020	DOWN	DOWN	DOWN	hypothetical protein	-	-	-
mRNA_8793	scaffold_52	191944	193659	3226	-	mRNA_8793	DOWN	UP	UP	hypothetical protein	-	-	-
mRNA_6554	scaffold_32	238228	240670	2692	+	mRNA_6554	-	UP	UP	hypothetical protein	-	-	-
mRNA_8796	scaffold_52	198494	199789	2592	-	mRNA_8796	-	UP	UP		-	-	-
mRNA_8797	scaffold_52	200474	202562	3968	-	mRNA_8797	-	UP	UP	hypothetical protein	-	-	-
mRNA_8798	scaffold_52	203183	205810	1788	-	mRNA_8798	-	UP	UP		-	-	-
mRNA_8799	scaffold_52	205851	206799	1784	+	mRNA_8799	-	UP	-		-	-	-
mRNA_8028	scaffold_45	23510	24705	2234	+	mRNA_8028	-	UP	UP		-	-	-
mRNA_8029	scaffold_45	25535	27582	3346	-	mRNA_8029	-	DOWN	DOWN	hypothetical protein	-	-	NAD-dependent epimerase/dehydratase OS=Aspergillus oryzae OX=5062 GN=OAory_01107320 PE=4 SV=1
mRNA_8399	scaffold_48	171332	172178	1626	+	mRNA_8399	-	DOWN	-		-	-	-
mRNA_4538	scaffold_20	67944	68983	1828	-	mRNA_4538	UP	UP	-		-	-	-
mRNA_9263	scaffold_57	167981	171036	4536	-	mRNA_9263	DOWN	-	-	FAD-binding domain-containing protein	[GO:0005576:extracellular region][GO:0071949:FAD binding][GO:0016491:oxidoreductase activity]	-	FAD-binding PCMH-type domain-containing protein OS=Cladophialophora immunda OX=569365 GN=PV07_04108 PE=3 SV=1
mRNA_9262	scaffold_57	165432	167823	2962	+	mRNA_9262	-	DOWN	DOWN	hypothetical protein	[GO:0005829:cytosol][GO:0005634:nucleus][GO:0016614:oxidoreductase activity, acting on CH-OH group of donors]	-	BZIP domain-containing protein OS=Pseudogymnoascus sp. VKM F-4520 (FW-2644) OX=1420915 GN=V502_00859 PE=4 SV=1
mRNA_9261	scaffold_57	162058	164012	2178	+	mRNA_9261	-	DOWN	DOWN	hypothetical protein	[GO:0005829:cytosol][GO:0005634:nucleus][GO:0016614:oxidoreductase activity, acting on CH-OH group of donors]	-	BZIP domain-containing protein OS=Pseudogymnoascus sp. VKM F-4520 (FW-2644) OX=1420915 GN=V502_00859 PE=4 SV=1
mRNA_4533	scaffold_20	58227	58925	1320	+	mRNA_4533	-	UP	UP	hypothetical protein	[GO:0071162:CMG complex][GO:0000811:GINS complex][GO:0031298:replication fork protection complex][GO:0006261:DNA-dependent DNA replication][GO:0000727:double-strand break repair via break-induced replication]	-	-
mRNA_4534	scaffold_20	58925	59744	1640	-	mRNA_4534	-	UP	UP	hypothetical protein	-	-	-
mRNA_4535	scaffold_20	61237	63159	3136	+	mRNA_4535	-	UP	UP	hypothetical protein	-	-	-
mRNA_9269	scaffold_57	184835	187165	3852	-	mRNA_9269	-	UP	UP	hypothetical protein	-	-	Fungal_trans domain-containing protein OS=Gibberella intermedia OX=948311 GN=BFJ72_g6720 PE=4 SV=1
mRNA_1017	scaffold_3	829940	831266	2314	+	mRNA_1017	-	UP	-	type 2A phosphatase activator TIP41	-	-	-
mRNA_4025	scaffold_17	190197	191141	1770	+	mRNA_4025	-	UP	UP	hypothetical protein	-	-	-
mRNA_4023	scaffold_17	183520	184519	2000	-	mRNA_4023	-	UP	UP		-	-	-
mRNA_4021	scaffold_17	176224	177165	1566	+	mRNA_4021	-	UP	UP	hypothetical protein	-	-	-
mRNA_8396	scaffold_48	162634	162846	426	-	mRNA_8396	DOWN	DOWN	-	hypothetical protein	-	-	-
mRNA_11682	scaffold_96	102377	105151	4026	+	mRNA_11682	-	DOWN	-	hypothetical protein	[GO:0016021:integral component of membrane][GO:0020037:heme binding][GO:0005506:iron ion binding][GO:0004497:monooxygenase activity][GO:0016705:oxidoreductase activity, acting on paired donors, with incorporation or reduction of molecular oxygen]	-	Uncharacterized protein OS=Pseudogymnoascus sp. VKM F-3557 OX=1437433 GN=V490_06917 PE=4 SV=1
mRNA_6487	scaffold_32	43855	45495	2970	-	mRNA_6487	-	UP	-	hypothetical protein	-	-	-
mRNA_8247	scaffold_47	35809	37070	1634	-	mRNA_8247	-	-	DOWN	hypothetical protein	-	-	-
mRNA_8242	scaffold_47	23684	24274	942	-	mRNA_8242	DOWN	DOWN	DOWN	DUF1857-domain-containing protein	-	-	-
mRNA_3757	scaffold_15	513321	514337	1914	+	mRNA_3757	DOWN	UP	UP	hypothetical protein	-	-	-
mRNA_10330	scaffold_71	138753	141081	3926	-	mRNA_10330	-	DOWN	DOWN	hypothetical protein	-	-	-
mRNA_10331	scaffold_71	141414	144004	4716	+	mRNA_10331	-	DOWN	DOWN	hypothetical protein	-	-	-
mRNA_10339	scaffold_72	10119	9811	1806	-	mRNA_10339	-	UP	UP	NAD-P-binding protein	[GO:0016491:oxidoreductase activity][GO:0009405:pathogenesis]	-	Fungal_trans domain-containing protein OS=Pseudogymnoascus sp. VKM F-4516 (FW-969) OX=1420910 GN=V497_00942 PE=4 SV=1
mRNA_10483	scaffold_74	61052	62535	2406	+	mRNA_10483	-	UP	UP	hypothetical protein	-	-	Uncharacterized protein OS=Phlebia centrifuga OX=98765 GN=PHLCEN_2v6528 PE=4 SV=1
mRNA_5778	scaffold_27	183710	185610	3702	+	mRNA_5778	-	-	DOWN	hypothetical protein	[GO:0004851:uroporphyrin-III C-methyltransferase activity][GO:0009086:methionine biosynthetic process][GO:0032259:methylation][GO:0055114:oxidation-reduction process][GO:0019354:siroheme biosynthetic process][GO:0000103:sulfate assimilation]	[ko00860:Porphyrin and chlorophyll metabolism]	Uncharacterized protein OS=Trichoderma harzianum OX=5544 GN=THARTR1_05078 PE=4 SV=1
mRNA_5771	scaffold_27	168148	168806	1200	-	mRNA_5771	-	UP	UP		-	-	-
mRNA_5772	scaffold_27	169265	170654	1476	+	mRNA_5772	-	UP	UP		-	-	-
mRNA_5775	scaffold_27	175690	177267	2712	+	mRNA_5775	-	UP	-	hypothetical protein	-	-	-
mRNA_5776	scaffold_27	178489	182007	6480	-	mRNA_5776	UP	-	DOWN	hypothetical protein	[GO:0005737:cytoplasm][GO:0005794:Golgi apparatus][GO:0000139:Golgi membrane][GO:0016021:integral component of membrane][GO:0016787:hydrolase activity]	-	Zn(2)-C6 fungal-type domain-containing protein OS=Aspergillus turcosus OX=1245748 GN=CDV55_105402 PE=4 SV=1
mRNA_4422	scaffold_19	273203	274554	2268	+	mRNA_4422	UP	UP	-	hypothetical protein	[GO:0005737:cytoplasm][GO:0004174:electron-transferring-flavoprotein dehydrogenase activity][GO:0050660:flavin adenine dinucleotide binding][GO:0009405:pathogenesis]	-	Uncharacterized protein (Fragment) OS=Aspergillus nomius NRRL 13137 OX=1509407 GN=ANOM_008258 PE=4 SV=1
mRNA_4391	scaffold_19	185876	187096	2238	+	mRNA_4391	-	UP	UP		-	-	-
mRNA_4392	scaffold_19	191434	194590	5994	+	mRNA_4392	-	DOWN	DOWN	hypothetical protein	-	-	-
mRNA_10154	scaffold_69	81521	82284	1176	+	mRNA_10154	DOWN	-	UP	nascent polypeptide-associated complex, alpha subunit	[GO:0005854:nascent polypeptide-associated complex][GO:0005634:nucleus][GO:0042788:polysomal ribosome][GO:0015031:protein transport]	-	Transcription factor OS=Aspergillus oryzae (strain 3.042) OX=1160506 GN=Ao3042_02779 PE=4 SV=1
mRNA_6978	scaffold_36	94282	95105	870	-	mRNA_6978	-	DOWN	DOWN		-	-	-
mRNA_10151	scaffold_69	75016	75753	948	-	mRNA_10151	-	UP	UP	hypothetical protein	[GO:0033167:ARC complex][GO:0000781:chromosome, telomeric region][GO:0005829:cytosol][GO:0031934:mating-type region heterochromatin][GO:0031618:nuclear pericentric heterochromatin][GO:1990707:nuclear subtelomeric heterochromatin][GO:0030958:RITS complex][GO:0016891:endoribonuclease activity, producing 5'-phosphomonoesters][GO:0003723:RNA binding][GO:0003727:single-stranded RNA binding][GO:0007049…	-	Protein argonaute OS=Schizosaccharomyces pombe (strain 972 / ATCC 24843) OX=284812 GN=ago1 PE=1 SV=1
mRNA_9043	scaffold_55	87534	88339	1392	-	mRNA_9043	-	UP	-		-	-	-
mRNA_6977	scaffold_36	91441	93701	4024	-	mRNA_6977	-	UP	UP	hypothetical protein	-	-	-
mRNA_9040	scaffold_55	78717	79970	2388	+	mRNA_9040	-	-	DOWN	hypothetical protein	-	-	-
mRNA_9047	scaffold_55	95443	97271	3446	-	mRNA_9047	-	UP	UP	hypothetical protein	-	-	-
mRNA_9046	scaffold_55	93897	95403	2502	-	mRNA_9046	-	UP	UP	hypothetical protein	-	-	-
mRNA_6970	scaffold_36	66234	68011	3072	-	mRNA_6970	-	UP	UP	hypothetical protein	-	-	-
mRNA_10159	scaffold_69	88720	89367	1296	-	mRNA_10159	-	UP	-		-	-	-
mRNA_4397	scaffold_19	209087	210761	2790	-	mRNA_4397	-	UP	UP	hypothetical protein	-	-	-
mRNA_2092	scaffold_8	24198	27615	6102	-	mRNA_2092	-	-	UP	hypothetical protein	-	-	-
mRNA_2095	scaffold_8	29890	35369	9812	+	mRNA_2095	-	DOWN	DOWN	hypothetical protein	-	-	-
mRNA_2094	scaffold_8	29088	29726	828	-	mRNA_2094	-	DOWN	DOWN	hypothetical protein	-	-	-
mRNA_2097	scaffold_8	37789	39232	2420	-	mRNA_2097	-	UP	UP	NAD(P)-binding protein	[GO:0016491:oxidoreductase activity]	-	Uncharacterized protein OS=Aspergillus ustus OX=40382 GN=HK57_00181 PE=4 SV=1
mRNA_2096	scaffold_8	35673	37787	4130	+	mRNA_2096	-	UP	-	hypothetical protein	-	-	-
mRNA_12887	scaffold_141	26382	26929	876	-	mRNA_12887	-	DOWN	DOWN	hypothetical protein	-	-	[NU+] prion formation protein 1 OS=Talaromyces islandicus OX=28573 GN=PISL3812_08033 PE=4 SV=1
mRNA_12884	scaffold_141	22832	23739	1696	+	mRNA_12884	-	UP	UP		-	-	-
mRNA_12885	scaffold_141	24473	25347	1750	-	mRNA_12885	-	-	UP		-	-	-
mRNA_12883	scaffold_141	21792	22784	1986	-	mRNA_12883	-	UP	UP		-	-	-
mRNA_12087	scaffold_107	6283	8232	3354	+	mRNA_12087	UP	-	-	hypothetical protein	[GO:0005794:Golgi apparatus][GO:0005887:integral component of plasma membrane][GO:0005886:plasma membrane][GO:0005351:carbohydrate:proton symporter activity][GO:0005353:fructose transmembrane transporter activity][GO:0005355:glucose transmembrane transporter activity][GO:0015149:hexose transmembrane transporter activity][GO:0098704:carbohydrate import across plasma membrane][GO:1990539:fructose i…	-	MFS quinate transporter OS=Purpureocillium lilacinum OX=33203 GN=VFPFJ_10836 PE=3 SV=1
mRNA_7608	scaffold_41	153329	154586	1940	+	mRNA_7608	UP	-	DOWN	EXS family protein/ERD1/XPR1/SYG1 family protein	-	-	-
mRNA_12083	scaffold_106	88286	89186	1554	+	mRNA_12083	-	UP	UP		-	-	-
mRNA_12089	scaffold_107	12939	13830	1784	-	mRNA_12089	-	UP	UP		-	-	-
mRNA_12228	scaffold_111	33153	35597	4680	+	mRNA_12228	-	DOWN	-	hypothetical protein	-	-	Glyoxal oxidase OS=Pisolithus tinctorius Marx 270 OX=870435 GN=M404DRAFT_13249 PE=4 SV=1
mRNA_12229	scaffold_111	35758	36933	2194	+	mRNA_12229	-	DOWN	-		-	-	-
mRNA_12222	scaffold_111	15505	15800	480	-	mRNA_12222	-	UP	-		-	-	-
mRNA_12551	scaffold_123	33516	35173	2870	+	mRNA_12551	-	DOWN	DOWN	FMN-linked oxidoreductase	[GO:0010181:FMN binding][GO:0003959:NADPH dehydrogenase activity][GO:0018548:pentaerythritol trinitrate reductase activity][GO:0052690:trichloro-p-hydroquinone reductive dehalogenase activity]	-	Fungal_trans domain-containing protein OS=Fusarium sp. AF-6 OX=1325737 GN=CEP53_012902 PE=4 SV=1
mRNA_12220	scaffold_111	11148	12082	1678	-	mRNA_12220	-	UP	UP		-	-	-
mRNA_12221	scaffold_111	12803	13526	1326	+	mRNA_12221	UP	UP	UP	hypothetical protein	-	-	-
mRNA_12554	scaffold_123	40691	41299	1218	+	mRNA_12554	-	UP	UP		-	-	-
mRNA_12227	scaffold_111	30652	31136	970	+	mRNA_12227	-	-	DOWN		-	-	-
mRNA_12224	scaffold_111	21425	22446	1804	+	mRNA_12224	-	UP	UP		-	-	-
mRNA_3321	scaffold_13	412799	414078	1878	+	mRNA_3321	-	UP	UP		-	-	-
mRNA_3322	scaffold_13	415980	417050	1768	+	mRNA_3322	-	UP	UP		-	-	-
mRNA_3323	scaffold_13	418268	419090	1370	+	mRNA_3323	-	-	DOWN		-	-	-
mRNA_2476	scaffold_9	402698	404208	2394	-	mRNA_2476	-	DOWN	DOWN	hypothetical protein	[GO:0000408:EKC/KEOPS complex][GO:0005739:mitochondrion][GO:0004222:metalloendopeptidase activity][GO:0061711:N(6)-L-threonylcarbamoyladenine synthase activity][GO:0008270:zinc ion binding][GO:0072670:mitochondrial tRNA threonylcarbamoyladenosine modification]	-	tRNA N6-adenosine threonylcarbamoyltransferase, mitochondrial OS=Pyrrhoderma noxium OX=2282107 GN=PNOK_0582500 PE=3 SV=1
mRNA_3325	scaffold_13	421219	421668	900	-	mRNA_3325	-	DOWN	-		-	-	-
mRNA_3327	scaffold_13	424934	426192	2160	+	mRNA_3327	-	DOWN	DOWN		-	-	-
mRNA_6308	scaffold_30	357483	359135	2606	+	mRNA_6308	-	UP	UP	hypothetical protein	-	-	-
mRNA_3224	scaffold_13	151498	152623	2022	-	mRNA_3224	-	UP	UP		-	-	-
mRNA_6307	scaffold_30	352886	357124	5496	-	mRNA_6307	-	UP	-	ATP-dependent DNA helicase	[GO:0005694:chromosome][GO:0005737:cytoplasm][GO:0000228:nuclear chromosome][GO:0043596:nuclear replication fork][GO:0005730:nucleolus][GO:0005634:nucleus][GO:0031422:RecQ helicase-Topo III complex][GO:0035861:site of double-strand break][GO:0043138:3'-5' DNA helicase activity][GO:0005524:ATP binding][GO:0003677:DNA binding][GO:0009378:four-way junction helicase activity][GO:0006974:cellular resp…	[ko03440:Homologous recombination][ko03460:Fanconi anemia pathway]	Uncharacterized protein OS=[Candida] haemulonis OX=45357 GN=CXQ85_003621 PE=4 SV=1
mRNA_6306	scaffold_30	351856	352453	952	-	mRNA_6306	DOWN	-	-		-	-	-
mRNA_6301	scaffold_30	341385	343585	3318	+	mRNA_6301	-	UP	UP	N-acetylhexosaminidase	[GO:0004563:beta-N-acetylhexosaminidase activity][GO:0102148:N-acetyl-beta-D-galactosaminidase activity][GO:0005975:carbohydrate metabolic process]	[ko00511:Other glycan degradation][ko00513:Various types of N-glycan biosynthesis][ko00520:Amino sugar and nucleotide sugar metabolism][ko00531:Glycosaminoglycan degradation][ko00603:Glycosphingolipid biosynthesis - globo and isoglobo series][ko00604:Glycosphingolipid biosynthesis - ganglio series][ko04142:Lysosome]	-
mRNA_3223	scaffold_13	149567	150280	1204	+	mRNA_3223	DOWN	-	UP		-	-	-
mRNA_6302	scaffold_30	344166	346373	3312	+	mRNA_6302	UP	UP	UP	N-acetylhexosaminidase	[GO:0005576:extracellular region][GO:0004563:beta-N-acetylhexosaminidase activity][GO:0102148:N-acetyl-beta-D-galactosaminidase activity][GO:0005975:carbohydrate metabolic process]	[ko00511:Other glycan degradation][ko00513:Various types of N-glycan biosynthesis][ko00520:Amino sugar and nucleotide sugar metabolism][ko00531:Glycosaminoglycan degradation][ko00603:Glycosphingolipid biosynthesis - globo and isoglobo series][ko00604:Glycosphingolipid biosynthesis - ganglio series][ko04142:Lysosome]	-
mRNA_1848	scaffold_7	77507	79647	3960	-	mRNA_1848	-	UP	UP	hypothetical protein	-	-	Pkinase_fungal domain-containing protein OS=Ganoderma sinense ZZ0214-1 OX=1077348 GN=GSI_05189 PE=4 SV=1
mRNA_3241	scaffold_13	206450	207012	918	+	mRNA_3241	-	DOWN	-	hypothetical protein	-	[ko04130:SNARE interactions in vesicular transport]	-
mRNA_1843	scaffold_7	63718	65543	2748	-	mRNA_1843	DOWN	-	UP	FAD/NAD(P)-binding domain-containing protein	-	[ko00621:Dioxin degradation][ko00624:Polycyclic aromatic hydrocarbon degradation][ko00626:Naphthalene degradation]	Fungal specific transcription factor domain family protein OS=Aspergillus niger OX=5061 GN=ATCC64974_43460 PE=4 SV=1
mRNA_1842	scaffold_7	59713	61747	3724	-	mRNA_1842	UP	UP	UP	hypothetical protein	-	-	Pkinase_fungal domain-containing protein OS=Ganoderma sinense ZZ0214-1 OX=1077348 GN=GSI_05189 PE=4 SV=1
mRNA_1841	scaffold_7	55314	57783	4608	-	mRNA_1841	UP	UP	UP	hypothetical protein	-	-	Pkinase_fungal domain-containing protein OS=Ganoderma sinense ZZ0214-1 OX=1077348 GN=GSI_05189 PE=4 SV=1
mRNA_1840	scaffold_7	51014	53946	5538	-	mRNA_1840	-	UP	UP	hypothetical protein	-	-	Pkinase_fungal domain-containing protein OS=Ganoderma sinense ZZ0214-1 OX=1077348 GN=GSI_05189 PE=4 SV=1
mRNA_1847	scaffold_7	73392	76769	6180	-	mRNA_1847	-	UP	-	hypothetical protein	-	-	Pkinase_fungal domain-containing protein OS=Ganoderma sinense ZZ0214-1 OX=1077348 GN=GSI_05189 PE=4 SV=1
mRNA_1846	scaffold_7	70172	72909	5170	+	mRNA_1846	-	UP	UP	hypothetical protein	-	-	Pkinase_fungal domain-containing protein OS=Ganoderma sinense ZZ0214-1 OX=1077348 GN=GSI_05189 PE=4 SV=1
mRNA_1844	scaffold_7	65647	68529	5430	-	mRNA_1844	-	UP	UP	hypothetical protein	-	-	Pkinase_fungal domain-containing protein OS=Ganoderma sinense ZZ0214-1 OX=1077348 GN=GSI_05189 PE=4 SV=1
mRNA_2543	scaffold_10	14912	16469	2546	+	mRNA_2543	-	UP	-	hypothetical protein	-	-	Uncharacterized protein OS=Exophiala mesophila OX=212818 GN=B0A52_04633 PE=4 SV=1
mRNA_5262	scaffold_24	169560	171491	3388	-	mRNA_5262	-	UP	-	skeletal muscle/kidney enriched inositol 5-phosphatase	-	-	-
mRNA_5810	scaffold_27	265652	266736	1922	-	mRNA_5810	-	-	UP	plant basic secretory protein	-	-	-
mRNA_8490	scaffold_49	130616	131611	1562	+	mRNA_8490	DOWN	-	-	60S ribosomal protein L32	[GO:0005829:cytosol][GO:0022625:cytosolic large ribosomal subunit][GO:0005634:nucleus][GO:0003735:structural constituent of ribosome][GO:0002181:cytoplasmic translation]	[ko03010:Ribosome]	-
mRNA_5812	scaffold_27	267636	268265	1260	+	mRNA_5812	-	DOWN	DOWN	hypothetical protein	-	-	Zn(2)-C6 fungal-type domain-containing protein OS=Sparassis crispa OX=139825 GN=SCP_0104310 PE=4 SV=1
mRNA_8494	scaffold_49	136957	141252	7996	+	mRNA_8494	-	DOWN	DOWN	hypothetical protein	-	-	Transcription factor OS=Ganoderma sinense ZZ0214-1 OX=1077348 GN=GSI_06709 PE=4 SV=1
mRNA_142	scaffold_1	395786	397198	2442	+	mRNA_142	DOWN	-	-	hypothetical protein	-	-	Transcription factor OS=Ganoderma sinense ZZ0214-1 OX=1077348 GN=GSI_01867 PE=4 SV=1
mRNA_6368	scaffold_31	122118	122484	588	-	mRNA_6368	-	DOWN	-		-	-	-
mRNA_4972	scaffold_22	295899	297207	2124	+	mRNA_4972	DOWN	DOWN	-	hypothetical protein	[GO:0016021:integral component of membrane][GO:0005886:plasma membrane][GO:0005774:vacuolar membrane][GO:0015123:acetate transmembrane transporter activity][GO:0006068:ethanol catabolic process][GO:0006847:plasma membrane acetate transport]	-	-
mRNA_143	scaffold_1	399596	403946	6564	+	mRNA_143	-	DOWN	DOWN	hypothetical protein	[GO:0005737:cytoplasm][GO:0005829:cytosol][GO:0005634:nucleus][GO:0032991:protein-containing complex][GO:0005524:ATP binding][GO:0016887:ATPase activity][GO:0016973:poly(A)+ mRNA export from nucleus]	-	-
mRNA_4973	scaffold_22	299002	299451	900	+	mRNA_4973	UP	-	-		-	-	-
mRNA_11854	scaffold_101	11984	13857	3512	-	mRNA_11854	-	UP	UP	hypothetical protein	-	-	-
mRNA_11855	scaffold_101	15272	16019	1382	-	mRNA_11855	-	UP	UP		-	-	-
mRNA_5268	scaffold_24	185087	188804	5770	+	mRNA_5268	-	-	DOWN	ARM repeat-containing protein	-	[ko04142:Lysosome]	-
mRNA_11850	scaffold_101	2821	3228	3966	-	mRNA_11850	-	DOWN	DOWN	hypothetical protein	-	-	Uncharacterized protein OS=Schizopora paradoxa OX=27342 GN=SCHPADRAFT_886192 PE=4 SV=1
mRNA_11852	scaffold_101	6471	7534	1590	-	mRNA_11852	-	DOWN	-		-	-	-
mRNA_11853	scaffold_101	10314	9993	1860	+	mRNA_11853	-	-	UP	hypothetical protein	-	-	-
mRNA_11858	scaffold_101	22400	23461	2004	+	mRNA_11858	-	UP	UP	hypothetical protein	-	-	-
mRNA_11859	scaffold_101	24142	25239	2064	+	mRNA_11859	-	UP	UP	hypothetical protein	-	-	-
mRNA_4232	scaffold_18	244845	245429	1170	-	mRNA_4232	-	DOWN	DOWN	hypothetical protein	[GO:0005739:mitochondrion]	-	-
mRNA_4231	scaffold_18	243082	244740	2274	+	mRNA_4231	UP	-	DOWN	HlyIII-domain-containing protein	[GO:0005623:cell][GO:0016021:integral component of membrane][GO:0005886:plasma membrane][GO:0046872:metal ion binding][GO:0038023:signaling receptor activity][GO:0006882:cellular zinc ion homeostasis][GO:0006631:fatty acid metabolic process]	[ko04152:AMPK signaling pathway]	RNA polymerase I transcription factor UAF OS=Pseudozyma antarctica (strain T-34) OX=1151754 GN=PANT_22d00147 PE=4 SV=1
mRNA_4237	scaffold_18	253522	255547	3840	-	mRNA_4237	-	UP	UP	hypothetical protein	-	-	-
mRNA_4239	scaffold_18	258608	261501	4600	-	mRNA_4239	-	UP	UP	cytochrome P450	[GO:0016021:integral component of membrane][GO:0020037:heme binding][GO:0005506:iron ion binding][GO:0004497:monooxygenase activity][GO:0016705:oxidoreductase activity, acting on paired donors, with incorporation or reduction of molecular oxygen]	-	Copper-fist domain-containing protein OS=Fomitopsis rosea OX=34475 GN=EVJ58_g8706 PE=4 SV=1
mRNA_4238	scaffold_18	255651	258292	3774	+	mRNA_4238	-	UP	UP	MFS general substrate transporter	[GO:0016021:integral component of membrane][GO:0031224:intrinsic component of membrane][GO:0005886:plasma membrane][GO:0022857:transmembrane transporter activity]	-	Transcription factor OS=Ganoderma boninense OX=34458 GN=Q700F1 PE=4 SV=1
mRNA_5542	scaffold_25	402339	404227	2556	+	mRNA_5542	-	DOWN	DOWN	amidohydrolase	-	-	Peptidase M20D, mername-AA028/carboxypeptidase Ss1 OS=Aspergillus oryzae OX=5062 GN=OAory_01026070 PE=4 SV=1
mRNA_5015	scaffold_22	432137	433842	2492	+	mRNA_5015	-	DOWN	DOWN	purine and uridine phosphorylase	-	[ko00240:Pyrimidine metabolism]	-
mRNA_5540	scaffold_25	398443	399472	1806	+	mRNA_5540	-	DOWN	DOWN	hypothetical protein	[GO:0005783:endoplasmic reticulum][GO:0030176:integral component of endoplasmic reticulum membrane][GO:0102343:3-hydroxy-arachidoyl-CoA dehydratase activity][GO:0102344:3-hydroxy-behenoyl-CoA dehydratase activity][GO:0102345:3-hydroxy-lignoceroyl-CoA dehydratase activity][GO:0018812:3-hydroxyacyl-CoA dehydratase activity][GO:0102158:very-long-chain 3-hydroxyacyl-CoA dehydratase activity][GO:00304…	[ko00062:Fatty acid elongation][ko01040:Biosynthesis of unsaturated fatty acids]	Very-long-chain (3R)-3-hydroxyacyl-CoA dehydratase OS=Fibroporia radiculosa OX=599839 GN=FIBRA_07274 PE=3 SV=1
mRNA_5017	scaffold_22	435362	436441	1614	+	mRNA_5017	DOWN	DOWN	-		-	-	-
mRNA_5547	scaffold_25	413064	414359	2004	+	mRNA_5547	-	UP	UP	hypothetical protein	[GO:0009277:fungal-type cell wall][GO:0016021:integral component of membrane][GO:0004553:hydrolase activity, hydrolyzing O-glycosyl compounds][GO:0071966:fungal-type cell wall polysaccharide metabolic process]	-	Glycoside hydrolase family 16 protein OS=Thanatephorus cucumeris (strain AG1-IA) OX=983506 GN=AG1IA_02785 PE=4 SV=1
mRNA_5013	scaffold_22	428321	429766	1566	+	mRNA_5013	-	UP	UP	NAD(P)-binding protein	-	-	-
mRNA_5548	scaffold_25	414630	417114	4284	+	mRNA_5548	-	-	UP	hypothetical protein	-	-	-
mRNA_3914	scaffold_16	376973	379691	4104	+	mRNA_3914	UP	-	-	hypothetical protein	[GO:0016021:integral component of membrane][GO:0005886:plasma membrane][GO:0022857:transmembrane transporter activity]	-	Sequence-specific DNA binding RNA polymerase II transcription factor OS=Didymella rabiei OX=5454 GN=ST47_g7693 PE=4 SV=1
mRNA_3913	scaffold_16	375277	376568	2256	+	mRNA_3913	-	DOWN	-	hypothetical protein	-	-	Uncharacterized protein OS=Phellinidium pouzarii OX=167371 GN=EW145_g2186 PE=4 SV=1
mRNA_3911	scaffold_16	369640	372161	4532	-	mRNA_3911	-	-	UP	candidate tyrosine protein phosphatase	[GO:0005826:actomyosin contractile ring][GO:0120105:actomyosin contractile ring, intermediate layer][GO:0005623:cell][GO:0032153:cell division site][GO:0030428:cell septum][GO:0000778:condensed nuclear chromosome kinetochore][GO:0005737:cytoplasm][GO:0000776:kinetochore][GO:0072686:mitotic spindle][GO:1990023:mitotic spindle midzone][GO:0044732:mitotic spindle pole body][GO:0005730:nucleolus][GO:…	[ko04110:Cell cycle]	Tyrosine-protein phosphatase CDC14 OS=Saccharomyces cerevisiae (strain ATCC 204508 / S288c) OX=559292 GN=CDC14 PE=1 SV=2
mRNA_4494	scaffold_19	451331	451962	942	+	mRNA_4494	-	DOWN	DOWN	hypothetical protein	[GO:0005623:cell][GO:0005759:mitochondrial matrix][GO:0005739:mitochondrion][GO:0051537:2 iron, 2 sulfur cluster binding][GO:0009055:electron transfer activity][GO:0015038:glutathione disulfide oxidoreductase activity][GO:0036455:iron-sulfur transferase activity][GO:0046872:metal ion binding][GO:0015035:protein disulfide oxidoreductase activity][GO:0044571:[2Fe-2S] cluster assembly][GO:0044572:[4…	-	Uncharacterized protein OS=Sodiomyces alkalinus F11 OX=1314773 GN=SODALDRAFT_353155 PE=4 SV=1
mRNA_4492	scaffold_19	446667	449632	5518	-	mRNA_4492	UP	-	-	hypothetical protein	-	-	Pkinase_fungal domain-containing protein OS=Ganoderma sinense ZZ0214-1 OX=1077348 GN=GSI_05189 PE=4 SV=1
mRNA_4490	scaffold_19	439675	444973	8670	-	mRNA_4490	-	UP	-	hypothetical protein	[GO:0005658:alpha DNA polymerase:primase complex][GO:0000790:nuclear chromatin][GO:0000784:nuclear chromosome, telomeric region][GO:0043596:nuclear replication fork][GO:0005634:nucleus][GO:0035861:site of double-strand break][GO:0051539:4 iron, 4 sulfur cluster binding][GO:0003682:chromatin binding][GO:0003688:DNA replication origin binding][GO:0003887:DNA-directed DNA polymerase activity][GO:004…	[ko00230:Purine metabolism][ko00240:Pyrimidine metabolism][ko03030:DNA replication]	Uncharacterized protein OS=Fonsecaea nubica OX=856822 GN=AYO20_10563 PE=4 SV=1
mRNA_11143	scaffold_85	92285	94203	3724	+	mRNA_11143	-	UP	UP	hypothetical protein	-	-	-
mRNA_12144	scaffold_108	89817	90987	2132	-	mRNA_12144	-	UP	-		-	-	-
mRNA_11145	scaffold_85	98788	99712	1564	-	mRNA_11145	-	UP	-	hypothetical protein	-	-	RRM domain-containing protein OS=Phlebia centrifuga OX=98765 GN=PHLCEN_2v4828 PE=4 SV=1
mRNA_10819	scaffold_80	17402	19038	3160	-	mRNA_10819	-	UP	UP		-	-	-
mRNA_10818	scaffold_80	14401	15567	1722	-	mRNA_10818	-	UP	UP		-	-	-
mRNA_10817	scaffold_80	11068	12453	2410	-	mRNA_10817	-	UP	UP		-	-	-
mRNA_9450	scaffold_59	196796	197702	1814	-	mRNA_9450	-	DOWN	-		-	-	-
mRNA_9451	scaffold_59	201476	202588	2226	-	mRNA_9451	-	UP	UP		-	-	-
mRNA_6897	scaffold_35	207953	209460	2446	+	mRNA_6897	-	UP	UP	hypothetical protein	-	-	-
mRNA_6896	scaffold_35	201896	202689	1194	+	mRNA_6896	-	UP	UP	hypothetical protein	-	-	-
mRNA_9454	scaffold_59	208194	210003	2824	+	mRNA_9454	UP	DOWN	DOWN	NAD P-binding protein	[GO:0005829:cytosol][GO:0004022:alcohol dehydrogenase (NAD) activity][GO:0006066:alcohol metabolic process][GO:0006091:generation of precursor metabolites and energy]	-	PKS_ER domain-containing protein OS=Fusarium sp. AF-3 OX=1325733 GN=CEP51_014148 PE=4 SV=1
mRNA_9455	scaffold_59	211589	211948	720	-	mRNA_9455	-	UP	UP		-	-	-
mRNA_9456	scaffold_59	211906	213503	1684	-	mRNA_9456	-	UP	UP		-	-	-
mRNA_6899	scaffold_35	210952	211631	912	+	mRNA_6899	DOWN	-	-	40S ribosomal protein S14	[GO:0022627:cytosolic small ribosomal subunit][GO:0048027:mRNA 5'-UTR binding][GO:0070181:small ribosomal subunit rRNA binding][GO:0003735:structural constituent of ribosome][GO:0000462:maturation of SSU-rRNA from tricistronic rRNA transcript (SSU-rRNA, 5.8S rRNA, LSU-rRNA)][GO:0000028:ribosomal small subunit assembly][GO:0006412:translation]	[ko03010:Ribosome]	Uncharacterized protein OS=Gonapodya prolifera (strain JEL478) OX=1344416 GN=M427DRAFT_46743 PE=3 SV=1
mRNA_6898	scaffold_35	209581	210863	2122	+	mRNA_6898	-	UP	UP		-	-	-
mRNA_1207	scaffold_4	497960	500515	4380	-	mRNA_1207	-	UP	-	Serine/threonine protein kinase	[GO:0005829:cytosol][GO:0035974:meiotic spindle pole body][GO:0005730:nucleolus][GO:0005634:nucleus][GO:0005628:prospore membrane][GO:0005816:spindle pole body][GO:0005524:ATP binding][GO:0004674:protein serine/threonine kinase activity][GO:0032120:ascospore-type prospore membrane assembly][GO:0035556:intracellular signal transduction][GO:0140043:lipid droplet localization to prospore membrane le…	-	Protein kinase domain-containing protein (Fragment) OS=Batrachochytrium dendrobatidis (strain JAM81 / FGSC 10211) OX=684364 GN=BATDEDRAFT_10265 PE=3 SV=1
mRNA_1206	scaffold_4	496925	497503	1038	+	mRNA_1206	-	-	UP		-	-	-
mRNA_269	scaffold_1	732073	736539	6126	+	mRNA_269	-	UP	UP	hypothetical protein	[GO:0000775:chromosome, centromeric region][GO:0000790:nuclear chromatin][GO:0043596:nuclear replication fork][GO:0005654:nucleoplasm][GO:0005634:nucleus][GO:0031298:replication fork protection complex][GO:0003682:chromatin binding][GO:0006974:cellular response to DNA damage stimulus][GO:0061641:CENP-A containing chromatin organization][GO:0030702:chromatin silencing at centromere][GO:0006281:DNA…	-	Minichromosome loss protein 1 OS=Schizosaccharomyces pombe (strain 972 / ATCC 24843) OX=284812 GN=mcl1 PE=1 SV=1
mRNA_268	scaffold_1	729502	731926	4518	-	mRNA_268	UP	-	-	hypothetical protein	-	-	Zn(2)-C6 fungal-type domain-containing protein OS=Aspergillus turcosus OX=1245748 GN=CFD26_100350 PE=4 SV=1
mRNA_262	scaffold_1	705569	714555	15612	+	mRNA_262	-	DOWN	-	hypothetical protein	[GO:0005938:cell cortex][GO:0051285:cell cortex of cell tip][GO:0032153:cell division site][GO:0005086:ARF guanyl-nucleotide exchange factor activity][GO:0005547:phosphatidylinositol-3,4,5-trisphosphate binding][GO:0051523:cell growth mode switching, monopolar to bipolar][GO:0006886:intracellular protein transport][GO:0032012:regulation of ARF protein signal transduction][GO:0023052:signaling][GO…	-	PH and SEC7 domain-containing protein OS=Sparassis crispa OX=139825 GN=SCP_0309300 PE=4 SV=1
mRNA_6094	scaffold_29	215934	216435	1004	+	mRNA_6094	-	DOWN	DOWN		-	-	-
mRNA_6091	scaffold_29	212633	214301	2850	+	mRNA_6091	-	DOWN	DOWN	hypothetical protein	-	-	-
mRNA_6090	scaffold_29	209654	212174	4012	-	mRNA_6090	UP	DOWN	DOWN	MBOAT-domain-containing protein	[GO:0005789:endoplasmic reticulum membrane][GO:0016021:integral component of membrane][GO:0034736:cholesterol O-acyltransferase activity][GO:0004772:sterol O-acyltransferase activity][GO:0008203:cholesterol metabolic process]	[ko00100:Steroid biosynthesis]	-
mRNA_6093	scaffold_29	215420	216017	874	+	mRNA_6093	-	DOWN	DOWN	hypothetical protein	[GO:0005737:cytoplasm][GO:0005789:endoplasmic reticulum membrane]	-	-
mRNA_4828	scaffold_21	372458	373285	1446	+	mRNA_4828	-	UP	-		-	-	-
mRNA_4829	scaffold_21	373788	374696	1588	+	mRNA_4829	-	-	UP		-	-	-
mRNA_4826	scaffold_21	365362	367011	2648	+	mRNA_4826	DOWN	DOWN	DOWN	hypothetical protein	-	-	BZIP domain-containing protein OS=Venustampulla echinocandica OX=2656787 GN=BP5553_05039 PE=4 SV=1
mRNA_4827	scaffold_21	368105	371833	5860	+	mRNA_4827	-	DOWN	DOWN	glycosyltransferase family 2 protein	[GO:0030428:cell septum][GO:0030659:cytoplasmic vesicle membrane][GO:0016021:integral component of membrane][GO:0005886:plasma membrane][GO:0004100:chitin synthase activity][GO:0071555:cell wall organization][GO:0006031:chitin biosynthetic process]	[ko00520:Amino sugar and nucleotide sugar metabolism]	Fungal_trans domain-containing protein OS=Aspergillus cristatus OX=573508 GN=SI65_07457 PE=4 SV=1
mRNA_4825	scaffold_21	362520	364022	2346	+	mRNA_4825	-	DOWN	DOWN	hypothetical protein	-	-	BZIP domain-containing protein OS=Venustampulla echinocandica OX=2656787 GN=BP5553_05039 PE=4 SV=1
mRNA_4823	scaffold_21	356067	359508	6056	-	mRNA_4823	-	-	DOWN	hypothetical protein	-	-	-
mRNA_4820	scaffold_21	346041	348829	5046	+	mRNA_4820	-	UP	-	hypothetical protein	[GO:0005829:cytosol][GO:0005524:ATP binding][GO:0004819:glutamine-tRNA ligase activity][GO:0002181:cytoplasmic translation][GO:0006425:glutaminyl-tRNA aminoacylation]	[ko00970:Aminoacyl-tRNA biosynthesis]	Zn(2)-C6 fungal-type domain-containing protein OS=Gibberella zeae OX=5518 GN=FGRA07_03611 PE=3 SV=1
mRNA_4821	scaffold_21	350704	353408	3790	-	mRNA_4821	-	UP	UP	P-loop containing nucleoside triphosphate hydrolase protein	[GO:0036266:Cdc48p-Npl4p-Vms1p AAA ATPase complex][GO:0005623:cell][GO:0005737:cytoplasm][GO:0005829:cytosol][GO:0000836:Hrd1p ubiquitin ligase complex][GO:1990023:mitotic spindle midzone][GO:0000790:nuclear chromatin][GO:0005634:nucleus][GO:1990112:RQC complex][GO:0034098:VCP-NPL4-UFD1 AAA ATPase complex][GO:0005524:ATP binding][GO:0016887:ATPase activity][GO:0031593:polyubiquitin modification-d…	-	ATP-dependent zn protease OS=Fusarium longipes OX=694270 GN=FLONG3_9319 PE=4 SV=1
mRNA_1676	scaffold_6	212725	214388	2796	+	mRNA_1676	-	-	UP	hypothetical fungal pheromone GPCR	[GO:0016021:integral component of membrane][GO:0004934:mating-type alpha-factor pheromone receptor activity][GO:0019236:response to pheromone]	-	Pheromone B alpha 3 receptor [Schizophyllum commune H4-8] OS=Rhizoctonia solani OX=456999 GN=RSOLAG22IIIB_06631 PE=4 SV=1
mRNA_1677	scaffold_6	214968	217608	3824	+	mRNA_1677	-	DOWN	DOWN	hypothetical protein	[GO:0016021:integral component of membrane][GO:0022857:transmembrane transporter activity]	-	Putative MFS-type transporter PB1E7,08c OS=Talaromyces islandicus OX=28573 GN=PISL3812_05501 PE=4 SV=1
mRNA_1670	scaffold_6	197030	199375	4460	+	mRNA_1670	-	UP	UP	STE3-domain-containing protein	[GO:0016021:integral component of membrane][GO:0004933:mating-type a-factor pheromone receptor activity][GO:0019236:response to pheromone]	-	-
mRNA_1678	scaffold_6	218510	220020	2442	+	mRNA_1678	-	DOWN	DOWN	hypothetical protein	[GO:0016021:integral component of membrane][GO:0005886:plasma membrane][GO:0055085:transmembrane transport]	-	Uncharacterized protein OS=Talaromyces atroroseus OX=1441469 GN=UA08_04976 PE=4 SV=1
mRNA_5433	scaffold_25	136400	138095	2610	-	mRNA_5433	-	DOWN	DOWN	hypothetical protein	-	-	-
mRNA_888	scaffold_3	490703	491841	1748	+	mRNA_888	UP	-	-	EF-hand	[GO:0005737:cytoplasm][GO:0005829:cytosol][GO:0005634:nucleus][GO:0005886:plasma membrane][GO:0098744:1-phosphatidylinositol 4-kinase activator activity][GO:0005509:calcium ion binding][GO:0035584:calcium-mediated signaling using intracellular calcium source][GO:1905949:negative regulation of calcium ion import across plasma membrane][GO:0030435:sporulation resulting in formation of a cellular sp…	-	-
mRNA_12765	scaffold_133	42744	44303	2784	+	mRNA_12765	-	UP	UP		-	-	-
mRNA_12946	scaffold_148	7657	8931	2226	+	mRNA_12946	-	DOWN	DOWN	hypothetical protein	-	-	-
mRNA_12945	scaffold_148	2732	6936	6954	+	mRNA_12945	UP	UP	-	ATP-citrate synthase	[GO:0005829:cytosol][GO:0005524:ATP binding][GO:0003878:ATP citrate synthase activity][GO:0048037:cofactor binding][GO:0046872:metal ion binding][GO:0006085:acetyl-CoA biosynthetic process][GO:0006633:fatty acid biosynthetic process]	[ko00020:Citrate cycle (TCA cycle)][ko00720:Carbon fixation pathways in prokaryotes]	-
mRNA_12944	scaffold_148	208	757	1038	-	mRNA_12944	-	DOWN	DOWN	hypothetical protein	-	-	RRM domain-containing protein OS=Phlebia centrifuga OX=98765 GN=PHLCEN_2v4828 PE=4 SV=1
mRNA_12768	scaffold_133	47933	49935	3288	-	mRNA_12768	-	-	DOWN	Zinc/iron permease	[GO:0071944:cell periphery][GO:0005783:endoplasmic reticulum][GO:0005887:integral component of plasma membrane][GO:0005886:plasma membrane][GO:0000006:high-affinity zinc transmembrane transporter activity][GO:0005385:zinc ion transmembrane transporter activity][GO:0071578:zinc ion import across plasma membrane][GO:0071577:zinc ion transmembrane transport]	-	Zinc/iron permease OS=Aspergillus oryzae OX=5062 GN=OAory_01055090 PE=4 SV=1
mRNA_7858	scaffold_43	155520	158548	5058	+	mRNA_7858	-	-	UP	kinesin-domain-containing protein	[GO:0051285:cell cortex of cell tip][GO:0051286:cell tip][GO:1903754:cortical microtubule plus-end][GO:0005737:cytoplasm][GO:0005881:cytoplasmic microtubule][GO:1904511:cytoplasmic microtubule plus-end][GO:1990752:microtubule end][GO:0005524:ATP binding][GO:0008574:ATP-dependent microtubule motor activity, plus-end-directed][GO:0016887:ATPase activity][GO:0008017:microtubule binding][GO:0071963:e…	-	Fungal specific transcription factor domain family protein OS=Aspergillus niger OX=5061 GN=ATCC64974_40190 PE=3 SV=1
mRNA_7859	scaffold_43	159209	161501	3228	+	mRNA_7859	DOWN	DOWN	DOWN	MFS polyamine transporter	[GO:0016021:integral component of membrane][GO:0055085:transmembrane transport]	-	MFS domain-containing protein OS=Fonsecaea monophora OX=254056 GN=AYO21_04395 PE=4 SV=1
mRNA_7328	scaffold_39	4557	8859	5994	-	mRNA_7328	-	UP	-	hydantoinase/oxoprolinase	-	-	Zn(2)-C6 fungal-type domain-containing protein OS=Fonsecaea erecta OX=1367422 GN=AYL99_09239 PE=4 SV=1
mRNA_7850	scaffold_43	132763	137589	8586	-	mRNA_7850	-	DOWN	DOWN	ras GEF	[GO:0005623:cell][GO:0005088:Ras guanyl-nucleotide exchange factor activity][GO:0019933:cAMP-mediated signaling][GO:0007049:cell cycle][GO:0051301:cell division][GO:0071333:cellular response to glucose stimulus][GO:0009267:cellular response to starvation][GO:0030447:filamentous growth][GO:0036180:filamentous growth of a population of unicellular organisms in response to biotic stimulus][GO:003617…	[ko04010:MAPK signaling pathway][ko04012:ErbB signaling pathway][ko04014:Ras signaling pathway][ko04068:FoxO signaling pathway][ko04072:Phospholipase D signaling pathway][ko04150:mTOR signaling pathway][ko04151:PI3K-Akt signaling pathway][ko04510:Focal adhesion][ko04540:Gap junction][ko04630:Jak-STAT signaling pathway][ko04810:Regulation of actin cytoskeleton]	Cell division control protein Cdc25 OS=Drechmeria coniospora OX=98403 GN=DCS_06537 PE=4 SV=1
mRNA_7851	scaffold_43	137598	141697	7080	-	mRNA_7851	-	DOWN	DOWN	hypothetical protein	[GO:0005829:cytosol][GO:1990904:ribonucleoprotein complex][GO:0005525:GTP binding][GO:0003924:GTPase activity][GO:0043022:ribosome binding][GO:0042256:mature ribosome assembly][GO:0042254:ribosome biogenesis]	[ko03008:Ribosome biogenesis in eukaryotes]	Elongation factor G, mitochondrial OS=Microbotryum saponariae OX=289078 GN=MEF1 PE=3 SV=1
mRNA_7320	scaffold_38	319348	323641	6672	-	mRNA_7320	-	UP	UP	hypothetical protein	[GO:0005737:cytoplasm][GO:0031314:extrinsic component of mitochondrial inner membrane][GO:0000329:fungal-type vacuole membrane][GO:0016021:integral component of membrane][GO:0016020:membrane][GO:0005525:GTP binding][GO:0003924:GTPase activity][GO:0008017:microtubule binding][GO:0000266:mitochondrial fission][GO:0008053:mitochondrial fusion][GO:1990627:mitochondrial inner membrane fusion][GO:00070…	-	Uncharacterized protein OS=Fusarium fasciculatum OX=2594813 GN=FIE12Z_9979 PE=3 SV=1
mRNA_7321	scaffold_38	323787	325099	2124	-	mRNA_7321	-	UP	-		-	-	-
mRNA_7854	scaffold_43	145481	147055	2742	-	mRNA_7854	-	DOWN	DOWN	hypothetical protein	[GO:0005789:endoplasmic reticulum membrane][GO:0016021:integral component of membrane][GO:0008643:carbohydrate transport][GO:0055085:transmembrane transport]	-	-
mRNA_5434	scaffold_25	138474	139677	1926	+	mRNA_5434	-	DOWN	DOWN	hypothetical protein	-	-	-
mRNA_3776	scaffold_16	19999	20451	906	-	mRNA_3776	UP	-	-		-	-	-
mRNA_11447	scaffold_91	66036	67564	2724	-	mRNA_11447	-	UP	-	NAD(P)-binding protein	[GO:0050662:coenzyme binding][GO:0016491:oxidoreductase activity]	-	Uncharacterized protein OS=Mycena chlorophos OX=658473 GN=MCHLO_10593 PE=4 SV=1
mRNA_11444	scaffold_91	60102	60995	1650	+	mRNA_11444	UP	-	DOWN		-	-	-
mRNA_11443	scaffold_91	54913	56346	2546	-	mRNA_11443	UP	DOWN	DOWN	NAD(P)-binding protein	[GO:0050662:coenzyme binding][GO:0016491:oxidoreductase activity]	-	Uncharacterized protein OS=Mycena chlorophos OX=658473 GN=MCHLO_10593 PE=4 SV=1
mRNA_11442	scaffold_91	51530	53811	3420	-	mRNA_11442	DOWN	DOWN	-	hypothetical protein	[GO:0005576:extracellular region][GO:0004190:aspartic-type endopeptidase activity][GO:0009405:pathogenesis]	-	Peptidase A1 domain-containing protein OS=Bondarzewia mesenterica OX=1095465 GN=EW146_g5492 PE=3 SV=1
mRNA_10881	scaffold_81	51376	53392	3008	+	mRNA_10881	-	DOWN	-	hypothetical protein	-	-	BZIP domain-containing protein OS=Rhodotorula sp. CCFEE 5036 OX=1965284 GN=B0A53_01856 PE=4 SV=1
mRNA_8001	scaffold_44	251605	254170	3492	-	mRNA_8001	DOWN	DOWN	DOWN	hypothetical protein	-	-	-
mRNA_8003	scaffold_44	257288	258727	2134	-	mRNA_8003	-	UP	UP	Aldo/keto reductase	[GO:0102098:D-galacturonate reductase activity][GO:0016616:oxidoreductase activity, acting on the CH-OH group of donors, NAD or NADP as acceptor][GO:0019698:D-galacturonate catabolic process]	[ko00561:Glycerolipid metabolism]	Uncharacterized protein (Fragment) OS=Scytalidium lignicola OX=5539 GN=B7463_g10881 PE=4 SV=1
mRNA_11448	scaffold_91	67610	69362	2674	-	mRNA_11448	DOWN	-	UP	60S acidic ribosomal protein P0	[GO:0005840:ribosome][GO:0042254:ribosome biogenesis]	[ko03010:Ribosome]	-
mRNA_4558	scaffold_20	114696	117252	5004	-	mRNA_4558	-	UP	-	hypothetical protein	[GO:0005737:cytoplasm][GO:0000151:ubiquitin ligase complex][GO:0046872:metal ion binding][GO:0031624:ubiquitin conjugating enzyme binding][GO:0061630:ubiquitin protein ligase activity][GO:0004842:ubiquitin-protein transferase activity][GO:0036205:histone catabolic process][GO:0016574:histone ubiquitination][GO:0032436:positive regulation of proteasomal ubiquitin-dependent protein catabolic proces…	-	C3H1-type domain-containing protein OS=Grosmannia clavigera (strain kw1407 / UAMH 11150) OX=655863 GN=CMQ_5813 PE=4 SV=1
mRNA_4559	scaffold_20	125559	125735	354	-	mRNA_4559	-	UP	UP	hypothetical protein	-	-	-
mRNA_1076	scaffold_4	169255	172481	5538	-	mRNA_1076	-	DOWN	DOWN	hypothetical protein	-	-	-
mRNA_1077	scaffold_4	172741	174262	2400	-	mRNA_1077	-	UP	UP	hypothetical protein	[GO:0031390:Ctf18 RFC-like complex][GO:0005829:cytosol][GO:0005663:DNA replication factor C complex][GO:0031391:Elg1 RFC-like complex][GO:0000790:nuclear chromatin][GO:0043599:nuclear DNA replication factor C complex][GO:0005634:nucleus][GO:0031389:Rad17 RFC-like complex][GO:0005524:ATP binding][GO:0061860:DNA clamp unloader activity][GO:0006271:DNA strand elongation involved in DNA replication][…	[ko03030:DNA replication][ko03420:Nucleotide excision repair][ko03430:Mismatch repair]	AAA domain-containing protein OS=Tremella mesenterica (strain ATCC 24925 / CBS 8224 / DSM 1558 / NBRC 9311 / NRRL Y-6157 / RJB 2259-6) OX=578456 GN=TREMEDRAFT_74703 PE=4 SV=1
mRNA_4007	scaffold_17	141787	143628	3086	-	mRNA_4007	UP	UP	-		-	-	-
mRNA_4552	scaffold_20	102487	104054	2914	-	mRNA_4552	-	UP	-	NAD(P)-binding protein	[GO:0005789:endoplasmic reticulum membrane][GO:0016021:integral component of membrane][GO:0102339:3-oxo-arachidoyl-CoA reductase activity][GO:0102340:3-oxo-behenoyl-CoA reductase activity][GO:0102342:3-oxo-cerotoyl-CoA reductase activity][GO:0102341:3-oxo-lignoceroyl-CoA reductase activity][GO:0045703:ketoreductase activity][GO:0030497:fatty acid elongation][GO:0030148:sphingolipid biosynthetic p…	[ko00062:Fatty acid elongation][ko00140:Steroid hormone biosynthesis][ko01040:Biosynthesis of unsaturated fatty acids]	Fungal_trans domain-containing protein OS=Fusarium oxysporum f. sp. cubense tropical race 4 54006 OX=1089451 GN=FOIG_14602 PE=4 SV=1
mRNA_4001	scaffold_17	125913	127204	2370	+	mRNA_4001	-	UP	UP	hypothetical protein	-	-	-
mRNA_4550	scaffold_20	100113	99587	3794	-	mRNA_4550	-	UP	UP	delta 9-fatty acid desaturase protein	[GO:0016021:integral component of membrane][GO:0020037:heme binding][GO:0046872:metal ion binding][GO:0004768:stearoyl-CoA 9-desaturase activity][GO:0006636:unsaturated fatty acid biosynthetic process]	[ko01040:Biosynthesis of unsaturated fatty acids][ko04152:AMPK signaling pathway]	-
mRNA_1071	scaffold_4	154267	155652	2326	+	mRNA_1071	-	-	DOWN	WD40 repeat-like protein	[GO:0005829:cytosol][GO:0005777:peroxisome][GO:0005053:peroxisome matrix targeting signal-2 binding][GO:0016560:protein import into peroxisome matrix, docking]	[ko04146:Peroxisome]	WD_REPEATS_REGION domain-containing protein OS=Pochonia chlamydosporia 123 OX=1052797 GN=I1G_00000831 PE=4 SV=1
mRNA_6860	scaffold_35	114935	115758	1314	-	mRNA_6860	-	-	UP		-	-	-
mRNA_10666	scaffold_77	39242	41077	3570	+	mRNA_10666	UP	UP	UP	hypothetical protein	-	-	-
mRNA_6864	scaffold_35	124069	127764	6524	-	mRNA_6864	UP	UP	UP	hypothetical protein	-	-	-
mRNA_8267	scaffold_47	92373	93748	2548	-	mRNA_8267	-	UP	-	hypothetical protein	-	-	-
mRNA_8260	scaffold_47	77704	80282	3516	-	mRNA_8260	-	DOWN	DOWN	kinase-like protein	[GO:0005737:cytoplasm][GO:0000329:fungal-type vacuole membrane][GO:0005634:nucleus][GO:0005524:ATP binding][GO:0004674:protein serine/threonine kinase activity][GO:0018105:peptidyl-serine phosphorylation][GO:0030100:regulation of endocytosis][GO:0023052:signaling]	[ko04392:Hippo signaling pathway -multiple species]	Protein kinase domain-containing protein OS=Malassezia vespertilionis OX=2020962 GN=MVES_002094 PE=4 SV=1
mRNA_8261	scaffold_47	82162	83148	1428	+	mRNA_8261	-	DOWN	DOWN	hypothetical protein	-	-	-
mRNA_8262	scaffold_47	83562	84589	1620	+	mRNA_8262	-	DOWN	DOWN	hypothetical protein	-	-	-
mRNA_7669	scaffold_41	309149	310572	2742	-	mRNA_7669	DOWN	-	UP	hypothetical protein	-	-	Uncharacterized protein OS=Phlebia centrifuga OX=98765 GN=PHLCEN_2v7696 PE=4 SV=1
mRNA_10316	scaffold_71	103916	105518	2946	-	mRNA_10316	-	DOWN	DOWN	hypothetical protein	[GO:0005829:cytosol][GO:0005789:endoplasmic reticulum membrane][GO:0050660:flavin adenine dinucleotide binding][GO:0004499:N,N-dimethylaniline monooxygenase activity][GO:0050661:NADP binding][GO:0006457:protein folding]	-	Uncharacterized protein OS=Verticillium longisporum OX=100787 GN=BN1723_003603 PE=3 SV=1
mRNA_10310	scaffold_71	91352	92770	2034	+	mRNA_10310	-	DOWN	DOWN	hypothetical protein	-	[ko04130:SNARE interactions in vesicular transport]	-
mRNA_9208	scaffold_57	27672	28401	1146	-	mRNA_9208	-	UP	UP		-	-	-
mRNA_10312	scaffold_71	96424	99126	3078	+	mRNA_10312	-	UP	-	hypothetical protein	-	-	-
mRNA_9205	scaffold_57	22335	23624	2358	+	mRNA_9205	-	UP	-	hypothetical protein	-	-	-
mRNA_9207	scaffold_57	25860	27033	1754	-	mRNA_9207	-	UP	UP	hypothetical protein	-	-	-
mRNA_9206	scaffold_57	23921	25220	2258	+	mRNA_9206	-	UP	-	hypothetical protein	-	-	-
mRNA_7665	scaffold_41	303631	304149	1038	+	mRNA_7665	-	DOWN	-		-	-	-
mRNA_7664	scaffold_41	300186	303270	5490	-	mRNA_7664	DOWN	DOWN	DOWN	hypothetical protein	-	-	-
mRNA_7667	scaffold_41	305666	306578	1554	+	mRNA_7667	-	DOWN	-		-	-	-
mRNA_9202	scaffold_57	17156	18386	2102	+	mRNA_9202	UP	UP	-	hypothetical protein	-	-	-
mRNA_2521	scaffold_9	551475	552801	2328	+	mRNA_2521	UP	UP	-	hypothetical protein	-	-	-
mRNA_8787	scaffold_52	174563	175737	2144	+	mRNA_8787	-	DOWN	DOWN		-	-	-
mRNA_2523	scaffold_9	560531	562184	2994	-	mRNA_2523	UP	UP	-	hypothetical protein	-	-	-
mRNA_7275	scaffold_38	212155	213750	2852	+	mRNA_7275	-	UP	UP	hypothetical protein	-	-	-
mRNA_5759	scaffold_27	140179	142012	2280	-	mRNA_5759	-	-	DOWN	hypothetical protein	[GO:0005634:nucleus][GO:1990904:ribonucleoprotein complex][GO:0003723:RNA binding][GO:0016573:histone acetylation]	-	-
mRNA_8786	scaffold_52	171114	172964	3000	-	mRNA_8786	-	UP	UP	AGABI1DRAFT_108282; hypothetical protein	-	-	-
mRNA_5209	scaffold_24	48277	56931	15074	+	mRNA_5209	-	DOWN	DOWN	glycoside hydrolase family 13 and glycosyltransferase family 5 protein	[GO:0005619:ascospore wall][GO:0032153:cell division site][GO:0051286:cell tip][GO:0000935:division septum][GO:0009277:fungal-type cell wall][GO:0071575:integral component of external side of plasma membrane][GO:0035841:new growing cell tip][GO:0035840:old growing cell tip][GO:0005886:plasma membrane][GO:0047657:alpha-1,3-glucan synthase activity][GO:0033201:alpha-1,4-glucan synthase activity][GO…	-	Fungal specific transcription factor domain family protein OS=Aspergillus niger OX=5061 GN=ATCC64974_10510 PE=4 SV=1
mRNA_8910	scaffold_53	226377	227875	2868	-	mRNA_8910	-	UP	UP	hypothetical protein	-	-	-
mRNA_5754	scaffold_27	113142	114334	2386	+	mRNA_5754	-	DOWN	-	hypothetical protein	-	-	-
mRNA_5753	scaffold_27	109620	113141	5274	+	mRNA_5753	-	DOWN	DOWN	hypothetical protein	-	-	Zn(2)-C6 fungal-type domain-containing protein OS=Sparassis crispa OX=139825 GN=SCP_0104910 PE=4 SV=1
mRNA_8917	scaffold_53	238154	240354	3972	-	mRNA_8917	-	DOWN	DOWN	acetolactate synthase	[GO:0005739:mitochondrion][GO:0003984:acetolactate synthase activity][GO:0050660:flavin adenine dinucleotide binding][GO:0000287:magnesium ion binding][GO:0030976:thiamine pyrophosphate binding][GO:0009097:isoleucine biosynthetic process][GO:0009099:valine biosynthetic process]	[ko00290:Valine, leucine and isoleucine biosynthesis][ko00650:Butanoate metabolism][ko00660:C5-Branched dibasic acid metabolism][ko00770:Pantothenate and CoA biosynthesis]	-
mRNA_5751	scaffold_27	103924	105980	3346	-	mRNA_5751	-	UP	UP	hypothetical protein	-	-	Zn(2)-C6 fungal-type domain-containing protein OS=Mycena chlorophos OX=658473 GN=MCHLO_14626 PE=4 SV=1
mRNA_8915	scaffold_53	235840	236040	402	+	mRNA_8915	-	DOWN	DOWN	hypothetical protein	-	-	-
mRNA_10178	scaffold_69	124951	125940	1728	+	mRNA_10178	-	DOWN	DOWN	hypothetical protein	-	-	-
mRNA_10179	scaffold_69	126090	126661	1050	+	mRNA_10179	-	UP	-	hypothetical protein	-	-	-
mRNA_10170	scaffold_69	108797	109212	522	-	mRNA_10170	DOWN	DOWN	-	40S ribosomal protein S21	[GO:0005737:cytoplasm][GO:0005840:ribosome][GO:0003735:structural constituent of ribosome][GO:0006364:rRNA processing][GO:0006412:translation]	[ko03010:Ribosome]	Uncharacterized protein OS=Hortaea werneckii EXF-2000 OX=1157616 GN=BTJ68_11881 PE=4 SV=1
mRNA_10171	scaffold_69	109324	112769	5698	+	mRNA_10171	-	DOWN	DOWN	RabGAP/TBC	[GO:0005829:cytosol][GO:0005634:nucleus][GO:0005096:GTPase activator activity][GO:0017137:Rab GTPase binding][GO:0090630:activation of GTPase activity][GO:0006886:intracellular protein transport][GO:0016192:vesicle-mediated transport]	[ko04137:Mitophagy - animal]	-
mRNA_10172	scaffold_69	113310	115072	3022	-	mRNA_10172	-	UP	-	terpenoid synthase	[GO:0000287:magnesium ion binding][GO:0010333:terpene synthase activity]	-	-
mRNA_10173	scaffold_69	115915	117006	1934	+	mRNA_10173	-	UP	UP	hypothetical protein	[GO:0005829:cytosol][GO:0005634:nucleus][GO:0033699:DNA 5'-adenosine monophosphate hydrolase activity][GO:0120108:DNA-3'-diphospho-5'-guanosine diphosphatase][GO:0003690:double-stranded DNA binding][GO:0003725:double-stranded RNA binding][GO:0019002:GMP binding][GO:1905108:guanosine binding][GO:0030983:mismatched DNA binding][GO:1990165:single-strand break-containing DNA binding][GO:0003697:singl…	-	Transcription factor OS=Termitomyces sp. J132 OX=1306850 GN=J132_07531 PE=4 SV=1
mRNA_10174	scaffold_69	117118	119000	2712	-	mRNA_10174	-	UP	UP	hypothetical protein	[GO:0005829:cytosol][GO:0005634:nucleus][GO:0016491:oxidoreductase activity]	-	-
mRNA_812	scaffold_3	315140	317260	3120	-	mRNA_812	UP	UP	UP	peptidase S28	-	-	Zn(2)-C6 fungal-type domain-containing protein OS=Penicillium brasilianum OX=104259 GN=PEBR_15335 PE=4 SV=1
mRNA_6542	scaffold_32	207996	208472	840	+	mRNA_6542	-	-	DOWN		-	-	-
mRNA_6954	scaffold_36	24565	25926	2724	+	mRNA_6954	-	UP	UP		-	-	-
mRNA_813	scaffold_3	318593	320844	3516	+	mRNA_813	DOWN	-	UP	hypothetical DNA photolyase	[GO:0003904:deoxyribodipyrimidine photo-lyase activity][GO:0003677:DNA binding][GO:0000166:nucleotide binding][GO:0006281:DNA repair][GO:0018298:protein-chromophore linkage]	-	Photolyase/cryptochrome alpha/beta domain-containing protein (Fragment) OS=Chaetothyriales sp. CBS 135597 OX=2249420 GN=DV738_g3862 PE=4 SV=1
mRNA_6951	scaffold_36	17942	19718	3438	+	mRNA_6951	-	UP	UP		-	-	-
mRNA_6953	scaffold_36	22832	23717	1772	+	mRNA_6953	-	UP	UP		-	-	-
mRNA_6959	scaffold_36	39974	41214	2096	+	mRNA_6959	-	-	UP		-	-	-
mRNA_749	scaffold_3	133475	134127	858	-	mRNA_749	-	DOWN	-	NDUFA12-domain-containing protein	[GO:0005747:mitochondrial respiratory chain complex I][GO:0009055:electron transfer activity][GO:0008137:NADH dehydrogenase (ubiquinone) activity][GO:0006979:response to oxidative stress]	-	-
mRNA_9629	scaffold_61	206070	206422	606	+	mRNA_9629	-	DOWN	DOWN	hypothetical protein	-	-	-
mRNA_740	scaffold_3	111016	116326	8916	-	mRNA_740	-	DOWN	DOWN	hypothetical protein	[GO:0005634:nucleus][GO:0000347:THO complex][GO:0000445:THO complex part of transcription export complex][GO:0003677:DNA binding][GO:0003729:mRNA binding][GO:0031124:mRNA 3'-end processing][GO:0006406:mRNA export from nucleus][GO:0006368:transcription elongation from RNA polymerase II promoter]	[ko03013:RNA transport][ko03040:Spliceosome]	Transcription factor/nuclear export subunit protein 2-domain-containing protein OS=Dichomitus squalens OX=114155 GN=BD309DRAFT_909606 PE=4 SV=1
mRNA_741	scaffold_3	116499	117560	1920	+	mRNA_741	-	DOWN	DOWN	hypothetical protein	-	-	-
mRNA_742	scaffold_3	117331	122126	8724	-	mRNA_742	-	UP	UP	hypothetical protein	-	-	-
mRNA_743	scaffold_3	122370	124051	2704	+	mRNA_743	DOWN	-	-	60S ribosomal protein L3	[GO:0022625:cytosolic large ribosomal subunit][GO:0003735:structural constituent of ribosome][GO:0000027:ribosomal large subunit assembly][GO:0006412:translation]	[ko03010:Ribosome]	-
mRNA_747	scaffold_3	129285	131728	3444	-	mRNA_747	DOWN	-	-	40S ribosomal protein S7	[GO:0005829:cytosol][GO:0022627:cytosolic small ribosomal subunit][GO:0005730:nucleolus][GO:0005634:nucleus][GO:0032040:small-subunit processome][GO:0003735:structural constituent of ribosome][GO:0002181:cytoplasmic translation][GO:0042274:ribosomal small subunit biogenesis][GO:0042254:ribosome biogenesis][GO:0006364:rRNA processing]	[ko03010:Ribosome]	Zn(2)-C6 fungal-type domain-containing protein OS=Pseudogymnoascus sp. VKM F-4515 (FW-2607) OX=1420909 GN=V496_01671 PE=4 SV=1
mRNA_3638	scaffold_15	191210	194012	3990	-	mRNA_3638	-	UP	UP	S-adenosyl-L-methionine-dependent methyltransferase	[GO:0008171:O-methyltransferase activity][GO:0046274:lignin catabolic process][GO:0032259:methylation]	-	Zn(2)-C6 fungal-type domain-containing protein OS=Xylaria hypoxylon OX=37992 GN=E0Z10_g6921 PE=4 SV=1
mRNA_9624	scaffold_61	196507	197830	2544	-	mRNA_9624	-	-	UP		-	-	-
mRNA_5032	scaffold_23	3022	6469	6466	+	mRNA_5032	-	UP	-	hypothetical protein	-	-	Predicted protein OS=Postia placenta (strain ATCC 44394 / Madison 698-R) OX=561896 GN=POSPLDRAFT_91188 PE=4 SV=1
mRNA_3690	scaffold_15	340619	341074	804	-	mRNA_3690	-	UP	-	hypothetical protein	[GO:0005737:cytoplasm][GO:0005634:nucleus][GO:0005886:plasma membrane][GO:0005524:ATP binding][GO:0004672:protein kinase activity][GO:0004674:protein serine/threonine kinase activity][GO:0032147:activation of protein kinase activity][GO:0010629:negative regulation of gene expression][GO:1990872:negative regulation of sterol import by negative regulation of transcription from RNA polymerase II pro…	-	Serine/threonine-protein kinase STE20 OS=Saccharomyces cerevisiae (strain ATCC 204508 / S288c) OX=559292 GN=STE20 PE=1 SV=1
mRNA_3691	scaffold_15	342508	343704	1824	+	mRNA_3691	-	DOWN	DOWN	hypothetical protein	[GO:0005681:spliceosomal complex][GO:0006397:mRNA processing][GO:0008380:RNA splicing]	[ko03040:Spliceosome]	-
mRNA_3695	scaffold_15	350584	353344	4342	+	mRNA_3695	-	UP	UP	hypothetical protein	-	-	Aspartic endopeptidase OS=Aspergillus niger OX=5061 GN=pepAb PE=2 SV=1
mRNA_3696	scaffold_15	353947	356448	3862	+	mRNA_3696	-	DOWN	DOWN	hypothetical protein	[GO:0005783:endoplasmic reticulum][GO:0005789:endoplasmic reticulum membrane][GO:0005794:Golgi apparatus][GO:0000139:Golgi membrane][GO:0031902:late endosome membrane][GO:0005886:plasma membrane][GO:0005524:ATP binding][GO:0017050:D-erythro-sphingosine kinase activity][GO:0004143:diacylglycerol kinase activity][GO:0003951:NAD+ kinase activity][GO:0008481:sphinganine kinase activity][GO:0019722:ca…	[ko00600:Sphingolipid metabolism][ko04020:Calcium signaling pathway][ko04071:Sphingolipid signaling pathway][ko04072:Phospholipase D signaling pathway][ko04370:VEGF signaling pathway][ko04371:Apelin signaling pathway]	-
mRNA_3697	scaffold_15	356966	360304	3432	-	mRNA_3697	DOWN	-	UP	CMGC/SRPK protein kinase	[GO:0032153:cell division site][GO:0005737:cytoplasm][GO:0005829:cytosol][GO:0044732:mitotic spindle pole body][GO:0005634:nucleus][GO:0005524:ATP binding][GO:0004674:protein serine/threonine kinase activity][GO:0050265:RNA uridylyltransferase activity][GO:0007049:cell cycle][GO:0051301:cell division][GO:0035556:intracellular signal transduction][GO:0051457:maintenance of protein location in nucl…	-	Fungal specific transcription factor domain family protein OS=Aspergillus niger OX=5061 GN=CAN33_0031075 PE=4 SV=1
mRNA_3698	scaffold_15	361160	366292	6962	+	mRNA_3698	-	DOWN	DOWN	P-type ATPase	[GO:0005623:cell][GO:0032153:cell division site][GO:0051286:cell tip][GO:0016021:integral component of membrane][GO:0005886:plasma membrane][GO:0005524:ATP binding][GO:0046872:metal ion binding][GO:0008553:proton-exporting ATPase activity, phosphorylative mechanism][GO:0120029:proton export across plasma membrane][GO:1902600:proton transmembrane transport][GO:0051453:regulation of intracellular p…	[ko00190:Oxidative phosphorylation]	Plasma membrane ATPase OS=Valsa mali var. pyri OX=694573 GN=PMA1 PE=2 SV=1
mRNA_3699	scaffold_15	366329	367193	1730	-	mRNA_3699	-	UP	-		-	-	-
mRNA_4525	scaffold_20	38003	39095	1958	+	mRNA_4525	-	DOWN	DOWN		-	-	-
mRNA_4524	scaffold_20	37488	37979	762	+	mRNA_4524	-	DOWN	DOWN	hypothetical protein	-	-	-
mRNA_12209	scaffold_110	67181	69245	1962	+	mRNA_12209	DOWN	-	UP		-	-	-
mRNA_12205	scaffold_110	56478	57554	2154	-	mRNA_12205	UP	UP	-	hypothetical protein	[GO:0005737:cytoplasm][GO:0005634:nucleus][GO:0000994:RNA polymerase III core binding][GO:0001030:RNA polymerase III type 1 promoter DNA binding][GO:0001031:RNA polymerase III type 2 promoter DNA binding][GO:0001032:RNA polymerase III type 3 promoter DNA binding][GO:0016480:negative regulation of transcription by RNA polymerase III]	-	-
mRNA_12207	scaffold_110	60487	65201	7258	+	mRNA_12207	-	DOWN	DOWN	hypothetical protein	[GO:0005789:endoplasmic reticulum membrane][GO:0016021:integral component of membrane][GO:0005524:ATP binding][GO:0016887:ATPase activity]	-	ABC transporter OS=Aspergillus arachidicola OX=656916 GN=AARAC_005921 PE=4 SV=1
mRNA_12200	scaffold_110	42352	43263	1824	+	mRNA_12200	-	DOWN	-		-	-	-
mRNA_12202	scaffold_110	45733	46733	2002	+	mRNA_12202	UP	-	DOWN		-	-	-
mRNA_12203	scaffold_110	50852	53279	3714	+	mRNA_12203	-	UP	UP	phosphate transporter	[GO:0016021:integral component of membrane][GO:0005886:plasma membrane][GO:0005315:inorganic phosphate transmembrane transporter activity][GO:0015293:symporter activity][GO:0006817:phosphate ion transport]	-	Glycerophosphoinositol permease 1 OS=Candida albicans (strain SC5314 / ATCC MYA-2876) OX=237561 GN=GIT1 PE=1 SV=1
mRNA_3344	scaffold_13	481417	481833	834	-	mRNA_3344	UP	UP	-	kinase-like protein	-	-	-
mRNA_3342	scaffold_13	475372	478067	3386	+	mRNA_3342	-	-	UP		-	-	-
mRNA_3343	scaffold_13	478779	479834	1962	-	mRNA_3343	-	UP	UP		-	-	-
mRNA_1008	scaffold_3	808066	809034	1470	+	mRNA_1008	-	DOWN	DOWN	hypothetical protein	-	-	-
mRNA_6322	scaffold_31	5619	7405	2856	+	mRNA_6322	-	DOWN	DOWN	hypothetical protein	[GO:0005737:cytoplasm][GO:0005739:mitochondrion][GO:0005524:ATP binding][GO:0031072:heat shock protein binding][GO:0046872:metal ion binding][GO:0051082:unfolded protein binding][GO:0051085:chaperone cofactor-dependent protein refolding][GO:0042026:protein refolding][GO:0009408:response to heat]	-	-
mRNA_3207	scaffold_13	106956	109918	5260	+	mRNA_3207	DOWN	DOWN	-	hypothetical protein	[GO:0005576:extracellular region][GO:0004190:aspartic-type endopeptidase activity]	-	-
mRNA_3206	scaffold_13	104126	105988	3348	-	mRNA_3206	UP	-	DOWN	actin-like ATPase domain-containing protein	[GO:0005737:cytoplasm][GO:0005524:ATP binding][GO:0004856:xylulokinase activity][GO:0042732:D-xylose metabolic process][GO:0005998:xylulose catabolic process]	[ko00040:Pentose and glucuronate interconversions]	-
mRNA_3204	scaffold_13	100025	99970	14214	+	mRNA_3204	-	DOWN	DOWN	atypical/PIKK/FRAP protein kinase	[GO:0005737:cytoplasm][GO:0005829:cytosol][GO:0000790:nuclear chromatin][GO:0005634:nucleus][GO:0048471:perinuclear region of cytoplasm][GO:0034064:Tor2-Mei2-Ste11 complex][GO:0031931:TORC1 complex][GO:0031932:TORC2 complex][GO:0005524:ATP binding][GO:0004672:protein kinase activity][GO:0004674:protein serine/threonine kinase activity][GO:0044877:protein-containing complex binding][GO:0051321:mei…	[ko04012:ErbB signaling pathway][ko04066:HIF-1 signaling pathway][ko04072:Phospholipase D signaling pathway][ko04136:Autophagy - other][ko04140:Autophagy - animal][ko04150:mTOR signaling pathway][ko04151:PI3K-Akt signaling pathway][ko04152:AMPK signaling pathway][ko04218:Cellular senescence][ko04371:Apelin signaling pathway][ko04630:Jak-STAT signaling pathway]	Serine/threonine-protein kinase tor2 OS=Schizosaccharomyces pombe (strain 972 / ATCC 24843) OX=284812 GN=tor2 PE=1 SV=2
mRNA_3209	scaffold_13	111745	113136	1830	+	mRNA_3209	DOWN	DOWN	-	hypothetical protein	-	-	-
mRNA_6328	scaffold_31	31992	33338	2244	+	mRNA_6328	UP	UP	-	hypothetical protein	[GO:0016021:integral component of membrane][GO:0005744:TIM23 mitochondrial import inner membrane translocase complex][GO:0030150:protein import into mitochondrial matrix]	-	-
mRNA_10408	scaffold_73	25146	26263	1758	+	mRNA_10408	-	DOWN	DOWN	HSP20-like chaperone	[GO:0005737:cytoplasm][GO:0005829:cytosol][GO:0005634:nucleus][GO:0051087:chaperone binding][GO:0051879:Hsp90 protein binding][GO:0007049:cell cycle][GO:0051131:chaperone-mediated protein complex assembly][GO:0032212:positive regulation of telomere maintenance via telomerase][GO:0006457:protein folding]	-	-
mRNA_8668	scaffold_51	98302	99481	2158	+	mRNA_8668	-	UP	UP		-	-	-
mRNA_3635	scaffold_15	184311	185568	2170	+	mRNA_3635	-	UP	UP		-	-	-
mRNA_11246	scaffold_87	88660	89919	1968	-	mRNA_11246	UP	UP	DOWN		-	-	-
mRNA_6425	scaffold_31	248216	250765	4560	+	mRNA_6425	-	UP	UP		-	-	-
mRNA_5988	scaffold_28	308058	310461	4488	+	mRNA_5988	-	UP	UP	hypothetical protein	-	-	-
mRNA_5989	scaffold_28	311348	313495	3424	-	mRNA_5989	-	-	DOWN	hypothetical protein	[GO:0030479:actin cortical patch][GO:0032153:cell division site][GO:0030428:cell septum][GO:0051286:cell tip][GO:0043332:mating projection tip][GO:0005634:nucleus][GO:0071933:Arp2/3 complex binding][GO:0000147:actin cortical patch assembly][GO:0044397:actin cortical patch internalization][GO:0051666:actin cortical patch localization][GO:0006897:endocytosis][GO:2000601:positive regulation of Arp2/…	-	-
mRNA_8666	scaffold_51	94431	96060	2586	+	mRNA_8666	UP	UP	-	hypothetical protein	[GO:0005758:mitochondrial intermembrane space][GO:0005634:nucleus][GO:0010181:FMN binding][GO:0004460:L-lactate dehydrogenase (cytochrome) activity][GO:0004459:L-lactate dehydrogenase activity][GO:0050040:lactate 2-monooxygenase activity][GO:1990748:cellular detoxification][GO:0006089:lactate metabolic process][GO:0019516:lactate oxidation]	-	L-lactate permease OS=Beauveria bassiana D1-5 OX=1245745 GN=BBAD15_g3053 PE=3 SV=1
mRNA_5980	scaffold_28	286576	287130	996	-	mRNA_5980	UP	-	-	hypothetical protein	[GO:0005737:cytoplasm][GO:0047724:inosine nucleosidase activity][GO:0070635:nicotinamide riboside hydrolase activity][GO:0004731:purine-nucleoside phosphorylase activity][GO:0046115:guanosine catabolic process][GO:0006148:inosine catabolic process][GO:0034356:NAD biosynthesis via nicotinamide riboside salvage pathway][GO:0019358:nicotinate nucleotide salvage]	[ko00230:Purine metabolism][ko00240:Pyrimidine metabolism][ko00760:Nicotinate and nicotinamide metabolism]	-
mRNA_5981	scaffold_28	288418	288911	666	-	mRNA_5981	-	UP	UP		-	-	-
mRNA_5986	scaffold_28	301886	303441	2310	+	mRNA_5986	-	DOWN	DOWN	Aldo/keto reductase	[GO:0047681:aryl-alcohol dehydrogenase (NADP+) activity][GO:0019439:aromatic compound catabolic process][GO:0006081:cellular aldehyde metabolic process]	-	Fungal_trans domain-containing protein OS=Pseudogymnoascus sp. VKM F-4517 (FW-2822) OX=1420911 GN=V498_05803 PE=4 SV=1
mRNA_5987	scaffold_28	305259	306537	2328	-	mRNA_5987	-	UP	UP	hypothetical protein	[GO:0030479:actin cortical patch][GO:0032153:cell division site][GO:0030428:cell septum][GO:0051286:cell tip][GO:0043332:mating projection tip][GO:0005634:nucleus][GO:0071933:Arp2/3 complex binding][GO:0000147:actin cortical patch assembly][GO:0044397:actin cortical patch internalization][GO:0051666:actin cortical patch localization][GO:0006897:endocytosis][GO:2000601:positive regulation of Arp2/…	-	-
mRNA_5984	scaffold_28	296174	297127	1452	+	mRNA_5984	-	UP	UP		-	-	-
mRNA_3886	scaffold_16	315541	317157	2428	-	mRNA_3886	-	DOWN	-	LbPrx1-Cys; cysteine peroxiredoxin	[GO:0005623:cell][GO:0005829:cytosol][GO:0005739:mitochondrion][GO:0004601:peroxidase activity][GO:0008379:thioredoxin peroxidase activity][GO:0045454:cell redox homeostasis][GO:0034599:cellular response to oxidative stress][GO:1903205:regulation of hydrogen peroxide-induced cell death][GO:0046686:response to cadmium ion]	-	Thiol peroxidase OS=Epichloe festucae OX=35717 GN=tpxA PE=4 SV=1
mRNA_7050	scaffold_36	260301	262541	3126	-	mRNA_7050	-	UP	UP	hypothetical protein	[GO:0005634:nucleus][GO:0051321:meiotic cell cycle]	-	-
mRNA_7051	scaffold_36	263215	265428	3120	-	mRNA_7051	-	UP	UP	hypothetical protein	[GO:0005634:nucleus][GO:0051321:meiotic cell cycle]	-	-
mRNA_3971	scaffold_17	14711	15217	780	+	mRNA_3971	-	-	DOWN	hypothetical protein	-	-	-
mRNA_3970	scaffold_17	11381	12527	1482	+	mRNA_3970	-	DOWN	DOWN		-	-	-
mRNA_3972	scaffold_17	15904	16699	1260	-	mRNA_3972	-	UP	-	hypothetical protein	-	-	-
mRNA_3979	scaffold_17	37857	39318	2344	-	mRNA_3979	DOWN	-	-		-	-	-
mRNA_7588	scaffold_41	95091	95577	974	-	mRNA_7588	-	UP	UP		-	-	-
mRNA_10783	scaffold_79	76545	77353	1168	+	mRNA_10783	-	DOWN	-		-	-	-
mRNA_7580	scaffold_41	58069	60146	2616	-	mRNA_7580	-	UP	UP	hypothetical protein	-	-	-
mRNA_7581	scaffold_41	61256	63624	3102	+	mRNA_7581	-	UP	-	hypothetical protein	[GO:0020037:heme binding][GO:0005506:iron ion binding][GO:0004497:monooxygenase activity][GO:0016705:oxidoreductase activity, acting on paired donors, with incorporation or reduction of molecular oxygen]	-	Fungal_trans domain-containing protein OS=Aspergillus lentulus OX=293939 GN=ALT_7079 PE=4 SV=1
mRNA_7582	scaffold_41	65942	68024	2722	+	mRNA_7582	-	UP	UP	hypothetical protein	-	-	-
mRNA_7583	scaffold_41	67883	68656	1548	+	mRNA_7583	DOWN	UP	UP		-	-	-
mRNA_10789	scaffold_79	99142	99981	1680	-	mRNA_10789	-	-	UP		-	-	-
mRNA_7587	scaffold_41	80946	83222	2862	+	mRNA_7587	-	-	DOWN	pectin lyase-like protein	[GO:0005576:extracellular region][GO:0047911:galacturan 1,4-alpha-galacturonidase activity][GO:0004650:polygalacturonase activity][GO:0071555:cell wall organization][GO:0045490:pectin catabolic process]	[ko00040:Pentose and glucuronate interconversions]	Putative exopolygalacturonase 1 OS=Penicillium digitatum OX=36651 PE=2 SV=1
mRNA_11838	scaffold_100	78995	79906	1062	-	mRNA_11838	-	DOWN	DOWN		-	-	-
mRNA_11781	scaffold_99	41770	43937	4104	+	mRNA_11781	-	UP	-		-	-	-
mRNA_11782	scaffold_99	45563	46918	2262	-	mRNA_11782	UP	UP	DOWN	hypothetical protein	[GO:0005737:cytoplasm][GO:0005634:nucleus][GO:0016491:oxidoreductase activity][GO:0006740:NADPH regeneration]	-	Fungal_trans domain-containing protein OS=Aspergillus flavus (strain ATCC MYA-384 / AF70) OX=1392242 GN=AFLA70_41g004481 PE=4 SV=1
mRNA_11783	scaffold_99	47725	50363	3186	+	mRNA_11783	UP	-	DOWN	glycoside hydrolase family 1 protein	[GO:0080079:cellobiose glucosidase activity][GO:0102483:scopolin beta-glucosidase activity][GO:0030245:cellulose catabolic process]	[ko00460:Cyanoamino acid metabolism][ko00500:Starch and sucrose metabolism][ko00940:Phenylpropanoid biosynthesis]	Beta-glucosidase 1B OS=Sparassis crispa OX=139825 GN=SCP_1701810 PE=4 SV=1
mRNA_11784	scaffold_99	50619	52468	2790	+	mRNA_11784	-	DOWN	DOWN	hypothetical protein	[GO:0005634:nucleus][GO:0003677:DNA binding][GO:0000981:DNA-binding transcription factor activity, RNA polymerase II-specific][GO:0008270:zinc ion binding]	-	Beta-glucosidase 1B OS=Sparassis crispa OX=139825 GN=SCP_1701810 PE=4 SV=1
mRNA_11785	scaffold_99	54507	56213	3084	+	mRNA_11785	UP	-	-	hypothetical protein	-	-	-
mRNA_11786	scaffold_99	56876	57944	2026	-	mRNA_11786	-	UP	UP		-	-	-
mRNA_11787	scaffold_99	57701	58702	1614	-	mRNA_11787	-	UP	-	hypothetical protein	-	-	-
mRNA_1197	scaffold_4	480385	482334	2652	-	mRNA_1197	-	UP	UP	AGABI1DRAFT_108647; hypothetical protein	-	-	-
mRNA_1193	scaffold_4	473118	474291	1428	-	mRNA_1193	-	-	UP	hypothetical protein	[GO:0005737:cytoplasm][GO:0035241:protein-arginine omega-N monomethyltransferase activity][GO:0018216:peptidyl-arginine methylation]	-	-
mRNA_5568	scaffold_26	22034	23769	3356	-	mRNA_5568	UP	UP	-	Nucleotidylyl transferase	[GO:0005634:nucleus][GO:0005524:ATP binding][GO:0000309:nicotinamide-nucleotide adenylyltransferase activity][GO:0004515:nicotinate-nucleotide adenylyltransferase activity][GO:0009435:NAD biosynthetic process]	[ko00760:Nicotinate and nicotinamide metabolism]	-
mRNA_5569	scaffold_26	23781	26263	3752	-	mRNA_5569	UP	-	-	Metallo-dependent hydrolase	-	[ko00520:Amino sugar and nucleotide sugar metabolism]	NDT80 domain-containing protein OS=Verticillium dahliae OX=27337 GN=VDGE_05574 PE=4 SV=1
mRNA_8929	scaffold_54	22096	22510	696	+	mRNA_8929	DOWN	-	UP	protein prenylyltransferase	-	-	-
mRNA_5560	scaffold_25	445930	447353	2502	+	mRNA_5560	-	DOWN	DOWN	EXS-domain-containing protein	[GO:0005783:endoplasmic reticulum][GO:0005789:endoplasmic reticulum membrane][GO:0016021:integral component of membrane][GO:0006486:protein glycosylation][GO:0006621:protein retention in ER lumen]	-	Uncharacterized protein OS=Zymoseptoria tritici ST99CH_3D7 OX=1276538 GN=ZT3D7_G7764 PE=4 SV=1
mRNA_11165	scaffold_86	20637	21585	1898	-	mRNA_11165	-	UP	UP		-	-	-
mRNA_5562	scaffold_26	2613	3141	926	-	mRNA_5562	-	UP	UP	hypothetical protein	-	-	-
mRNA_5563	scaffold_26	3495	4797	1910	-	mRNA_5563	-	UP	UP	hypothetical protein	[GO:0016021:integral component of membrane][GO:0005886:plasma membrane][GO:0005774:vacuolar membrane][GO:0055085:transmembrane transport]	-	Non-heme dioxygenase in morphine synthesis N-terminal family protein OS=Aspergillus niger OX=5061 GN=CAN33_0056055 PE=4 SV=1
mRNA_11160	scaffold_86	8356	9412	1888	-	mRNA_11160	-	UP	UP	hypothetical protein	-	-	-
mRNA_11163	scaffold_86	16694	17454	1522	-	mRNA_11163	-	UP	UP		-	-	-
mRNA_9436	scaffold_59	160478	161846	2076	-	mRNA_9436	-	UP	UP	hypothetical protein	-	-	-
mRNA_9437	scaffold_59	162878	166353	5592	+	mRNA_9437	-	UP	-	hypothetical protein	-	-	C2H2-type zinc finger transcription factor OS=Phycomyces blakesleeanus (strain ATCC 8743b / DSM 1359 / FGSC 10004 / NBRC 33097 / NRRL 1555) OX=763407 GN=PHYBLDRAFT_139528 PE=4 SV=1
mRNA_1228	scaffold_4	542321	544199	3220	-	mRNA_1228	-	UP	-	hypothetical protein	-	-	-
mRNA_9431	scaffold_59	141820	143238	2360	-	mRNA_9431	-	UP	UP	hypothetical protein	-	-	-
mRNA_4611	scaffold_20	282791	284980	3278	+	mRNA_4611	DOWN	DOWN	-	hypothetical protein	-	[ko00330:Arginine and proline metabolism][ko00410:beta-Alanine metabolism]	-
mRNA_4612	scaffold_20	285346	287069	2010	-	mRNA_4612	DOWN	-	UP	hypothetical protein	-	-	-
mRNA_4615	scaffold_20	292073	292956	1768	+	mRNA_4615	DOWN	DOWN	-		-	-	-
mRNA_4614	scaffold_20	291403	292206	1278	+	mRNA_4614	-	UP	UP		-	-	-
mRNA_532	scaffold_2	452906	455809	3724	-	mRNA_532	-	DOWN	-	MFS general substrate transporter	[GO:0016021:integral component of membrane][GO:0005886:plasma membrane][GO:0055085:transmembrane transport]	-	Heat shock transcription factor OS=Pseudozyma antarctica (strain T-34) OX=1151754 GN=PANT_5d00046 PE=4 SV=1
mRNA_531	scaffold_2	450251	452817	4674	+	mRNA_531	-	DOWN	DOWN	ATP-dependent metallopeptidase Hfl	[GO:0005745:m-AAA complex][GO:0005743:mitochondrial inner membrane][GO:0005739:mitochondrion][GO:0005524:ATP binding][GO:0016887:ATPase activity][GO:0004222:metalloendopeptidase activity][GO:0008270:zinc ion binding][GO:0042407:cristae formation][GO:0008053:mitochondrial fusion][GO:0034982:mitochondrial protein processing][GO:0006465:signal peptide processing]	-	Zn(2)-C6 fungal-type domain-containing protein OS=Venustampulla echinocandica OX=2656787 GN=BP5553_09517 PE=3 SV=1
mRNA_530	scaffold_2	447724	450066	3914	+	mRNA_530	DOWN	-	UP	hypothetical protein	[GO:0005576:extracellular region][GO:0016158:3-phytase activity]	-	3-phytase A OS=Byssochlamys spectabilis (strain No. 5 / NBRC 109023) OX=1356009 GN=PVAR5_7185 PE=3 SV=1
mRNA_240	scaffold_1	637534	638874	2424	-	mRNA_240	UP	UP	-	hypothetical protein	[GO:0005935:cellular bud neck][GO:0000144:cellular bud neck septin ring][GO:0005737:cytoplasm][GO:0005634:nucleus][GO:0005524:ATP binding][GO:0004672:protein kinase activity][GO:0004674:protein serine/threonine kinase activity][GO:0044257:cellular protein catabolic process][GO:0000086:G2/M transition of mitotic cell cycle][GO:0035556:intracellular signal transduction][GO:0044879:morphogenesis che…	-	Serine/threonine protein kinase, putative OS=Neosartorya fischeri (strain ATCC 1020 / DSM 3700 / CBS 544.65 / FGSC A1164 / JCM 1740 / NRRL 181 / WB 181) OX=331117 GN=NFIA_059080 PE=4 SV=1
mRNA_243	scaffold_1	643174	643561	546	+	mRNA_243	-	DOWN	-	endo-beta-mannanase	-	[ko00051:Fructose and mannose metabolism]	-
mRNA_5699	scaffold_26	417637	419473	3088	+	mRNA_5699	-	DOWN	DOWN	hypothetical protein	-	-	-
mRNA_5696	scaffold_26	412054	413338	2134	+	mRNA_5696	-	DOWN	DOWN	splicing factor U2AF subunit	[GO:0000243:commitment complex][GO:0005829:cytosol][GO:0005634:nucleus][GO:0005681:spliceosomal complex][GO:0071004:U2-type prespliceosome][GO:0089701:U2AF][GO:0046872:metal ion binding][GO:0030628:pre-mRNA 3'-splice site binding][GO:0003723:RNA binding][GO:0045292:mRNA cis splicing, via spliceosome][GO:0000398:mRNA splicing, via spliceosome]	[ko03040:Spliceosome]	Uncharacterized protein OS=Moniliophthora roreri OX=221103 GN=WG66_11770 PE=4 SV=1
mRNA_5697	scaffold_26	413575	414753	1876	-	mRNA_5697	DOWN	DOWN	-	glycosyltransferase family 1 protein	[GO:0005789:endoplasmic reticulum membrane][GO:0016021:integral component of membrane][GO:0031965:nuclear membrane][GO:0006488:dolichol-linked oligosaccharide biosynthetic process]	[ko00510:N-Glycan biosynthesis][ko00513:Various types of N-glycan biosynthesis]	-
mRNA_539	scaffold_2	474143	477592	6680	+	mRNA_539	-	DOWN	DOWN	hypothetical protein	[GO:1990334:Bfa1-Bub2 complex][GO:0005829:cytosol][GO:0044732:mitotic spindle pole body][GO:0005886:plasma membrane][GO:0005096:GTPase activator activity][GO:0031578:mitotic spindle orientation checkpoint][GO:0031030:negative regulation of septation initiation signaling][GO:0046578:regulation of Ras protein signal transduction]	-	-
mRNA_5695	scaffold_26	408560	410272	2772	+	mRNA_5695	-	DOWN	-	hypothetical protein	-	-	Zn(2)-C6 fungal-type domain-containing protein OS=Sparassis crispa OX=139825 GN=SCP_0307220 PE=4 SV=1
mRNA_248	scaffold_1	651955	653088	2268	+	mRNA_248	-	UP	UP	hypothetical protein	-	-	-
mRNA_5690	scaffold_26	394182	396559	3666	-	mRNA_5690	-	UP	-	MFS general substrate transporter	[GO:0016021:integral component of membrane][GO:0005886:plasma membrane][GO:0055085:transmembrane transport]	-	MFS transporter, putative OS=Aspergillus clavatus (strain ATCC 1007 / CBS 513.65 / DSM 816 / NCTC 3887 / NRRL 1) OX=344612 GN=ACLA_062390 PE=4 SV=1
mRNA_3593	scaffold_15	76947	78617	3126	-	mRNA_3593	-	UP	-	hypothetical protein	-	-	-
mRNA_3591	scaffold_15	73076	73961	1644	-	mRNA_3591	DOWN	DOWN	DOWN	short-chain dehydrogenase reductase SDR	[GO:0005737:cytoplasm][GO:0005634:nucleus][GO:0016491:oxidoreductase activity]	-	Zn(2)-C6 fungal-type domain-containing protein OS=Hortaea werneckii OX=91943 GN=D0862_06464 PE=4 SV=1
mRNA_3590	scaffold_15	71891	73234	2450	+	mRNA_3590	DOWN	DOWN	DOWN	hypothetical protein	-	-	-
mRNA_3597	scaffold_15	88731	89048	510	-	mRNA_3597	-	DOWN	DOWN	hypothetical protein	-	-	-
mRNA_3595	scaffold_15	83892	84985	2074	+	mRNA_3595	-	DOWN	-		-	-	-
mRNA_3599	scaffold_15	91902	94162	4390	+	mRNA_3599	-	UP	-	hypothetical protein	-	-	-
mRNA_4804	scaffold_21	300797	301531	1368	-	mRNA_4804	UP	UP	UP	hypothetical protein	-	-	-
mRNA_4805	scaffold_21	302726	303730	1500	+	mRNA_4805	-	DOWN	DOWN	hypothetical protein	-	-	-
mRNA_4806	scaffold_21	304806	305974	1900	+	mRNA_4806	-	DOWN	DOWN	phosphatases II	-	-	-
mRNA_4809	scaffold_21	312946	313928	1152	-	mRNA_4809	UP	-	-		-	-	-
mRNA_4010	scaffold_17	152601	154009	2352	+	mRNA_4010	-	UP	UP		-	-	-
mRNA_2750	scaffold_11	41762	42362	888	+	mRNA_2750	-	UP	UP	hypothetical protein	-	-	-
mRNA_2756	scaffold_11	62474	63774	2272	+	mRNA_2756	-	UP	UP	hypothetical protein	-	-	-
mRNA_12925	scaffold_145	8257	8427	342	-	mRNA_12925	-	-	DOWN	hypothetical protein	-	-	-
mRNA_12924	scaffold_145	5747	8019	2796	+	mRNA_12924	UP	UP	UP	glycoside hydrolase family 5 protein	[GO:0005576:extracellular region][GO:0046557:glucan endo-1,6-beta-glucosidase activity][GO:0071555:cell wall organization][GO:0000272:polysaccharide catabolic process]	-	-
mRNA_12926	scaffold_145	8530	9746	2326	+	mRNA_12926	-	-	UP		-	-	-
mRNA_3829	scaffold_16	172477	173778	2202	+	mRNA_3829	-	UP	UP	hypothetical protein	-	-	-
mRNA_12920	scaffold_145	182	965	1218	-	mRNA_12920	DOWN	DOWN	-	alpha/beta-hydrolase	-	-	-
mRNA_12928	scaffold_145	15080	21630	12078	-	mRNA_12928	UP	UP	-		-	-	-
mRNA_4218	scaffold_18	215769	217918	3626	-	mRNA_4218	-	-	UP		-	-	-
mRNA_7870	scaffold_43	181861	183043	2244	-	mRNA_7870	-	DOWN	-	hypothetical protein	[GO:0016021:integral component of membrane][GO:0005743:mitochondrial inner membrane]	-	C6 transcription factor OS=Trichophyton rubrum OX=5551 GN=A7C99_4069 PE=4 SV=1
mRNA_7871	scaffold_43	183370	185729	4398	-	mRNA_7871	-	DOWN	DOWN	cytochrome P450 oxidoreductase	[GO:0005789:endoplasmic reticulum membrane][GO:0016021:integral component of membrane][GO:0005741:mitochondrial outer membrane][GO:0005886:plasma membrane][GO:0050660:flavin adenine dinucleotide binding][GO:0010181:FMN binding][GO:0050661:NADP binding][GO:0003958:NADPH-hemoprotein reductase activity][GO:0006696:ergosterol biosynthetic process]	-	Uncharacterized protein OS=Fusarium oxysporum f. sp. melonis 26406 OX=1089452 GN=FOMG_13278 PE=4 SV=1
mRNA_7875	scaffold_43	193459	198182	8244	+	mRNA_7875	UP	UP	-	hypothetical protein	-	-	C6 transcription factor (Fragment) OS=Ganoderma boninense OX=34458 GN=G4MWV1 PE=4 SV=1
mRNA_7876	scaffold_43	198316	199130	1518	-	mRNA_7876	UP	UP	-	hypothetical protein	-	-	Fungal_trans domain-containing protein OS=Gibberella moniliformis OX=117187 GN=FVER53590_08322 PE=4 SV=1
mRNA_7878	scaffold_43	201732	203675	2796	-	mRNA_7878	-	UP	-	hypothetical protein	[GO:0005739:mitochondrion][GO:0005730:nucleolus][GO:0005654:nucleoplasm][GO:0008409:5'-3' exonuclease activity][GO:0017108:5'-flap endonuclease activity][GO:0003677:DNA binding][GO:0000287:magnesium ion binding][GO:0006284:base-excision repair][GO:0006260:DNA replication][GO:0043137:DNA replication, removal of RNA primer]	[ko03030:DNA replication][ko03410:Base excision repair][ko03450:Non-homologous end-joining]	Uncharacterized protein OS=Candida auris OX=498019 GN=QG37_08314 PE=4 SV=1
mRNA_6406	scaffold_31	203494	205746	3082	-	mRNA_6406	-	UP	UP	candidate alpha-galactosidase from glycoside hydrolase family GH27	[GO:0005576:extracellular region][GO:0052692:raffinose alpha-galactosidase activity][GO:0005975:carbohydrate metabolic process]	[ko00052:Galactose metabolism][ko00561:Glycerolipid metabolism][ko00600:Sphingolipid metabolism][ko00603:Glycosphingolipid biosynthesis - globo and isoglobo series]	Alpha-galactosidase OS=Wallemia hederae OX=1540922 GN=E3P99_03267 PE=3 SV=1
mRNA_2349	scaffold_9	58043	59223	2246	-	mRNA_2349	-	UP	UP		-	-	-
mRNA_2344	scaffold_9	43272	44692	2312	+	mRNA_2344	DOWN	DOWN	DOWN	HAD hydrolase subfamily IA REG-2-like protein	-	-	-
mRNA_3823	scaffold_16	160155	160476	516	+	mRNA_3823	-	-	DOWN	hypothetical protein	[GO:0031305:integral component of mitochondrial inner membrane][GO:0005758:mitochondrial intermembrane space][GO:0005739:mitochondrion][GO:0033617:mitochondrial respiratory chain complex IV assembly]	-	-
mRNA_9478	scaffold_60	39027	40805	3434	+	mRNA_9478	-	UP	UP		-	-	-
mRNA_6132	scaffold_29	313405	314166	1320	-	mRNA_6132	-	UP	-	hypothetical protein	-	-	-
mRNA_195	scaffold_1	520701	523417	5010	+	mRNA_195	UP	UP	UP	hypothetical protein	-	-	-
mRNA_6133	scaffold_29	314557	317079	4734	+	mRNA_6133	-	UP	UP	hypothetical protein	-	-	-
mRNA_2969	scaffold_12	64711	65424	1330	-	mRNA_2969	-	DOWN	DOWN	hypothetical protein	-	-	-
mRNA_3451	scaffold_14	199777	202236	4050	-	mRNA_3451	DOWN	DOWN	-	hypothetical protein	-	-	-
mRNA_2961	scaffold_12	44763	46170	2092	-	mRNA_2961	-	-	DOWN	hypothetical protein	[GO:0005634:nucleus][GO:0030544:Hsp70 protein binding][GO:0045292:mRNA cis splicing, via spliceosome]	-	-
mRNA_2963	scaffold_12	47520	51391	7422	+	mRNA_2963	-	UP	-	hypothetical protein	[GO:1990298:bub1-bub3 complex][GO:0005623:cell][GO:0034506:chromosome, centromeric core domain][GO:0000777:condensed chromosome kinetochore][GO:0000778:condensed nuclear chromosome kinetochore][GO:0044732:mitotic spindle pole body][GO:0005634:nucleus][GO:0071957:old mitotic spindle pole body][GO:0005524:ATP binding][GO:0072371:histone kinase activity (H2A-S121 specific)][GO:0042802:identical prot…	[ko04110:Cell cycle][ko04114:Oocyte meiosis]	-
mRNA_2962	scaffold_12	46532	47368	1272	+	mRNA_2962	-	-	DOWN	cytochrome oxidase assembly factor	[GO:0016021:integral component of membrane][GO:0005740:mitochondrial envelope][GO:0005743:mitochondrial inner membrane][GO:0005758:mitochondrial intermembrane space][GO:0005761:mitochondrial ribosome][GO:0005739:mitochondrion][GO:0005507:copper ion binding][GO:0009060:aerobic respiration][GO:0034622:cellular protein-containing complex assembly]	[ko00190:Oxidative phosphorylation]	-
mRNA_2965	scaffold_12	56923	59692	4728	-	mRNA_2965	DOWN	DOWN	-	hypothetical protein	-	[ko03013:RNA transport][ko03015:mRNA surveillance pathway]	-
mRNA_2964	scaffold_12	51393	55203	5918	-	mRNA_2964	-	DOWN	DOWN	hypothetical protein	[GO:0032153:cell division site][GO:0010494:cytoplasmic stress granule][GO:0005829:cytosol][GO:0016071:mRNA metabolic process][GO:0010603:regulation of cytoplasmic mRNA processing body assembly][GO:0034063:stress granule assembly]	-	-
mRNA_11313	scaffold_88	110592	112782	4382	-	mRNA_11313	-	UP	UP		-	-	-
mRNA_11311	scaffold_88	103964	107028	4194	+	mRNA_11311	UP	UP	UP	hypothetical protein	-	-	-
mRNA_11310	scaffold_88	102050	103499	2790	+	mRNA_11310	-	UP	UP	hypothetical protein	[GO:0005737:cytoplasm][GO:0005829:cytosol][GO:0005634:nucleus][GO:0005524:ATP binding][GO:0004672:protein kinase activity][GO:0004674:protein serine/threonine kinase activity][GO:0044843:cell cycle G1/S phase transition][GO:0000746:conjugation][GO:0035556:intracellular signal transduction][GO:0051321:meiotic cell cycle][GO:0110045:negative regulation of cell cycle switching, mitotic to meiotic ce…	-	Protein kinase domain-containing protein OS=Pichia membranifaciens OX=4926 GN=PMKS-000728 PE=4 SV=1
mRNA_6519	scaffold_32	121549	125822	5010	+	mRNA_6519	DOWN	-	-	hypothetical protein	[GO:0030287:cell wall-bounded periplasmic space][GO:0005737:cytoplasm][GO:0005576:extracellular region][GO:0005739:mitochondrion][GO:0005634:nucleus][GO:0070006:metalloaminopeptidase activity][GO:0042277:peptide binding][GO:0008270:zinc ion binding][GO:0043171:peptide catabolic process][GO:0006508:proteolysis]	-	Aminopeptidase 2 OS=Cordyceps fumosorosea ARSEF 2679 OX=1081104 GN=ISF_02951 PE=4 SV=1
mRNA_8068	scaffold_45	126535	128652	2772	+	mRNA_8068	-	UP	UP	hypothetical protein	[GO:0016021:integral component of membrane][GO:0005886:plasma membrane][GO:0055085:transmembrane transport]	-	Fungal specific transcription factor domain protein OS=Aspergillus niger OX=5061 GN=ABL_01173 PE=4 SV=1
mRNA_8066	scaffold_45	121769	122383	900	+	mRNA_8066	-	DOWN	-	hypothetical protein	-	-	Zn(2)-C6 fungal-type domain-containing protein OS=Pseudogymnoascus sp. VKM F-4519 (FW-2642) OX=1420914 GN=V501_05613 PE=4 SV=1
mRNA_6515	scaffold_32	112186	112878	1140	+	mRNA_6515	-	UP	-	hypothetical protein	[GO:0005829:cytosol][GO:0016592:mediator complex][GO:0005635:nuclear envelope][GO:0005634:nucleus][GO:0003713:transcription coactivator activity][GO:0003712:transcription coregulator activity][GO:0045944:positive regulation of transcription by RNA polymerase II][GO:0060261:positive regulation of transcription initiation from RNA polymerase II promoter]	-	Sec14 cytosolic factor OS=Pyrrhoderma noxium OX=2282107 GN=PNOK_0322100 PE=4 SV=1
mRNA_6517	scaffold_32	116044	118342	4062	-	mRNA_6517	-	DOWN	DOWN	hypothetical protein	[GO:0001651:dense fibrillar component][GO:0005730:nucleolus][GO:0005634:nucleus][GO:1990904:ribonucleoprotein complex][GO:0005732:small nucleolar ribonucleoprotein complex][GO:0003729:mRNA binding][GO:0003723:RNA binding][GO:0006397:mRNA processing][GO:0006364:rRNA processing]	-	Transcription factor, fungi OS=Penicillium italicum OX=40296 GN=PITC_059030 PE=4 SV=1
mRNA_6511	scaffold_32	100080	99937	4768	-	mRNA_6511	UP	UP	UP	hypothetical protein	-	-	Fungal_trans domain-containing protein OS=Fusarium sp. AF-4 OX=1325735 GN=CEP52_007481 PE=4 SV=1
mRNA_8060	scaffold_45	113600	114918	2220	+	mRNA_8060	-	UP	UP		-	-	-
mRNA_8061	scaffold_45	115094	116599	2526	-	mRNA_8061	-	UP	-	hypothetical protein	-	-	-
mRNA_4574	scaffold_20	165576	166404	1536	-	mRNA_4574	-	UP	UP		-	-	-
mRNA_1055	scaffold_4	103383	104063	1116	+	mRNA_1055	DOWN	DOWN	DOWN	cytochrome P450	[GO:0020037:heme binding][GO:0005506:iron ion binding][GO:0004497:monooxygenase activity][GO:0016705:oxidoreductase activity, acting on paired donors, with incorporation or reduction of molecular oxygen]	-	Cytochrome P450 monooxygenase COX2 OS=Colletotrichum orbiculare (strain 104-T / ATCC 96160 / CBS 514.97 / LARS 414 / MAFF 240422) OX=1213857 GN=COX2-0 PE=4 SV=1
mRNA_4576	scaffold_20	172089	172632	636	-	mRNA_4576	-	DOWN	DOWN	hypothetical protein	[GO:0016021:integral component of membrane][GO:0005886:plasma membrane]	-	-
mRNA_1050	scaffold_4	75513	83744	14040	-	mRNA_1050	-	DOWN	DOWN	hypothetical protein	-	-	-
mRNA_1052	scaffold_4	86437	88282	3258	-	mRNA_1052	-	UP	-	general substrate transporter	[GO:0016021:integral component of membrane][GO:0005886:plasma membrane][GO:0022857:transmembrane transporter activity]	-	Putative mfs sugar transporter protein OS=Botryosphaeria parva (strain UCR-NP2) OX=1287680 GN=UCRNP2_4635 PE=3 SV=1
mRNA_4573	scaffold_20	163013	164843	2586	+	mRNA_4573	-	-	UP	S-adenosyl-L-homocysteine hydrolase	[GO:0005829:cytosol][GO:0004013:adenosylhomocysteinase activity][GO:0006555:methionine metabolic process][GO:0006730:one-carbon metabolic process][GO:0033353:S-adenosylmethionine cycle][GO:0016259:selenocysteine metabolic process]	[ko00270:Cysteine and methionine metabolism]	-
mRNA_4579	scaffold_20	181070	182495	1974	+	mRNA_4579	UP	UP	-	Sec1-like protein	[GO:0016491:oxidoreductase activity]	-	Carbonyl reductase, putative OS=Aspergillus flavus (strain ATCC 200026 / FGSC A1120 / NRRL 3357 / JCM 12722 / SRRC 167) OX=332952 GN=AFLA_060400 PE=3 SV=1
mRNA_10374	scaffold_72	111013	117769	9204	+	mRNA_10374	-	DOWN	DOWN	hypothetical protein	[GO:0016021:integral component of membrane][GO:0016020:membrane][GO:0005524:ATP binding][GO:0016887:ATPase activity][GO:0042626:ATPase activity, coupled to transmembrane movement of substances][GO:0009405:pathogenesis][GO:0055085:transmembrane transport]	-	Multidrug resistance protein fer6 OS=Ustilago maydis (strain 521 / FGSC 9021) OX=237631 GN=fer6 PE=2 SV=1
mRNA_10375	scaffold_72	117915	118980	1844	+	mRNA_10375	-	-	UP	hypothetical protein	-	-	Uncharacterized protein OS=Wallemia ichthyophaga OX=245174 GN=E3P86_02488 PE=4 SV=1
mRNA_9222	scaffold_57	56644	58133	2340	-	mRNA_9222	-	UP	UP	hypothetical protein	-	-	Chitinase OS=Sporothrix insectorum RCEF 264 OX=1081102 GN=SPI_05423 PE=4 SV=1
mRNA_9221	scaffold_57	55480	56646	2138	+	mRNA_9221	DOWN	DOWN	DOWN	hypothetical protein	-	-	-
mRNA_9226	scaffold_57	65607	68667	4184	-	mRNA_9226	-	UP	UP	cytochrome P450	[GO:0016020:membrane][GO:0020037:heme binding][GO:0005506:iron ion binding][GO:0016712:oxidoreductase activity, acting on paired donors, with incorporation or reduction of molecular oxygen, reduced flavin or flavoprotein as one donor, and incorporation of one atom of oxygen]	-	Fungal specific transcription factor domain family protein OS=Aspergillus niger OX=5061 GN=CAN33_0033735 PE=4 SV=1
mRNA_7649	scaffold_41	269132	270219	2064	-	mRNA_7649	-	DOWN	DOWN		-	-	-
mRNA_9888	scaffold_65	113542	116190	4470	+	mRNA_9888	-	DOWN	DOWN	hypothetical protein	-	-	Predicted protein OS=Postia placenta (strain ATCC 44394 / Madison 698-R) OX=561896 GN=POSPLDRAFT_91188 PE=4 SV=1
mRNA_9887	scaffold_65	112759	113409	1302	-	mRNA_9887	-	DOWN	DOWN		-	-	-
mRNA_9886	scaffold_65	111055	111910	1632	+	mRNA_9886	-	DOWN	DOWN		-	-	-
mRNA_9885	scaffold_65	108129	111113	4056	-	mRNA_9885	-	DOWN	DOWN	G-alpha-domain-containing protein	[GO:0005834:heterotrimeric G-protein complex][GO:0001664:G protein-coupled receptor binding][GO:0031683:G-protein beta/gamma-subunit complex binding][GO:0005525:GTP binding][GO:0003924:GTPase activity][GO:0046872:metal ion binding][GO:0007188:adenylate cyclase-modulating G protein-coupled receptor signaling pathway]	-	-
mRNA_9884	scaffold_65	104361	107224	5416	-	mRNA_9884	UP	UP	-	hypothetical protein	-	-	Predicted protein OS=Postia placenta (strain ATCC 44394 / Madison 698-R) OX=561896 GN=POSPLDRAFT_91188 PE=4 SV=1
mRNA_9883	scaffold_65	100190	99921	4842	-	mRNA_9883	-	UP	-	hypothetical protein	-	-	Predicted protein OS=Postia placenta (strain ATCC 44394 / Madison 698-R) OX=561896 GN=POSPLDRAFT_91188 PE=4 SV=1
mRNA_183	scaffold_1	495710	498763	4944	+	mRNA_183	-	DOWN	DOWN	hypothetical protein	-	-	Zn(2)-C6 fungal-type domain-containing protein OS=Venturia effusa OX=50376 GN=FKW77_000555 PE=4 SV=1
mRNA_180	scaffold_1	489885	490676	1232	-	mRNA_180	-	DOWN	DOWN	hypothetical protein	-	[ko04010:MAPK signaling pathway]	-
mRNA_181	scaffold_1	491208	492881	2676	-	mRNA_181	-	-	UP	eukaryotic translation initiation factor 2B	[GO:0005737:cytoplasm][GO:0005634:nucleus][GO:0046523:S-methyl-5-thioribose-1-phosphate isomerase activity][GO:0019509:L-methionine salvage from methylthioadenosine][GO:0019284:L-methionine salvage from S-adenosylmethionine]	[ko00270:Cysteine and methionine metabolism]	-
mRNA_186	scaffold_1	501499	502767	2220	+	mRNA_186	-	DOWN	DOWN		-	-	-
mRNA_185	scaffold_1	500371	501498	1668	-	mRNA_185	-	DOWN	DOWN		-	-	-
mRNA_5735	scaffold_27	73087	75522	4080	+	mRNA_5735	-	-	DOWN	asparagine-linked glycosylation 9 protein isoform a	[GO:0005783:endoplasmic reticulum][GO:0030176:integral component of endoplasmic reticulum membrane][GO:0052926:dol-P-Man:Man(6)GlcNAc(2)-PP-Dol alpha-1,2-mannosyltransferase activity][GO:0052918:dol-P-Man:Man(8)GlcNAc(2)-PP-Dol alpha-1,2-mannosyltransferase activity][GO:0000030:mannosyltransferase activity][GO:0006488:dolichol-linked oligosaccharide biosynthetic process]	[ko00510:N-Glycan biosynthesis][ko00513:Various types of N-glycan biosynthesis]	-
mRNA_8931	scaffold_54	25811	27014	1632	-	mRNA_8931	-	UP	-		-	-	-
mRNA_2505	scaffold_9	491826	493599	2804	-	mRNA_2505	-	DOWN	DOWN	NAD(P)-binding protein	-	-	Glycoside hydrolase OS=Mycena chlorophos OX=658473 GN=MCHLO_06382 PE=4 SV=1
mRNA_8933	scaffold_54	32091	33260	1626	+	mRNA_8933	UP	UP	-	hypothetical protein	-	-	-
mRNA_8934	scaffold_54	33416	35625	3934	+	mRNA_8934	-	UP	UP	hypothetical protein	-	-	-
mRNA_5733	scaffold_27	67682	70003	4396	+	mRNA_5733	UP	-	DOWN	hypothetical protein	-	-	-
mRNA_8937	scaffold_54	42602	43795	1662	+	mRNA_8937	UP	UP	UP	hypothetical protein	-	-	-
mRNA_8938	scaffold_54	43787	45316	2722	-	mRNA_8938	-	DOWN	-	hypothetical protein	-	-	Zn(2)-C6 fungal-type domain-containing protein OS=Aspergillus oryzae (strain 3.042) OX=1160506 GN=Ao3042_01597 PE=4 SV=1
mRNA_8939	scaffold_54	47307	48413	2104	+	mRNA_8939	-	UP	UP		-	-	-
mRNA_6967	scaffold_36	59210	61191	3426	-	mRNA_6967	DOWN	UP	UP		-	-	-
mRNA_2509	scaffold_9	507234	508398	1762	-	mRNA_2509	DOWN	DOWN	-	40S ribosomal protein S8	[GO:0030686:90S preribosome][GO:0022627:cytosolic small ribosomal subunit][GO:0003735:structural constituent of ribosome][GO:0002181:cytoplasmic translation][GO:0000462:maturation of SSU-rRNA from tricistronic rRNA transcript (SSU-rRNA, 5.8S rRNA, LSU-rRNA)]	[ko03010:Ribosome]	-
mRNA_2508	scaffold_9	502956	506978	7362	-	mRNA_2508	UP	UP	-	hypothetical protein	[GO:0005694:chromosome][GO:0005634:nucleus][GO:0042799:histone methyltransferase activity (H4-K20 specific)]	[ko00310:Lysine degradation]	Transcription factor OS=Ganoderma sinense ZZ0214-1 OX=1077348 GN=GSI_03973 PE=4 SV=1
mRNA_10190	scaffold_69	145402	147004	2642	-	mRNA_10190	-	DOWN	-	hypothetical protein	[GO:0005739:mitochondrion][GO:0050662:coenzyme binding][GO:0003954:NADH dehydrogenase activity][GO:1901006:ubiquinone-6 biosynthetic process]	-	-
mRNA_10191	scaffold_69	147411	148629	1866	-	mRNA_10191	DOWN	-	UP	plant expansin	-	-	-
mRNA_10196	scaffold_69	159508	160313	1260	-	mRNA_10196	-	DOWN	-	hypothetical protein	-	-	Transcription elongation factor SPT6 OS=Sparassis crispa OX=139825 GN=SCP_0403280 PE=4 SV=1
mRNA_10197	scaffold_69	160985	165853	8580	-	mRNA_10197	-	DOWN	DOWN	transcription elongation factor Spt6	[GO:0008023:transcription elongation factor complex][GO:0035327:transcriptionally active chromatin][GO:0003677:DNA binding][GO:0042393:histone binding][GO:0031491:nucleosome binding][GO:0070827:chromatin maintenance][GO:0042789:mRNA transcription by RNA polymerase II][GO:0034728:nucleosome organization][GO:0032968:positive regulation of transcription elongation from RNA polymerase II promoter][GO…	-	Transcription elongation factor SPT6 OS=Sparassis crispa OX=139825 GN=SCP_0403280 PE=4 SV=1
mRNA_6961	scaffold_36	44824	46340	2596	+	mRNA_6961	-	UP	-		-	-	-
mRNA_10199	scaffold_69	167381	168895	2598	-	mRNA_10199	-	UP	UP	hypothetical protein	-	-	-
mRNA_6960	scaffold_36	41655	44008	4052	+	mRNA_6960	-	-	UP	hypothetical protein	-	-	-
mRNA_9086	scaffold_55	186695	188039	2580	+	mRNA_9086	-	UP	UP	hypothetical protein	-	-	-
mRNA_9080	scaffold_55	177346	179187	3246	+	mRNA_9080	-	-	UP	hypothetical protein	-	-	-
mRNA_9787	scaffold_63	208990	211244	4268	-	mRNA_9787	-	-	DOWN	hypothetical protein	-	-	-
mRNA_982	scaffold_3	728461	729673	1992	+	mRNA_982	-	DOWN	DOWN	hypothetical protein	[GO:0005737:cytoplasm][GO:0004190:aspartic-type endopeptidase activity][GO:0015031:protein transport]	-	Uncharacterized protein (Fragment) OS=Bondarzewia mesenterica OX=1095465 GN=EW146_g9918 PE=4 SV=1
mRNA_981	scaffold_3	726500	728459	3484	-	mRNA_981	-	-	DOWN	hypothetical protein	-	-	Uncharacterized protein (Fragment) OS=Bondarzewia mesenterica OX=1095465 GN=EW146_g9918 PE=4 SV=1
mRNA_987	scaffold_3	740415	741008	846	+	mRNA_987	-	DOWN	DOWN	hypothetical protein	-	-	-
mRNA_984	scaffold_3	733677	735075	2664	-	mRNA_984	UP	UP	-		-	-	-
mRNA_985	scaffold_3	735879	737573	1818	-	mRNA_985	UP	-	DOWN	fumarylacetoacetate hydrolase	-	-	Fumarylacetoacetate hydrolase OS=Umbilicaria pustulata OX=136370 PE=4 SV=1
mRNA_766	scaffold_3	192078	198489	9588	-	mRNA_766	-	DOWN	DOWN	heat shock protein Hsp90	[GO:0009986:cell surface][GO:0005737:cytoplasm][GO:0005829:cytosol][GO:0009277:fungal-type cell wall][GO:0005739:mitochondrion][GO:0048471:perinuclear region of cytoplasm][GO:0005886:plasma membrane][GO:0032991:protein-containing complex][GO:0005524:ATP binding][GO:0016887:ATPase activity][GO:0042623:ATPase activity, coupled][GO:0051082:unfolded protein binding][GO:0006458:'de novo' protein foldi…	[ko04141:Protein processing in endoplasmic reticulum][ko04151:PI3K-Akt signaling pathway][ko04626:Plant-pathogen interaction]	ATP-dependent molecular chaperone HSC82 OS=Saccharomyces cerevisiae (strain ATCC 204508 / S288c) OX=559292 GN=HSC82 PE=1 SV=4
mRNA_767	scaffold_3	198697	202075	6506	+	mRNA_767	-	DOWN	DOWN	hypothetical protein	-	-	-
mRNA_988	scaffold_3	741556	744357	3652	-	mRNA_988	-	-	DOWN	MFS general substrate transporter	[GO:0016021:integral component of membrane][GO:0005774:vacuolar membrane][GO:0006865:amino acid transport][GO:0006914:autophagy]	-	Autophagy-related protein OS=Aspergillus flavus (strain ATCC MYA-384 / AF70) OX=1392242 GN=AFLA70_67g003671 PE=3 SV=1
mRNA_989	scaffold_3	744759	747682	3824	-	mRNA_989	-	UP	-	MFS general substrate transporter	[GO:0016021:integral component of membrane][GO:0005774:vacuolar membrane][GO:0006865:amino acid transport][GO:0006914:autophagy]	-	Autophagy-related protein OS=Aspergillus flavus (strain ATCC MYA-384 / AF70) OX=1392242 GN=AFLA70_67g003671 PE=3 SV=1
mRNA_762	scaffold_3	172839	176627	5988	-	mRNA_762	-	DOWN	DOWN	hypothetical protein	[GO:0005856:cytoskeleton][GO:0005829:cytosol][GO:0005634:nucleus][GO:0051537:2 iron, 2 sulfur cluster binding][GO:0102092:5-diphosphoinositol pentakisphosphate 3-kinase activity][GO:0005524:ATP binding][GO:0033857:diphosphoinositol-pentakisphosphate kinase activity][GO:0101012:inositol 1,5-bisdiphosphate 2,3,4,6-tetrakisphosphate 1-diphosphatase activity][GO:0101011:inositol 1-diphosphate 2,3,4,5…	-	Fungal specific transcription factor domain family protein OS=Aspergillus niger OX=5061 GN=CAN33_0052135 PE=4 SV=1
mRNA_760	scaffold_3	170144	170988	1320	-	mRNA_760	-	DOWN	DOWN	hypothetical protein	[GO:0031305:integral component of mitochondrial inner membrane][GO:0005746:mitochondrial respirasome][GO:0005739:mitochondrion][GO:0033617:mitochondrial respiratory chain complex IV assembly][GO:0010155:regulation of proton transport]	-	Proteasome endopeptidase complex OS=Bifiguratus adelaidae OX=1938954 GN=BZG36_01390 PE=3 SV=1
mRNA_11550	scaffold_94	36155	37533	2220	+	mRNA_11550	-	UP	UP	fungal hydrophobin	[GO:0005576:extracellular region][GO:0009277:fungal-type cell wall][GO:0005199:structural constituent of cell wall]	-	-
mRNA_10998	scaffold_83	23130	34877	21604	+	mRNA_10998	-	DOWN	DOWN	hypothetical protein	[GO:0070209:ASTRA complex][GO:0005634:nucleus][GO:0000124:SAGA complex][GO:0003712:transcription coregulator activity][GO:0006338:chromatin remodeling][GO:0016573:histone acetylation][GO:0010674:negative regulation of transcription from RNA polymerase II promoter involved in meiotic cell cycle][GO:1903508:positive regulation of nucleic acid-templated transcription][GO:0006357:regulation of transc…	-	-
mRNA_10992	scaffold_83	10260	12708	3834	+	mRNA_10992	-	DOWN	DOWN	hypothetical protein	[GO:0005634:nucleus][GO:0005681:spliceosomal complex][GO:0045292:mRNA cis splicing, via spliceosome]	[ko03040:Spliceosome]	-
mRNA_10990	scaffold_83	1333	4489	4152	+	mRNA_10990	UP	-	-	hypothetical protein	[GO:0005737:cytoplasm][GO:0005681:spliceosomal complex][GO:0003677:DNA binding][GO:0006397:mRNA processing][GO:0008380:RNA splicing]	[ko03040:Spliceosome]	MYB transcription factor 05 OS=Pleurotus ostreatus OX=5322 PE=2 SV=1
mRNA_6603	scaffold_33	25072	29547	7578	-	mRNA_6603	-	-	UP	hypothetical protein	-	-	-
mRNA_12040	scaffold_105	60760	61851	1428	+	mRNA_12040	-	UP	-	DNA-binding protein	[GO:0005829:cytosol][GO:0000262:mitochondrial chromosome][GO:0043596:nuclear replication fork][GO:0005634:nucleus][GO:0016035:zeta DNA polymerase complex][GO:0070987:error-free translesion synthesis][GO:0042276:error-prone translesion synthesis][GO:0043504:mitochondrial DNA repair]	[ko04110:Cell cycle][ko04114:Oocyte meiosis]	Transcription factor OS=Ganoderma sinense ZZ0214-1 OX=1077348 GN=GSI_06512 PE=4 SV=1
mRNA_12044	scaffold_105	70906	72221	2188	-	mRNA_12044	-	DOWN	DOWN	hypothetical protein	-	-	Uncharacterized protein OS=Pseudogymnoascus sp. VKM F-4246 OX=1420902 GN=V492_07696 PE=4 SV=1
mRNA_6607	scaffold_33	44726	46811	3242	-	mRNA_6607	UP	DOWN	DOWN	NAD P-binding protein	[GO:0005829:cytosol][GO:0004022:alcohol dehydrogenase (NAD) activity][GO:0006066:alcohol metabolic process][GO:0006091:generation of precursor metabolites and energy]	-	PKS_ER domain-containing protein OS=Fusarium sp. AF-3 OX=1325733 GN=CEP51_014148 PE=4 SV=1
mRNA_12266	scaffold_112	64677	66437	2806	-	mRNA_12266	UP	UP	UP	hypothetical protein	-	[ko00561:Glycerolipid metabolism]	-
mRNA_12267	scaffold_112	67191	76285	15474	-	mRNA_12267	-	DOWN	DOWN	pks2; putative polyketide synthase	[GO:0016491:oxidoreductase activity][GO:0016746:transferase activity, transferring acyl groups]	-	Reducing polyketide synthase FUB1 OS=Gibberella moniliformis (strain M3125 / FGSC 7600) OX=334819 GN=FUB1 PE=1 SV=1
mRNA_12262	scaffold_112	52165	55767	6708	+	mRNA_12262	-	UP	-	hypothetical protein	-	-	-
mRNA_12263	scaffold_112	56771	57674	1192	-	mRNA_12263	-	UP	UP		-	-	-
mRNA_12260	scaffold_112	48376	49249	1516	+	mRNA_12260	-	UP	-		-	-	-
mRNA_12261	scaffold_112	50050	50365	632	+	mRNA_12261	-	UP	UP		-	-	-
mRNA_12598	scaffold_125	8225	9232	1814	+	mRNA_12598	DOWN	DOWN	-		-	-	-
mRNA_12269	scaffold_113	6402	8354	3688	+	mRNA_12269	-	UP	UP		-	-	-
mRNA_5350	scaffold_24	388968	389803	1458	-	mRNA_5350	-	DOWN	DOWN	hypothetical protein	-	-	-
mRNA_8848	scaffold_53	67335	68155	1188	-	mRNA_8848	DOWN	DOWN	-	hypothetical protein	-	-	-
mRNA_5356	scaffold_24	402253	403456	1888	-	mRNA_5356	-	-	DOWN	plasma membrane proteolipid 3	[GO:0016021:integral component of membrane][GO:0005886:plasma membrane]	-	-
mRNA_1731	scaffold_6	364946	367301	3210	+	mRNA_1731	-	DOWN	DOWN	APC amino acid permease	[GO:0005737:cytoplasm][GO:0016021:integral component of membrane][GO:0015171:amino acid transmembrane transporter activity][GO:0003333:amino acid transmembrane transport]	-	Zn(2)-C6 fungal-type domain-containing protein OS=Penicillium brasilianum OX=104259 GN=PEBR_38626 PE=4 SV=1
mRNA_1730	scaffold_6	361547	364126	4074	+	mRNA_1730	DOWN	DOWN	DOWN	heat shock protein 70	[GO:0005788:endoplasmic reticulum lumen][GO:0005524:ATP binding][GO:0016787:hydrolase activity][GO:0006986:response to unfolded protein]	[ko03060:Protein export][ko04141:Protein processing in endoplasmic reticulum]	-
mRNA_1732	scaffold_6	368143	369653	2190	+	mRNA_1732	-	DOWN	DOWN	Thioesterase/thiol ester dehydrase-isomerase	-	-	-
mRNA_1735	scaffold_6	380832	382677	3384	-	mRNA_1735	UP	-	-	hypothetical protein	-	-	DNA repair protein (XPGC)/ Rad OS=Metarhizium album (strain ARSEF 1941) OX=1081103 GN=MAM_04152 PE=4 SV=1
mRNA_1736	scaffold_6	383179	383819	1168	-	mRNA_1736	-	-	DOWN		-	-	-
mRNA_1739	scaffold_6	389139	391181	3056	+	mRNA_1739	-	DOWN	-	hypothetical protein	[GO:0016020:membrane][GO:0042564:NLS-dependent protein nuclear import complex][GO:0005635:nuclear envelope][GO:0005634:nucleus][GO:0004105:choline-phosphate cytidylyltransferase activity][GO:0031210:phosphatidylcholine binding][GO:0006657:CDP-choline pathway][GO:0006656:phosphatidylcholine biosynthetic process]	[ko00440:Phosphonate and phosphinate metabolism][ko00564:Glycerophospholipid metabolism]	Transcription initiation factor TFIIE subunit beta OS=Rhodosporidium toruloides OX=5286 GN=Rt10032_c22g6550 PE=4 SV=1
mRNA_1738	scaffold_6	386599	388720	3994	+	mRNA_1738	-	DOWN	DOWN		-	-	-
mRNA_3810	scaffold_16	137308	139281	3276	+	mRNA_3810	-	-	DOWN	hypothetical protein	-	-	-
mRNA_8847	scaffold_53	65183	66753	2500	-	mRNA_8847	-	-	DOWN	hypothetical protein	[GO:0005783:endoplasmic reticulum][GO:0005789:endoplasmic reticulum membrane][GO:0016021:integral component of membrane]	-	-
mRNA_1886	scaffold_7	170829	173434	3852	+	mRNA_1886	UP	UP	-	major facilitator superfamily	[GO:0071944:cell periphery][GO:0000329:fungal-type vacuole membrane][GO:0005887:integral component of plasma membrane][GO:0005886:plasma membrane][GO:0015297:antiporter activity][GO:0015606:spermidine transmembrane transporter activity][GO:0000297:spermine transmembrane transporter activity][GO:0006855:drug transmembrane transport][GO:0015848:spermidine transport][GO:0000296:spermine transport]	-	Uncharacterized protein OS=Mycena chlorophos OX=658473 GN=MCHLO_05251 PE=4 SV=1
mRNA_1885	scaffold_7	168636	170752	2794	-	mRNA_1885	-	UP	UP	hypothetical protein	[GO:0005829:cytosol][GO:0005634:nucleus][GO:0016491:oxidoreductase activity][GO:0071805:potassium ion transmembrane transport]	-	Aldo/keto reductase OS=Pyrenophora tritici-repentis OX=45151 GN=A1F97_00898 PE=4 SV=1
mRNA_1883	scaffold_7	164693	166732	2222	-	mRNA_1883	-	DOWN	-	aryl-alcohol dehydrogenase	[GO:0005829:cytosol][GO:0005634:nucleus][GO:0016491:oxidoreductase activity][GO:0071805:potassium ion transmembrane transport]	-	Aldo/keto reductase OS=Pyrenophora tritici-repentis OX=45151 GN=A1F97_00898 PE=4 SV=1
mRNA_1882	scaffold_7	163086	164369	2568	+	mRNA_1882	-	UP	UP	kinase-like protein	-	-	-
mRNA_1881	scaffold_7	162004	162986	1714	+	mRNA_1881	-	-	UP		-	-	-
mRNA_12673	scaffold_129	38841	41052	3630	-	mRNA_12673	DOWN	-	UP	hypothetical protein	-	-	-
mRNA_4881	scaffold_22	44891	45843	1222	+	mRNA_4881	-	UP	UP		-	-	-
mRNA_2933	scaffold_11	543538	545276	2790	-	mRNA_2933	-	DOWN	DOWN	Dus-domain-containing protein	[GO:0005739:mitochondrion][GO:0005634:nucleus][GO:0050660:flavin adenine dinucleotide binding][GO:0017150:tRNA dihydrouridine synthase activity][GO:0102263:tRNA-dihydrouridine17 synthase activity][GO:0002943:tRNA dihydrouridine synthesis]	-	Uncharacterized protein OS=Wallemia mellicola OX=1708541 GN=E3Q13_02663 PE=4 SV=1
mRNA_2280	scaffold_8	509127	509521	690	-	mRNA_2280	DOWN	DOWN	-		-	-	-
mRNA_9889	scaffold_65	119470	120443	1836	+	mRNA_9889	-	DOWN	-	hypothetical protein	-	-	-
mRNA_2287	scaffold_8	529231	538293	14214	-	mRNA_2287	-	DOWN	DOWN	pre-mRNA-processing-splicing factor	[GO:0071013:catalytic step 2 spliceosome][GO:0071014:post-mRNA release spliceosomal complex][GO:0000974:Prp19 complex][GO:0005681:spliceosomal complex][GO:0046540:U4/U6 x U5 tri-snRNP complex][GO:0005682:U5 snRNP][GO:0097157:pre-mRNA intronic binding][GO:0000386:second spliceosomal transesterification activity][GO:0004843:thiol-dependent ubiquitin-specific protease activity][GO:0030619:U1 snRNA b…	[ko03040:Spliceosome]	-
mRNA_2289	scaffold_8	545017	546894	3398	+	mRNA_2289	-	UP	UP	hypothetical protein	-	-	Transcription factor OS=Ganoderma sinense ZZ0214-1 OX=1077348 GN=GSI_15565 PE=4 SV=1
mRNA_7079	scaffold_37	22837	23392	984	+	mRNA_7079	DOWN	-	UP	hypothetical protein	-	-	-
mRNA_7070	scaffold_37	5297	7262	3710	+	mRNA_7070	-	UP	-	hypothetical protein	-	-	-
mRNA_7071	scaffold_37	7223	9392	3910	+	mRNA_7071	-	UP	-	hypothetical protein	-	-	-
mRNA_7074	scaffold_37	14654	15686	1622	-	mRNA_7074	-	DOWN	-		-	-	-
mRNA_7076	scaffold_37	19545	20682	1806	-	mRNA_7076	-	-	DOWN	hypothetical protein	-	-	-
mRNA_7077	scaffold_37	21020	21391	636	+	mRNA_7077	-	DOWN	DOWN	hypothetical protein	-	-	-
mRNA_11812	scaffold_100	31438	32736	2372	-	mRNA_11812	-	UP	UP	hypothetical protein	-	-	-
mRNA_11813	scaffold_100	33407	34930	2826	+	mRNA_11813	-	UP	UP	hypothetical protein	-	-	-
mRNA_11767	scaffold_99	7299	9583	3896	+	mRNA_11767	-	UP	UP	hypothetical protein	-	-	-
mRNA_11817	scaffold_100	40357	42067	2854	-	mRNA_11817	DOWN	-	UP	hypothetical protein	-	-	-
mRNA_11818	scaffold_100	42633	43520	1776	+	mRNA_11818	-	UP	UP		-	-	-
mRNA_11819	scaffold_100	44492	45181	1008	-	mRNA_11819	-	UP	UP		-	-	-
mRNA_11768	scaffold_99	9663	9848	372	-	mRNA_11768	-	UP	-		-	-	-
mRNA_11107	scaffold_84	147152	148800	2606	+	mRNA_11107	-	-	DOWN	hypothetical protein	[GO:0005829:cytosol][GO:0005634:nucleus][GO:0016787:hydrolase activity]	-	-
mRNA_3958	scaffold_16	498175	501474	5202	-	mRNA_3958	-	DOWN	DOWN	hypothetical protein	[GO:0005829:cytosol][GO:0072686:mitotic spindle][GO:0005845:mRNA cap binding complex][GO:0005846:nuclear cap binding complex][GO:0005634:nucleus][GO:0048471:perinuclear region of cytoplasm][GO:0003729:mRNA binding][GO:0000340:RNA 7-methylguanosine cap binding][GO:0000339:RNA cap binding][GO:0045292:mRNA cis splicing, via spliceosome][GO:0051028:mRNA transport][GO:0000184:nuclear-transcribed mRNA …	[ko03013:RNA transport][ko03015:mRNA surveillance pathway][ko03040:Spliceosome]	Uncharacterized protein OS=Rhodotorula graminis (strain WP1) OX=578459 GN=RHOBADRAFT_51203 PE=4 SV=1
mRNA_11102	scaffold_84	127816	128758	1672	+	mRNA_11102	-	DOWN	DOWN	MSF1-domain-containing protein	[GO:0031314:extrinsic component of mitochondrial inner membrane][GO:0005758:mitochondrial intermembrane space][GO:0005739:mitochondrion][GO:1990050:phosphatidic acid transporter activity][GO:0032048:cardiolipin metabolic process][GO:0042407:cristae formation][GO:2001246:negative regulation of phosphatidylcholine biosynthetic process][GO:0046337:phosphatidylethanolamine metabolic process][GO:00159…	-	-
mRNA_11103	scaffold_84	129032	136568	13308	+	mRNA_11103	-	DOWN	DOWN	hypothetical protein	-	-	Transcription factor tau subunit sfc3 OS=Trametes pubescens OX=154538 GN=TRAPUB_3400 PE=4 SV=1
mRNA_5508	scaffold_25	325191	326433	1632	+	mRNA_5508	DOWN	-	UP		-	-	-
mRNA_11101	scaffold_84	124197	127552	4792	+	mRNA_11101	-	DOWN	-	hypothetical protein	[GO:0005779:integral component of peroxisomal membrane][GO:0005777:peroxisome][GO:0005524:ATP binding][GO:0016887:ATPase activity][GO:0042626:ATPase activity, coupled to transmembrane movement of substances][GO:0005324:long-chain fatty acid transporter activity][GO:0006635:fatty acid beta-oxidation][GO:0015908:fatty acid transport][GO:0015916:fatty-acyl-CoA transport][GO:0042758:long-chain fatty …	[ko02010:ABC transporters][ko04146:Peroxisome]	Peroxisomal abc transporter OS=Pyrenophora seminiperda CCB06 OX=1302712 GN=GMOD_00001358 PE=4 SV=1
mRNA_6701	scaffold_33	310902	312738	2154	-	mRNA_6701	UP	-	-	hypothetical protein	[GO:0005829:cytosol][GO:0016021:integral component of membrane][GO:0005634:nucleus][GO:0005244:voltage-gated ion channel activity][GO:0071805:potassium ion transmembrane transport][GO:0034765:regulation of ion transmembrane transport]	-	Predicted protein OS=Nectria haematococca (strain 77-13-4 / ATCC MYA-4622 / FGSC 9596 / MPVI) OX=660122 GN=NECHADRAFT_67078 PE=4 SV=1
mRNA_3951	scaffold_16	481785	482776	1530	-	mRNA_3951	DOWN	DOWN	-	60S ribosomal protein L2/L8	[GO:0022625:cytosolic large ribosomal subunit][GO:0019843:rRNA binding][GO:0003735:structural constituent of ribosome][GO:0002181:cytoplasmic translation]	[ko03010:Ribosome]	Rpl2ap OS=Malassezia vespertilionis OX=2020962 GN=RPL2A PE=4 SV=1
mRNA_3957	scaffold_16	496218	497383	2232	+	mRNA_3957	-	DOWN	-	hypothetical protein	[GO:0051286:cell tip][GO:0005783:endoplasmic reticulum][GO:0005789:endoplasmic reticulum membrane][GO:0030176:integral component of endoplasmic reticulum membrane][GO:0030173:integral component of Golgi membrane][GO:0022857:transmembrane transporter activity][GO:0005462:UDP-N-acetylglucosamine transmembrane transporter activity][GO:0008643:carbohydrate transport][GO:1990569:UDP-N-acetylglucosamin…	-	RhaT Permease drug-metabolite transporter superfamily OS=Pyrenophora tritici-repentis OX=45151 GN=Ptr86124_03920 PE=4 SV=1
mRNA_6704	scaffold_33	320431	320616	372	-	mRNA_6704	DOWN	DOWN	-		-	-	-
mRNA_11108	scaffold_85	1	939	2532	+	mRNA_11108	UP	UP	-		-	-	-
mRNA_6706	scaffold_33	321990	323591	3204	-	mRNA_6706	-	UP	-		-	-	-
mRNA_6851	scaffold_35	88348	89334	1566	-	mRNA_6851	DOWN	-	-	ribosomal protein L38e	[GO:0005829:cytosol][GO:0022625:cytosolic large ribosomal subunit][GO:0003735:structural constituent of ribosome][GO:0002181:cytoplasmic translation]	[ko03010:Ribosome]	-
mRNA_6853	scaffold_35	99503	99677	2820	+	mRNA_6853	-	UP	UP		-	-	-
mRNA_6855	scaffold_35	106249	108366	3838	+	mRNA_6855	-	DOWN	DOWN		-	-	-
mRNA_9419	scaffold_59	111164	112380	1876	+	mRNA_9419	-	UP	UP		-	-	-
mRNA_9414	scaffold_59	92987	94719	3466	+	mRNA_9414	-	UP	-	hypothetical protein	-	-	-
mRNA_9143	scaffold_56	95572	96482	1326	+	mRNA_9143	-	-	UP		-	-	-
mRNA_9416	scaffold_59	102821	106957	6976	+	mRNA_9416	-	DOWN	DOWN	hypothetical protein	-	-	Zn(2)-C6 fungal-type domain-containing protein OS=Sparassis crispa OX=139825 GN=SCP_0301520 PE=4 SV=1
mRNA_9141	scaffold_56	87850	90018	3354	-	mRNA_9141	-	DOWN	DOWN	hypothetical protein	[GO:0030134:COPII-coated ER to Golgi transport vesicle][GO:0005783:endoplasmic reticulum][GO:0012507:ER to Golgi transport vesicle membrane][GO:0030176:integral component of endoplasmic reticulum membrane][GO:0030173:integral component of Golgi membrane][GO:0042802:identical protein binding][GO:0006888:endoplasmic reticulum to Golgi vesicle-mediated transport][GO:0015031:protein transport][GO:000…	-	Transcription initiation factor TFIID subunit 1 OS=Pichia kudriavzevii OX=4909 GN=BOH78_1495 PE=4 SV=1
mRNA_9146	scaffold_56	106124	107812	3010	-	mRNA_9146	-	DOWN	DOWN		-	-	-
mRNA_9147	scaffold_56	110269	110960	1194	+	mRNA_9147	UP	-	DOWN	hypothetical protein	-	-	-
mRNA_9144	scaffold_56	98382	99316	1704	+	mRNA_9144	-	UP	UP	hypothetical protein	-	-	-
mRNA_9413	scaffold_59	89552	92704	5262	-	mRNA_9413	-	-	DOWN	hypothetical protein	-	-	-
mRNA_4637	scaffold_20	331732	336076	6534	-	mRNA_4637	UP	-	-	DNA repair helicase	[GO:0005634:nucleus][GO:0005524:ATP binding][GO:0003677:DNA binding][GO:0003678:DNA helicase activity][GO:0007049:cell cycle][GO:0006139:nucleobase-containing compound metabolic process]	-	TFIIH basal transcription factor complex helicase subunit OS=Paraphaeosphaeria sporulosa OX=1460663 GN=CC84DRAFT_1096055 PE=4 SV=1
mRNA_4636	scaffold_20	331291	331649	486	+	mRNA_4636	-	UP	UP	hypothetical protein	-	-	-
mRNA_4635	scaffold_20	327457	330368	3064	+	mRNA_4635	-	-	UP	hypothetical protein	-	[ko00360:Phenylalanine metabolism][ko00362:Benzoate degradation][ko00650:Butanoate metabolism]	Zn(2)-C6 fungal-type domain-containing protein OS=Fusarium coffeatum OX=231269 GN=FIESC28_08877 PE=4 SV=1
mRNA_4634	scaffold_20	326120	326578	684	+	mRNA_4634	-	UP	UP		-	-	-
mRNA_4633	scaffold_20	324507	324971	690	+	mRNA_4633	-	UP	UP		-	-	-
mRNA_4632	scaffold_20	321506	323426	3738	+	mRNA_4632	-	UP	UP	hypothetical protein	-	-	-
mRNA_510	scaffold_2	407252	408839	2698	+	mRNA_510	-	DOWN	DOWN	eukaryotic translation initiation factor 4E class I	[GO:0005829:cytosol][GO:0016281:eukaryotic translation initiation factor 4F complex][GO:0000340:RNA 7-methylguanosine cap binding][GO:0000339:RNA cap binding][GO:0003743:translation initiation factor activity][GO:0002183:cytoplasmic translational initiation][GO:0000184:nuclear-transcribed mRNA catabolic process, nonsense-mediated decay]	[ko03013:RNA transport][ko04066:HIF-1 signaling pathway][ko04150:mTOR signaling pathway][ko04151:PI3K-Akt signaling pathway]	Translation initiation factor 4E OS=Volvariella volvacea OX=36659 GN=IF4E PE=3 SV=1
mRNA_513	scaffold_2	413608	415877	4114	-	mRNA_513	-	UP	UP	hypothetical protein	-	-	-
mRNA_515	scaffold_2	417804	419425	2904	-	mRNA_515	-	UP	UP	PAXNEB-domain-containing protein	-	-	Uncharacterized protein OS=Cryptococcus neoformans var. neoformans serotype D (strain JEC21 / ATCC MYA-565) OX=214684 GN=CNH00410 PE=4 SV=2
mRNA_514	scaffold_2	415932	417802	3488	+	mRNA_514	UP	UP	-	hypothetical protein	-	-	-
mRNA_516	scaffold_2	419799	420128	660	+	mRNA_516	-	-	UP	hypothetical protein	[GO:0016021:integral component of membrane][GO:0042720:mitochondrial inner membrane peptidase complex][GO:0005739:mitochondrion][GO:0004222:metalloendopeptidase activity][GO:0008236:serine-type peptidase activity][GO:0006627:protein processing involved in protein targeting to mitochondrion]	[ko03060:Protein export]	-
mRNA_2772	scaffold_11	102861	104671	3018	-	mRNA_2772	UP	-	DOWN	NIF3-like protein-like protein	[GO:0005737:cytoplasm][GO:0005829:cytosol][GO:0005739:mitochondrion][GO:0005634:nucleus][GO:0003933:GTP cyclohydrolase activity]	-	Ngg1-interacting factor 3 protein NIF3L1 OS=Phaffia rhodozyma OX=5421 PE=4 SV=1
mRNA_12909	scaffold_143	20474	20680	414	-	mRNA_12909	-	DOWN	DOWN	hypothetical protein	-	-	-
mRNA_12908	scaffold_143	19849	20598	1272	-	mRNA_12908	-	UP	UP		-	-	-
mRNA_12907	scaffold_143	17218	18716	2760	-	mRNA_12907	-	UP	UP		-	-	-
mRNA_12903	scaffold_143	6767	7980	1884	-	mRNA_12903	-	UP	-	polymerase III polypeptide H	[GO:0005829:cytosol][GO:0000790:nuclear chromatin][GO:0005634:nucleus][GO:0005666:RNA polymerase III complex][GO:0003677:DNA binding][GO:0003899:DNA-directed 5'-3' RNA polymerase activity][GO:0006384:transcription initiation from RNA polymerase III promoter]	[ko00230:Purine metabolism][ko00240:Pyrimidine metabolism][ko03020:RNA polymerase]	DNA-directed RNA polymerase III subunit RPC8 OS=Saccharomyces cerevisiae (strain ATCC 204508 / S288c) OX=559292 GN=RPC25 PE=1 SV=1
mRNA_7817	scaffold_43	63442	66052	4156	-	mRNA_7817	DOWN	DOWN	-	subtilisin-like protein	[GO:0005615:extracellular space][GO:0046872:metal ion binding][GO:0004252:serine-type endopeptidase activity][GO:0009405:pathogenesis]	[ko04142:Lysosome]	Aorsin OS=Grifola frondosa OX=5627 GN=aorO_3 PE=4 SV=1
mRNA_7815	scaffold_43	60916	61529	1002	-	mRNA_7815	-	-	UP	hypothetical protein	-	-	-
mRNA_7812	scaffold_43	55805	56425	1134	+	mRNA_7812	-	DOWN	DOWN	hypothetical protein	-	-	-
mRNA_7810	scaffold_43	52558	53774	1864	+	mRNA_7810	-	UP	UP	Translin	[GO:0005737:cytoplasm][GO:0005829:cytosol][GO:0005634:nucleus][GO:0004521:endoribonuclease activity][GO:1990605:GU repeat RNA binding][GO:0035939:microsatellite binding][GO:0003723:RNA binding][GO:0043565:sequence-specific DNA binding][GO:0003697:single-stranded DNA binding][GO:0043047:single-stranded telomeric DNA binding][GO:0051321:meiotic cell cycle][GO:0008033:tRNA processing]	-	-
mRNA_12964	scaffold_151	7554	8680	1824	+	mRNA_12964	-	UP	UP		-	-	-
mRNA_12679	scaffold_129	51319	52413	1116	+	mRNA_12679	-	UP	-		-	-	-
mRNA_12678	scaffold_129	49493	50494	1802	-	mRNA_12678	DOWN	DOWN	DOWN	CurK protein	-	-	-
mRNA_2360	scaffold_9	87991	88742	1394	+	mRNA_2360	-	DOWN	DOWN		-	-	-
mRNA_5887	scaffold_28	53610	55322	2298	-	mRNA_5887	-	UP	-	aspartic proteinase	[GO:0004190:aspartic-type endopeptidase activity]	-	-
mRNA_2366	scaffold_9	100114	99931	3408	+	mRNA_2366	DOWN	DOWN	DOWN	hypothetical protein	-	-	Zn(2)-C6 fungal-type domain-containing protein OS=Sparassis crispa OX=139825 GN=SCP_0311980 PE=4 SV=1
mRNA_5885	scaffold_28	47371	49695	3966	-	mRNA_5885	UP	UP	UP	sugar transporter	[GO:0071944:cell periphery][GO:0000324:fungal-type vacuole][GO:0005887:integral component of plasma membrane][GO:0005886:plasma membrane][GO:0005351:carbohydrate:proton symporter activity][GO:0015295:solute:proton symporter activity][GO:0015793:glycerol transport][GO:0055085:transmembrane transport]	-	Uncharacterized protein OS=Penicillium brasilianum OX=104259 GN=PEBR_29362 PE=3 SV=1
mRNA_5884	scaffold_28	44299	46474	3090	+	mRNA_5884	-	UP	UP	amino acid transporter	[GO:0032153:cell division site][GO:0051286:cell tip][GO:0005794:Golgi apparatus][GO:0016021:integral component of membrane][GO:0015171:amino acid transmembrane transporter activity][GO:0003333:amino acid transmembrane transport]	-	Zn(2)-C6 fungal-type domain-containing protein OS=Fusarium ambrosium OX=131363 GN=CDV31_007020 PE=4 SV=1
mRNA_2369	scaffold_9	106467	107691	2120	+	mRNA_2369	-	UP	UP		-	-	-
mRNA_5888	scaffold_28	58505	58969	798	+	mRNA_5888	-	DOWN	DOWN	mitochondrial 50S ribosomal protein L28-like protein	-	[ko03010:Ribosome]	-
mRNA_11643	scaffold_96	1217	2023	1598	+	mRNA_11643	-	-	UP	cytochrome P450	-	-	-
mRNA_861	scaffold_3	433806	436241	3920	-	mRNA_861	-	DOWN	DOWN	hypothetical protein	-	-	RNA polymerase I-specific transcription initiation factor rrn7 OS=Trametes pubescens OX=154538 GN=TRAPUB_5614 PE=4 SV=1
mRNA_10756	scaffold_79	5226	9054	3738	-	mRNA_10756	-	-	DOWN		-	-	-
mRNA_6288	scaffold_30	313609	314979	2088	-	mRNA_6288	-	-	UP	hypothetical protein	-	-	AB hydrolase-1 domain-containing protein OS=Aureobasidium pullulans OX=5580 GN=D6C83_01701 PE=4 SV=1
mRNA_6284	scaffold_30	299146	303809	7056	+	mRNA_6284	-	DOWN	DOWN	NADH-dependent glutamate dehydrogenase	[GO:0004352:glutamate dehydrogenase (NAD+) activity][GO:0019551:glutamate catabolic process to 2-oxoglutarate]	[ko00220:Arginine biosynthesis][ko00250:Alanine, aspartate and glutamate metabolism][ko00430:Taurine and hypotaurine metabolism][ko00910:Nitrogen metabolism]	-
mRNA_6285	scaffold_30	304575	306002	1596	-	mRNA_6285	UP	-	-		-	-	-
mRNA_6286	scaffold_30	307879	308938	2014	-	mRNA_6286	DOWN	-	UP	hypothetical protein	-	-	-
mRNA_6281	scaffold_30	292827	294370	2034	-	mRNA_6281	-	-	UP	Clavaminate synthase-like protein	[GO:0051213:dioxygenase activity][GO:0046872:metal ion binding]	-	Putative iron/ascorbate oxido OS=Phialophora attae OX=1664694 GN=AB675_869 PE=3 SV=1
mRNA_1948	scaffold_7	306246	308327	3942	+	mRNA_1948	DOWN	DOWN	-	hypothetical protein	-	-	-
mRNA_1944	scaffold_7	301319	303068	1716	-	mRNA_1944	UP	UP	-		-	-	-
mRNA_2946	scaffold_12	6236	8527	3654	-	mRNA_2946	UP	-	DOWN	hypothetical protein	-	-	-
mRNA_2945	scaffold_12	1890	3092	2014	+	mRNA_2945	UP	-	-	hypothetical protein	-	-	-
mRNA_2943	scaffold_11	569666	572265	3122	-	mRNA_2943	UP	UP	UP	hypothetical protein	-	-	-
mRNA_2942	scaffold_11	567941	569665	3196	+	mRNA_2942	-	UP	UP	hypothetical protein	-	-	-
mRNA_2941	scaffold_11	565878	567684	3614	+	mRNA_2941	-	UP	-	hypothetical protein	-	-	-
mRNA_2940	scaffold_11	561753	564472	4230	-	mRNA_2940	-	UP	-	hypothetical protein	-	-	-
mRNA_11378	scaffold_90	18366	22260	6384	+	mRNA_11378	-	UP	UP	calcium ATPase transmembrane domain M-containing protein	[GO:0005623:cell][GO:0000139:Golgi membrane][GO:0016021:integral component of membrane][GO:0005524:ATP binding][GO:0005388:calcium-transporting ATPase activity][GO:0015410:manganese-transporting ATPase activity][GO:0008553:proton-exporting ATPase activity, phosphorylative mechanism][GO:0070588:calcium ion transmembrane transport][GO:0006874:cellular calcium ion homeostasis]	[ko04022:cGMP-PKG signaling pathway][ko04024:cAMP signaling pathway]	Chitin synthase 2 OS=Pyrenophora tritici-repentis OX=45151 GN=Ptr86124_06193 PE=3 SV=1
mRNA_11375	scaffold_90	10289	8947	4266	-	mRNA_11375	-	DOWN	DOWN	hypothetical protein	-	-	-
mRNA_11374	scaffold_90	5096	7811	2634	+	mRNA_11374	-	UP	UP		-	-	-
mRNA_11372	scaffold_90	299	847	858	-	mRNA_11372	DOWN	DOWN	-		-	-	-
mRNA_8044	scaffold_45	67771	70373	4106	-	mRNA_8044	-	UP	UP	hypothetical protein	-	-	-
mRNA_3013	scaffold_12	169147	172752	5894	-	mRNA_3013	-	UP	UP	hypothetical protein	-	-	-
mRNA_8736	scaffold_52	14047	15573	3054	+	mRNA_8736	-	UP	UP		-	-	-
mRNA_3017	scaffold_12	179906	181868	3594	-	mRNA_3017	-	DOWN	-	hypothetical protein	-	-	-
mRNA_3014	scaffold_12	173705	174644	1654	-	mRNA_3014	-	UP	-		-	-	-
mRNA_8735	scaffold_52	11700	13076	2520	+	mRNA_8735	UP	UP	UP		-	-	-
mRNA_8738	scaffold_52	21915	23960	3666	+	mRNA_8738	-	UP	UP	hypothetical protein	-	-	-
mRNA_8048	scaffold_45	77059	78847	3150	-	mRNA_8048	DOWN	DOWN	DOWN	hypothetical protein	[GO:0016491:oxidoreductase activity]	-	Uncharacterized protein OS=Verticillium longisporum OX=100787 GN=BN1723_016069 PE=3 SV=1
mRNA_8049	scaffold_45	80720	81948	2004	-	mRNA_8049	DOWN	DOWN	-	hypothetical protein	[GO:0005576:extracellular region][GO:0008126:acetylesterase activity]	-	-
mRNA_4037	scaffold_17	224189	225796	3216	+	mRNA_4037	-	UP	UP		-	-	-
mRNA_8675	scaffold_51	116872	119962	5052	+	mRNA_8675	-	-	UP	hypothetical protein	-	-	-
mRNA_6993	scaffold_36	128658	130456	3130	+	mRNA_6993	DOWN	DOWN	DOWN	hypothetical protein	-	-	Zn(2)-C6 fungal-type domain-containing protein OS=Valsa sordida OX=252740 GN=VSDG_00071 PE=4 SV=1
mRNA_6994	scaffold_36	131285	133977	3764	+	mRNA_6994	-	DOWN	DOWN	dihydrolipoyl dehydrogenase	[GO:0005623:cell][GO:0005960:glycine cleavage complex][GO:0009353:mitochondrial oxoglutarate dehydrogenase complex][GO:0005967:mitochondrial pyruvate dehydrogenase complex][GO:0005739:mitochondrion][GO:0004148:dihydrolipoyl dehydrogenase activity][GO:0009055:electron transfer activity][GO:0050660:flavin adenine dinucleotide binding][GO:0004739:pyruvate dehydrogenase (acetyl-transferring) activity…	[ko00010:Glycolysis / Gluconeogenesis][ko00020:Citrate cycle (TCA cycle)][ko00260:Glycine, serine and threonine metabolism][ko00280:Valine, leucine and isoleucine degradation][ko00620:Pyruvate metabolism][ko00630:Glyoxylate and dicarboxylate metabolism][ko00640:Propanoate metabolism]	Dihydrolipoyl dehydrogenase OS=Puccinia graminis f. sp. tritici OX=56615 GN=LPD1 PE=3 SV=1
mRNA_11599	scaffold_95	27419	28774	2172	-	mRNA_11599	-	DOWN	-	4-hydroxybenzoate polyprenyl transferase	[GO:0031305:integral component of mitochondrial inner membrane][GO:0005743:mitochondrial inner membrane][GO:0005739:mitochondrion][GO:0002083:4-hydroxybenzoate decaprenyltransferase activity][GO:0047293:4-hydroxybenzoate nonaprenyltransferase activity][GO:0008412:4-hydroxybenzoate octaprenyltransferase activity][GO:0016765:transferase activity, transferring alkyl or aryl (other than methyl) group…	[ko00130:Ubiquinone and other terpenoid-quinone biosynthesis]	-
mRNA_11591	scaffold_95	8891	9731	2144	+	mRNA_11591	UP	UP	UP	alpha/beta-hydrolase	-	-	Alpha/beta-hydrolase OS=Polyporus brumalis OX=139420 GN=OH76DRAFT_1475484 PE=4 SV=1
mRNA_6997	scaffold_36	137817	139074	1444	-	mRNA_6997	-	UP	UP		-	-	-
mRNA_2612	scaffold_10	211141	212931	2712	-	mRNA_2612	-	DOWN	DOWN	hypothetical protein	-	-	-
mRNA_3806	scaffold_16	129502	130648	2166	+	mRNA_3806	-	-	DOWN	hypothetical protein	-	-	-
mRNA_10420	scaffold_73	54587	64887	14398	+	mRNA_10420	-	DOWN	DOWN	histidine kinase	[GO:0005737:cytoplasm][GO:0009365:protein histidine kinase complex][GO:0005524:ATP binding][GO:0000155:phosphorelay sensor kinase activity][GO:0034599:cellular response to oxidative stress][GO:0070994:detection of oxidative stress][GO:0000160:phosphorelay signal transduction system][GO:0032874:positive regulation of stress-activated MAPK cascade]	-	Similar to S.cerevisiae protein SKN7 (Nuclear response regulator and transcription factor) OS=Malassezia sympodialis (strain ATCC 42132) OX=1230383 GN=MSYG_2566 PE=4 SV=1
mRNA_2610	scaffold_10	207800	209805	3726	-	mRNA_2610	-	DOWN	DOWN	hypothetical protein	-	-	Uncharacterized protein OS=Sparassis crispa OX=139825 GN=SCP_0409960 PE=4 SV=1
mRNA_10426	scaffold_73	76592	77933	2436	-	mRNA_10426	UP	UP	-	hypothetical protein	-	-	HMG-box transcription factor OS=Ceraceosorus bombacis OX=401625 PE=4 SV=1
mRNA_10355	scaffold_72	56865	58686	2840	-	mRNA_10355	-	UP	-	hypothetical protein	-	-	-
mRNA_10356	scaffold_72	59567	61640	3928	+	mRNA_10356	-	UP	UP	hypothetical protein	-	-	-
mRNA_10425	scaffold_73	74162	76228	3354	+	mRNA_10425	UP	-	-	hypothetical protein	[GO:0005759:mitochondrial matrix][GO:0005739:mitochondrion][GO:0005634:nucleus][GO:0005524:ATP binding][GO:0052929:ATP:3'-cytidine-cytidine-tRNA adenylyltransferase activity][GO:0052928:CTP:3'-cytidine-tRNA cytidylyltransferase activity][GO:0052927:CTP:tRNA cytidylyltransferase activity][GO:0016779:nucleotidyltransferase activity][GO:0003723:RNA binding][GO:0004810:tRNA adenylyltransferase activi…	[ko03013:RNA transport]	-
mRNA_10358	scaffold_72	64422	66790	3060	-	mRNA_10358	DOWN	-	-	hypothetical protein	-	-	Putative poxc laccase transcription factor OS=Pleurotus ostreatus OX=5322 PE=2 SV=1
mRNA_10359	scaffold_72	67204	67840	1274	-	mRNA_10359	-	UP	-		-	-	-
mRNA_10428	scaffold_73	83093	86021	4934	-	mRNA_10428	DOWN	DOWN	DOWN	hypothetical protein	[GO:0005524:ATP binding][GO:0004674:protein serine/threonine kinase activity][GO:0035556:intracellular signal transduction][GO:0018105:peptidyl-serine phosphorylation]	-	Serine/threonine-protein kinase CBK1 OS=Saccharomyces cerevisiae (strain ATCC 204508 / S288c) OX=559292 GN=CBK1 PE=1 SV=1
mRNA_10429	scaffold_73	87272	87926	1128	+	mRNA_10429	DOWN	-	-	hypothetical protein	-	-	-
mRNA_7625	scaffold_41	191319	192685	2416	+	mRNA_7625	DOWN	-	-	NAD(P)-binding protein	-	-	Glycoside hydrolase OS=Mycena chlorophos OX=658473 GN=MCHLO_06382 PE=4 SV=1
mRNA_7624	scaffold_41	187784	188395	966	-	mRNA_7624	-	UP	UP		-	-	-
mRNA_7627	scaffold_41	196081	197176	1944	+	mRNA_7627	-	UP	UP	hypothetical protein	-	-	-
mRNA_7626	scaffold_41	193040	194966	3752	-	mRNA_7626	-	UP	UP	hypothetical protein	-	-	-
mRNA_291	scaffold_1	795567	797471	2430	+	mRNA_291	-	DOWN	DOWN	hypothetical protein	[GO:0005623:cell][GO:0005737:cytoplasm][GO:0000228:nuclear chromosome][GO:0005634:nucleus][GO:0035861:site of double-strand break][GO:0005524:ATP binding][GO:0003677:DNA binding][GO:0045027:DNA end binding][GO:0016889:endodeoxyribonuclease activity, producing 3'-phosphomonoesters][GO:0046872:metal ion binding][GO:0000737:DNA catabolic process, endonucleolytic][GO:0031619:homologous chromosome ori…	-	Spo11/DNA topoisomerase VI subunit A OS=Pseudomassariella vexata OX=1141098 GN=BCR38DRAFT_419088 PE=4 SV=1
mRNA_7629	scaffold_41	198700	199888	1848	-	mRNA_7629	DOWN	UP	UP	hypothetical protein	-	-	Zn(2)-C6 fungal-type domain-containing protein OS=Aspergillus oryzae (strain 3.042) OX=1160506 GN=Ao3042_01597 PE=4 SV=1
mRNA_7628	scaffold_41	197773	198497	1450	-	mRNA_7628	-	UP	UP		-	-	-
mRNA_162	scaffold_1	446553	449322	5316	-	mRNA_162	-	UP	-	hypothetical protein	-	-	-
mRNA_163	scaffold_1	449482	450865	2190	-	mRNA_163	-	UP	UP	hypothetical protein	-	[ko03030:DNA replication]	-
mRNA_2569	scaffold_10	80003	81951	2756	+	mRNA_2569	-	DOWN	DOWN	hypothetical protein	[GO:0016021:integral component of membrane][GO:0005740:mitochondrial envelope][GO:0005743:mitochondrial inner membrane][GO:0005739:mitochondrion][GO:0015297:antiporter activity][GO:0005310:dicarboxylic acid transmembrane transporter activity][GO:0015140:malate transmembrane transporter activity][GO:0015131:oxaloacetate transmembrane transporter activity][GO:0015141:succinate transmembrane transpo…	-	-
mRNA_5248	scaffold_24	144519	146375	2640	-	mRNA_5248	-	UP	-	mRNA capping enzyme	[GO:0031533:mRNA cap methyltransferase complex][GO:0005525:GTP binding][GO:0004484:mRNA guanylyltransferase activity][GO:0099122:RNA polymerase II C-terminal domain binding][GO:0006370:7-methylguanosine mRNA capping]	-	-
mRNA_166	scaffold_1	455544	457474	3348	+	mRNA_166	-	DOWN	DOWN	hypothetical protein	[GO:0005681:spliceosomal complex][GO:0046872:metal ion binding][GO:0030628:pre-mRNA 3'-splice site binding][GO:0000386:second spliceosomal transesterification activity][GO:0000398:mRNA splicing, via spliceosome]	[ko03040:Spliceosome]	-
mRNA_168	scaffold_1	459820	464773	8238	-	mRNA_168	-	DOWN	DOWN	hypothetical protein	[GO:0000775:chromosome, centromeric region][GO:0031934:mating-type region heterochromatin][GO:0000790:nuclear chromatin][GO:0005634:nucleus][GO:0005524:ATP binding][GO:0003677:DNA binding][GO:0008094:DNA-dependent ATPase activity][GO:0004386:helicase activity][GO:0070615:nucleosome-dependent ATPase activity][GO:0006338:chromatin remodeling][GO:0030466:chromatin silencing at silent mating-type cas…	-	Chromodomain helicase hrp3 OS=Schizosaccharomyces pombe (strain 972 / ATCC 24843) OX=284812 GN=hrp3 PE=1 SV=1
mRNA_169	scaffold_1	464932	465727	1592	+	mRNA_169	-	DOWN	DOWN		-	-	-
mRNA_5711	scaffold_27	25202	28264	4026	+	mRNA_5711	-	UP	UP	Metallo-dependent phosphatase	-	-	-
mRNA_2561	scaffold_10	66643	67135	876	+	mRNA_2561	-	DOWN	DOWN		-	-	-
mRNA_2563	scaffold_10	68913	70601	2586	+	mRNA_2563	UP	-	DOWN	acyl-CoA N-acyltransferase	-	-	-
mRNA_5714	scaffold_27	31939	33101	2222	+	mRNA_5714	-	UP	UP		-	-	-
mRNA_4415	scaffold_19	256640	258754	3696	-	mRNA_4415	-	UP	UP	hypothetical protein	[GO:0005634:nucleus][GO:0140078:class I DNA-(apurinic or apyrimidinic site) endonuclease activity][GO:0003677:DNA binding][GO:0003906:DNA-(apurinic or apyrimidinic site) endonuclease activity][GO:0008311:double-stranded DNA 3'-5' exodeoxyribonuclease activity][GO:0004519:endonuclease activity][GO:0046872:metal ion binding][GO:0004528:phosphodiesterase I activity][GO:0006284:base-excision repair][…	[ko03410:Base excision repair]	-
mRNA_4413	scaffold_19	252251	253784	2492	-	mRNA_4413	UP	UP	UP		-	-	-
mRNA_705	scaffold_3	31356	33261	3024	+	mRNA_705	-	-	UP	kinase-like protein	[GO:0005524:ATP binding][GO:0004674:protein serine/threonine kinase activity]	-	Serine/threonine-protein kinase CBK1 OS=Saccharomyces cerevisiae (strain ATCC 204508 / S288c) OX=559292 GN=CBK1 PE=1 SV=1
mRNA_706	scaffold_3	33596	37555	6894	-	mRNA_706	-	DOWN	DOWN	hypothetical protein	[GO:0031966:mitochondrial membrane][GO:0005739:mitochondrion][GO:0035091:phosphatidylinositol binding]	-	Uncharacterized protein OS=Verticillium longisporum OX=100787 GN=BN1708_006642 PE=4 SV=1
mRNA_707	scaffold_3	37634	38529	1686	-	mRNA_707	DOWN	-	-	hypothetical protein	-	-	-
mRNA_700	scaffold_3	19249	23310	6062	-	mRNA_700	-	DOWN	DOWN	patatin-domain-containing protein	[GO:0016021:integral component of membrane][GO:0004806:triglyceride lipase activity][GO:0016042:lipid catabolic process]	-	Putative fungal specific transcription factor OS=Diplodia seriata OX=420778 GN=UCDDS831_g05949 PE=4 SV=1
mRNA_702	scaffold_3	24951	26577	2718	-	mRNA_702	-	UP	-	hypothetical protein	[GO:0031261:DNA replication preinitiation complex][GO:0000790:nuclear chromatin][GO:0005664:nuclear origin of replication recognition complex][GO:0005656:nuclear pre-replicative complex][GO:0043596:nuclear replication fork][GO:0005634:nucleus][GO:0005524:ATP binding][GO:0016887:ATPase activity][GO:0003688:DNA replication origin binding][GO:0006270:DNA replication initiation][GO:0006265:DNA topolo…	[ko04110:Cell cycle]	-
mRNA_708	scaffold_3	38549	40196	2620	+	mRNA_708	-	DOWN	-	DUF1682-domain-containing protein	-	-	-
mRNA_709	scaffold_3	40333	44125	6540	-	mRNA_709	-	DOWN	DOWN	hypothetical protein	-	-	-
mRNA_12066	scaffold_106	39466	41215	2730	-	mRNA_12066	-	-	DOWN	hypothetical protein	[GO:0005783:endoplasmic reticulum][GO:0005789:endoplasmic reticulum membrane][GO:0016021:integral component of membrane][GO:0080132:fatty acid alpha-hydroxylase activity][GO:0020037:heme binding][GO:0005506:iron ion binding][GO:0008270:zinc ion binding][GO:0046513:ceramide biosynthetic process][GO:0006633:fatty acid biosynthetic process][GO:0006631:fatty acid metabolic process][GO:0006673:inosito…	-	NADH-cytochrome b5 reductase-like protein alnC OS=Emericella nidulans (strain FGSC A4 / ATCC 38163 / CBS 112.46 / NRRL 194 / M139) OX=227321 GN=alnC PE=2 SV=1
mRNA_12061	scaffold_106	29773	30986	2100	-	mRNA_12061	-	DOWN	-	hypothetical protein	[GO:0005783:endoplasmic reticulum][GO:0005789:endoplasmic reticulum membrane][GO:0005794:Golgi apparatus][GO:0003854:3-beta-hydroxy-delta5-steroid dehydrogenase activity][GO:0103066:4alpha-carboxy-4beta-methyl-5alpha-cholesta-8-en-3beta-ol:NAD(P)+ 3-oxidoreductase (decarboxylating) activity][GO:0103067:4alpha-carboxy-5alpha-cholesta-8-en-3beta-ol:NAD(P)+ 3-dehydrogenase (decarboxylating) activity…	[ko00100:Steroid biosynthesis]	Sterol-4-alpha-carboxylate 3-dehydrogenase, decarboxylating OS=Talaromyces marneffei PM1 OX=1077442 GN=GQ26_0032160 PE=4 SV=1
mRNA_12068	scaffold_106	44993	47370	3464	-	mRNA_12068	-	-	DOWN	hypothetical protein	[GO:0016021:integral component of membrane][GO:0005759:mitochondrial matrix][GO:0031965:nuclear membrane][GO:0051321:meiotic cell cycle][GO:0140053:mitochondrial gene expression][GO:0030435:sporulation resulting in formation of a cellular spore]	-	-
mRNA_3250	scaffold_13	227833	229232	2262	+	mRNA_3250	-	UP	-		-	-	-
mRNA_3386	scaffold_14	19796	20569	1074	+	mRNA_3386	-	UP	UP	hypothetical protein	-	-	-
mRNA_3387	scaffold_14	20814	22277	2820	-	mRNA_3387	-	UP	UP	kinase-like protein	[GO:0005737:cytoplasm][GO:0005829:cytosol][GO:0005634:nucleus][GO:0005524:ATP binding][GO:0004672:protein kinase activity][GO:0004674:protein serine/threonine kinase activity][GO:0044843:cell cycle G1/S phase transition][GO:0000746:conjugation][GO:0035556:intracellular signal transduction][GO:0051321:meiotic cell cycle][GO:0110045:negative regulation of cell cycle switching, mitotic to meiotic ce…	-	Protein kinase domain-containing protein OS=Pichia membranifaciens OX=4926 GN=PMKS-000728 PE=4 SV=1
mRNA_3384	scaffold_14	17157	18429	2546	+	mRNA_3384	-	UP	-	hypothetical protein	-	-	-
mRNA_3385	scaffold_14	18658	19013	444	-	mRNA_3385	-	UP	UP	hypothetical protein	[GO:0005737:cytoplasm][GO:0005829:cytosol][GO:0005634:nucleus][GO:0019005:SCF ubiquitin ligase complex][GO:0031386:protein tag][GO:0031625:ubiquitin protein ligase binding][GO:0019941:modification-dependent protein catabolic process][GO:0045116:protein neddylation][GO:0030162:regulation of proteolysis]	-	-
mRNA_1717	scaffold_6	321293	323517	2514	+	mRNA_1717	-	-	DOWN		-	-	-
mRNA_1716	scaffold_6	319308	321098	2946	-	mRNA_1716	UP	DOWN	DOWN	L-gulonolactone/D-arabinono-1,4-lactone oxidase	[GO:0031307:integral component of mitochondrial outer membrane][GO:0005739:mitochondrion][GO:0003885:D-arabinono-1,4-lactone oxidase activity][GO:0071949:FAD binding][GO:0070485:dehydro-D-arabinono-1,4-lactone biosynthetic process]	-	Uncharacterized protein OS=Rhizopus delemar (strain RA 99-880 / ATCC MYA-4621 / FGSC 9543 / NRRL 43880) OX=246409 GN=RO3G_16530 PE=4 SV=1
mRNA_11027	scaffold_83	94370	95014	1290	+	mRNA_11027	-	DOWN	-		-	-	-
mRNA_1711	scaffold_6	308469	309420	1680	-	mRNA_1711	UP	-	DOWN	hypothetical protein	-	-	-
mRNA_8504	scaffold_49	158435	159981	2412	-	mRNA_8504	DOWN	DOWN	-	hypothetical protein	-	-	-
mRNA_8500	scaffold_49	147490	148945	2488	-	mRNA_8500	DOWN	UP	UP	hypothetical protein	-	-	-
mRNA_2301	scaffold_8	570711	573328	4912	-	mRNA_2301	-	UP	UP		-	-	-
mRNA_3990	scaffold_17	97603	99337	2614	+	mRNA_3990	UP	UP	-	hypothetical protein	[GO:0005829:cytosol][GO:0004022:alcohol dehydrogenase (NAD) activity][GO:0006066:alcohol metabolic process][GO:0006091:generation of precursor metabolites and energy]	-	PKS_ER domain-containing protein OS=Fusarium sp. AF-3 OX=1325733 GN=CEP51_014148 PE=4 SV=1
mRNA_12241	scaffold_111	63908	64252	690	+	mRNA_12241	UP	UP	DOWN	hypothetical protein	-	-	-
mRNA_12242	scaffold_111	65617	68606	4354	+	mRNA_12242	UP	UP	UP	hypothetical protein	-	-	Regulatory protein CAT8 OS=Talaromyces islandicus OX=28573 GN=PISL3812_08306 PE=4 SV=1
mRNA_12244	scaffold_111	70973	73292	3672	-	mRNA_12244	-	DOWN	DOWN	hypothetical protein	-	-	-
mRNA_8734	scaffold_52	10311	11654	2388	+	mRNA_8734	UP	UP	-	hypothetical protein	-	-	-
mRNA_485	scaffold_2	359204	361888	4632	+	mRNA_485	-	UP	UP	DEAD-domain-containing protein	[GO:0005730:nucleolus][GO:0005524:ATP binding][GO:0003723:RNA binding][GO:0003724:RNA helicase activity][GO:0042254:ribosome biogenesis]	-	ATP-dependent RNA helicase DRS1 OS=Termitomyces sp. J132 OX=1306850 GN=J132_09237 PE=4 SV=1
mRNA_6506	scaffold_32	89305	91717	4408	+	mRNA_6506	-	UP	UP	cholesterol 7-alpha-monooxygenase	-	[ko00120:Primary bile acid biosynthesis][ko00140:Steroid hormone biosynthesis]	-
mRNA_481	scaffold_2	348260	350944	4640	-	mRNA_481	-	UP	UP	hypothetical protein	-	-	-
mRNA_4670	scaffold_20	433977	436620	3786	+	mRNA_4670	UP	UP	UP	acyl-CoA synthetase	[GO:0005623:cell][GO:0005777:peroxisome][GO:0005524:ATP binding][GO:0016874:ligase activity][GO:0070301:cellular response to hydrogen peroxide][GO:0010106:cellular response to iron ion starvation][GO:0006696:ergosterol biosynthetic process][GO:0031171:ferricrocin biosynthetic process][GO:1900551:N',N'',N'''-triacetylfusarinine C biosynthetic process][GO:0009405:pathogenesis]	-	AMP-binding enzyme OS=Aspergillus parasiticus (strain ATCC 56775 / NRRL 5862 / SRRC 143 / SU-1) OX=1403190 GN=P875_00065080 PE=4 SV=1
mRNA_7018	scaffold_36	185404	187111	2784	+	mRNA_7018	-	UP	-	cysteine proteinase	[GO:0005737:cytoplasm][GO:0034399:nuclear periphery][GO:0031595:nuclear proteasome complex][GO:0005634:nucleus][GO:0019784:NEDD8-specific protease activity][GO:0004843:thiol-dependent ubiquitin-specific protease activity][GO:0071629:cytoplasm protein quality control by the ubiquitin-proteasome system][GO:0000338:protein deneddylation][GO:0016579:protein deubiquitination]	-	Putative ubiquitin carboxyl-terminal hydrolase 2 OS=Morchella conica CCBAS932 OX=1392247 GN=P167DRAFT_573558 PE=4 SV=1
mRNA_7019	scaffold_36	187178	189189	3704	-	mRNA_7019	-	-	UP	hypothetical protein	[GO:0005737:cytoplasm][GO:0016021:integral component of membrane][GO:0022857:transmembrane transporter activity][GO:0055085:transmembrane transport]	-	Uncharacterized protein OS=Dentipellis fragilis OX=205917 GN=EVG20_g4893 PE=4 SV=1
mRNA_7016	scaffold_36	180723	181279	930	+	mRNA_7016	-	UP	-		-	-	-
mRNA_7017	scaffold_36	181778	183718	2970	-	mRNA_7017	DOWN	DOWN	DOWN	FAD/NAD(P)-binding domain-containing protein	[GO:0016021:integral component of membrane][GO:0071949:FAD binding][GO:0004497:monooxygenase activity]	[ko00621:Dioxin degradation][ko00624:Polycyclic aromatic hydrocarbon degradation][ko00626:Naphthalene degradation]	Unplaced genomic scaffold supercont1.8, whole genome shotgun sequence OS=Fonsecaea pedrosoi CBS 271.37 OX=1442368 GN=Z517_11410 PE=4 SV=1
mRNA_7014	scaffold_36	175786	177698	3716	+	mRNA_7014	-	UP	UP	hypothetical protein	-	-	Polymerase II transcription elongation factor (Fragment) OS=Mycena chlorophos OX=658473 GN=MCHLO_14820 PE=4 SV=1
mRNA_7012	scaffold_36	173180	173716	1074	-	mRNA_7012	-	UP	-	hypothetical protein	-	-	-
mRNA_7013	scaffold_36	174352	174855	1008	-	mRNA_7013	-	UP	UP	hypothetical protein	-	-	-
mRNA_7010	scaffold_36	170200	171906	2862	+	mRNA_7010	-	UP	UP	glycoside hydrolase	[GO:0005576:extracellular region][GO:0009044:xylan 1,4-beta-xylosidase activity][GO:0005975:carbohydrate metabolic process]	-	Glucan-beta-glucosidase OS=Colletotrichum incanum OX=1573173 GN=CI238_08945 PE=4 SV=1
mRNA_10140	scaffold_69	45697	47020	2022	-	mRNA_10140	-	-	DOWN	ras-domain-containing protein	[GO:0005829:cytosol][GO:0010008:endosome membrane][GO:0005794:Golgi apparatus][GO:0000139:Golgi membrane][GO:0005634:nucleus][GO:0005886:plasma membrane][GO:0005525:GTP binding][GO:0003924:GTPase activity][GO:0006891:intra-Golgi vesicle-mediated transport][GO:0006886:intracellular protein transport][GO:1904515:positive regulation of TORC2 signaling][GO:0034497:protein localization to phagophore a…	-	Fungal specific transcription factor domain family protein OS=Aspergillus niger OX=5061 GN=ABL_03621 PE=4 SV=1
mRNA_11744	scaffold_98	45727	46788	1194	+	mRNA_11744	-	-	DOWN	hypothetical protein	-	-	-
mRNA_11745	scaffold_98	47407	48652	2106	-	mRNA_11745	-	DOWN	DOWN	ubiquinone biosynthesis O-methyltransferase	[GO:0031314:extrinsic component of mitochondrial inner membrane][GO:0005739:mitochondrion][GO:0008425:2-polyprenyl-6-methoxy-1,4-benzoquinone methyltransferase activity][GO:0044596:3-demethylubiquinone-10 3-O-methyltransferase activity][GO:0008689:3-demethylubiquinone-9 3-O-methyltransferase activity][GO:0044595:decaprenyldihydroxybenzoate methyltransferase activity][GO:0004395:hexaprenyldihydrox…	[ko00130:Ubiquinone and other terpenoid-quinone biosynthesis]	Ubiquinone biosynthesis O-methyltransferase, mitochondrial OS=Penicillium expansum OX=27334 GN=COQ3 PE=3 SV=1
mRNA_11294	scaffold_88	64072	66453	4460	-	mRNA_11294	-	-	DOWN	hypothetical protein	-	-	-
mRNA_11747	scaffold_98	50025	51563	2562	-	mRNA_11747	-	-	DOWN	hypothetical protein	-	-	-
mRNA_11740	scaffold_98	40163	41710	1896	+	mRNA_11740	UP	UP	-	glycoside hydrolase family 18 protein	-	-	-
mRNA_11293	scaffold_88	62753	63664	1704	+	mRNA_11293	-	DOWN	DOWN	hypothetical protein	[GO:0005737:cytoplasm][GO:0005829:cytosol][GO:0005634:nucleus][GO:0005524:ATP binding][GO:0004672:protein kinase activity][GO:0004674:protein serine/threonine kinase activity][GO:0044843:cell cycle G1/S phase transition][GO:0000746:conjugation][GO:0035556:intracellular signal transduction][GO:0051321:meiotic cell cycle][GO:0110045:negative regulation of cell cycle switching, mitotic to meiotic ce…	-	Protein kinase domain-containing protein OS=Pichia membranifaciens OX=4926 GN=PMKS-000728 PE=4 SV=1
mRNA_11742	scaffold_98	44055	44818	1424	-	mRNA_11742	-	DOWN	DOWN	hypothetical protein	-	-	Transcription elongation factor S-II OS=Lentinula edodes OX=5353 GN=LENED_010131 PE=4 SV=1
mRNA_11743	scaffold_98	44929	45393	930	+	mRNA_11743	-	DOWN	-	ribosomal protein S8	-	-	GAT1, GATA Zn-finger-containing transcription factor OS=Pyrenophora tritici-repentis OX=45151 GN=A1F97_04369 PE=4 SV=1
mRNA_8383	scaffold_48	123522	124710	1446	+	mRNA_8383	UP	UP	-	DUF757-domain-containing protein	[GO:0005737:cytoplasm]	-	-
mRNA_6493	scaffold_32	60851	63870	5700	+	mRNA_6493	-	UP	UP	hypothetical protein	-	-	-
mRNA_8387	scaffold_48	132090	133006	1698	-	mRNA_8387	-	UP	UP	hypothetical protein	-	-	-
mRNA_6494	scaffold_32	64098	65718	2892	+	mRNA_6494	-	UP	-		-	-	-
mRNA_11298	scaffold_88	73349	74388	1894	-	mRNA_11298	DOWN	-	UP		-	-	-
mRNA_6496	scaffold_32	66965	67429	558	-	mRNA_6496	DOWN	DOWN	-	hypothetical protein	-	[ko00190:Oxidative phosphorylation]	-
mRNA_9389	scaffold_59	39762	41060	2132	+	mRNA_9389	-	UP	UP		-	-	-
mRNA_9384	scaffold_59	27509	28459	1770	-	mRNA_9384	-	UP	-	hypothetical protein	-	-	Transcription factor OS=Ganoderma sinense ZZ0214-1 OX=1077348 GN=GSI_01712 PE=4 SV=1
mRNA_9386	scaffold_59	32684	34243	2460	-	mRNA_9386	-	DOWN	DOWN	CRAL/TRIO domain-containing protein	-	-	-
mRNA_9387	scaffold_59	35303	37243	3042	+	mRNA_9387	-	DOWN	-	SET domain-containing protein	[GO:0005634:nucleus][GO:0016279:protein-lysine N-methyltransferase activity][GO:0018026:peptidyl-lysine monomethylation]	-	-
mRNA_9382	scaffold_59	20570	22357	3446	-	mRNA_9382	-	DOWN	-	hypothetical protein	[GO:0005634:nucleus][GO:0000981:DNA-binding transcription factor activity, RNA polymerase II-specific][GO:0000977:RNA polymerase II regulatory region sequence-specific DNA binding][GO:0006357:regulation of transcription by RNA polymerase II]	-	BZIP domain-containing protein OS=Sparassis crispa OX=139825 GN=SCP_0301870 PE=4 SV=1
mRNA_9383	scaffold_59	23678	24787	2010	+	mRNA_9383	-	DOWN	DOWN	hypothetical protein	[GO:0005681:spliceosomal complex][GO:0003677:DNA binding][GO:0046872:metal ion binding][GO:0006397:mRNA processing][GO:0008380:RNA splicing]	-	CCCH-type zinc finger transcription factor (Fragment) OS=Mucor circinelloides f. lusitanicus CBS 277.49 OX=747725 GN=MUCCIDRAFT_122744 PE=4 SV=1
mRNA_1150	scaffold_4	363995	365223	2346	+	mRNA_1150	UP	-	DOWN		-	-	-
mRNA_1153	scaffold_4	373591	374596	2012	+	mRNA_1153	-	UP	UP		-	-	-
mRNA_4432	scaffold_19	293848	295324	2590	-	mRNA_4432	-	DOWN	DOWN	hypothetical protein	-	-	-
mRNA_1154	scaffold_4	375102	375815	1272	-	mRNA_1154	-	UP	-		-	-	-
mRNA_4389	scaffold_19	180636	183106	4380	-	mRNA_4389	-	UP	UP	hypothetical protein	-	-	Uncharacterized protein OS=Schizopora paradoxa OX=27342 GN=SCHPADRAFT_940104 PE=4 SV=1
mRNA_4388	scaffold_19	179309	180375	2014	+	mRNA_4388	-	-	UP		-	-	-
mRNA_1159	scaffold_4	384594	385538	1758	+	mRNA_1159	-	UP	-	hypothetical protein	-	-	-
mRNA_1158	scaffold_4	383278	384221	1658	+	mRNA_1158	-	UP	-	mismatched base pair and cruciform DNA recognition protein	-	-	-
mRNA_4385	scaffold_19	172025	174017	3090	-	mRNA_4385	-	-	UP	arginine N-methyltransferase	[GO:0005737:cytoplasm][GO:0005829:cytosol][GO:0005634:nucleus][GO:0016274:protein-arginine N-methyltransferase activity][GO:0019702:protein-arginine N5-methyltransferase activity][GO:0008757:S-adenosylmethionine-dependent methyltransferase activity][GO:0018216:peptidyl-arginine methylation][GO:0042254:ribosome biogenesis]	-	-
mRNA_4384	scaffold_19	169198	171444	3504	-	mRNA_4384	DOWN	DOWN	DOWN	hypothetical monooxygenase	[GO:0071949:FAD binding][GO:0004497:monooxygenase activity]	-	Uncharacterized protein OS=Aspergillus violaceofuscus CBS 115571 OX=1450538 GN=BO99DRAFT_414676 PE=4 SV=1
mRNA_4383	scaffold_19	166370	167642	2426	-	mRNA_4383	DOWN	DOWN	-	hypothetical protein	-	-	-
mRNA_4380	scaffold_19	160115	161585	2484	+	mRNA_4380	-	UP	-	hypothetical protein	[GO:0000790:nuclear chromatin][GO:0005654:nucleoplasm][GO:0005634:nucleus][GO:0042393:histone binding][GO:0034080:CENP-A containing nucleosome assembly][GO:0070827:chromatin maintenance][GO:0006335:DNA replication-dependent nucleosome assembly]	-	-
mRNA_11128	scaffold_85	50746	51513	1140	-	mRNA_11128	-	UP	-	hypothetical protein	-	-	-
mRNA_11129	scaffold_85	51845	54056	2900	+	mRNA_11129	-	UP	UP	hypothetical protein	-	-	-
mRNA_11120	scaffold_85	33297	34913	2608	+	mRNA_11120	UP	UP	UP		-	-	-
mRNA_11121	scaffold_85	37060	38418	2598	-	mRNA_11121	-	UP	UP	hypothetical protein	-	-	-
mRNA_11123	scaffold_85	39964	40924	1692	+	mRNA_11123	UP	UP	UP		-	-	-
mRNA_11126	scaffold_85	44695	47047	3130	+	mRNA_11126	-	UP	-	hypothetical protein	-	-	-
mRNA_5524	scaffold_25	363486	365621	3300	-	mRNA_5524	UP	DOWN	DOWN	MFS general substrate transporter	[GO:0016021:integral component of membrane][GO:0022857:transmembrane transporter activity]	-	MFS domain-containing protein OS=Cytospora leucostoma OX=1230097 GN=VPNG_04198 PE=4 SV=1
mRNA_5525	scaffold_25	365709	367072	1752	+	mRNA_5525	-	-	DOWN	UPF0005-domain-containing protein	[GO:0005783:endoplasmic reticulum][GO:0000329:fungal-type vacuole membrane][GO:0000139:Golgi membrane][GO:0030176:integral component of endoplasmic reticulum membrane][GO:0031966:mitochondrial membrane][GO:0005739:mitochondrion][GO:0006915:apoptotic process][GO:0019722:calcium-mediated signaling][GO:0030968:endoplasmic reticulum unfolded protein response]	-	Zn(2)-C6 fungal-type domain-containing protein OS=Saitozyma podzolica OX=1890683 GN=EHS25_009802 PE=4 SV=1
mRNA_5520	scaffold_25	354002	354256	510	-	mRNA_5520	-	UP	UP	kinase-like protein	[GO:0005737:cytoplasm][GO:0005524:ATP binding][GO:0004674:protein serine/threonine kinase activity]	-	Protein kinase domain-containing protein (Fragment) OS=Tortispora caseinolytica NRRL Y-17796 OX=767744 GN=CANCADRAFT_15913 PE=3 SV=1
mRNA_5521	scaffold_25	354984	356622	2680	-	mRNA_5521	-	UP	UP		-	-	-
mRNA_8569	scaffold_50	96813	98830	2244	+	mRNA_8569	DOWN	-	-		-	-	-
mRNA_8567	scaffold_50	83150	86025	3946	-	mRNA_8567	-	DOWN	DOWN	cytochrome P450 52E1-like	[GO:0016020:membrane][GO:0020037:heme binding][GO:0005506:iron ion binding][GO:0016712:oxidoreductase activity, acting on paired donors, with incorporation or reduction of molecular oxygen, reduced flavin or flavoprotein as one donor, and incorporation of one atom of oxygen]	-	Fungal_trans domain-containing protein OS=Aspergillus nomius NRRL 13137 OX=1509407 GN=ANOM_000197 PE=3 SV=1
mRNA_8566	scaffold_50	79699	82346	4476	-	mRNA_8566	-	-	UP	hypothetical protein	-	-	-
mRNA_8565	scaffold_50	77470	78900	2310	-	mRNA_8565	-	UP	-	hypothetical protein	[GO:0010181:FMN binding][GO:0016491:oxidoreductase activity][GO:0035835:indole alkaloid biosynthetic process]	-	Flavin oxidoreductase hxnT OS=Emericella nidulans (strain FGSC A4 / ATCC 38163 / CBS 112.46 / NRRL 194 / M139) OX=227321 GN=hxnT PE=2 SV=1
mRNA_5528	scaffold_25	372563	373256	984	+	mRNA_5528	-	DOWN	-	hypothetical protein	[GO:0005744:TIM23 mitochondrial import inner membrane translocase complex][GO:0030150:protein import into mitochondrial matrix]	-	-
mRNA_8562	scaffold_50	70236	71671	2394	+	mRNA_8562	UP	UP	UP	hypothetical protein	-	-	-
mRNA_8561	scaffold_50	65273	67701	3966	+	mRNA_8561	UP	UP	-	hypothetical protein	-	-	-
mRNA_8560	scaffold_50	54456	57650	5958	+	mRNA_8560	-	UP	-	hypothetical protein	-	-	-
mRNA_6876	scaffold_35	157491	159491	2648	-	mRNA_6876	UP	UP	-	GroES-like protein	[GO:0005737:cytoplasm][GO:0004022:alcohol dehydrogenase (NAD) activity][GO:0008270:zinc ion binding][GO:0043458:ethanol biosynthetic process involved in glucose fermentation to ethanol]	[ko00010:Glycolysis / Gluconeogenesis][ko00071:Fatty acid degradation][ko00350:Tyrosine metabolism][ko00625:Chloroalkane and chloroalkene degradation][ko00626:Naphthalene degradation][ko00830:Retinol metabolism][ko00980:Metabolism of xenobiotics by cytochrome P450]	Fungal specific transcription factor domain family protein OS=Aspergillus niger OX=5061 GN=ATCC64974_61230 PE=4 SV=1
mRNA_6875	scaffold_35	153806	155002	2178	-	mRNA_6875	UP	-	-	hypothetical protein	-	-	-
mRNA_9164	scaffold_56	161408	162203	1592	+	mRNA_9164	-	UP	UP		-	-	-
mRNA_9165	scaffold_56	162805	163216	612	+	mRNA_9165	-	UP	UP		-	-	-
mRNA_9166	scaffold_56	163812	164687	1634	-	mRNA_9166	-	-	UP		-	-	-
mRNA_9167	scaffold_56	165379	166124	1374	-	mRNA_9167	-	UP	UP		-	-	-
mRNA_9169	scaffold_56	168617	172222	5124	-	mRNA_9169	-	UP	-	hypothetical protein	-	-	-
mRNA_4657	scaffold_20	400173	402916	4386	-	mRNA_4657	-	UP	-	hypothetical protein	[GO:0016021:integral component of membrane][GO:0005886:plasma membrane][GO:0005315:inorganic phosphate transmembrane transporter activity][GO:0015293:symporter activity][GO:0006817:phosphate ion transport]	-	-
mRNA_577	scaffold_2	564345	565353	1486	+	mRNA_577	-	-	UP	hypothetical protein	-	-	Transcription elongation factor SPT6 OS=Wallemia ichthyophaga (strain EXF-994 / CBS 113033) OX=1299270 GN=J056_002722 PE=4 SV=1
mRNA_576	scaffold_2	563343	564259	1608	-	mRNA_576	DOWN	-	-	hypothetical protein	-	-	-
mRNA_573	scaffold_2	554999	556189	2262	-	mRNA_573	-	DOWN	DOWN		-	-	-
mRNA_571	scaffold_2	549513	552107	3772	-	mRNA_571	DOWN	-	-	pyruvate kinase	[GO:0005524:ATP binding][GO:0016301:kinase activity][GO:0000287:magnesium ion binding][GO:0030955:potassium ion binding][GO:0004743:pyruvate kinase activity]	[ko00010:Glycolysis / Gluconeogenesis][ko00230:Purine metabolism][ko00620:Pyruvate metabolism]	Pyruvate kinase OS=Rhizopogon vesiculosus OX=180088 GN=AZE42_00107 PE=3 SV=1
mRNA_570	scaffold_2	546801	549279	4530	-	mRNA_570	-	DOWN	DOWN	hypothetical protein	-	-	Pyruvate kinase OS=Rhizopogon vesiculosus OX=180088 GN=AZE42_00107 PE=3 SV=1
mRNA_5384	scaffold_25	15486	17670	3656	-	mRNA_5384	-	UP	UP	hypothetical protein	-	-	-
mRNA_5385	scaffold_25	17893	19249	2244	+	mRNA_5385	-	UP	UP	kinase-like protein	[GO:0005952:cAMP-dependent protein kinase complex][GO:0005829:cytosol][GO:0000790:nuclear chromatin][GO:0005634:nucleus][GO:0000932:P-body][GO:0005524:ATP binding][GO:0004691:cAMP-dependent protein kinase activity][GO:0004672:protein kinase activity][GO:0031369:translation initiation factor binding][GO:0001403:invasive growth in response to glucose limitation][GO:0010607:negative regulation of cy…	[ko04010:MAPK signaling pathway][ko04014:Ras signaling pathway][ko04020:Calcium signaling pathway][ko04024:cAMP signaling pathway][ko04114:Oocyte meiosis][ko04140:Autophagy - animal][ko04310:Wnt signaling pathway][ko04340:Hedgehog signaling pathway][ko04371:Apelin signaling pathway][ko04530:Tight junction][ko04540:Gap junction]	Camp-dependent protein kinase catalytic subunit OS=Lentinula edodes OX=5353 GN=LENED_007688 PE=4 SV=1
mRNA_5386	scaffold_25	19393	20871	2414	-	mRNA_5386	-	DOWN	DOWN	mitochondrial carrier	[GO:0016021:integral component of membrane][GO:0005743:mitochondrial inner membrane][GO:0005739:mitochondrion][GO:0005469:succinate:fumarate antiporter activity][GO:0015741:fumarate transport][GO:0015744:succinate transport]	-	Uncharacterized protein OS=Verticillium longisporum OX=100787 GN=BN1723_012546 PE=3 SV=1
mRNA_5387	scaffold_25	21456	22272	1512	-	mRNA_5387	-	UP	UP		-	-	-
mRNA_5388	scaffold_25	22638	24013	2300	-	mRNA_5388	-	UP	UP	hypothetical protein	-	-	-
mRNA_5389	scaffold_25	24107	25062	1650	+	mRNA_5389	-	DOWN	DOWN	hypothetical protein	-	-	-
mRNA_10659	scaffold_77	21226	23157	2996	+	mRNA_10659	-	DOWN	DOWN	3(2),5-bisphosphate nucleotidase HAL2	[GO:0005829:cytosol][GO:0005634:nucleus][GO:0008441:3'(2'),5'-bisphosphate nucleotidase activity][GO:0052829:inositol-1,3,4-trisphosphate 1-phosphatase activity][GO:0004441:inositol-1,4-bisphosphate 1-phosphatase activity][GO:0046872:metal ion binding][GO:0042578:phosphoric ester hydrolase activity][GO:0046854:phosphatidylinositol phosphorylation][GO:0048015:phosphatidylinositol-mediated signalin…	[ko00920:Sulfur metabolism]	-
mRNA_10653	scaffold_77	2379	4394	3428	+	mRNA_10653	-	DOWN	DOWN	hypothetical protein	-	[ko03013:RNA transport]	-
mRNA_10655	scaffold_77	11403	13616	2412	-	mRNA_10655	DOWN	-	-	hypothetical protein	-	-	-
mRNA_10654	scaffold_77	10158	9790	6492	+	mRNA_10654	-	DOWN	DOWN	hypothetical protein	[GO:0016491:oxidoreductase activity][GO:0031177:phosphopantetheine binding][GO:0016740:transferase activity]	-	Carrier domain-containing protein OS=Phellinidium pouzarii OX=167371 GN=EW145_g7002 PE=4 SV=1
mRNA_10656	scaffold_77	16558	17485	1596	+	mRNA_10656	UP	-	DOWN	hypothetical protein	[GO:0005743:mitochondrial inner membrane][GO:0005739:mitochondrion][GO:0004408:holocytochrome-c synthase activity][GO:0046872:metal ion binding][GO:0018063:cytochrome c-heme linkage]	[ko00860:Porphyrin and chlorophyll metabolism]	-
mRNA_5349	scaffold_24	387720	388790	2142	-	mRNA_5349	-	UP	-	coproporphyrinogen III oxidase	[GO:0005737:cytoplasm][GO:0005829:cytosol][GO:0005758:mitochondrial intermembrane space][GO:0005739:mitochondrion][GO:0004109:coproporphyrinogen oxidase activity][GO:0042803:protein homodimerization activity][GO:0006783:heme biosynthetic process][GO:0006782:protoporphyrinogen IX biosynthetic process]	[ko00860:Porphyrin and chlorophyll metabolism]	-
mRNA_4390	scaffold_19	185147	185714	1032	+	mRNA_4390	-	UP	-	hypothetical protein	-	-	-
mRNA_390	scaffold_2	129730	132746	4990	+	mRNA_390	-	-	DOWN	hypothetical protein	-	[ko04120:Ubiquitin mediated proteolysis][ko04630:Jak-STAT signaling pathway]	Transcription factor OS=Ganoderma sinense ZZ0214-1 OX=1077348 GN=GSI_06587 PE=4 SV=1
mRNA_395	scaffold_2	140967	142469	2486	-	mRNA_395	-	DOWN	-	hypothetical protein	-	-	-
mRNA_2716	scaffold_10	515232	516740	2538	-	mRNA_2716	-	DOWN	-	hypothetical protein	[GO:0005829:cytosol][GO:0005634:nucleus][GO:0008168:methyltransferase activity][GO:0032259:methylation]	-	Zn(2)-C6 fungal-type domain-containing protein OS=Neosartorya fumigata OX=746128 GN=CDV57_08507 PE=4 SV=1
mRNA_2712	scaffold_10	505848	507088	2018	-	mRNA_2712	-	UP	UP	hypothetical protein	[GO:0005829:cytosol][GO:0005634:nucleus][GO:0008168:methyltransferase activity][GO:0032259:methylation]	-	UbiE/COQ5 methyltransferase, putative OS=Aspergillus flavus (strain ATCC 200026 / FGSC A1120 / NRRL 3357 / JCM 12722 / SRRC 167) OX=332952 GN=AFLA_039610 PE=4 SV=1
mRNA_2713	scaffold_10	507089	509793	4962	-	mRNA_2713	-	UP	-	hypothetical protein	-	-	Predicted protein OS=Postia placenta (strain ATCC 44394 / Madison 698-R) OX=561896 GN=POSPLDRAFT_91188 PE=4 SV=1
mRNA_2718	scaffold_10	517889	518288	688	+	mRNA_2718	-	-	DOWN		-	-	-
mRNA_7839	scaffold_43	109166	110357	2046	+	mRNA_7839	-	-	UP	hypothetical protein	-	-	-
mRNA_7388	scaffold_39	167568	168386	1524	+	mRNA_7388	-	UP	UP		-	-	-
mRNA_7389	scaffold_39	171212	172306	1974	+	mRNA_7389	UP	-	-		-	-	-
mRNA_7834	scaffold_43	100160	99768	6540	-	mRNA_7834	-	DOWN	-	pre-mRNA splicing factor	[GO:0005681:spliceosomal complex][GO:0005524:ATP binding][GO:0003723:RNA binding][GO:0003724:RNA helicase activity][GO:0000349:generation of catalytic spliceosome for first transesterification step]	[ko03040:Spliceosome]	Glycosyltransferase family 1 protein OS=Stemphylium lycopersici OX=183478 GN=DDE83_005235 PE=3 SV=1
mRNA_7836	scaffold_43	103734	104195	558	-	mRNA_7836	-	DOWN	-	hypothetical protein	[GO:0042719:mitochondrial intermembrane space protein transporter complex][GO:0042721:TIM22 mitochondrial import inner membrane insertion complex][GO:0046872:metal ion binding][GO:0045039:protein insertion into mitochondrial inner membrane]	-	-
mRNA_7382	scaffold_39	157048	158579	2754	-	mRNA_7382	-	-	DOWN	hypothetical protein	-	-	-
mRNA_6046	scaffold_29	90552	91926	2436	+	mRNA_6046	-	DOWN	-	hypothetical protein	-	-	-
mRNA_4394	scaffold_19	199501	200450	1476	-	mRNA_4394	-	UP	UP		-	-	-
mRNA_6047	scaffold_29	92045	93321	2016	+	mRNA_6047	-	DOWN	DOWN	hypothetical protein	-	-	-
mRNA_12650	scaffold_127	40126	41101	1380	-	mRNA_12650	-	UP	UP	hypothetical protein	-	-	-
mRNA_31	scaffold_1	75584	77441	3494	+	mRNA_31	-	DOWN	DOWN	hypothetical protein	[GO:0005794:Golgi apparatus][GO:0032580:Golgi cisterna membrane][GO:0070916:inositol phosphoceramide synthase complex][GO:0030173:integral component of Golgi membrane][GO:0045140:inositol phosphoceramide synthase activity][GO:0006673:inositol phosphoceramide metabolic process][GO:0030148:sphingolipid biosynthetic process]	-	-
mRNA_2777	scaffold_11	113419	114707	2358	+	mRNA_2777	DOWN	-	-	hypothetical protein	-	-	Fungal_trans domain-containing protein OS=Fusarium coffeatum OX=231269 GN=FIESC28_04142 PE=4 SV=1
mRNA_6045	scaffold_29	88169	89123	1910	-	mRNA_6045	-	DOWN	-		-	-	-
mRNA_3449	scaffold_14	197486	198480	1506	-	mRNA_3449	DOWN	-	-	hypothetical protein	[GO:0005829:cytosol][GO:0022627:cytosolic small ribosomal subunit][GO:0003735:structural constituent of ribosome][GO:0002182:cytoplasmic translational elongation][GO:0042254:ribosome biogenesis]	[ko03010:Ribosome]	-
mRNA_3441	scaffold_14	175390	176768	2522	-	mRNA_3441	-	UP	UP	hypothetical protein	-	-	Transcription factor OS=Ganoderma sinense ZZ0214-1 OX=1077348 GN=GSI_01299 PE=4 SV=1
mRNA_3440	scaffold_14	172435	173738	1944	-	mRNA_3440	-	UP	UP	hypothetical protein	[GO:0005576:extracellular region][GO:0030246:carbohydrate binding][GO:0016787:hydrolase activity][GO:0102210:rhamnogalacturonan endolyase activity][GO:0071555:cell wall organization][GO:0000272:polysaccharide catabolic process]	-	Zn(2)-C6 fungal-type DNA-binding domain OS=Penicillium roqueforti (strain FM164) OX=1365484 GN=PROQFM164_S03g001544 PE=4 SV=1
mRNA_6123	scaffold_29	288552	290092	2202	-	mRNA_6123	UP	-	DOWN	cystathionine beta-synthase	[GO:0005737:cytoplasm][GO:0010494:cytoplasmic stress granule][GO:0005739:mitochondrion][GO:0004122:cystathionine beta-synthase activity][GO:0004124:cysteine synthase activity][GO:0003729:mRNA binding][GO:0030170:pyridoxal phosphate binding][GO:0006535:cysteine biosynthetic process from serine][GO:0019343:cysteine biosynthetic process via cystathionine][GO:0050667:homocysteine metabolic process][G…	[ko00260:Glycine, serine and threonine metabolism][ko00270:Cysteine and methionine metabolism]	PALP-domain-containing protein OS=Pseudomicrostroma glucosiphilum OX=1684307 GN=BCV69DRAFT_25660 PE=4 SV=1
mRNA_3445	scaffold_14	185822	187697	2832	+	mRNA_3445	-	UP	UP	hypothetical protein	-	-	-
mRNA_3444	scaffold_14	182129	184796	4900	+	mRNA_3444	-	DOWN	DOWN	hypothetical protein	-	-	-
mRNA_3447	scaffold_14	191580	194481	4556	-	mRNA_3447	UP	-	-	phytase	[GO:0016158:3-phytase activity][GO:0003993:acid phosphatase activity]	-	3-phytase A OS=Byssochlamys spectabilis (strain No. 5 / NBRC 109023) OX=1356009 GN=PVAR5_7185 PE=3 SV=1
mRNA_6262	scaffold_30	251089	251684	966	-	mRNA_6262	-	DOWN	DOWN	hypothetical protein	-	-	-
mRNA_6261	scaffold_30	249833	250812	1528	-	mRNA_6261	-	-	UP	hypothetical protein	-	-	-
mRNA_6267	scaffold_30	260626	261720	1632	-	mRNA_6267	-	DOWN	DOWN	hypothetical protein	-	-	-
mRNA_6264	scaffold_30	254329	257429	4584	+	mRNA_6264	-	UP	-	hypothetical protein	[GO:0005829:cytosol][GO:0005576:extracellular region][GO:0005634:nucleus][GO:0004252:serine-type endopeptidase activity]	-	-
mRNA_6268	scaffold_30	261604	267003	8426	+	mRNA_6268	-	DOWN	DOWN	kinase-like protein	[GO:0071958:new mitotic spindle pole body][GO:0005524:ATP binding][GO:0046872:metal ion binding][GO:0004674:protein serine/threonine kinase activity][GO:0140281:positive regulation of mitotic division septum assembly][GO:1902542:regulation of protein localization to mitotic spindle pole body][GO:0031028:septation initiation signaling]	-	Uncharacterized protein (Fragment) OS=Chaetothyriales sp. CBS 134920 OX=2249417 GN=DV735_g2205 PE=4 SV=1
mRNA_1963	scaffold_7	339044	339517	690	-	mRNA_1963	-	UP	UP	Esterase/lipase/thioesterase	-	-	-
mRNA_1965	scaffold_7	342934	345736	4776	+	mRNA_1965	-	-	DOWN	hypothetical protein	-	-	-
mRNA_1967	scaffold_7	357662	359226	2664	-	mRNA_1967	-	-	UP	hypothetical protein	-	-	-
mRNA_1968	scaffold_7	359360	360612	2506	-	mRNA_1968	UP	-	DOWN	hypothetical protein	-	-	-
mRNA_2927	scaffold_11	531557	532312	1392	+	mRNA_2927	-	UP	UP	hypothetical protein	-	-	Transcription initiation factor TFIID subunit 2 OS=Ceratobasidium theobromae OX=1582974 GN=CTheo_3376 PE=4 SV=1
mRNA_2921	scaffold_11	508975	511447	3844	-	mRNA_2921	-	-	DOWN	hypothetical protein	-	-	-
mRNA_2920	scaffold_11	507569	508831	2070	+	mRNA_2920	-	UP	UP	hypothetical protein	[GO:0004001:adenosine kinase activity][GO:0005524:ATP binding][GO:0044209:AMP salvage][GO:0006166:purine ribonucleoside salvage]	[ko00230:Purine metabolism]	-
mRNA_2928	scaffold_11	532444	533810	2628	+	mRNA_2928	-	DOWN	DOWN	hypothetical protein	-	-	Transcription initiation factor TFIID subunit 2 OS=Ceratobasidium theobromae OX=1582974 GN=CTheo_3376 PE=4 SV=1
mRNA_11357	scaffold_89	87685	89043	2480	-	mRNA_11357	-	UP	-	hypothetical protein	-	-	-
mRNA_8719	scaffold_51	225853	230159	7242	-	mRNA_8719	-	DOWN	DOWN	hypothetical protein	-	-	-
mRNA_11355	scaffold_89	85367	86870	2440	+	mRNA_11355	-	UP	-	hypothetical protein	-	-	Zn(2)-C6 fungal-type domain-containing protein OS=Aspergillus oryzae (strain 3.042) OX=1160506 GN=Ao3042_01597 PE=4 SV=1
mRNA_11354	scaffold_89	83434	84490	1896	+	mRNA_11354	-	DOWN	-		-	-	-
mRNA_8710	scaffold_51	211422	213344	3060	-	mRNA_8710	-	DOWN	DOWN	hypothetical protein	-	-	-
mRNA_8711	scaffold_51	213325	213917	978	+	mRNA_8711	-	DOWN	DOWN	hypothetical protein	[GO:0005829:cytosol][GO:0022627:cytosolic small ribosomal subunit][GO:0005730:nucleolus][GO:0005634:nucleus][GO:0003735:structural constituent of ribosome][GO:0002181:cytoplasmic translation][GO:0000028:ribosomal small subunit assembly][GO:0042254:ribosome biogenesis]	[ko03010:Ribosome]	-
mRNA_8713	scaffold_51	216098	216727	1126	+	mRNA_8713	DOWN	DOWN	DOWN		-	-	-
mRNA_8714	scaffold_51	217622	218981	2412	+	mRNA_8714	-	UP	UP	kinase-like protein	[GO:0005623:cell][GO:0032133:chromosome passenger complex][GO:0000775:chromosome, centromeric region][GO:0000941:condensed nuclear chromosome inner kinetochore][GO:0000778:condensed nuclear chromosome kinetochore][GO:0000780:condensed nuclear chromosome, centromeric region][GO:0005737:cytoplasm][GO:0072687:meiotic spindle][GO:1990385:meiotic spindle midzone][GO:1990023:mitotic spindle midzone][GO…	-	Protein kinase domain-containing protein OS=Xylaria flabelliformis OX=2512241 GN=FHL15_003716 PE=4 SV=1
mRNA_3035	scaffold_12	214043	214598	504	+	mRNA_3035	-	DOWN	DOWN	cytochrome c oxidase subunit VIb	[GO:0005751:mitochondrial respiratory chain complex IV][GO:0033617:mitochondrial respiratory chain complex IV assembly]	[ko00190:Oxidative phosphorylation]	-
mRNA_11359	scaffold_89	91555	92625	1834	+	mRNA_11359	-	-	DOWN		-	-	-
mRNA_8717	scaffold_51	222816	223701	1326	-	mRNA_8717	UP	-	DOWN	hypothetical protein	[GO:0005829:cytosol][GO:0005634:nucleus][GO:0016491:oxidoreductase activity][GO:0110095:cellular detoxification of aldehyde]	-	Uncharacterized protein OS=Penicillium polonicum OX=60169 GN=PENPOL_c015G05489 PE=4 SV=1
mRNA_10672	scaffold_77	55628	57960	3492	+	mRNA_10672	-	DOWN	DOWN	hypothetical protein	[GO:0071627:integral component of fungal-type vacuolar membrane][GO:0005886:plasma membrane][GO:0055085:transmembrane transport]	-	MFS general substrate transporter OS=Lentinula edodes OX=5353 GN=LENED_006263 PE=4 SV=1
mRNA_10893	scaffold_81	89951	91746	3150	-	mRNA_10893	DOWN	-	UP	hypothetical protein	-	-	-
mRNA_10892	scaffold_81	85592	89826	6538	-	mRNA_10892	-	UP	-	hypothetical protein	[GO:0005634:nucleus][GO:0005524:ATP binding][GO:0003677:DNA binding][GO:0008094:DNA-dependent ATPase activity][GO:0004386:helicase activity][GO:0031491:nucleosome binding][GO:0043044:ATP-dependent chromatin remodeling][GO:0071280:cellular response to copper ion][GO:0035690:cellular response to drug][GO:0001410:chlamydospore formation][GO:0030447:filamentous growth][GO:0016584:nucleosome positioni…	-	Similar to Lymphocyte-specific helicase acc. no. Q60848 OS=Pyronema omphalodes (strain CBS 100304) OX=1076935 GN=PCON_04247 PE=4 SV=1
mRNA_11711	scaffold_97	76646	78385	3052	+	mRNA_11711	-	DOWN	DOWN		[GO:0005737:cytoplasm][GO:0005634:nucleus][GO:0031386:protein tag][GO:0031625:ubiquitin protein ligase binding][GO:0051321:meiotic cell cycle][GO:0019941:modification-dependent protein catabolic process][GO:0010499:proteasomal ubiquitin-independent protein catabolic process][GO:0016567:protein ubiquitination]	-	Uncharacterized protein OS=Verticillium longisporum OX=100787 GN=BN1723_013971 PE=4 SV=1
mRNA_6812	scaffold_34	262115	264779	3828	-	mRNA_6812	-	DOWN	DOWN	FAD/NAD(P)-binding domain-containing protein	-	-	-
mRNA_8650	scaffold_51	60390	62027	2662	-	mRNA_8650	-	-	DOWN	hypothetical protein	[GO:0016021:integral component of membrane][GO:0005743:mitochondrial inner membrane][GO:0005739:mitochondrion][GO:0051724:NAD transmembrane transporter activity][GO:0005477:pyruvate secondary active transmembrane transporter activity][GO:0006850:mitochondrial pyruvate transmembrane transport][GO:0035352:NAD transmembrane transport]	-	Uncharacterized protein OS=Wallemia ichthyophaga OX=245174 GN=E3P90_00098 PE=3 SV=1
mRNA_10404	scaffold_73	16140	18580	4542	+	mRNA_10404	-	DOWN	DOWN	hypothetical protein	-	-	-
mRNA_10405	scaffold_73	19192	20898	3160	-	mRNA_10405	-	-	DOWN	ATP11-domain-containing protein	-	-	-
mRNA_7609	scaffold_41	155017	156123	1698	+	mRNA_7609	UP	-	-	hypothetical protein	-	-	-
mRNA_10407	scaffold_73	23991	25235	2166	-	mRNA_10407	-	DOWN	DOWN	hypothetical protein	-	-	-
mRNA_10400	scaffold_73	10225	9833	2574	-	mRNA_10400	UP	-	-	hypothetical protein	[GO:0005778:peroxisomal membrane][GO:0046872:metal ion binding][GO:0007031:peroxisome organization]	[ko04146:Peroxisome]	-
mRNA_10402	scaffold_73	11488	12916	2266	-	mRNA_10402	UP	-	-	hypothetical protein	-	-	-
mRNA_10403	scaffold_73	15320	15813	888	-	mRNA_10403	-	DOWN	-	hypothetical protein	-	-	-
mRNA_7607	scaffold_41	150783	152195	2286	-	mRNA_7607	-	UP	UP	hypothetical protein	-	-	-
mRNA_10409	scaffold_73	26715	28646	3220	+	mRNA_10409	-	DOWN	-	hypothetical protein	-	-	-
mRNA_7605	scaffold_41	143214	144197	1852	+	mRNA_7605	-	UP	UP		-	-	-
mRNA_7604	scaffold_41	139222	140837	3124	+	mRNA_7604	-	UP	UP		-	-	-
mRNA_8021	scaffold_45	11267	13193	3734	-	mRNA_8021	-	UP	UP	hypothetical protein	-	-	-
mRNA_146	scaffold_1	407801	408562	1302	+	mRNA_146	-	DOWN	-	hypothetical protein	-	-	-
mRNA_147	scaffold_1	409006	410619	2892	+	mRNA_147	-	UP	UP	hypothetical protein	-	-	-
mRNA_2541	scaffold_10	7994	9279	906	+	mRNA_2541	DOWN	DOWN	-		-	-	-
mRNA_5260	scaffold_24	165085	165892	1228	-	mRNA_5260	UP	UP	UP	glia maturation factor beta	-	-	-
mRNA_8978	scaffold_54	176155	179934	5144	+	mRNA_8978	-	DOWN	DOWN	dynamin protein dnm1	[GO:0005737:cytoplasm][GO:0005829:cytosol][GO:0016020:membrane][GO:0005741:mitochondrial outer membrane][GO:0005739:mitochondrion][GO:0005777:peroxisome][GO:0005525:GTP binding][GO:0003924:GTPase activity][GO:0042802:identical protein binding][GO:0008017:microtubule binding][GO:0042803:protein homodimerization activity][GO:0001300:chronological cell aging][GO:0016236:macroautophagy][GO:0061024:me…	[ko04217:Necroptosis][ko04668:TNF signaling pathway]	RNA polymerase III transcription factor (TF)IIIC subunit family protein OS=Aspergillus niger OX=5061 GN=ATCC64974_54260 PE=3 SV=1
mRNA_8024	scaffold_45	19856	20765	1820	+	mRNA_8024	-	DOWN	DOWN		-	-	-
mRNA_2545	scaffold_10	23034	24069	1674	+	mRNA_2545	-	DOWN	DOWN		-	-	-
mRNA_493	scaffold_2	376395	378226	3442	-	mRNA_493	-	DOWN	DOWN	hypothetical protein	-	-	-
mRNA_5269	scaffold_24	188745	189747	1692	-	mRNA_5269	UP	-	-	hypothetical protein	-	-	-
mRNA_8977	scaffold_54	175078	176023	1892	+	mRNA_8977	-	UP	UP		-	-	-
mRNA_499	scaffold_2	386542	387694	1674	-	mRNA_499	DOWN	-	-	hypothetical protein	-	-	-
mRNA_8972	scaffold_54	150819	151602	1266	+	mRNA_8972	-	DOWN	DOWN	hypothetical protein	-	-	Uncharacterized protein OS=Dentipellis fragilis OX=205917 GN=EVG20_g8132 PE=4 SV=1
mRNA_8973	scaffold_54	151704	152864	1452	-	mRNA_8973	DOWN	-	UP	hypothetical protein	[GO:0005829:cytosol][GO:0005634:nucleus][GO:0004126:cytidine deaminase activity][GO:0008270:zinc ion binding][GO:0009972:cytidine deamination][GO:0006206:pyrimidine nucleobase metabolic process]	[ko00240:Pyrimidine metabolism]	-
mRNA_6558	scaffold_32	250437	253001	3684	-	mRNA_6558	UP	UP	-	MFS general substrate transporter	-	-	-
mRNA_3607	scaffold_15	113414	116212	5074	-	mRNA_3607	UP	UP	-	copper-fist transcription factor	[GO:0005623:cell][GO:0005634:nucleus][GO:0005507:copper ion binding][GO:0003700:DNA-binding transcription factor activity][GO:0000978:RNA polymerase II proximal promoter sequence-specific DNA binding][GO:0006878:cellular copper ion homeostasis][GO:0006879:cellular iron ion homeostasis][GO:0045944:positive regulation of transcription by RNA polymerase II]	-	Copper-fist transcription factor OS=Sparassis crispa OX=139825 GN=SCP_0507080 PE=4 SV=1
mRNA_5108	scaffold_23	206021	207552	2754	-	mRNA_5108	-	-	DOWN	hypothetical protein	-	-	-
mRNA_3604	scaffold_15	102576	104667	3372	-	mRNA_3604	-	UP	-	hypothetical protein	[GO:0005615:extracellular space][GO:0046872:metal ion binding][GO:0004252:serine-type endopeptidase activity][GO:0009405:pathogenesis]	[ko04142:Lysosome]	Aorsin OS=Grifola frondosa OX=5627 GN=aorO_3 PE=4 SV=1
mRNA_2739	scaffold_11	11983	12845	1530	+	mRNA_2739	-	DOWN	-	hypothetical protein	-	-	-
mRNA_5003	scaffold_22	389772	390153	696	-	mRNA_5003	-	UP	-		-	-	-
mRNA_5553	scaffold_25	424583	428898	7894	-	mRNA_5553	-	DOWN	DOWN	hypothetical protein	-	-	-
mRNA_5552	scaffold_25	422731	424264	2340	+	mRNA_5552	-	DOWN	DOWN	UV excision repair protein Rad23	[GO:0005829:cytosol][GO:0005635:nuclear envelope][GO:0005654:nucleoplasm][GO:0005634:nucleus][GO:0000502:proteasome complex][GO:0003684:damaged DNA binding][GO:0031593:polyubiquitin modification-dependent protein binding][GO:0070628:proteasome binding][GO:0043130:ubiquitin binding][GO:0042177:negative regulation of protein catabolic process][GO:0006289:nucleotide-excision repair][GO:0043161:prote…	[ko03420:Nucleotide excision repair][ko04141:Protein processing in endoplasmic reticulum]	Uncharacterized protein OS=Fomitopsis pinicola (strain FP-58527) OX=743788 GN=FOMPIDRAFT_1113538 PE=4 SV=1
mRNA_9591	scaffold_61	65260	67383	3558	+	mRNA_9591	-	-	DOWN	HD-domain/PDEase-like protein	[GO:0005737:cytoplasm][GO:0005634:nucleus][GO:0004115:3',5'-cyclic-AMP phosphodiesterase activity][GO:0047555:3',5'-cyclic-GMP phosphodiesterase activity][GO:0046872:metal ion binding][GO:0019933:cAMP-mediated signaling][GO:0046069:cGMP catabolic process][GO:0019934:cGMP-mediated signaling]	-	-
mRNA_2736	scaffold_11	6110	8560	4902	+	mRNA_2736	UP	-	-	hypothetical protein	-	-	-
mRNA_1369	scaffold_5	121400	121842	522	-	mRNA_1369	-	DOWN	DOWN	hypothetical protein	-	-	-
mRNA_5557	scaffold_25	438198	438932	1470	-	mRNA_5557	-	UP	UP	hypothetical protein	-	-	-
mRNA_1363	scaffold_5	110512	112483	2264	-	mRNA_1363	-	UP	-		-	-	-
mRNA_1360	scaffold_5	103343	103969	726	-	mRNA_1360	-	DOWN	DOWN	hypothetical protein	-	-	-
mRNA_1364	scaffold_5	113326	114393	1676	+	mRNA_1364	-	DOWN	DOWN	hypothetical protein	-	-	Transcription initiation factor bdp1 subunit OS=Malassezia pachydermatis OX=77020 GN=Malapachy_2649 PE=4 SV=1
mRNA_5559	scaffold_25	443199	443499	384	+	mRNA_5559	-	DOWN	-		-	-	-
mRNA_3632	scaffold_15	176989	178314	2652	+	mRNA_3632	-	DOWN	DOWN		-	-	-
mRNA_3630	scaffold_15	171739	176193	6534	-	mRNA_3630	-	DOWN	DOWN	hypothetical protein	[GO:0005634:nucleus][GO:0003677:DNA binding][GO:0000981:DNA-binding transcription factor activity, RNA polymerase II-specific][GO:0008270:zinc ion binding][GO:0006351:transcription, DNA-templated]	-	Zn(2)-C6 fungal-type domain-containing protein OS=Sparassis crispa OX=139825 GN=SCP_0506890 PE=4 SV=1
mRNA_3631	scaffold_15	176603	177349	1200	+	mRNA_3631	-	DOWN	DOWN		-	-	-
mRNA_3636	scaffold_15	185639	187362	3092	+	mRNA_3636	-	UP	UP	NAD(P)-binding protein	-	-	Putative transcriptional regulatory protein OS=Talaromyces marneffei PM1 OX=1077442 GN=GQ26_0110600 PE=4 SV=1
mRNA_4536	scaffold_20	63423	64017	846	-	mRNA_4536	-	UP	UP	UROD/MetE-like protein	-	-	-
mRNA_3634	scaffold_15	182393	183565	2136	+	mRNA_3634	-	UP	UP		-	-	-
mRNA_9628	scaffold_61	204217	204846	1046	+	mRNA_9628	-	DOWN	-	hypothetical protein	-	-	-
mRNA_9626	scaffold_61	199738	199899	324	+	mRNA_9626	-	DOWN	DOWN		-	-	-
mRNA_9625	scaffold_61	198274	199239	1932	-	mRNA_9625	-	UP	-		-	-	-
mRNA_9268	scaffold_57	183250	184518	2326	+	mRNA_9268	-	DOWN	-	mitochondrial ribosomal protein S5/S7	-	[ko03010:Ribosome]	-
mRNA_9623	scaffold_61	195213	196021	1302	+	mRNA_9623	-	DOWN	-	60S ribosomal protein L10	[GO:0022625:cytosolic large ribosomal subunit][GO:0003735:structural constituent of ribosome][GO:0002181:cytoplasmic translation][GO:0000027:ribosomal large subunit assembly][GO:0006415:translational termination]	[ko03010:Ribosome]	60S ribosomal protein L10-A OS=Schizosaccharomyces pombe (strain 972 / ATCC 24843) OX=284812 GN=rpl1001 PE=2 SV=2
mRNA_9620	scaffold_61	190319	191090	1404	-	mRNA_9620	-	UP	UP	hypothetical protein	-	[ko03008:Ribosome biogenesis in eukaryotes]	-
mRNA_5000	scaffold_22	375883	376550	1336	-	mRNA_5000	-	DOWN	DOWN		-	-	-
mRNA_12007	scaffold_104	84335	85974	3056	-	mRNA_12007	UP	-	DOWN	hypothetical protein	[GO:0005737:cytoplasm][GO:0005681:spliceosomal complex][GO:0006397:mRNA processing][GO:0008380:RNA splicing]	-	-
mRNA_12002	scaffold_104	74878	75830	1676	-	mRNA_12002	DOWN	DOWN	-	hypothetical protein	-	-	-
mRNA_12003	scaffold_104	76921	78046	1546	-	mRNA_12003	-	-	DOWN	hypothetical protein	[GO:0005737:cytoplasm][GO:0005829:cytosol][GO:0005794:Golgi apparatus][GO:0005802:trans-Golgi network][GO:0005525:GTP binding][GO:0003924:GTPase activity][GO:0034629:cellular protein-containing complex localization][GO:0032258:protein localization by the Cvt pathway][GO:0006897:endocytosis][GO:0043001:Golgi to plasma membrane protein transport][GO:0006886:intracellular protein transport][GO:00162…	-	TAF domain-containing protein OS=Leptosphaeria maculans (strain JN3 / isolate v23.1.3 / race Av1-4-5-6-7-8) OX=985895 GN=LEMA_P013580.1 PE=3 SV=1
mRNA_2030	scaffold_7	510377	512539	4218	+	mRNA_2030	-	DOWN	DOWN	hypothetical protein	[GO:0000164:protein phosphatase type 1 complex][GO:0031072:heat shock protein binding][GO:0019888:protein phosphatase regulator activity][GO:0005978:glycogen biosynthetic process][GO:0005977:glycogen metabolic process][GO:0051321:meiotic cell cycle][GO:0007094:mitotic spindle assembly checkpoint][GO:0009408:response to heat]	-	-
mRNA_8619	scaffold_50	248379	249453	1684	-	mRNA_8619	-	DOWN	DOWN	hypothetical protein	-	-	-
mRNA_8616	scaffold_50	241234	244527	6474	+	mRNA_8616	-	UP	-	hypothetical protein	-	-	-
mRNA_7034	scaffold_36	224721	225336	816	-	mRNA_7034	-	DOWN	DOWN	hypothetical protein	[GO:0016787:hydrolase activity]	-	Versiconal hemiacetal acetate esterase OS=Dothistroma septosporum (strain NZE10 / CBS 128990) OX=675120 GN=Est1 PE=2 SV=1
mRNA_7035	scaffold_36	225020	226242	1892	-	mRNA_7035	-	DOWN	DOWN	Esterase/lipase/thioesterase	[GO:0005829:cytosol][GO:0005634:nucleus][GO:0016787:hydrolase activity][GO:0009056:catabolic process]	-	Fungal_trans domain-containing protein OS=Penicillium solitum OX=60172 GN=PENSOL_c087G08358 PE=4 SV=1
mRNA_7036	scaffold_36	226938	228292	1994	-	mRNA_7036	-	UP	UP	Esterase/lipase/thioesterase	[GO:0016787:hydrolase activity]	-	Versiconal hemiacetal acetate esterase OS=Dothistroma septosporum (strain NZE10 / CBS 128990) OX=675120 GN=Est1 PE=2 SV=1
mRNA_7037	scaffold_36	229471	233446	7266	-	mRNA_7037	-	UP	UP	RdRP-domain-containing protein	[GO:0005623:cell][GO:0000781:chromosome, telomeric region][GO:0005737:cytoplasm][GO:0005829:cytosol][GO:0031934:mating-type region heterochromatin][GO:0000790:nuclear chromatin][GO:0031618:nuclear pericentric heterochromatin][GO:0031380:nuclear RNA-directed RNA polymerase complex][GO:1990707:nuclear subtelomeric heterochromatin][GO:0005634:nucleus][GO:0003723:RNA binding][GO:0003968:RNA-directed …	-	RNA-directed RNA polymerase Rdp1 OS=Pyrenophora tritici-repentis OX=45151 GN=A1F97_00534 PE=4 SV=1
mRNA_7030	scaffold_36	215188	216194	1902	+	mRNA_7030	UP	UP	UP	hypothetical protein	-	-	-
mRNA_7031	scaffold_36	216274	218104	3196	+	mRNA_7031	UP	UP	UP	hypothetical protein	-	-	-
mRNA_1767	scaffold_6	479614	481191	2748	-	mRNA_1767	-	DOWN	DOWN	hypothetical protein	-	-	-
mRNA_11729	scaffold_98	3572	5391	2724	+	mRNA_11729	-	UP	UP	cytochrome P450	[GO:0016021:integral component of membrane][GO:0020037:heme binding][GO:0005506:iron ion binding][GO:0004497:monooxygenase activity][GO:0016705:oxidoreductase activity, acting on paired donors, with incorporation or reduction of molecular oxygen]	-	Uncharacterized protein OS=Talaromyces amestolkiae OX=1196081 GN=BHQ10_003592 PE=4 SV=1
mRNA_11726	scaffold_97	111569	113099	2172	-	mRNA_11726	-	UP	UP	Clavaminate synthase-like protein	-	-	Zn(2)-C6 fungal-type domain-containing protein OS=Colletotrichum simmondsii OX=703756 GN=CSIM01_09471 PE=4 SV=1
mRNA_11725	scaffold_97	106753	111414	7608	+	mRNA_11725	UP	-	DOWN	glycosyltransferase family 1 protein	[GO:0005737:cytoplasm][GO:0043231:intracellular membrane-bounded organelle][GO:0016020:membrane][GO:0102203:brassicasterol glucosyltransferase activity][GO:0102205:cholesterol allpha-glucosyltransferase activity][GO:0102202:soladodine glucosyltransferase activity][GO:0016906:sterol 3-beta-glucosyltransferase activity][GO:0008194:UDP-glycosyltransferase activity][GO:0005975:carbohydrate metabolic …	-	PH domain-containing protein OS=Exophiala mesophila OX=212818 GN=B0A52_01267 PE=4 SV=1
mRNA_11720	scaffold_97	93904	94916	1710	-	mRNA_11720	-	UP	-	L domain-like protein	[GO:0005681:spliceosomal complex][GO:0005686:U2 snRNP][GO:0030620:U2 snRNA binding][GO:0000398:mRNA splicing, via spliceosome]	[ko03040:Spliceosome]	-
mRNA_8362	scaffold_48	66283	67222	1776	-	mRNA_8362	-	UP	UP		-	-	-
mRNA_8365	scaffold_48	75234	77206	2934	+	mRNA_8365	UP	UP	-	CMGC/SRPK protein kinase	[GO:0032153:cell division site][GO:0005737:cytoplasm][GO:0005829:cytosol][GO:0044732:mitotic spindle pole body][GO:0005634:nucleus][GO:0005524:ATP binding][GO:0004674:protein serine/threonine kinase activity][GO:0050265:RNA uridylyltransferase activity][GO:0007049:cell cycle][GO:0051301:cell division][GO:0035556:intracellular signal transduction][GO:0051457:maintenance of protein location in nucl…	-	Protein kinase domain-containing protein OS=Pseudogymnoascus sp. VKM F-4518 (FW-2643) OX=1420913 GN=V500_05023 PE=4 SV=1
mRNA_8364	scaffold_48	73368	74730	1848	-	mRNA_8364	-	UP	UP		-	-	-
mRNA_3199	scaffold_13	80543	82177	1540	-	mRNA_3199	-	DOWN	-	hypothetical protein	-	-	-
mRNA_3196	scaffold_13	74908	76262	2120	+	mRNA_3196	-	-	DOWN	dienelactone hydrolase endo-1,3,1,4-beta-D-glucanase	-	-	Protein AIM2 OS=Aspergillus awamori OX=105351 GN=AAWM_06122 PE=4 SV=1
mRNA_3193	scaffold_13	62619	64522	3224	+	mRNA_3193	-	DOWN	-	hypothetical protein	-	-	Transcription factor spt20 OS=Steccherinum ochraceum OX=92696 GN=SPT20 PE=4 SV=1
mRNA_3192	scaffold_13	58914	60936	3896	-	mRNA_3192	-	-	UP	hypothetical protein	-	-	-
mRNA_3191	scaffold_13	58191	58971	1438	+	mRNA_3191	-	-	UP		-	-	-
mRNA_9362	scaffold_58	215831	216636	1170	+	mRNA_9362	-	UP	UP	hypothetical protein	-	-	-
mRNA_9363	scaffold_58	216922	218513	3062	+	mRNA_9363	-	-	DOWN	hypothetical protein	-	-	-
mRNA_9360	scaffold_58	208679	209438	1316	+	mRNA_9360	-	DOWN	DOWN	hypothetical protein	-	-	-
mRNA_9364	scaffold_58	218438	218926	870	+	mRNA_9364	-	DOWN	DOWN	hypothetical protein	-	-	-
mRNA_1177	scaffold_4	434709	436344	2796	+	mRNA_1177	-	UP	UP	WD40 repeat-containing protein	[GO:0030685:nucleolar preribosome][GO:0005634:nucleus][GO:0004860:protein kinase inhibitor activity][GO:0032956:regulation of actin cytoskeleton organization][GO:0070507:regulation of microtubule cytoskeleton organization][GO:0042254:ribosome biogenesis]	-	p21-activated protein kinase-interacting protein 1-like OS=Mucor ambiguus OX=91626 GN=MAM1_0040c02889 PE=4 SV=1
mRNA_1175	scaffold_4	429235	432472	5136	+	mRNA_1175	-	DOWN	DOWN	hypothetical protein	-	-	Uncharacterized protein OS=Sparassis crispa OX=139825 GN=SCP_0905800 PE=4 SV=1
mRNA_4414	scaffold_19	254492	256808	3884	+	mRNA_4414	-	UP	UP	C-terminal kinesin	[GO:0005737:cytoplasm][GO:0005871:kinesin complex][GO:0005874:microtubule][GO:0072686:mitotic spindle][GO:0005634:nucleus][GO:0005524:ATP binding][GO:0008569:ATP-dependent microtubule motor activity, minus-end-directed][GO:0016887:ATPase activity][GO:0008017:microtubule binding][GO:0003777:microtubule motor activity][GO:0007018:microtubule-based movement][GO:0090307:mitotic spindle assembly]	-	Fungal specific transcription factor domain family protein OS=Aspergillus niger OX=5061 GN=ATCC64974_40190 PE=3 SV=1
mRNA_1173	scaffold_4	422606	424013	2046	+	mRNA_1173	-	-	UP	Pkinase-domain-containing protein	[GO:0005829:cytosol][GO:0005634:nucleus][GO:0005956:protein kinase CK2 complex][GO:0005524:ATP binding][GO:0004674:protein serine/threonine kinase activity][GO:0006974:cellular response to DNA damage stimulus][GO:0018105:peptidyl-serine phosphorylation][GO:0018107:peptidyl-threonine phosphorylation][GO:0051726:regulation of cell cycle][GO:0006356:regulation of transcription by RNA polymerase I][G…	[ko03008:Ribosome biogenesis in eukaryotes][ko04064:NF-kappa B signaling pathway][ko04137:Mitophagy - animal][ko04310:Wnt signaling pathway][ko04520:Adherens junction][ko04712:Circadian rhythm - plant]	Protein kinase domain-containing protein OS=Moniliophthora roreri (strain MCA 2997) OX=1381753 GN=Moror_13180 PE=3 SV=1
mRNA_4412	scaffold_19	250092	251166	1416	-	mRNA_4412	DOWN	-	-	60S ribosomal protein L35	[GO:0022625:cytosolic large ribosomal subunit][GO:0003735:structural constituent of ribosome][GO:0002181:cytoplasmic translation][GO:0042273:ribosomal large subunit biogenesis]	[ko03010:Ribosome]	-
mRNA_4410	scaffold_19	239657	241768	3336	+	mRNA_4410	DOWN	DOWN	DOWN	hypothetical protein	[GO:0016021:integral component of membrane][GO:0055085:transmembrane transport]	-	Fungal specific transcription factor domain-containing protein OS=Pyrenophora tritici-repentis OX=45151 GN=Ptr86124_00001 PE=4 SV=1
mRNA_1178	scaffold_4	436389	439664	5622	-	mRNA_1178	-	DOWN	DOWN	hypothetical protein	[GO:0005829:cytosol][GO:0005634:nucleus][GO:0003723:RNA binding][GO:0045292:mRNA cis splicing, via spliceosome]	-	-
mRNA_8505	scaffold_49	161160	163401	3294	+	mRNA_8505	DOWN	-	UP	mitogen activated protein kinase	[GO:0005634:nucleus][GO:0005524:ATP binding][GO:0004707:MAP kinase activity][GO:0000751:mitotic cell cycle G1 arrest in response to pheromone][GO:0019236:response to pheromone][GO:0007165:signal transduction]	[ko04010:MAPK signaling pathway][ko04012:ErbB signaling pathway][ko04014:Ras signaling pathway][ko04015:Rap1 signaling pathway][ko04022:cGMP-PKG signaling pathway][ko04024:cAMP signaling pathway][ko04066:HIF-1 signaling pathway][ko04068:FoxO signaling pathway][ko04071:Sphingolipid signaling pathway][ko04072:Phospholipase D signaling pathway][ko04114:Oocyte meiosis][ko04140:Autophagy - animal][ko0…	Mitogen-activated protein kinase spk1 OS=Schizosaccharomyces pombe (strain 972 / ATCC 24843) OX=284812 GN=spk1 PE=1 SV=1
mRNA_3996	scaffold_17	111322	114478	4838	+	mRNA_3996	-	DOWN	DOWN	hypothetical protein	-	-	Zn(2)-C6 fungal-type domain-containing protein OS=Sparassis crispa OX=139825 GN=SCP_0806160 PE=4 SV=1
mRNA_3993	scaffold_17	104333	105319	1974	-	mRNA_3993	-	UP	UP	Rhodanese-like protein	-	-	-
mRNA_3992	scaffold_17	101956	103223	2310	+	mRNA_3992	UP	UP	-		-	-	-
mRNA_3991	scaffold_17	100316	101108	1586	+	mRNA_3991	UP	UP	-		-	-	-
mRNA_8502	scaffold_49	155218	156013	1118	-	mRNA_8502	DOWN	DOWN	-	hypothetical protein	[GO:0005829:cytosol][GO:0022625:cytosolic large ribosomal subunit][GO:0005730:nucleolus][GO:0003723:RNA binding][GO:0003735:structural constituent of ribosome][GO:0002181:cytoplasmic translation]	[ko03010:Ribosome]	-
mRNA_8509	scaffold_49	170752	171624	1320	+	mRNA_8509	-	-	DOWN	hypothetical protein	[GO:0005783:endoplasmic reticulum][GO:0005789:endoplasmic reticulum membrane][GO:0016021:integral component of membrane][GO:0030544:Hsp70 protein binding]	-	-
mRNA_8508	scaffold_49	169476	170551	1952	-	mRNA_8508	DOWN	DOWN	-	phosphoribosylglycinamide formyltransferase	[GO:0005634:nucleus][GO:0004644:phosphoribosylglycinamide formyltransferase activity][GO:0006189:'de novo' IMP biosynthetic process][GO:0046084:adenine biosynthetic process]	[ko00230:Purine metabolism][ko00670:One carbon pool by folate]	-
mRNA_3998	scaffold_17	116920	118031	1890	-	mRNA_3998	DOWN	UP	UP		-	-	-
mRNA_9104	scaffold_56	1087	1916	1934	-	mRNA_9104	-	UP	UP		-	-	-
mRNA_9105	scaffold_56	1890	2765	1442	-	mRNA_9105	-	UP	-		-	-	-
mRNA_1289	scaffold_4	706272	707270	1660	-	mRNA_1289	-	DOWN	DOWN		-	-	-
mRNA_1288	scaffold_4	704027	706111	2562	-	mRNA_1288	-	DOWN	DOWN	pectin lyase-like protein	[GO:0005576:extracellular region][GO:0047911:galacturan 1,4-alpha-galacturonidase activity][GO:0004650:polygalacturonase activity][GO:0071555:cell wall organization][GO:0000272:polysaccharide catabolic process]	-	-
mRNA_1285	scaffold_4	699243	700122	1650	-	mRNA_1285	-	DOWN	DOWN		-	-	-
mRNA_1284	scaffold_4	696842	697761	1840	-	mRNA_1284	-	DOWN	DOWN		-	-	-
mRNA_1286	scaffold_4	701054	702303	1908	+	mRNA_1286	-	DOWN	DOWN	hypothetical protein	[GO:0005623:cell][GO:0000324:fungal-type vacuole][GO:0000329:fungal-type vacuole membrane][GO:0005794:Golgi apparatus][GO:0000139:Golgi membrane][GO:0016021:integral component of membrane][GO:0005774:vacuolar membrane][GO:0015093:ferrous iron transmembrane transporter activity][GO:0005381:iron ion transmembrane transporter activity][GO:0005384:manganese ion transmembrane transporter activity][GO:…	-	Protein CCC1 OS=Saccharomyces cerevisiae (strain ATCC 204508 / S288c) OX=559292 GN=CCC1 PE=1 SV=1
mRNA_1283	scaffold_4	696296	696840	1090	-	mRNA_1283	-	DOWN	DOWN		-	-	-
mRNA_1282	scaffold_4	695066	696138	1628	-	mRNA_1282	-	DOWN	DOWN		-	-	-
mRNA_555	scaffold_2	519432	520016	984	-	mRNA_555	-	-	UP		-	-	-
mRNA_554	scaffold_2	516876	518351	2718	-	mRNA_554	-	UP	-	hypothetical protein	-	-	-
mRNA_550	scaffold_2	505261	506432	1824	+	mRNA_550	-	UP	-	hypothetical protein	-	-	-
mRNA_553	scaffold_2	513125	514838	3216	-	mRNA_553	-	UP	UP	acetyl-CoA synthetase-like protein	-	-	-
mRNA_552	scaffold_2	509531	510893	2510	+	mRNA_552	-	UP	-	hypothetical protein	-	[ko03440:Homologous recombination]	-
mRNA_558	scaffold_2	523322	525000	3150	-	mRNA_558	-	-	DOWN	hypothetical protein	-	-	-
mRNA_5369	scaffold_24	431604	433574	3360	-	mRNA_5369	-	DOWN	DOWN	hypothetical protein	[GO:0005789:endoplasmic reticulum membrane][GO:0030246:carbohydrate binding]	[ko04141:Protein processing in endoplasmic reticulum]	-
mRNA_10096	scaffold_68	125083	126303	1896	-	mRNA_10096	-	UP	-	mRNA capping enzyme	[GO:0005634:nucleus][GO:0004651:polynucleotide 5'-phosphatase activity][GO:0006370:7-methylguanosine mRNA capping]	-	-
mRNA_10095	scaffold_68	121420	123390	3382	+	mRNA_10095	-	UP	UP	hypothetical protein	-	-	-
mRNA_10092	scaffold_68	115851	116063	426	+	mRNA_10092	DOWN	DOWN	-	G-alpha-domain-containing protein	-	-	-
mRNA_10091	scaffold_68	113017	114495	2958	+	mRNA_10091	-	DOWN	DOWN		-	-	-
mRNA_10090	scaffold_68	111614	112787	1980	+	mRNA_10090	-	DOWN	DOWN	hypothetical protein	-	-	Zn(2)-C6 fungal-type domain-containing protein OS=Talaromyces atroroseus OX=1441469 GN=UA08_08191 PE=4 SV=1
mRNA_2486	scaffold_9	433871	435173	2262	+	mRNA_2486	-	UP	-	hypothetical protein	[GO:0005739:mitochondrion][GO:0008888:glycerol dehydrogenase [NAD+] activity][GO:0008270:zinc ion binding][GO:0019564:aerobic glycerol catabolic process][GO:0042149:cellular response to glucose starvation][GO:0061613:glycolytic process from glycerol]	-	-
mRNA_2487	scaffold_9	435350	436281	1358	-	mRNA_2487	DOWN	DOWN	-		-	-	-
mRNA_2484	scaffold_9	427232	430598	5844	+	mRNA_2484	-	-	DOWN	nad+ kinase	[GO:0005623:cell][GO:0005737:cytoplasm][GO:0005634:nucleus][GO:0005524:ATP binding][GO:0003951:NAD+ kinase activity][GO:0042736:NADH kinase activity][GO:0006879:cellular iron ion homeostasis][GO:0019674:NAD metabolic process][GO:0006741:NADP biosynthetic process]	[ko00760:Nicotinate and nicotinamide metabolism]	BZIP domain-containing protein OS=Talaromyces amestolkiae OX=1196081 GN=BHQ10_000617 PE=3 SV=1
mRNA_10129	scaffold_69	18465	20066	2388	+	mRNA_10129	-	DOWN	-	mitochondrial pyruvate dehydrogenase E1 component beta subunit	[GO:0005967:mitochondrial pyruvate dehydrogenase complex][GO:0005739:mitochondrion][GO:0004739:pyruvate dehydrogenase (acetyl-transferring) activity][GO:0006086:acetyl-CoA biosynthetic process from pyruvate][GO:0006096:glycolytic process]	[ko00010:Glycolysis / Gluconeogenesis][ko00020:Citrate cycle (TCA cycle)][ko00620:Pyruvate metabolism][ko04066:HIF-1 signaling pathway]	-
mRNA_2483	scaffold_9	424933	426531	2238	+	mRNA_2483	UP	DOWN	DOWN	endo-1,4-beta-xylanase	[GO:0005576:extracellular region][GO:0030248:cellulose binding][GO:0031176:endo-1,4-beta-xylanase activity][GO:0045493:xylan catabolic process]	-	Endo-1,4-beta-xylanase 1 OS=Gibberella zeae (strain PH-1 / ATCC MYA-4620 / FGSC 9075 / NRRL 31084) OX=229533 GN=XYL1 PE=1 SV=1
mRNA_2480	scaffold_9	415590	418859	4734	-	mRNA_2480	-	DOWN	DOWN	hypothetical protein	-	-	-
mRNA_2481	scaffold_9	419103	422404	5984	+	mRNA_2481	-	-	DOWN	hypothetical protein	[GO:0005938:cell cortex][GO:0000836:Hrd1p ubiquitin ligase complex][GO:0016021:integral component of membrane][GO:0061630:ubiquitin protein ligase activity][GO:0008270:zinc ion binding][GO:0010620:negative regulation of transcription by transcription factor catabolism][GO:0070647:protein modification by small protein conjugation or removal][GO:0030433:ubiquitin-dependent ERAD pathway][GO:0006511:…	[ko04120:Ubiquitin mediated proteolysis][ko04141:Protein processing in endoplasmic reticulum]	Synviolin family ubiquitin-protein ligase Hrd1 OS=Schizosaccharomyces japonicus (strain yFS275 / FY16936) OX=402676 GN=SJAG_05274 PE=4 SV=2
mRNA_2488	scaffold_9	438469	438687	438	-	mRNA_2488	-	-	UP	hypothetical protein	-	-	-
mRNA_2489	scaffold_9	443083	444331	1398	-	mRNA_2489	-	-	UP	RNA-binding domain-containing protein	[GO:0005737:cytoplasm][GO:0005849:mRNA cleavage factor complex][GO:0005634:nucleus][GO:1990904:ribonucleoprotein complex][GO:0003730:mRNA 3'-UTR binding][GO:0003723:RNA binding][GO:0006379:mRNA cleavage][GO:0006378:mRNA polyadenylation]	-	Uncharacterized protein OS=Saitoella complicata (strain BCRC 22490 / CBS 7301 / JCM 7358 / NBRC 10748 / NRRL Y-17804) OX=698492 GN=G7K_5538-t1 PE=4 SV=1
mRNA_8216	scaffold_46	226814	228433	2868	+	mRNA_8216	UP	UP	-	dihydrodipicolinate synthetase	[GO:0008700:4-hydroxy-2-oxoglutarate aldolase activity]	-	Communesin biosynthesis cluster-specific transcription factor cnsN OS=Penicillium expansum OX=27334 GN=cnsN PE=4 SV=1
mRNA_10896	scaffold_81	104302	106146	2932	+	mRNA_10896	-	UP	UP	hypothetical protein	-	-	-
mRNA_10670	scaffold_77	51500	54305	5382	-	mRNA_10670	-	-	DOWN	hypothetical protein	-	-	-
mRNA_10677	scaffold_77	66505	71543	7206	+	mRNA_10677	-	DOWN	-	pyruvate carboxylase	[GO:0005737:cytoplasm][GO:0005524:ATP binding][GO:0009374:biotin binding][GO:0046872:metal ion binding][GO:0004736:pyruvate carboxylase activity][GO:0006094:gluconeogenesis][GO:0006090:pyruvate metabolic process]	[ko00020:Citrate cycle (TCA cycle)][ko00620:Pyruvate metabolism][ko00720:Carbon fixation pathways in prokaryotes]	Uncharacterized protein OS=Hortaea werneckii OX=91943 GN=D0869_11529 PE=4 SV=1
mRNA_6818	scaffold_34	285516	291161	10070	-	mRNA_6818	-	UP	-	hypothetical protein	-	-	-
mRNA_10675	scaffold_77	61957	63746	3124	-	mRNA_10675	-	DOWN	DOWN	hypothetical protein	[GO:0005783:endoplasmic reticulum][GO:0005789:endoplasmic reticulum membrane][GO:0016021:integral component of membrane][GO:0030544:Hsp70 protein binding][GO:0071218:cellular response to misfolded protein][GO:0051085:chaperone cofactor-dependent protein refolding][GO:0034975:protein folding in endoplasmic reticulum][GO:0030433:ubiquitin-dependent ERAD pathway]	[ko04141:Protein processing in endoplasmic reticulum]	Uncharacterized protein OS=Venustampulla echinocandica OX=2656787 GN=BP5553_07765 PE=3 SV=1
mRNA_10674	scaffold_77	61416	61956	848	+	mRNA_10674	-	DOWN	-	hypothetical protein	-	[ko00190:Oxidative phosphorylation]	-
mRNA_6816	scaffold_34	276738	281034	5742	-	mRNA_6816	-	DOWN	-	hypothetical protein	[GO:0005634:nucleus][GO:0030915:Smc5-Smc6 complex][GO:0005524:ATP binding][GO:0036121:double-stranded DNA-dependent ATP-dependent DNA helicase activity][GO:0003697:single-stranded DNA binding][GO:0000724:double-strand break repair via homologous recombination][GO:0051321:meiotic cell cycle]	-	-
mRNA_6811	scaffold_34	259164	261504	3762	+	mRNA_6811	-	DOWN	DOWN	glycoside hydrolase family 16 protein	[GO:0005935:cellular bud neck][GO:0000139:Golgi membrane][GO:0030176:integral component of endoplasmic reticulum membrane][GO:0016021:integral component of membrane][GO:0005886:plasma membrane][GO:0030427:site of polarized growth][GO:0030133:transport vesicle][GO:0015926:glucosidase activity][GO:0006078:(1->6)-beta-D-glucan biosynthetic process][GO:0031505:fungal-type cell wall organization]	-	Beta-glucan synthesis-associated protein SKN1 OS=Thanatephorus cucumeris (strain AG1-IB / isolate 7/3/14) OX=1108050 GN=BN14_02096 PE=4 SV=1
mRNA_6813	scaffold_34	266310	269274	4584	+	mRNA_6813	-	DOWN	DOWN	DAO-domain-containing protein	[GO:0009331:glycerol-3-phosphate dehydrogenase complex][GO:0031307:integral component of mitochondrial outer membrane][GO:0005743:mitochondrial inner membrane][GO:0005758:mitochondrial intermembrane space][GO:0005739:mitochondrion][GO:0004368:glycerol-3-phosphate dehydrogenase (quinone) activity][GO:0052591:sn-glycerol-3-phosphate:ubiquinone-8 oxidoreductase activity][GO:0019563:glycerol cataboli…	[ko00564:Glycerophospholipid metabolism]	-
mRNA_10898	scaffold_81	107120	107641	948	+	mRNA_10898	-	-	DOWN	hypothetical protein	-	-	-
mRNA_13013	scaffold_168	1467	2376	1164	+	mRNA_13013	-	DOWN	DOWN	hypothetical protein	-	-	Uncharacterized protein OS=Nectria haematococca (strain 77-13-4 / ATCC MYA-4622 / FGSC 9596 / MPVI) OX=660122 GN=NECHADRAFT_81641 PE=4 SV=1
mRNA_13010	scaffold_167	4160	4915	1344	-	mRNA_13010	-	DOWN	-		-	-	-
mRNA_13011	scaffold_167	5801	6176	752	-	mRNA_13011	DOWN	-	-		-	-	-
mRNA_801	scaffold_3	289167	290518	2496	-	mRNA_801	-	UP	UP	hypothetical protein	[GO:0008061:chitin binding][GO:0004568:chitinase activity][GO:0090729:toxin activity][GO:0006032:chitin catabolic process][GO:0009405:pathogenesis][GO:0000272:polysaccharide catabolic process]	[ko00520:Amino sugar and nucleotide sugar metabolism]	Glycoside hydrolase family 18 protein OS=Metarhizium guizhouense (strain ARSEF 977) OX=1276136 GN=MGU_10363 PE=4 SV=1
mRNA_800	scaffold_3	284071	287275	4206	-	mRNA_800	DOWN	DOWN	DOWN	glutaminase GtaA	[GO:0005576:extracellular region][GO:0004359:glutaminase activity]	-	Fungal_trans domain-containing protein OS=Friedmanniomyces simplex OX=329884 GN=B0A55_02543 PE=4 SV=1
mRNA_807	scaffold_3	300412	301407	1150	-	mRNA_807	-	-	DOWN	hypothetical protein	-	-	-
mRNA_806	scaffold_3	298857	299306	750	-	mRNA_806	-	UP	UP	hypothetical protein	-	-	-
mRNA_805	scaffold_3	296097	297138	2084	+	mRNA_805	-	-	DOWN		-	-	-
mRNA_804	scaffold_3	294905	295978	2034	-	mRNA_804	-	-	DOWN	hypothetical protein	-	-	-
mRNA_2734	scaffold_11	57	665	1218	+	mRNA_2734	-	DOWN	DOWN	hypothetical protein	-	-	-
mRNA_2735	scaffold_11	2396	3451	2112	-	mRNA_2735	-	-	DOWN		-	-	-
mRNA_809	scaffold_3	303799	306715	4526	+	mRNA_809	-	DOWN	DOWN	hypothetical protein	[GO:0000329:fungal-type vacuole membrane][GO:0005794:Golgi apparatus][GO:0005887:integral component of plasma membrane][GO:0016020:membrane][GO:0005364:maltose:proton symporter activity][GO:0008506:sucrose:proton symporter activity][GO:0015755:fructose transmembrane transport][GO:0106081:maltose import across plasma membrane][GO:0015797:mannitol transport][GO:0015773:raffinose transport][GO:01060…	-	Uncharacterized protein OS=Penicillium decumbens OX=69771 GN=PENDEC_c015G01562 PE=4 SV=1
mRNA_808	scaffold_3	301432	303798	4210	+	mRNA_808	UP	-	DOWN	ankyrin	-	-	-
mRNA_5104	scaffold_23	199493	201602	3288	-	mRNA_5104	-	UP	-	cytochrome P450	[GO:0016021:integral component of membrane][GO:0020037:heme binding][GO:0005506:iron ion binding][GO:0004497:monooxygenase activity][GO:0016705:oxidoreductase activity, acting on paired donors, with incorporation or reduction of molecular oxygen][GO:0009405:pathogenesis]	-	Uncharacterized protein OS=Pseudogymnoascus sp. VKM F-3808 OX=1391699 GN=O988_05333 PE=4 SV=1
mRNA_12634	scaffold_127	1079	585	3524	+	mRNA_12634	-	UP	-	hypothetical protein	-	-	C6 transcription factor OS=Fusarium longipes OX=694270 GN=FLONG3_4172 PE=4 SV=1
mRNA_12637	scaffold_127	12365	15940	6166	-	mRNA_12637	-	DOWN	DOWN	hypothetical protein	-	-	Transcription factor OS=Ganoderma sinense ZZ0214-1 OX=1077348 GN=GSI_00580 PE=4 SV=1
mRNA_12639	scaffold_127	19635	21308	2892	-	mRNA_12639	-	-	DOWN	FAD dependent oxidoreductase	[GO:0005829:cytosol][GO:0005576:extracellular region][GO:0005634:nucleus][GO:0050660:flavin adenine dinucleotide binding][GO:0050031:L-pipecolate oxidase activity][GO:0051699:proline oxidase activity][GO:0008115:sarcosine oxidase activity][GO:0019477:L-lysine catabolic process]	[ko00260:Glycine, serine and threonine metabolism][ko00310:Lysine degradation][ko04146:Peroxisome]	Fungal_trans domain-containing protein OS=Byssochlamys spectabilis (strain No. 5 / NBRC 109023) OX=1356009 GN=PVAR5_8050 PE=4 SV=1
mRNA_3469	scaffold_14	296163	296742	1160	+	mRNA_3469	-	UP	UP		-	-	-
mRNA_3468	scaffold_14	292803	295957	5614	+	mRNA_3468	UP	-	DOWN	hypothetical protein	-	-	-
mRNA_6107	scaffold_29	242014	242948	1638	+	mRNA_6107	-	DOWN	DOWN	hypothetical protein	-	-	-
mRNA_3466	scaffold_14	288871	289491	1242	+	mRNA_3466	-	UP	UP		-	-	-
mRNA_6105	scaffold_29	237648	240322	3324	+	mRNA_6105	UP	-	DOWN	SIR2-domain-containing protein	[GO:0005677:chromatin silencing complex][GO:0005737:cytoplasm][GO:0000790:nuclear chromatin][GO:0005720:nuclear heterochromatin][GO:0031618:nuclear pericentric heterochromatin][GO:0005724:nuclear telomeric heterochromatin][GO:0005730:nucleolus][GO:0005634:nucleus][GO:0034967:Set3 complex][GO:0046872:metal ion binding][GO:0070403:NAD+ binding][GO:0017136:NAD-dependent histone deacetylase activity]…	[ko00760:Nicotinate and nicotinamide metabolism]	NAD-dependent protein deacetylase HST1 OS=Saccharomyces cerevisiae (strain ATCC 204508 / S288c) OX=559292 GN=HST1 PE=1 SV=1
mRNA_3461	scaffold_14	226829	228980	4196	+	mRNA_3461	UP	-	DOWN	hypothetical protein	-	-	-
mRNA_6248	scaffold_30	221633	223200	2576	+	mRNA_6248	-	-	DOWN	hypothetical protein	[GO:0005829:cytosol][GO:0005789:endoplasmic reticulum membrane][GO:0030176:integral component of endoplasmic reticulum membrane][GO:0005886:plasma membrane][GO:0033149:FFAT motif binding][GO:0090158:endoplasmic reticulum membrane organization][GO:0061817:endoplasmic reticulum-plasma membrane tethering][GO:0051685:maintenance of ER location][GO:0008654:phospholipid biosynthetic process]	-	-
mRNA_6249	scaffold_30	223616	224061	750	-	mRNA_6249	DOWN	DOWN	DOWN	hypothetical protein	-	-	-
mRNA_6245	scaffold_30	210447	214264	4368	+	mRNA_6245	-	DOWN	DOWN		-	-	-
mRNA_6246	scaffold_30	214352	220079	9244	+	mRNA_6246	DOWN	DOWN	DOWN	P-loop containing nucleoside triphosphate hydrolase protein	[GO:0016021:integral component of membrane][GO:0005886:plasma membrane][GO:0005524:ATP binding][GO:0016887:ATPase activity][GO:0042626:ATPase activity, coupled to transmembrane movement of substances][GO:0035690:cellular response to drug][GO:0055085:transmembrane transport]	[ko02010:ABC transporters]	ABC transporter fmpD OS=Neosartorya fumigata (strain ATCC MYA-4609 / Af293 / CBS 101355 / FGSC A1100) OX=330879 GN=fmpD PE=2 SV=1
mRNA_6247	scaffold_30	220460	221612	1718	-	mRNA_6247	-	-	UP		-	-	-
mRNA_3467	scaffold_14	289513	292268	4298	+	mRNA_3467	-	UP	UP	cytochrome P450	[GO:0016021:integral component of membrane][GO:0020037:heme binding][GO:0005506:iron ion binding][GO:0004497:monooxygenase activity][GO:0016705:oxidoreductase activity, acting on paired donors, with incorporation or reduction of molecular oxygen]	-	Zn(2)-C6 fungal-type domain-containing protein OS=Cladophialophora immunda OX=569365 GN=PV07_02976 PE=4 SV=1
mRNA_1904	scaffold_7	202134	203473	2680	+	mRNA_1904	-	DOWN	-		-	-	-
mRNA_1903	scaffold_7	199491	200499	1920	-	mRNA_1903	-	UP	-		-	-	-
mRNA_1900	scaffold_7	195771	196470	1302	-	mRNA_1900	-	UP	UP		-	-	-
mRNA_1901	scaffold_7	197569	199010	2682	+	mRNA_1901	-	UP	UP	hypothetical protein	-	-	-
mRNA_8854	scaffold_53	79480	81275	3060	-	mRNA_8854	-	UP	-	hypothetical protein	-	-	-
mRNA_8774	scaffold_52	134565	135709	1830	-	mRNA_8774	UP	UP	-	hypothetical protein	-	-	-
mRNA_8773	scaffold_52	129852	131211	2496	-	mRNA_8773	-	UP	UP		-	-	-
mRNA_5244	scaffold_24	133798	135768	3434	+	mRNA_5244	-	UP	UP	hypothetical protein	-	-	-
mRNA_8414	scaffold_48	218726	218944	438	+	mRNA_8414	DOWN	-	UP	hypothetical protein	-	-	-
mRNA_5752	scaffold_27	108093	109065	1710	-	mRNA_5752	-	-	DOWN		-	-	-
mRNA_5247	scaffold_24	142113	143049	1626	+	mRNA_5247	-	UP	UP	hypothetical protein	-	-	-
mRNA_7199	scaffold_37	334888	336203	2214	+	mRNA_7199	-	UP	UP	hypothetical protein	-	-	-
mRNA_7198	scaffold_37	331973	334634	4980	-	mRNA_7198	-	UP	UP	hypothetical protein	-	-	-
mRNA_7197	scaffold_37	329625	331208	2626	+	mRNA_7197	-	UP	UP	hypothetical protein	-	-	-
mRNA_4745	scaffold_21	140534	141982	2672	+	mRNA_4745	-	UP	UP	hypothetical protein	-	-	-
mRNA_7195	scaffold_37	324463	325162	882	+	mRNA_7195	-	DOWN	-	RmlC-like cupin	-	-	-
mRNA_7194	scaffold_37	321725	323823	3876	+	mRNA_7194	-	-	DOWN	hypothetical protein	[GO:0030014:CCR4-NOT complex][GO:0030015:CCR4-NOT core complex][GO:0005737:cytoplasm][GO:0005634:nucleus][GO:0000932:P-body][GO:0000175:3'-5'-exoribonuclease activity][GO:0046872:metal ion binding][GO:0004535:poly(A)-specific ribonuclease activity][GO:0003723:RNA binding][GO:0000289:nuclear-transcribed mRNA poly(A) tail shortening]	[ko03018:RNA degradation]	Glucose-repressible alcohol dehydrogenase transcriptional effector OS=Ustilago maydis (strain 521 / FGSC 9021) OX=237631 GN=CCR4 PE=3 SV=1
mRNA_2909	scaffold_11	465971	468301	3444	+	mRNA_2909	-	DOWN	DOWN	hypothetical protein	[GO:0005759:mitochondrial matrix][GO:0005739:mitochondrion][GO:0004471:malate dehydrogenase (decarboxylating) (NAD+) activity][GO:0004470:malic enzyme activity][GO:0046872:metal ion binding][GO:0051287:NAD binding][GO:0008948:oxaloacetate decarboxylase activity][GO:0006520:cellular amino acid metabolic process][GO:0006108:malate metabolic process][GO:0006090:pyruvate metabolic process]	[ko00620:Pyruvate metabolism][ko02020:Two-component system]	-
mRNA_2901	scaffold_11	445864	446825	1206	-	mRNA_2901	-	-	UP	hypothetical protein	-	-	-
mRNA_2900	scaffold_11	444167	445784	2676	+	mRNA_2900	UP	UP	-	FMN-linked oxidoreductase	[GO:0005737:cytoplasm][GO:0005634:nucleus][GO:0050660:flavin adenine dinucleotide binding][GO:0102264:tRNA-dihydrouridine20 synthase activity][GO:0002943:tRNA dihydrouridine synthesis]	-	-
mRNA_2907	scaffold_11	462361	463765	2240	-	mRNA_2907	-	DOWN	-	hypothetical protein	-	-	-
mRNA_2906	scaffold_11	456798	461189	6270	-	mRNA_2906	-	UP	-	ARM repeat-containing protein	-	-	-
mRNA_2905	scaffold_11	454994	456609	3114	+	mRNA_2905	-	-	DOWN	hypothetical protein	-	-	-
mRNA_8198	scaffold_46	185305	185905	984	-	mRNA_8198	-	DOWN	DOWN	hypothetical protein	-	-	-
mRNA_8190	scaffold_46	165113	167487	2910	+	mRNA_8190	-	UP	UP	hypothetical protein	[GO:0016021:integral component of membrane][GO:0022857:transmembrane transporter activity][GO:0008643:carbohydrate transport]	-	High-affinity glucose transporter OS=Aspergillus awamori OX=105351 GN=AAWM_03426 PE=3 SV=1
mRNA_8191	scaffold_46	167754	168784	1956	+	mRNA_8191	-	UP	-	hypothetical protein	-	-	-
mRNA_8194	scaffold_46	172820	174611	2588	+	mRNA_8194	-	UP	-	hypothetical protein	[GO:0005886:plasma membrane][GO:0005628:prospore membrane][GO:0008526:phosphatidylinositol transporter activity][GO:0120014:intermembrane phospholipid transfer activity][GO:0120010:intermembrane phospholipid transfer]	-	-
mRNA_10468	scaffold_74	6691	8582	3448	-	mRNA_10468	-	UP	UP	hypothetical protein	-	-	-
mRNA_10467	scaffold_74	6035	6696	1104	+	mRNA_10467	-	UP	UP		-	-	-
mRNA_10464	scaffold_74	1328	919	2626	-	mRNA_10464	DOWN	DOWN	-		-	-	-
mRNA_10465	scaffold_74	5164	5927	1408	-	mRNA_10465	-	-	UP	hypothetical protein	-	-	-
mRNA_9821	scaffold_64	95763	98050	3616	-	mRNA_9821	-	UP	-	hypothetical protein	-	-	-
mRNA_9823	scaffold_64	106900	107407	904	-	mRNA_9823	UP	-	DOWN		-	-	-
mRNA_9822	scaffold_64	101191	102830	1962	-	mRNA_9822	-	UP	-	AGABI1DRAFT_111920; hypothetical protein	-	-	-
mRNA_9824	scaffold_64	108904	112066	5982	+	mRNA_9824	UP	-	DOWN	hypothetical protein	[GO:0005737:cytoplasm][GO:0005829:cytosol][GO:0000329:fungal-type vacuole membrane][GO:0000164:protein phosphatase type 1 complex][GO:0019888:protein phosphatase regulator activity][GO:0042149:cellular response to glucose starvation][GO:0007039:protein catabolic process in the vacuole][GO:0006109:regulation of carbohydrate metabolic process][GO:0023052:signaling]	-	Fungal specific transcription factor domain family protein OS=Aspergillus niger OX=5061 GN=ATCC64974_76220 PE=4 SV=1
mRNA_9826	scaffold_64	113922	114908	1574	-	mRNA_9826	-	UP	UP		-	-	-
mRNA_9829	scaffold_64	121692	122509	1530	-	mRNA_9829	-	DOWN	DOWN		-	-	-
mRNA_4081	scaffold_17	344122	345278	2086	+	mRNA_4081	DOWN	-	UP		-	-	-
mRNA_8990	scaffold_54	203795	204859	2130	-	mRNA_8990	-	DOWN	DOWN		-	-	-
mRNA_8996	scaffold_54	214553	217596	4680	-	mRNA_8996	-	-	DOWN	hypothetical protein	[GO:0099079:actin body][GO:0030479:actin cortical patch][GO:0032153:cell division site][GO:0051286:cell tip][GO:0030864:cortical actin cytoskeleton][GO:0005886:plasma membrane][GO:0030427:site of polarized growth][GO:0003779:actin binding][GO:0051015:actin filament binding][GO:0030036:actin cytoskeleton organization][GO:0030833:regulation of actin filament polymerization]	-	-
mRNA_10150	scaffold_69	68430	69638	1368	-	mRNA_10150	-	UP	UP	hypothetical protein	-	-	-
mRNA_8994	scaffold_54	210497	211920	1962	+	mRNA_8994	-	UP	UP	hypothetical protein	-	-	-
mRNA_8995	scaffold_54	212750	214553	3374	-	mRNA_8995	UP	UP	-	hypothetical protein	-	-	-
mRNA_4078	scaffold_17	340675	341472	1434	+	mRNA_4078	-	UP	UP	hypothetical protein	-	-	-
mRNA_8999	scaffold_54	220322	224612	7778	-	mRNA_8999	-	DOWN	DOWN	hypothetical protein	[GO:0000151:ubiquitin ligase complex][GO:0070647:protein modification by small protein conjugation or removal][GO:0016567:protein ubiquitination]	-	-
mRNA_9042	scaffold_55	84046	86558	4704	-	mRNA_9042	-	UP	UP	hypothetical protein	-	-	-
mRNA_6975	scaffold_36	80944	81678	942	-	mRNA_6975	-	-	DOWN	hypothetical protein	-	-	-
mRNA_6972	scaffold_36	71745	72647	1578	+	mRNA_6972	-	UP	UP		-	-	-
mRNA_11567	scaffold_94	73898	75492	1992	-	mRNA_11567	-	DOWN	DOWN	hypothetical protein	-	-	-
mRNA_8127	scaffold_45	281368	282589	2034	-	mRNA_8127	-	UP	UP	NAD P-binding protein	-	-	Transcriptional activator of proteases prtT OS=Fusarium culmorum OX=5516 GN=FCULG_00004560 PE=4 SV=1
mRNA_1343	scaffold_5	60446	62051	2762	+	mRNA_1343	UP	-	-	RNase P/MRP, p29 subunit	[GO:0005655:nucleolar ribonuclease P complex][GO:0005730:nucleolus][GO:0000172:ribonuclease MRP complex][GO:0030677:ribonuclease P complex][GO:0004526:ribonuclease P activity][GO:0033204:ribonuclease P RNA binding][GO:0000447:endonucleolytic cleavage in ITS1 to separate SSU-rRNA from 5.8S rRNA and LSU-rRNA from tricistronic rRNA transcript (SSU-rRNA, 5.8S rRNA, LSU-rRNA)][GO:1905267:endonucleolyt…	[ko03008:Ribosome biogenesis in eukaryotes][ko03013:RNA transport]	-
mRNA_1346	scaffold_5	74038	75327	2052	-	mRNA_1346	-	UP	UP	hypothetical protein	-	-	-
mRNA_1347	scaffold_5	75908	76270	486	-	mRNA_1347	-	UP	UP	hypothetical protein	-	-	-
mRNA_129	scaffold_1	359934	361403	2178	-	mRNA_129	-	DOWN	DOWN	hypothetical protein	[GO:0005829:cytosol][GO:0012505:endomembrane system][GO:0010008:endosome membrane][GO:0005794:Golgi apparatus][GO:0016021:integral component of membrane][GO:0031201:SNARE complex][GO:0005484:SNAP receptor activity][GO:0000149:SNARE binding][GO:0006886:intracellular protein transport][GO:0048278:vesicle docking][GO:0006906:vesicle fusion][GO:0016192:vesicle-mediated transport]	[ko04130:SNARE interactions in vesicular transport]	-
mRNA_124	scaffold_1	348077	348756	942	+	mRNA_124	-	-	UP		-	-	-
mRNA_126	scaffold_1	351799	353986	4376	+	mRNA_126	-	UP	-	hypothetical protein	-	-	-
mRNA_122	scaffold_1	343903	345806	3000	+	mRNA_122	UP	-	-	peptidase C1B, bleomycin hydrolase	[GO:0005739:mitochondrion][GO:0004197:cysteine-type endopeptidase activity][GO:0003677:DNA binding]	-	-
mRNA_123	scaffold_1	346300	347543	2040	-	mRNA_123	-	UP	UP	terpenoid synthase	[GO:0000287:magnesium ion binding][GO:0010333:terpene synthase activity][GO:0016114:terpenoid biosynthetic process]	-	-
mRNA_3618	scaffold_15	152096	152396	468	-	mRNA_3618	-	DOWN	DOWN	hypothetical protein	-	-	-
mRNA_3610	scaffold_15	121189	121959	1434	+	mRNA_3610	-	DOWN	-		-	-	-
mRNA_3611	scaffold_15	122136	123528	2478	-	mRNA_3611	-	DOWN	-	hypothetical protein	-	-	-
mRNA_3615	scaffold_15	142408	144241	3564	-	mRNA_3615	-	UP	UP	hypothetical protein	[GO:0032153:cell division site][GO:0033597:mitotic checkpoint complex][GO:0072686:mitotic spindle][GO:0044732:mitotic spindle pole body][GO:0005634:nucleus][GO:0010997:anaphase-promoting complex binding][GO:1990757:ubiquitin ligase activator activity][GO:0031145:anaphase-promoting complex-dependent catabolic process][GO:0007049:cell cycle][GO:0051301:cell division][GO:1905188:positive regulation …	[ko04110:Cell cycle][ko04114:Oocyte meiosis][ko04120:Ubiquitin mediated proteolysis]	WD_REPEATS_REGION domain-containing protein OS=Venustampulla echinocandica OX=2656787 GN=BP5553_02357 PE=4 SV=1
mRNA_3616	scaffold_15	146159	147310	1320	+	mRNA_3616	-	UP	UP	hypothetical protein	-	[ko00051:Fructose and mannose metabolism][ko00520:Amino sugar and nucleotide sugar metabolism]	-
mRNA_3617	scaffold_15	149502	151761	3978	+	mRNA_3617	-	UP	UP	alpha/beta-hydrolase	[GO:0016021:integral component of membrane][GO:0005774:vacuolar membrane][GO:0004177:aminopeptidase activity][GO:0008236:serine-type peptidase activity]	-	-
mRNA_9644	scaffold_62	7714	8856	1930	+	mRNA_9644	-	DOWN	DOWN	hypothetical protein	-	-	-
mRNA_9647	scaffold_62	12245	13901	2784	-	mRNA_9647	-	UP	UP	hypothetical protein	-	-	Transcription factor OS=Ganoderma sinense ZZ0214-1 OX=1077348 GN=GSI_07052 PE=4 SV=1
mRNA_9643	scaffold_62	6646	7460	1414	+	mRNA_9643	-	UP	UP		-	-	-
mRNA_9642	scaffold_62	4255	5737	2628	-	mRNA_9642	DOWN	DOWN	DOWN		-	-	-
mRNA_9649	scaffold_62	17272	18620	2270	-	mRNA_9649	-	UP	UP		-	-	-
mRNA_2236	scaffold_8	404949	405629	1362	+	mRNA_2236	-	UP	UP		-	-	-
mRNA_5432	scaffold_25	133848	135762	2730	-	mRNA_5432	UP	UP	-	hypothetical protein	-	-	Fungal_trans domain-containing protein OS=Verticillium dahliae OX=27337 GN=VDGE_07476 PE=4 SV=1
mRNA_2013	scaffold_7	473400	474469	2022	+	mRNA_2013	-	UP	-	hypothetical protein	[GO:0005623:cell][GO:0005789:endoplasmic reticulum membrane][GO:0000329:fungal-type vacuole membrane][GO:0016021:integral component of membrane][GO:0031227:intrinsic component of endoplasmic reticulum membrane][GO:0016788:hydrolase activity, acting on ester bonds][GO:0030026:cellular manganese ion homeostasis][GO:0006506:GPI anchor biosynthetic process]	-	-
mRNA_2426	scaffold_9	280169	280954	1466	+	mRNA_2426	-	-	UP		-	-	-
mRNA_5347	scaffold_24	384187	384987	1338	-	mRNA_5347	-	UP	UP	hypothetical protein	-	-	-
mRNA_1757	scaffold_6	450725	452418	3172	+	mRNA_1757	-	UP	UP	hypothetical protein	-	-	-
mRNA_1756	scaffold_6	448197	450639	3880	-	mRNA_1756	-	UP	UP	glycoside hydrolase	[GO:0005576:extracellular region][GO:0008422:beta-glucosidase activity][GO:0102483:scopolin beta-glucosidase activity][GO:0030245:cellulose catabolic process][GO:0009251:glucan catabolic process]	[ko00520:Amino sugar and nucleotide sugar metabolism][ko00531:Glycosaminoglycan degradation]	Uncharacterized protein OS=Pseudogymnoascus sp. 24MN13 OX=1622150 GN=VE04_06215 PE=4 SV=1
mRNA_1755	scaffold_6	445016	448286	5274	-	mRNA_1755	-	DOWN	DOWN	hypothetical protein	-	-	-
mRNA_1758	scaffold_6	453455	454810	2118	-	mRNA_1758	-	DOWN	DOWN		-	-	-
mRNA_5341	scaffold_24	367804	372509	8172	+	mRNA_5341	-	DOWN	DOWN	ARM repeat-containing protein	-	-	-
mRNA_2422	scaffold_9	267965	269281	2172	+	mRNA_2422	-	UP	UP	hypothetical protein	-	-	-
mRNA_5435	scaffold_25	139749	143897	5972	-	mRNA_5435	-	DOWN	DOWN	hypothetical protein	[GO:0005856:cytoskeleton][GO:0005783:endoplasmic reticulum][GO:0005789:endoplasmic reticulum membrane][GO:0012507:ER to Golgi transport vesicle membrane][GO:0000139:Golgi membrane][GO:0005795:Golgi stack][GO:0006888:endoplasmic reticulum to Golgi vesicle-mediated transport][GO:0048211:Golgi vesicle docking][GO:0006886:intracellular protein transport][GO:0061025:membrane fusion][GO:0035493:SNARE c…	-	-
mRNA_12020	scaffold_105	12485	14149	2484	+	mRNA_12020	-	UP	UP	P-loop containing nucleoside triphosphate hydrolase protein	[GO:0031390:Ctf18 RFC-like complex][GO:0005829:cytosol][GO:0005663:DNA replication factor C complex][GO:0031391:Elg1 RFC-like complex][GO:0000790:nuclear chromatin][GO:0043599:nuclear DNA replication factor C complex][GO:0005634:nucleus][GO:0031389:Rad17 RFC-like complex][GO:0005524:ATP binding][GO:0061860:DNA clamp unloader activity][GO:0006271:DNA strand elongation involved in DNA replication][…	[ko03030:DNA replication][ko03420:Nucleotide excision repair][ko03430:Mismatch repair]	AAA domain-containing protein OS=Tremella mesenterica (strain ATCC 24925 / CBS 8224 / DSM 1558 / NBRC 9311 / NRRL Y-6157 / RJB 2259-6) OX=578456 GN=TREMEDRAFT_74703 PE=4 SV=1
mRNA_12021	scaffold_105	14276	15251	1854	+	mRNA_12021	-	-	DOWN	cytosolic Fe-S cluster assembling factor CFD1	[GO:0005737:cytoplasm][GO:0051539:4 iron, 4 sulfur cluster binding][GO:0005524:ATP binding][GO:0046872:metal ion binding][GO:0016226:iron-sulfur cluster assembly]	-	Cytosolic Fe-S cluster assembly factor CFD1 OS=Phellinidium pouzarii OX=167371 GN=CFD1 PE=3 SV=1
mRNA_12026	scaffold_105	26527	27798	2328	-	mRNA_12026	-	UP	UP	hypothetical protein	[GO:0005737:cytoplasm][GO:0005634:nucleus][GO:0004407:histone deacetylase activity][GO:0046872:metal ion binding][GO:0070403:NAD+ binding][GO:0017136:NAD-dependent histone deacetylase activity][GO:0016740:transferase activity][GO:0030447:filamentous growth][GO:0044182:filamentous growth of a population of unicellular organisms][GO:0071572:histone H3-K56 deacetylation][GO:1900429:negative regulati…	[ko00760:Nicotinate and nicotinamide metabolism]	Deacetylase sirtuin-type domain-containing protein (Fragment) OS=Chaetothyriales sp. CBS 132003 OX=2249419 GN=DV737_g3763 PE=4 SV=1
mRNA_2428	scaffold_9	284637	286224	3042	-	mRNA_2428	-	UP	UP		-	-	-
mRNA_2429	scaffold_9	287742	288531	1580	+	mRNA_2429	-	UP	UP		-	-	-
mRNA_7978	scaffold_44	187840	189200	2438	-	mRNA_7978	-	UP	-	winged helix DNA-binding domain-containing protein	-	[ko04144:Endocytosis]	RNA polymerase II transcription factor complex subunit OS=Pseudozyma antarctica (strain T-34) OX=1151754 GN=PANT_27d00073 PE=4 SV=1
mRNA_7970	scaffold_44	168540	170484	2968	+	mRNA_7970	-	UP	-	hypothetical protein	-	-	-
mRNA_7975	scaffold_44	180205	181200	1542	-	mRNA_7975	-	DOWN	DOWN	hypothetical protein	-	-	-
mRNA_7977	scaffold_44	187030	188104	1266	+	mRNA_7977	-	-	UP	hypothetical protein	[GO:0071013:catalytic step 2 spliceosome][GO:0005829:cytosol][GO:1990726:Lsm1-7-Pat1 complex][GO:0120115:Lsm2-8 complex][GO:0005730:nucleolus][GO:0005634:nucleus][GO:0000932:P-body][GO:0005681:spliceosomal complex][GO:0046540:U4/U6 x U5 tri-snRNP complex][GO:0005688:U6 snRNP][GO:0003723:RNA binding][GO:0045292:mRNA cis splicing, via spliceosome][GO:0006364:rRNA processing][GO:1905323:telomerase h…	[ko03018:RNA degradation][ko03040:Spliceosome]	NDT80 domain-containing protein OS=Candida auris OX=498019 GN=CAJCM15448_51540 PE=4 SV=1
mRNA_7976	scaffold_44	183889	186358	4696	+	mRNA_7976	-	DOWN	-	hypothetical protein	-	[ko00230:Purine metabolism][ko00240:Pyrimidine metabolism][ko03020:RNA polymerase]	-
mRNA_12280	scaffold_113	33302	34418	1980	+	mRNA_12280	-	UP	-		-	-	-
mRNA_12281	scaffold_113	34766	36083	1920	-	mRNA_12281	-	UP	-	hypothetical protein	-	-	-
mRNA_12282	scaffold_113	36751	38344	2364	+	mRNA_12282	-	UP	UP	hypothetical protein	-	-	-
mRNA_5902	scaffold_28	87206	89869	5184	+	mRNA_5902	-	UP	UP	hypothetical protein	-	-	-
mRNA_2223	scaffold_8	357261	359847	4584	+	mRNA_2223	DOWN	DOWN	-	aspartic peptidase A1	[GO:0000324:fungal-type vacuole][GO:0004190:aspartic-type endopeptidase activity][GO:0030163:protein catabolic process][GO:0006508:proteolysis]	-	Peptidase A1 domain-containing protein OS=Bondarzewia mesenterica OX=1095465 GN=EW146_g5492 PE=3 SV=1
mRNA_5900	scaffold_28	80314	82186	2494	+	mRNA_5900	UP	-	-	hypothetical protein	[GO:0005737:cytoplasm][GO:0000721:(R,R)-butanediol dehydrogenase activity][GO:0008270:zinc ion binding][GO:0006066:alcohol metabolic process][GO:0034079:butanediol biosynthetic process]	-	Probable diacetyl reductase [(R)-acetoin forming] 2 OS=Saccharomyces cerevisiae (strain ATCC 204508 / S288c) OX=559292 GN=BDH2 PE=1 SV=1
mRNA_2221	scaffold_8	352564	354638	3402	-	mRNA_2221	UP	UP	-	candidate glucoamylase	[GO:0005576:extracellular region][GO:0004339:glucan 1,4-alpha-glucosidase activity][GO:2001070:starch binding][GO:0000272:polysaccharide catabolic process]	[ko00500:Starch and sucrose metabolism]	Glucoamylase OS=Ajellomyces capsulatus (strain H143) OX=544712 GN=HCDG_06000 PE=4 SV=1
mRNA_2224	scaffold_8	361007	363005	3126	-	mRNA_2224	-	DOWN	DOWN	hypothetical protein	-	-	-
mRNA_2225	scaffold_8	363632	365609	3956	+	mRNA_2225	-	UP	UP		-	-	-
mRNA_5908	scaffold_28	106345	107626	2330	+	mRNA_5908	-	UP	-	hypothetical protein	-	-	-
mRNA_5909	scaffold_28	107625	109527	3678	+	mRNA_5909	-	UP	UP	hypothetical protein	-	-	-
mRNA_11701	scaffold_97	43123	43568	678	+	mRNA_11701	-	UP	-	Sm-like ribonucleo protein	[GO:0071013:catalytic step 2 spliceosome][GO:0005634:nucleus][GO:0071014:post-mRNA release spliceosomal complex][GO:0000974:Prp19 complex][GO:0005681:spliceosomal complex][GO:0005685:U1 snRNP][GO:0005686:U2 snRNP][GO:0071004:U2-type prespliceosome][GO:0046540:U4/U6 x U5 tri-snRNP complex][GO:0005682:U5 snRNP][GO:0000395:mRNA 5'-splice site recognition][GO:0000387:spliceosomal snRNP assembly]	[ko03040:Spliceosome]	Uncharacterized protein OS=Suhomyces tanzawaensis NRRL Y-17324 OX=984487 GN=CANTADRAFT_4708 PE=4 SV=1
mRNA_11250	scaffold_87	95664	96760	1068	-	mRNA_11250	-	UP	UP		-	-	-
mRNA_11251	scaffold_87	97328	98941	2694	+	mRNA_11251	-	UP	UP	S-adenosyl-L-methionine-dependent methyltransferase	[GO:0008171:O-methyltransferase activity][GO:0032259:methylation]	-	Fungal specific transcription factor domain family protein OS=Aspergillus niger OX=5061 GN=ATCC64974_11380 PE=4 SV=1
mRNA_11256	scaffold_87	112103	113588	2598	+	mRNA_11256	-	UP	UP	MFS general substrate transporter	[GO:0071627:integral component of fungal-type vacuolar membrane][GO:0005886:plasma membrane][GO:0055085:transmembrane transport]	-	MFS domain-containing protein OS=Aspergillus thermomutatus OX=41047 GN=CDV56_106414 PE=4 SV=1
mRNA_11705	scaffold_97	57330	58716	2640	+	mRNA_11705	-	UP	UP	cyclin	[GO:0000307:cyclin-dependent protein kinase holoenzyme complex][GO:0005737:cytoplasm][GO:0005634:nucleus][GO:0016538:cyclin-dependent protein serine/threonine kinase regulator activity][GO:0019901:protein kinase binding][GO:0051301:cell division][GO:0035690:cellular response to drug][GO:0036244:cellular response to neutral pH][GO:0030447:filamentous growth][GO:0036180:filamentous growth of a popu…	-	Cyclin OS=Pyrenophora tritici-repentis OX=45151 GN=A1F97_04764 PE=3 SV=1
mRNA_11254	scaffold_87	104888	106500	2694	-	mRNA_11254	-	UP	UP	S-adenosyl-L-methionine-dependent methyltransferase	[GO:0008171:O-methyltransferase activity][GO:0032259:methylation]	-	Fungal specific transcription factor domain family protein OS=Aspergillus niger OX=5061 GN=ATCC64974_11380 PE=4 SV=1
mRNA_11255	scaffold_87	107830	110031	3036	-	mRNA_11255	-	UP	UP	cytochrome P450	[GO:0016021:integral component of membrane][GO:0020037:heme binding][GO:0005506:iron ion binding][GO:0004497:monooxygenase activity][GO:0016705:oxidoreductase activity, acting on paired donors, with incorporation or reduction of molecular oxygen]	-	Uncharacterized protein OS=Pseudogymnoascus sp. VKM F-3557 OX=1437433 GN=V490_06917 PE=4 SV=1
mRNA_11708	scaffold_97	69259	73032	6294	+	mRNA_11708	-	DOWN	-	chromatin remodeling complex protein	[GO:0008623:CHRAC][GO:0000781:chromosome, telomeric region][GO:0005634:nucleus][GO:0006348:chromatin silencing at telomere][GO:0046020:negative regulation of transcription from RNA polymerase II promoter by pheromones]	-	Transcription factor OS=Ganoderma sinense ZZ0214-1 OX=1077348 GN=GSI_06752 PE=4 SV=1
mRNA_11258	scaffold_87	115597	116911	2070	-	mRNA_11258	-	UP	-		-	-	-
mRNA_11259	scaffold_87	117217	119181	2576	-	mRNA_11259	-	DOWN	DOWN	hypothetical protein	-	-	-
mRNA_8695	scaffold_51	165171	167449	3006	-	mRNA_8695	-	DOWN	DOWN	hypothetical protein	-	-	-
mRNA_8346	scaffold_48	18783	22085	5428	-	mRNA_8346	-	UP	UP	P-loop containing nucleoside triphosphate hydrolase protein	-	-	Fungal specific transcription factor domain containing protein OS=Pyrenophora tritici-repentis OX=45151 GN=Ptr86124_02790 PE=4 SV=1
mRNA_8697	scaffold_51	171348	173601	3592	+	mRNA_8697	-	DOWN	DOWN	hypothetical protein	[GO:0016021:integral component of membrane][GO:0102985:Delta12-fatty-acid desaturase activity][GO:0016491:oxidoreductase activity][GO:0006633:fatty acid biosynthetic process][GO:0006636:unsaturated fatty acid biosynthetic process]	-	Fungal_trans domain-containing protein OS=Gibberella intermedia OX=948311 GN=BFJ72_g553 PE=4 SV=1
mRNA_8344	scaffold_48	13975	14997	1932	-	mRNA_8344	-	UP	-		-	-	-
mRNA_8342	scaffold_48	7417	8450	1460	-	mRNA_8342	-	-	DOWN		-	-	-
mRNA_8341	scaffold_48	4298	6375	3024	-	mRNA_8341	-	UP	UP	cytochrome P450	[GO:0016021:integral component of membrane][GO:0020037:heme binding][GO:0005506:iron ion binding][GO:0004497:monooxygenase activity][GO:0016705:oxidoreductase activity, acting on paired donors, with incorporation or reduction of molecular oxygen]	-	Transcription factor S-II (TFIIS) family protein OS=Aspergillus niger OX=5061 GN=ATCC64974_93990 PE=3 SV=1
mRNA_8692	scaffold_51	158619	159990	2502	+	mRNA_8692	-	UP	UP	hypothetical protein	-	-	-
mRNA_8699	scaffold_51	177903	180389	3698	-	mRNA_8699	-	DOWN	DOWN	WD40 repeat-like protein	[GO:0010494:cytoplasmic stress granule][GO:0016282:eukaryotic 43S preinitiation complex][GO:0033290:eukaryotic 48S preinitiation complex][GO:0071540:eukaryotic translation initiation factor 3 complex, eIF3e][GO:0071541:eukaryotic translation initiation factor 3 complex, eIF3m][GO:0043614:multi-eIF complex][GO:0034399:nuclear periphery][GO:0003743:translation initiation factor activity][GO:0071470…	[ko03013:RNA transport]	-
mRNA_8349	scaffold_48	28209	30322	3144	-	mRNA_8349	-	-	UP	hexose transporter	[GO:0071944:cell periphery][GO:0000324:fungal-type vacuole][GO:0005887:integral component of plasma membrane][GO:0005886:plasma membrane][GO:0005351:carbohydrate:proton symporter activity][GO:0005353:fructose transmembrane transporter activity][GO:0005355:glucose transmembrane transporter activity][GO:0015149:hexose transmembrane transporter activity][GO:0015578:mannose transmembrane transporter …	-	Hexose transporter OS=Trichosporon asahii var. asahii (strain ATCC 90039 / CBS 2479 / JCM 2466 / KCTC 7840 / NCYC 2677 / UAMH 7654) OX=1186058 GN=A1Q1_05933 PE=3 SV=1
mRNA_8348	scaffold_48	24962	27807	2964	+	mRNA_8348	-	UP	UP	hypothetical protein	[GO:0016021:integral component of membrane][GO:0005886:plasma membrane][GO:0055085:transmembrane transport]	-	Putative transporter OS=Colletotrichum orbiculare (strain 104-T / ATCC 96160 / CBS 514.97 / LARS 414 / MAFF 240422) OX=1213857 GN=Cob_v002489 PE=4 SV=1
mRNA_4479	scaffold_19	409620	411159	2294	-	mRNA_4479	-	UP	UP	hypothetical protein	-	-	Fungal_trans domain-containing protein OS=Fusarium oxysporum (strain Fo5176) OX=660025 GN=FOXB_01392 PE=4 SV=1
mRNA_4478	scaffold_19	408302	409619	2142	+	mRNA_4478	-	-	UP	pirin domain-containing protein	-	-	RNA polymerase I-specific transcription initiation factor RRN3-domain-containing protein OS=Rhodotorula diobovata OX=5288 GN=DMC30DRAFT_451868 PE=3 SV=1
mRNA_1115	scaffold_4	266260	267821	2886	+	mRNA_1115	UP	UP	UP	hypothetical protein	-	-	-
mRNA_4477	scaffold_19	405718	408180	3886	-	mRNA_4477	-	DOWN	DOWN	hypothetical WD-repeat protein	[GO:0005730:nucleolus][GO:0110136:protein-RNA complex remodeling][GO:0000027:ribosomal large subunit assembly]	-	-
mRNA_1116	scaffold_4	267941	270263	4300	-	mRNA_1116	-	UP	UP	hypothetical protein	-	-	-
mRNA_1111	scaffold_4	260548	260754	414	+	mRNA_1111	-	DOWN	DOWN	hypothetical protein	-	-	-
mRNA_1110	scaffold_4	258596	260385	2898	+	mRNA_1110	UP	-	-	DRMBL-domain-containing protein	[GO:0000784:nuclear chromosome, telomeric region][GO:0005634:nucleus][GO:0035312:5'-3' exodeoxyribonuclease activity][GO:0008409:5'-3' exonuclease activity][GO:0003684:damaged DNA binding][GO:0046872:metal ion binding][GO:0006281:DNA repair][GO:0006303:double-strand break repair via nonhomologous end joining][GO:0036297:interstrand cross-link repair][GO:0031848:protection from non-homologous end …	-	DNA cross-link repair protein pso2/snm1 OS=Diplocarpon rosae OX=946125 GN=BUE80_DR002852 PE=4 SV=1
mRNA_1113	scaffold_4	264503	265387	1656	+	mRNA_1113	-	UP	UP	hypothetical protein	-	-	-
mRNA_1112	scaffold_4	261291	264110	3804	+	mRNA_1112	-	DOWN	-	carnitine acetyl transferase	[GO:0005743:mitochondrial inner membrane][GO:0005739:mitochondrion][GO:0005777:peroxisome][GO:0004092:carnitine O-acetyltransferase activity][GO:0009437:carnitine metabolic process][GO:0006631:fatty acid metabolic process]	[ko04146:Peroxisome]	-
mRNA_8529	scaffold_49	210287	213162	3760	+	mRNA_8529	-	UP	-	MFS general substrate transporter	[GO:0005783:endoplasmic reticulum][GO:0016021:integral component of membrane][GO:0031224:intrinsic component of membrane][GO:0046943:carboxylic acid transmembrane transporter activity][GO:0022857:transmembrane transporter activity][GO:1905039:carboxylic acid transmembrane transport]	-	Major facilitator-type transporter hxnP OS=Emericella nidulans (strain FGSC A4 / ATCC 38163 / CBS 112.46 / NRRL 194 / M139) OX=227321 GN=hxnP PE=2 SV=1
mRNA_8528	scaffold_49	206571	209700	4644	-	mRNA_8528	-	UP	UP	hypothetical protein	-	-	-
mRNA_8522	scaffold_49	192860	193972	2012	+	mRNA_8522	-	UP	UP		-	-	-
mRNA_8520	scaffold_49	190594	191806	2226	-	mRNA_8520	-	UP	UP		-	-	-
mRNA_4691	scaffold_21	12309	13757	1456	-	mRNA_4691	-	UP	-		-	-	-
mRNA_4690	scaffold_21	11109	11829	1442	+	mRNA_4690	-	UP	-	hypothetical protein	-	-	-
mRNA_4695	scaffold_21	23810	25207	2148	+	mRNA_4695	-	UP	-	nucleoside hydrolase	[GO:0005737:cytoplasm][GO:0005829:cytosol][GO:0005634:nucleus][GO:0070635:nicotinamide riboside hydrolase activity][GO:0070636:nicotinic acid riboside hydrolase activity][GO:0008477:purine nucleosidase activity][GO:0045437:uridine nucleosidase activity][GO:0034356:NAD biosynthesis via nicotinamide riboside salvage pathway][GO:0019358:nicotinate nucleotide salvage][GO:0006152:purine nucleoside cat…	[ko00240:Pyrimidine metabolism][ko00760:Nicotinate and nicotinamide metabolism]	Dna glycosylase OS=Trichoderma arundinaceum OX=490622 GN=TARUN_3576 PE=4 SV=1
mRNA_4698	scaffold_21	33661	37123	6302	-	mRNA_4698	-	UP	-	MCM-domain-containing protein	[GO:0005829:cytosol][GO:0031261:DNA replication preinitiation complex][GO:0042555:MCM complex][GO:0097373:MCM core complex][GO:0000790:nuclear chromatin][GO:0005656:nuclear pre-replicative complex][GO:0043596:nuclear replication fork][GO:0005634:nucleus][GO:0005524:ATP binding][GO:0003678:DNA helicase activity][GO:0003688:DNA replication origin binding][GO:0003697:single-stranded DNA binding][GO:…	[ko03030:DNA replication][ko04110:Cell cycle]	DNA helicase OS=Pyrenophora seminiperda CCB06 OX=1302712 GN=GMOD_00004211 PE=3 SV=1
mRNA_10075	scaffold_68	76009	77480	2730	-	mRNA_10075	-	DOWN	-		-	-	-
mRNA_10078	scaffold_68	84051	86845	4260	+	mRNA_10078	-	-	DOWN	hypothetical protein	-	-	H+ nucleoside cotransporter OS=Diplodia corticola OX=236234 GN=BKCO1_1700080 PE=4 SV=1
mRNA_9343	scaffold_58	164039	165658	2592	-	mRNA_9343	-	UP	-	hypothetical protein	-	-	Zn(2)-C6 fungal-type domain-containing protein OS=Fomitopsis rosea OX=34475 GN=EVJ58_g2738 PE=4 SV=1
mRNA_9344	scaffold_58	166381	166597	312	-	mRNA_9344	DOWN	-	UP	hypothetical protein	-	-	Zn(2)-C6 fungal-type domain-containing protein OS=Wolfiporia cocos (strain MD-104) OX=742152 GN=WOLCODRAFT_25108 PE=4 SV=1
mRNA_8839	scaffold_53	49542	51577	2514	+	mRNA_8839	-	DOWN	-		-	-	-
mRNA_8838	scaffold_53	47709	48642	1868	+	mRNA_8838	-	DOWN	DOWN		-	-	-
mRNA_8835	scaffold_53	40141	41824	3138	+	mRNA_8835	-	UP	-	hypothetical protein	-	-	-
mRNA_8837	scaffold_53	44767	47445	4110	-	mRNA_8837	-	DOWN	DOWN	WD40 repeat-like protein	[GO:0005829:cytosol][GO:0034657:GID complex][GO:0005634:nucleus][GO:0045721:negative regulation of gluconeogenesis][GO:0043161:proteasome-mediated ubiquitin-dependent protein catabolic process]	-	Wd domain-containing protein OS=Pseudozyma antarctica OX=84753 GN=PAN0_010c4124 PE=4 SV=1
mRNA_2029	scaffold_7	506922	508304	2394	+	mRNA_2029	-	DOWN	DOWN	hypothetical protein	-	-	Zn(2)-C6 fungal-type domain-containing protein OS=Mycena chlorophos OX=658473 GN=MCHLO_11279 PE=4 SV=1
mRNA_10617	scaffold_76	83327	85231	3096	+	mRNA_10617	-	-	UP	hypothetical protein	-	-	-
mRNA_6830	scaffold_34	321509	324869	5520	+	mRNA_6830	-	-	DOWN	hypothetical protein	[GO:0071013:catalytic step 2 spliceosome][GO:0005634:nucleus][GO:0046540:U4/U6 x U5 tri-snRNP complex][GO:0045292:mRNA cis splicing, via spliceosome][GO:0000398:mRNA splicing, via spliceosome][GO:0000244:spliceosomal tri-snRNP complex assembly]	[ko03040:Spliceosome]	Transcription elongation factor spt5 (Fragment) OS=Rhizopus stolonifer OX=4846 GN=SPT5_1 PE=4 SV=1
mRNA_9128	scaffold_56	56412	57739	2106	+	mRNA_9128	-	UP	-	hypothetical protein	-	[ko03008:Ribosome biogenesis in eukaryotes][ko03013:RNA transport]	-
mRNA_9129	scaffold_56	58164	60347	4014	+	mRNA_9129	-	DOWN	DOWN	hypothetical protein	-	-	Putative transcriptional regulatory protein C1683,13c [Schizosaccharomyces pombe 972h-] OS=Rhizoctonia solani OX=456999 GN=RSOLAG22IIIB_08107 PE=4 SV=1
mRNA_6834	scaffold_34	330101	332484	4026	-	mRNA_6834	-	UP	UP	Arginase/deacetylase	[GO:0005935:cellular bud neck][GO:0005737:cytoplasm][GO:0005634:nucleus][GO:0005628:prospore membrane][GO:0004407:histone deacetylase activity][GO:0032041:NAD-dependent histone deacetylase activity (H3-K14 specific)][GO:0016575:histone deacetylation][GO:0045944:positive regulation of transcription by RNA polymerase II][GO:0000083:regulation of transcription involved in G1/S transition of mitotic …	-	Histone deacetylase clr3 OS=Moniliophthora roreri (strain MCA 2997) OX=1381753 GN=Moror_6321 PE=4 SV=1
mRNA_9124	scaffold_56	47190	49179	3186	+	mRNA_9124	UP	UP	UP	hypothetical protein	[GO:0016810:hydrolase activity, acting on carbon-nitrogen (but not peptide) bonds]	-	Amidohydrolase OS=Aspergillus niger OX=5061 GN=ABL_10065 PE=4 SV=1
mRNA_7413	scaffold_39	217463	217926	822	-	mRNA_7413	-	DOWN	-	hypothetical protein	-	-	-
mRNA_10619	scaffold_76	88191	89808	2884	-	mRNA_10619	-	DOWN	DOWN	hypothetical protein	-	-	-
mRNA_9122	scaffold_56	38354	40438	3656	+	mRNA_9122	-	UP	UP	hypothetical protein	-	-	-
mRNA_7415	scaffold_39	222071	223281	1548	+	mRNA_7415	DOWN	DOWN	DOWN	NAD-binding protein	[GO:0050034:L-rhamnose 1-dehydrogenase activity][GO:0003954:NADH dehydrogenase activity][GO:0055114:oxidation-reduction process][GO:0019301:rhamnose catabolic process]	-	Catalytic activity (Fragment) OS=Colletotrichum incanum OX=1573173 GN=CI238_12304 PE=4 SV=1
mRNA_829	scaffold_3	363851	365983	3204	-	mRNA_829	-	UP	UP	epsilon DNA polymerase	[GO:0008622:epsilon DNA polymerase complex][GO:0003677:DNA binding][GO:0003887:DNA-directed DNA polymerase activity][GO:0006261:DNA-dependent DNA replication]	[ko00230:Purine metabolism][ko00240:Pyrimidine metabolism][ko03030:DNA replication][ko03410:Base excision repair][ko03420:Nucleotide excision repair]	-
mRNA_828	scaffold_3	350287	362630	20016	-	mRNA_828	-	-	DOWN	hypothetical protein	[GO:0016021:integral component of membrane][GO:0005739:mitochondrion]	-	-
mRNA_2362	scaffold_9	90606	92003	1968	+	mRNA_2362	-	UP	-	Aldo/keto reductase	[GO:0005829:cytosol][GO:0005634:nucleus][GO:0032866:D-xylose:NADP reductase activity][GO:0032867:L-arabinose:NADP reductase activity][GO:0019568:arabinose catabolic process][GO:0042843:D-xylose catabolic process]	-	Carrier domain-containing protein OS=Botryotinia narcissicola OX=278944 GN=BOTNAR_0096g00130 PE=4 SV=1
mRNA_822	scaffold_3	337834	339164	2034	+	mRNA_822	DOWN	DOWN	-	60S ribosomal protein L9	[GO:0005829:cytosol][GO:0022625:cytosolic large ribosomal subunit][GO:0005730:nucleolus][GO:0005634:nucleus][GO:0019843:rRNA binding][GO:0003735:structural constituent of ribosome][GO:0002181:cytoplasmic translation]	[ko03010:Ribosome]	-
mRNA_824	scaffold_3	340352	342807	4554	+	mRNA_824	-	DOWN	-	hypothetical protein	[GO:0005739:mitochondrion][GO:0005525:GTP binding][GO:0003924:GTPase activity][GO:0032543:mitochondrial translation][GO:0032790:ribosome disassembly]	-	Elongation factor G, mitochondrial OS=Microbotryum intermedium OX=269621 GN=MEF1 PE=3 SV=1
mRNA_827	scaffold_3	347088	349846	4596	+	mRNA_827	-	-	UP	cobalamin-independent methionine synthase	[GO:0005829:cytosol][GO:0005634:nucleus][GO:0003871:5-methyltetrahydropteroyltriglutamate-homocysteine S-methyltransferase activity][GO:0008270:zinc ion binding][GO:0046084:adenine biosynthetic process][GO:0006534:cysteine metabolic process][GO:0019280:L-methionine biosynthetic process from homoserine via O-acetyl-L-homoserine and cystathionine][GO:0032259:methylation]	[ko00270:Cysteine and methionine metabolism][ko00450:Selenocompound metabolism]	-
mRNA_826	scaffold_3	344844	346527	2256	-	mRNA_826	-	UP	UP	xylitol dehydrogenase	[GO:0046526:D-xylulose reductase activity][GO:0008270:zinc ion binding][GO:0042732:D-xylose metabolic process][GO:0019569:L-arabinose catabolic process to xylulose 5-phosphate]	[ko00040:Pentose and glucuronate interconversions]	Probable D-xylulose reductase A OS=Aspergillus awamori OX=105351 GN=AAWM_05875 PE=3 SV=1
mRNA_5121	scaffold_23	261082	263364	2094	+	mRNA_5121	-	UP	UP		-	-	-
mRNA_5122	scaffold_23	265788	267386	2622	-	mRNA_5122	-	-	UP	hypothetical protein	[GO:0032153:cell division site][GO:0005737:cytoplasm][GO:0005829:cytosol][GO:0044732:mitotic spindle pole body][GO:0005634:nucleus][GO:0005524:ATP binding][GO:0004674:protein serine/threonine kinase activity][GO:0050265:RNA uridylyltransferase activity][GO:0007049:cell cycle][GO:0051301:cell division][GO:0035556:intracellular signal transduction][GO:0051457:maintenance of protein location in nucl…	-	Fungal specific transcription factor domain family protein OS=Aspergillus niger OX=5061 GN=CAN33_0031075 PE=4 SV=1
mRNA_5124	scaffold_23	268563	270664	2730	-	mRNA_5124	-	UP	UP	hypothetical protein	-	[ko04144:Endocytosis]	-
mRNA_5125	scaffold_23	272979	275240	4186	+	mRNA_5125	UP	-	DOWN		-	-	-
mRNA_5127	scaffold_23	277105	279375	3006	-	mRNA_5127	-	DOWN	-	hypothetical protein	-	-	-
mRNA_5128	scaffold_23	283563	284755	2160	-	mRNA_5128	-	UP	-	hypothetical protein	-	-	-
mRNA_12349	scaffold_115	56556	56872	504	-	mRNA_12349	-	-	DOWN	hypothetical protein	-	-	-
mRNA_12617	scaffold_126	10011	9806	972	-	mRNA_12617	-	UP	UP		-	-	-
mRNA_12616	scaffold_126	6968	8859	3472	+	mRNA_12616	-	DOWN	DOWN		-	-	-
mRNA_12615	scaffold_126	6131	6968	1298	+	mRNA_12615	-	DOWN	DOWN		-	-	-
mRNA_12342	scaffold_115	39535	40374	1344	+	mRNA_12342	-	UP	UP	DnaJ-domain-containing protein	-	-	-
mRNA_12345	scaffold_115	45471	46363	1224	-	mRNA_12345	-	UP	UP	hypothetical protein	[GO:0005634:nucleus][GO:0009405:pathogenesis]	-	Fork-head domain-containing protein OS=Synchytrium microbalum OX=1806994 GN=SmJEL517_g06239 PE=4 SV=1
mRNA_12344	scaffold_115	42131	44217	2862	+	mRNA_12344	-	-	UP	hypothetical protein	[GO:0005737:cytoplasm][GO:0000112:nucleotide-excision repair factor 3 complex][GO:0000439:transcription factor TFIIH core complex][GO:0005675:transcription factor TFIIH holo complex][GO:0001671:ATPase activator activity][GO:0003690:double-stranded DNA binding][GO:0016251:RNA polymerase II general transcription initiation factor activity][GO:0006289:nucleotide-excision repair][GO:0000717:nucleotid…	[ko03022:Basal transcription factors][ko03420:Nucleotide excision repair]	RNA polymerase II transcription factor B subunit 2 OS=Sparassis crispa OX=139825 GN=SCP_1303950 PE=3 SV=1
mRNA_2365	scaffold_9	94739	97400	3586	+	mRNA_2365	-	DOWN	DOWN	hypothetical protein	[GO:0005801:cis-Golgi network][GO:0005793:endoplasmic reticulum-Golgi intermediate compartment][GO:0005794:Golgi apparatus][GO:0000139:Golgi membrane][GO:0016021:integral component of membrane][GO:0015297:antiporter activity][GO:0022857:transmembrane transporter activity][GO:0071917:triose-phosphate transmembrane transporter activity][GO:0008643:carbohydrate transport][GO:0035436:triose phosphate…	-	Zn(2)-C6 fungal-type domain-containing protein OS=Dentipellis fragilis OX=205917 GN=EVG20_g1387 PE=4 SV=1
mRNA_6165	scaffold_29	386544	387996	2170	+	mRNA_6165	-	UP	UP	hypothetical protein	-	-	-
mRNA_3404	scaffold_14	62747	63787	1624	-	mRNA_3404	-	DOWN	DOWN	glutathione S-transferase C-terminal-like protein	-	[ko00480:Glutathione metabolism][ko00980:Metabolism of xenobiotics by cytochrome P450]	-
mRNA_6167	scaffold_29	391429	391951	804	-	mRNA_6167	-	UP	UP		-	-	-
mRNA_6166	scaffold_29	389636	390753	2118	-	mRNA_6166	-	UP	-		-	-	-
mRNA_3401	scaffold_14	57194	58771	2898	-	mRNA_3401	-	UP	UP	hypothetical protein	-	-	-
mRNA_6160	scaffold_29	379076	381064	3044	+	mRNA_6160	-	UP	-	hypothetical protein	-	-	-
mRNA_3403	scaffold_14	61321	62541	2194	-	mRNA_3403	-	DOWN	-		-	-	-
mRNA_10210	scaffold_70	7514	9484	3492	+	mRNA_10210	-	UP	-	histone acetyltransferase	[GO:0000123:histone acetyltransferase complex][GO:0000790:nuclear chromatin][GO:0005634:nucleus][GO:0032777:Piccolo NuA4 histone acetyltransferase complex][GO:0010485:H4 histone acetyltransferase activity][GO:0004402:histone acetyltransferase activity][GO:0042393:histone binding][GO:0046872:metal ion binding][GO:0045892:negative regulation of transcription, DNA-templated][GO:0045944:positive regu…	-	Histone acetyltransferase OS=Metarhizium rileyi RCEF 4871 OX=1081105 GN=NOR_03202 PE=3 SV=1
mRNA_3409	scaffold_14	76502	77893	2544	+	mRNA_3409	-	DOWN	-		-	-	-
mRNA_10741	scaffold_78	117670	118491	1524	+	mRNA_10741	-	DOWN	DOWN		-	-	-
mRNA_4994	scaffold_22	352381	352920	1080	-	mRNA_4994	-	UP	UP	kinase-like protein	-	-	Homeobox and C2H2 transcription factor OS=Penicillium brasilianum OX=104259 GN=PEBR_05030 PE=4 SV=1
mRNA_10964	scaffold_82	100009	99947	1762	+	mRNA_10964	DOWN	DOWN	DOWN		-	-	-
mRNA_4993	scaffold_22	351038	351848	1484	+	mRNA_4993	-	UP	-	hypothetical protein	-	-	-
mRNA_12223	scaffold_111	19691	20675	1388	-	mRNA_12223	-	UP	UP	ubiquitin-conjugating enzyme E2-17 kDa	[GO:0005737:cytoplasm][GO:0005829:cytosol][GO:0043224:nuclear SCF ubiquitin ligase complex][GO:0005634:nucleus][GO:0000151:ubiquitin ligase complex][GO:0005524:ATP binding][GO:0061631:ubiquitin conjugating enzyme activity][GO:0031625:ubiquitin protein ligase binding][GO:0004842:ubiquitin-protein transferase activity][GO:0045842:positive regulation of mitotic metaphase/anaphase transition][GO:0000…	[ko04120:Ubiquitin mediated proteolysis][ko04141:Protein processing in endoplasmic reticulum]	Transcription factor OS=Rhodosporidium toruloides OX=5286 GN=Rt10032_c03g1517 PE=3 SV=1
mRNA_12552	scaffold_123	35873	37021	1038	+	mRNA_12552	-	UP	-		-	-	-
mRNA_4998	scaffold_22	369247	371917	3678	+	mRNA_4998	-	DOWN	DOWN	hypothetical protein	[GO:0016021:integral component of membrane][GO:0015513:high-affinity secondary active nitrite transmembrane transporter activity][GO:0015112:nitrate transmembrane transporter activity][GO:0015113:nitrite transmembrane transporter activity][GO:0022832:voltage-gated channel activity][GO:0042128:nitrate assimilation][GO:0015706:nitrate transport][GO:0015707:nitrite transport]	[ko00910:Nitrogen metabolism]	Nitrate transporter OS=Talaromyces islandicus OX=28573 GN=PISL3812_06743 PE=4 SV=1
mRNA_10746	scaffold_78	132063	133498	2124	+	mRNA_10746	UP	UP	-	Clavaminate synthase-like protein	-	-	-
mRNA_12553	scaffold_123	37140	38903	3528	-	mRNA_12553	-	UP	UP		-	-	-
mRNA_10961	scaffold_82	94514	95917	2528	-	mRNA_10961	-	DOWN	DOWN		-	-	-
mRNA_10744	scaffold_78	126609	129248	4860	+	mRNA_10744	-	-	UP	hypothetical protein	-	-	BZIP domain-containing protein OS=Ceriporiopsis subvermispora (strain B) OX=914234 GN=CERSUDRAFT_119761 PE=4 SV=1
mRNA_12556	scaffold_123	41939	42739	1496	-	mRNA_12556	-	UP	-		-	-	-
mRNA_6226	scaffold_30	142102	144015	3300	+	mRNA_6226	-	-	UP	S-adenosyl-L-methionine-dependent methyltransferase	[GO:0008171:O-methyltransferase activity][GO:0032259:methylation]	-	Fungal specific transcription factor domain family protein OS=Aspergillus niger OX=5061 GN=ATCC64974_11380 PE=4 SV=1
mRNA_6225	scaffold_30	140394	141173	1326	-	mRNA_6225	UP	UP	-		-	-	-
mRNA_6222	scaffold_30	133344	135961	4322	+	mRNA_6222	-	DOWN	-	hypothetical protein	[GO:0005737:cytoplasm][GO:0005829:cytosol][GO:0005789:endoplasmic reticulum membrane][GO:0016021:integral component of membrane][GO:0005634:nucleus][GO:0005886:plasma membrane][GO:0005088:Ras guanyl-nucleotide exchange factor activity][GO:0007049:cell cycle][GO:0051301:cell division][GO:0007265:Ras protein signal transduction][GO:0051726:regulation of cell cycle][GO:0001302:replicative cell aging…	-	-
mRNA_6223	scaffold_30	136217	137473	1936	-	mRNA_6223	DOWN	DOWN	-	60S ribosomal protein L17/L23	[GO:0022625:cytosolic large ribosomal subunit][GO:0003735:structural constituent of ribosome][GO:0002181:cytoplasmic translation]	[ko03010:Ribosome]	60S ribosomal protein L17 OS=Aspergillus awamori OX=105351 GN=AAWM_09042 PE=3 SV=1
mRNA_1925	scaffold_7	255009	258152	5952	+	mRNA_1925	-	UP	-	hypothetical protein	-	-	Pkinase_fungal domain-containing protein OS=Ganoderma sinense ZZ0214-1 OX=1077348 GN=GSI_05189 PE=4 SV=1
mRNA_1920	scaffold_7	244074	244898	1378	+	mRNA_1920	-	UP	-		-	-	-
mRNA_1921	scaffold_7	244919	248882	7592	-	mRNA_1921	-	DOWN	DOWN	hypothetical protein	-	-	Transcription factor OS=Ganoderma sinense ZZ0214-1 OX=1077348 GN=GSI_04666 PE=4 SV=1
mRNA_1922	scaffold_7	249007	249930	1848	-	mRNA_1922	-	-	DOWN		-	-	-
mRNA_1923	scaffold_7	250107	250343	474	-	mRNA_1923	-	-	DOWN	hypothetical protein	[GO:0005737:cytoplasm][GO:0000131:incipient cellular bud site][GO:0043332:mating projection tip][GO:0005634:nucleus][GO:0005524:ATP binding][GO:0019899:enzyme binding][GO:0044025:histone kinase activity (H2B-S14 specific)][GO:0008349:MAP kinase kinase kinase kinase activity][GO:0004674:protein serine/threonine kinase activity][GO:0032147:activation of protein kinase activity][GO:0007121:bipolar c…	[ko04068:FoxO signaling pathway][ko04071:Sphingolipid signaling pathway][ko04140:Autophagy - animal][ko04150:mTOR signaling pathway][ko04151:PI3K-Akt signaling pathway][ko04152:AMPK signaling pathway][ko04210:Apoptosis][ko04510:Focal adhesion]	CAMK/CAMKL/CHK1 protein kinase OS=Blastomyces gilchristii (strain SLH14081) OX=559298 GN=BDBG_03611 PE=4 SV=1
mRNA_7196	scaffold_37	327927	329558	2522	-	mRNA_7196	DOWN	-	UP		-	-	-
mRNA_8754	scaffold_52	58700	62223	5418	+	mRNA_8754	-	DOWN	DOWN	OPT oligopeptide transporter	[GO:0005783:endoplasmic reticulum][GO:0005789:endoplasmic reticulum membrane][GO:0005794:Golgi apparatus][GO:0005887:integral component of plasma membrane][GO:0005886:plasma membrane][GO:0035673:oligopeptide transmembrane transporter activity][GO:1901584:tetrapeptide transmembrane transporter activity][GO:0015031:protein transport][GO:1901583:tetrapeptide transmembrane transport]	-	Fungal_trans domain-containing protein OS=Pseudogymnoascus sp. VKM F-3775 OX=1420901 GN=V491_07005 PE=4 SV=1
mRNA_8755	scaffold_52	63125	63379	510	+	mRNA_8755	-	UP	UP	hypothetical protein	-	-	-
mRNA_6596	scaffold_32	350241	352433	3282	+	mRNA_6596	-	-	UP	hypothetical protein	[GO:0031225:anchored component of membrane][GO:0005886:plasma membrane]	-	-
mRNA_8757	scaffold_52	66261	67339	1558	-	mRNA_8757	-	UP	UP	hypothetical protein	[GO:0005829:cytosol][GO:0005739:mitochondrion][GO:0005634:nucleus][GO:0016018:cyclosporin A binding][GO:0003755:peptidyl-prolyl cis-trans isomerase activity][GO:0051082:unfolded protein binding][GO:0042026:protein refolding]	-	Uncharacterized protein OS=Dactylellina haptotyla (strain CBS 200.50) OX=1284197 GN=H072_3494 PE=4 SV=1
mRNA_8750	scaffold_52	45784	46143	480	-	mRNA_8750	-	UP	UP	hypothetical protein	-	-	-
mRNA_6591	scaffold_32	333491	335416	2982	+	mRNA_6591	-	DOWN	DOWN	amino acid transporter	[GO:0016021:integral component of membrane][GO:0015171:amino acid transmembrane transporter activity][GO:0055085:transmembrane transport]	-	Fork-head domain-containing protein OS=Baudoinia panamericana (strain UAMH 10762) OX=717646 GN=BAUCODRAFT_216276 PE=4 SV=1
mRNA_6592	scaffold_32	335569	337995	3426	-	mRNA_6592	-	DOWN	-	hypothetical protein	[GO:0031314:extrinsic component of mitochondrial inner membrane][GO:0005739:mitochondrion][GO:0005634:nucleus][GO:0004177:aminopeptidase activity][GO:0030145:manganese ion binding][GO:0008237:metallopeptidase activity][GO:0016485:protein processing][GO:0050821:protein stabilization]	-	Zn(2)-C6 fungal-type domain-containing protein OS=Fusarium sp. AF-8 OX=1325734 GN=CEP54_000879 PE=3 SV=1
mRNA_6593	scaffold_32	338645	342248	4566	-	mRNA_6593	-	UP	UP	putative pyranose oxidase	[GO:0050660:flavin adenine dinucleotide binding][GO:0050233:pyranose oxidase activity]	-	-
mRNA_3078	scaffold_12	342127	343674	2664	-	mRNA_3078	-	UP	UP	cobW-domain-containing protein	[GO:0005737:cytoplasm][GO:0005524:ATP binding][GO:0003824:catalytic activity]	-	-
mRNA_3079	scaffold_12	344214	345176	1926	-	mRNA_3079	-	UP	UP		-	-	-
mRNA_3180	scaffold_13	35489	37187	2664	-	mRNA_3180	-	UP	UP	hypothetical protein	[GO:0005737:cytoplasm][GO:0005634:nucleus]	-	Transcription initiation factor IIF subunit alpha OS=Aspergillus ochraceoroseus OX=138278 GN=AOCH_007100 PE=4 SV=1
mRNA_11141	scaffold_85	85867	86924	1686	-	mRNA_11141	-	DOWN	DOWN		-	-	-
mRNA_7846	scaffold_43	124800	125403	798	-	mRNA_7846	-	-	DOWN	Endosulfine-domain-containing protein	[GO:0005737:cytoplasm][GO:0005829:cytosol][GO:0005634:nucleus][GO:0004864:protein phosphatase inhibitor activity][GO:0004865:protein serine/threonine phosphatase inhibitor activity][GO:0035556:intracellular signal transduction][GO:0035308:negative regulation of protein dephosphorylation][GO:1905287:positive regulation of G2/M transition of mitotic cell cycle involved in cellular response to nitro…	-	-
mRNA_8041	scaffold_45	58201	58954	1248	-	mRNA_8041	-	UP	-		-	-	-
mRNA_7177	scaffold_37	293630	295686	3342	+	mRNA_7177	-	-	UP		-	-	-
mRNA_7176	scaffold_37	291862	293553	2960	-	mRNA_7176	-	UP	UP	hypothetical protein	-	-	-
mRNA_7179	scaffold_37	299060	300005	1320	+	mRNA_7179	-	-	UP		-	-	-
mRNA_9703	scaffold_62	143346	145241	3390	-	mRNA_9703	-	-	DOWN	WD40 repeat-like protein	[GO:0034388:Pwp2p-containing subcomplex of 90S preribosome][GO:0032040:small-subunit processome][GO:0006364:rRNA processing]	[ko03008:Ribosome biogenesis in eukaryotes]	-
mRNA_284	scaffold_1	778228	780314	3298	-	mRNA_284	-	DOWN	DOWN	hypothetical protein	[GO:0016021:integral component of membrane][GO:0005743:mitochondrial inner membrane][GO:0005739:mitochondrion][GO:0046964:3'-phosphoadenosine 5'-phosphosulfate transmembrane transporter activity][GO:1902557:5'-adenylyl sulfate transmembrane transporter activity][GO:1902559:3'-phospho-5'-adenylyl sulfate transmembrane transport][GO:1902558:5'-adenylyl sulfate transmembrane transport]	-	Fungal_trans domain-containing protein OS=Moniliophthora roreri OX=221103 GN=WG66_18869 PE=3 SV=1
mRNA_4409	scaffold_19	237349	238499	1488	-	mRNA_4409	-	DOWN	DOWN	hypothetical protein	[GO:0030686:90S preribosome][GO:0005730:nucleolus][GO:0005634:nucleus][GO:0005524:ATP binding][GO:1990883:rRNA cytidine N-acetyltransferase activity][GO:0051392:tRNA N-acetyltransferase activity][GO:1904812:rRNA acetylation involved in maturation of SSU-rRNA][GO:0051391:tRNA acetylation]	[ko03008:Ribosome biogenesis in eukaryotes]	-
mRNA_10440	scaffold_73	104831	106151	2284	+	mRNA_10440	DOWN	DOWN	DOWN	hypothetical protein	-	-	-
mRNA_2604	scaffold_10	190032	193012	5118	+	mRNA_2604	-	DOWN	DOWN	hypothetical protein	[GO:0005934:cellular bud tip][GO:0010008:endosome membrane][GO:0031234:extrinsic component of cytoplasmic side of plasma membrane][GO:0005794:Golgi apparatus][GO:0005634:nucleus][GO:0000151:ubiquitin ligase complex][GO:0035091:phosphatidylinositol binding][GO:0043130:ubiquitin binding][GO:0061630:ubiquitin protein ligase activity][GO:0004842:ubiquitin-protein transferase activity][GO:0034644:cell…	[ko04120:Ubiquitin mediated proteolysis][ko04144:Endocytosis][ko04530:Tight junction]	E3 ubiquitin-protein ligase TOM1 OS=Saccharomyces cerevisiae (strain ATCC 204508 / S288c) OX=559292 GN=TOM1 PE=1 SV=1
mRNA_10442	scaffold_73	108814	110208	1992	+	mRNA_10442	-	DOWN	DOWN	hypothetical protein	-	-	-
mRNA_10445	scaffold_73	115175	115914	1080	+	mRNA_10445	DOWN	-	-	40S ribosomal protein S29	[GO:0005840:ribosome][GO:0003735:structural constituent of ribosome][GO:0008270:zinc ion binding][GO:0006412:translation]	[ko03010:Ribosome]	-
mRNA_288	scaffold_1	786972	788977	3666	+	mRNA_288	-	UP	UP	hypothetical protein	-	-	Predicted protein OS=Postia placenta (strain ATCC 44394 / Madison 698-R) OX=561896 GN=POSPLDRAFT_91188 PE=4 SV=1
mRNA_9807	scaffold_64	69362	70568	2294	-	mRNA_9807	-	UP	UP	hypothetical protein	-	-	-
mRNA_9805	scaffold_64	64855	67302	4096	-	mRNA_9805	-	UP	UP	hypothetical protein	-	-	-
mRNA_9804	scaffold_64	61435	63517	3870	-	mRNA_9804	-	UP	UP	hypothetical protein	-	-	-
mRNA_9802	scaffold_64	54620	58174	5790	+	mRNA_9802	UP	UP	-		-	-	-
mRNA_9800	scaffold_64	47819	49916	3864	+	mRNA_9800	-	UP	-	hypothetical protein	[GO:0005730:nucleolus][GO:0005634:nucleus][GO:0003723:RNA binding][GO:0042254:ribosome biogenesis]	-	Fungal_trans domain-containing protein OS=Saitozyma podzolica OX=1890683 GN=EHS25_004633 PE=4 SV=1
mRNA_9808	scaffold_64	70665	73095	3086	+	mRNA_9808	-	DOWN	-	AGABI1DRAFT_105158; hypothetical protein	-	-	-
mRNA_4403	scaffold_19	224652	227879	6108	+	mRNA_4403	-	DOWN	DOWN	hypothetical protein	[GO:0005938:cell cortex][GO:0032153:cell division site][GO:0005737:cytoplasm][GO:0005829:cytosol][GO:0000935:division septum][GO:0019888:protein phosphatase regulator activity][GO:0030437:ascospore formation][GO:0071555:cell wall organization][GO:0071277:cellular response to calcium ion][GO:0006342:chromatin silencing][GO:0030010:establishment of cell polarity][GO:0071852:fungal-type cell wall or…	-	-
mRNA_4406	scaffold_19	231563	232670	2014	-	mRNA_4406	-	DOWN	-		-	-	-
mRNA_11069	scaffold_84	39261	41892	3868	+	mRNA_11069	-	-	DOWN	hypothetical protein	-	-	Transcription factor OS=Ganoderma sinense ZZ0214-1 OX=1077348 GN=GSI_07107 PE=4 SV=1
mRNA_11068	scaffold_84	36524	39144	3600	-	mRNA_11068	-	DOWN	DOWN	kinase-like protein	[GO:0032153:cell division site][GO:0005737:cytoplasm][GO:0005829:cytosol][GO:0044732:mitotic spindle pole body][GO:0005634:nucleus][GO:0005524:ATP binding][GO:0004674:protein serine/threonine kinase activity][GO:0050265:RNA uridylyltransferase activity][GO:0007049:cell cycle][GO:0051301:cell division][GO:0035556:intracellular signal transduction][GO:0051457:maintenance of protein location in nucl…	-	Uncharacterized protein OS=Tolypocladium paradoxum OX=94208 GN=TPAR_07103 PE=4 SV=1
mRNA_11063	scaffold_84	26383	28033	2748	+	mRNA_11063	-	DOWN	DOWN	hypothetical protein	-	-	-
mRNA_11062	scaffold_84	24616	25472	1610	+	mRNA_11062	-	UP	UP	hypothetical protein	-	-	-
mRNA_11065	scaffold_84	29550	31615	3918	+	mRNA_11065	-	-	DOWN	kinase-like protein	[GO:0005737:cytoplasm][GO:0005829:cytosol][GO:0044732:mitotic spindle pole body][GO:0005634:nucleus][GO:0005524:ATP binding][GO:0004674:protein serine/threonine kinase activity][GO:0032147:activation of protein kinase activity][GO:1902412:regulation of mitotic cytokinesis][GO:1902542:regulation of protein localization to mitotic spindle pole body][GO:0031028:septation initiation signaling][GO:002…	-	Non-specific serine/threonine protein kinase OS=Verticillium longisporum OX=100787 GN=BN1708_004572 PE=4 SV=1
mRNA_11064	scaffold_84	27848	29436	2206	-	mRNA_11064	-	-	DOWN		-	-	-
mRNA_10912	scaffold_81	151387	152173	990	+	mRNA_10912	-	UP	UP		-	-	-
mRNA_10913	scaffold_81	153160	153812	1188	+	mRNA_10913	-	UP	UP	Protein kinase-like domain	-	-	Fungal_trans domain-containing protein OS=Aspergillus candidus OX=41067 GN=BDW47DRAFT_123451 PE=4 SV=1
mRNA_10910	scaffold_81	148024	148810	1388	-	mRNA_10910	-	UP	UP		-	-	-
mRNA_10911	scaffold_81	148747	150034	2340	-	mRNA_10911	-	UP	UP	putative phosphotransferase enzyme family protein	-	-	C6 zinc finger domain protein OS=Penicillium brasilianum OX=104259 GN=PEBR_18647 PE=4 SV=1
mRNA_10917	scaffold_82	1926	3014	2050	-	mRNA_10917	-	UP	UP		-	-	-
mRNA_10915	scaffold_81	158968	160033	1918	+	mRNA_10915	-	UP	UP		-	-	-
mRNA_10919	scaffold_82	4991	5441	902	+	mRNA_10919	-	-	UP		-	-	-
mRNA_1326	scaffold_5	21614	22862	2190	-	mRNA_1326	-	-	UP	hypothetical protein	-	-	-
mRNA_1327	scaffold_5	24382	25736	2592	-	mRNA_1327	-	-	UP	hypothetical protein	-	-	-
mRNA_1322	scaffold_5	12383	14624	2840	+	mRNA_1322	-	DOWN	-	hypothetical protein	-	-	Fungal_trans domain-containing protein OS=Penicillium vulpinum OX=29845 GN=PENVUL_c025G07070 PE=4 SV=1
mRNA_1323	scaffold_5	14625	15960	2560	+	mRNA_1323	-	UP	UP	hypothetical protein	[GO:0032153:cell division site][GO:0051286:cell tip][GO:0005829:cytosol][GO:0030544:Hsp70 protein binding][GO:0016558:protein import into peroxisome matrix][GO:0045040:protein insertion into mitochondrial outer membrane]	-	-
mRNA_103	scaffold_1	288616	289332	1008	-	mRNA_103	-	UP	UP	hypothetical protein	-	-	-
mRNA_106	scaffold_1	293015	293950	1588	+	mRNA_106	UP	UP	UP		-	-	-
mRNA_104	scaffold_1	289706	291266	2598	-	mRNA_104	-	-	DOWN	hypothetical protein	-	-	-
mRNA_108	scaffold_1	297353	300072	4518	-	mRNA_108	-	-	UP	hypothetical protein	-	-	Uncharacterized protein OS=Sparassis crispa OX=139825 GN=SCP_0307870 PE=4 SV=1
mRNA_9669	scaffold_62	63524	66227	5310	-	mRNA_9669	-	DOWN	DOWN	hypothetical protein	-	-	-
mRNA_9668	scaffold_62	55618	62783	11878	+	mRNA_9668	-	DOWN	DOWN	hypothetical protein	[GO:0005829:cytosol][GO:0000790:nuclear chromatin][GO:0005634:nucleus][GO:0005665:RNA polymerase II, core complex][GO:0003677:DNA binding][GO:0003899:DNA-directed 5'-3' RNA polymerase activity][GO:0046872:metal ion binding][GO:0006366:transcription by RNA polymerase II]	[ko00230:Purine metabolism][ko00240:Pyrimidine metabolism][ko03020:RNA polymerase]	DNA-directed RNA polymerase subunit OS=Mycena chlorophos OX=658473 GN=MCHLO_13920 PE=3 SV=1
mRNA_3679	scaffold_15	314678	316426	2658	-	mRNA_3679	UP	UP	-	MFS general substrate transporter	[GO:0016021:integral component of membrane][GO:0005886:plasma membrane][GO:0055085:transmembrane transport]	-	MFS domain-containing protein OS=Aspergillus thermomutatus OX=41047 GN=CDV56_106414 PE=4 SV=1
mRNA_3676	scaffold_15	303905	305548	2704	-	mRNA_3676	-	UP	UP	hypothetical protein	[GO:0005737:cytoplasm][GO:0005634:nucleus][GO:0016491:oxidoreductase activity]	[ko00770:Pantothenate and CoA biosynthesis]	Zn(2)-C6 fungal-type domain-containing protein OS=Pseudogymnoascus sp. VKM F-4520 (FW-2644) OX=1420915 GN=V502_00520 PE=4 SV=1
mRNA_9662	scaffold_62	45189	46176	1718	+	mRNA_9662	-	-	UP		-	-	-
mRNA_9661	scaffold_62	43658	44641	1748	-	mRNA_9661	-	UP	UP		-	-	-
mRNA_9660	scaffold_62	42543	43379	1558	+	mRNA_9660	-	UP	UP		-	-	-
mRNA_9667	scaffold_62	52973	55459	4434	-	mRNA_9667	-	DOWN	DOWN	ubiquitin binding protein	[GO:0010008:endosome membrane][GO:0046872:metal ion binding][GO:0006886:intracellular protein transport]	[ko04144:Endocytosis][ko04145:Phagosome]	-
mRNA_3673	scaffold_15	292597	297562	7402	-	mRNA_3673	-	UP	UP	hypothetical protein	-	-	-
mRNA_9665	scaffold_62	50052	51406	2538	-	mRNA_9665	-	UP	-		-	-	-
mRNA_3671	scaffold_15	289073	290186	1944	+	mRNA_3671	-	DOWN	-	hypothetical protein	-	-	Transcription factor OS=Ganoderma sinense ZZ0214-1 OX=1077348 GN=GSI_08276 PE=4 SV=1
mRNA_603	scaffold_2	629501	631762	3840	-	mRNA_603	-	DOWN	DOWN	hypothetical protein	-	-	-
mRNA_350	scaffold_2	21726	22917	1800	-	mRNA_350	-	UP	-	hypothetical protein	[GO:0070847:core mediator complex][GO:0016592:mediator complex][GO:0003712:transcription coregulator activity][GO:0006357:regulation of transcription by RNA polymerase II][GO:0051123:RNA polymerase II preinitiation complex assembly]	-	Mediator of RNA polymerase II transcription subunit 6 OS=Saccharomyces cerevisiae (strain ATCC 204508 / S288c) OX=559292 GN=MED6 PE=1 SV=1
mRNA_5225	scaffold_24	98213	98983	1542	-	mRNA_5225	-	-	UP		-	-	-
mRNA_3227	scaffold_13	159028	159525	768	+	mRNA_3227	DOWN	DOWN	-	hypothetical protein	[GO:0005634:nucleus][GO:0046872:metal ion binding][GO:0003676:nucleic acid binding][GO:0009405:pathogenesis][GO:0006355:regulation of transcription, DNA-templated]	-	C2h2 transcription factor OS=Moniliophthora roreri (strain MCA 2997) OX=1381753 GN=Moror_17230 PE=4 SV=1
mRNA_3226	scaffold_13	156550	157956	2472	+	mRNA_3226	DOWN	DOWN	-		-	-	-
mRNA_2671	scaffold_10	398641	400076	2634	+	mRNA_2671	-	UP	UP	hypothetical protein	-	-	-
mRNA_2672	scaffold_10	400286	401260	1752	-	mRNA_2672	-	UP	UP	hypothetical protein	-	-	-
mRNA_2674	scaffold_10	406961	407749	1236	-	mRNA_2674	-	DOWN	DOWN	hypothetical protein	-	-	-
mRNA_2676	scaffold_10	410813	411843	1950	+	mRNA_2676	-	UP	-	P-loop containing nucleoside triphosphate hydrolase protein	-	-	-
mRNA_6303	scaffold_30	346581	347905	2290	+	mRNA_6303	-	UP	UP	hypothetical protein	-	-	-
mRNA_2866	scaffold_11	355402	357718	4410	-	mRNA_2866	-	UP	UP	glycoside hydrolase family 89 protein	-	[ko00531:Glycosaminoglycan degradation][ko04142:Lysosome]	-
mRNA_7957	scaffold_44	133014	142203	15498	-	mRNA_7957	-	DOWN	-	hypothetical protein	[GO:0005829:cytosol][GO:0032991:protein-containing complex][GO:0030295:protein kinase activator activity][GO:0019901:protein kinase binding][GO:0043022:ribosome binding][GO:0034198:cellular response to amino acid starvation][GO:0072755:cellular response to benomyl][GO:0070301:cellular response to hydrogen peroxide][GO:1990451:cellular stress response to acidic pH][GO:1990625:negative regulation o…	-	Transcription factor OS=Podospora comata OX=48703 GN=PODCO_400640 PE=4 SV=1
mRNA_7956	scaffold_44	132124	132579	690	-	mRNA_7956	-	UP	UP	hypothetical protein	-	-	-
mRNA_7954	scaffold_44	128122	129441	2318	+	mRNA_7954	-	DOWN	DOWN		-	-	-
mRNA_7953	scaffold_44	124895	126813	3432	+	mRNA_7953	-	UP	-	hypothetical protein	[GO:0005658:alpha DNA polymerase:primase complex][GO:0005737:cytoplasm][GO:0000790:nuclear chromatin][GO:0005634:nucleus][GO:0003896:DNA primase activity][GO:0046872:metal ion binding][GO:0003697:single-stranded DNA binding][GO:0006269:DNA replication, synthesis of RNA primer][GO:1902981:synthesis of RNA primer involved in mitotic DNA replication]	[ko00230:Purine metabolism][ko00240:Pyrimidine metabolism][ko03030:DNA replication]	DNA primase OS=Wallemia ichthyophaga OX=245174 GN=E3P90_00133 PE=3 SV=1
mRNA_7951	scaffold_44	119302	120173	1482	+	mRNA_7951	UP	-	-		-	-	-
mRNA_2208	scaffold_8	327627	329461	3024	+	mRNA_2208	-	-	UP	acid protease	-	-	-
mRNA_2209	scaffold_8	331187	332290	2154	-	mRNA_2209	-	-	UP	hypothetical protein	-	-	-
mRNA_2200	scaffold_8	306887	307772	1656	-	mRNA_2200	-	UP	UP		-	-	-
mRNA_2201	scaffold_8	307773	310532	5072	-	mRNA_2201	-	UP	-		-	-	-
mRNA_2202	scaffold_8	311283	313411	2930	-	mRNA_2202	-	DOWN	DOWN	aquaporin	[GO:0071944:cell periphery][GO:0016021:integral component of membrane][GO:0005886:plasma membrane][GO:0015254:glycerol channel activity][GO:0055085:transmembrane transport]	-	Zn(2)-C6 fungal-type domain-containing protein OS=Aspergillus ochraceoroseus OX=138278 GN=AOCH_007208 PE=4 SV=1
mRNA_2203	scaffold_8	313886	315007	1606	+	mRNA_2203	DOWN	-	UP		-	-	-
mRNA_5925	scaffold_28	143047	144361	1788	+	mRNA_5925	-	DOWN	-	ATP synthase F1 gamma	[GO:0000275:mitochondrial proton-transporting ATP synthase complex, catalytic core F(1)][GO:0046933:proton-transporting ATP synthase activity, rotational mechanism][GO:0006754:ATP biosynthetic process][GO:0015986:ATP synthesis coupled proton transport]	[ko00190:Oxidative phosphorylation]	-
mRNA_5927	scaffold_28	149598	150434	1674	-	mRNA_5927	-	UP	-		-	-	-
mRNA_4423	scaffold_19	274958	275917	1440	-	mRNA_4423	UP	UP	DOWN	hypothetical protein	-	-	Zn(2)-C6 fungal-type domain-containing protein OS=Phialemoniopsis curvata OX=1093900 GN=E0L32_005213 PE=4 SV=1
mRNA_97	scaffold_1	273834	275285	2112	+	mRNA_97	-	UP	UP	hypothetical protein	-	-	-
mRNA_1297	scaffold_4	718757	719878	1274	-	mRNA_1297	DOWN	-	-	60S ribosomal protein L31	[GO:0022625:cytosolic large ribosomal subunit][GO:0003735:structural constituent of ribosome][GO:0002181:cytoplasmic translation][GO:0006450:regulation of translational fidelity]	[ko03010:Ribosome]	-
mRNA_99	scaffold_1	278425	279061	1032	-	mRNA_99	-	UP	UP		-	-	-
mRNA_4660	scaffold_20	407850	409672	3142	+	mRNA_4660	DOWN	DOWN	-	hypothetical protein	-	-	-
mRNA_4420	scaffold_19	268330	269968	2652	+	mRNA_4420	-	DOWN	DOWN	hypothetical protein	[GO:0010008:endosome membrane][GO:0006886:intracellular protein transport]	[ko04144:Endocytosis][ko04630:Jak-STAT signaling pathway]	-
mRNA_12403	scaffold_117	49302	49931	1260	+	mRNA_12403	-	UP	UP		-	-	-
mRNA_12400	scaffold_117	41323	42415	2064	+	mRNA_12400	-	UP	-		-	-	-
mRNA_7648	scaffold_41	268026	268969	1794	+	mRNA_7648	DOWN	DOWN	-		-	-	-
mRNA_11275	scaffold_88	15090	15935	1692	-	mRNA_11275	-	UP	UP		-	-	-
mRNA_11276	scaffold_88	15936	17890	3130	-	mRNA_11276	-	-	DOWN	hypothetical protein	-	-	Fungal_trans domain-containing protein (Fragment) OS=Chaetothyriales sp. CBS 135597 OX=2249420 GN=DV738_g2296 PE=4 SV=1
mRNA_11277	scaffold_88	18419	21508	4290	+	mRNA_11277	-	DOWN	-	MATE efflux family protein	[GO:0000329:fungal-type vacuole membrane][GO:0016021:integral component of membrane][GO:0016020:membrane][GO:0015297:antiporter activity][GO:0022857:transmembrane transporter activity][GO:0042910:xenobiotic transmembrane transporter activity][GO:0055085:transmembrane transport]	-	-
mRNA_8329	scaffold_47	251956	252666	984	+	mRNA_8329	-	DOWN	DOWN	hypothetical protein	[GO:0005737:cytoplasm][GO:0031314:extrinsic component of mitochondrial inner membrane][GO:0031315:extrinsic component of mitochondrial outer membrane][GO:0005634:nucleus][GO:0004602:glutathione peroxidase activity][GO:0004601:peroxidase activity][GO:0051920:peroxiredoxin activity][GO:0047066:phospholipid-hydroperoxide glutathione peroxidase activity][GO:0034599:cellular response to oxidative stre…	[ko00480:Glutathione metabolism][ko00590:Arachidonic acid metabolism]	Glutathione peroxidase-like peroxiredoxin 2 OS=Saccharomyces cerevisiae (strain ATCC 204508 / S288c) OX=559292 GN=GPX2 PE=1 SV=1
mRNA_11271	scaffold_88	1489	3103	3230	+	mRNA_11271	-	DOWN	DOWN		-	-	-
mRNA_11272	scaffold_88	6202	7669	2826	+	mRNA_11272	-	DOWN	-	hypothetical protein	-	-	-
mRNA_11278	scaffold_88	21945	22290	606	-	mRNA_11278	-	UP	UP		-	-	-
mRNA_8322	scaffold_47	243314	244178	1730	+	mRNA_8322	-	UP	UP		-	-	-
mRNA_1133	scaffold_4	316860	321376	6528	+	mRNA_1133	-	DOWN	DOWN	hypothetical protein	-	-	HisKA OS=Saitozyma podzolica OX=1890683 GN=CNHHK7_1 PE=4 SV=1
mRNA_4320	scaffold_18	478842	479155	510	-	mRNA_4320	DOWN	DOWN	DOWN	hypothetical protein	-	-	Zn(2)-C6 fungal-type domain-containing protein OS=Sparassis crispa OX=139825 GN=SCP_1402320 PE=4 SV=1
mRNA_4451	scaffold_19	343478	343920	612	+	mRNA_4451	DOWN	-	-	hypothetical protein	[GO:0022625:cytosolic large ribosomal subunit][GO:0030687:preribosome, large subunit precursor][GO:0046872:metal ion binding][GO:0019843:rRNA binding][GO:0003735:structural constituent of ribosome][GO:0000448:cleavage in ITS2 between 5.8S rRNA and LSU-rRNA of tricistronic rRNA transcript (SSU-rRNA, 5.8S rRNA, LSU-rRNA)][GO:0002181:cytoplasmic translation]	[ko03010:Ribosome]	-
mRNA_4322	scaffold_18	484499	485269	1438	+	mRNA_4322	UP	-	DOWN		-	-	-
mRNA_4325	scaffold_18	489309	491140	3214	-	mRNA_4325	UP	-	-	hypothetical protein	[GO:0009986:cell surface][GO:0005618:cell wall][GO:0005576:extracellular region][GO:1903561:extracellular vesicle][GO:0050839:cell adhesion molecule binding][GO:0004338:glucan exo-1,3-beta-glucosidase activity][GO:0016740:transferase activity][GO:0031589:cell-substrate adhesion][GO:0006073:cellular glucan metabolic process][GO:0031505:fungal-type cell wall organization][GO:0009405:pathogenesis][G…	-	-
mRNA_4456	scaffold_19	352121	353379	1650	-	mRNA_4456	UP	-	DOWN	UBC-like protein	[GO:0005789:endoplasmic reticulum membrane][GO:0016021:integral component of membrane][GO:0005524:ATP binding][GO:0004842:ubiquitin-protein transferase activity][GO:0006513:protein monoubiquitination][GO:0000209:protein polyubiquitination][GO:0030433:ubiquitin-dependent ERAD pathway]	[ko04120:Ubiquitin mediated proteolysis][ko04141:Protein processing in endoplasmic reticulum]	UBIQUITIN_CONJUGAT_2 domain-containing protein OS=Mitosporidium daphniae OX=1485682 GN=DI09_7p240 PE=4 SV=1
mRNA_4455	scaffold_19	350971	351792	1398	+	mRNA_4455	-	UP	UP	thymidylate kinase	[GO:0005737:cytoplasm][GO:0005829:cytosol][GO:0005634:nucleus][GO:0005524:ATP binding][GO:0004550:nucleoside diphosphate kinase activity][GO:0004798:thymidylate kinase activity][GO:0009041:uridylate kinase activity][GO:0006233:dTDP biosynthetic process][GO:0006235:dTTP biosynthetic process][GO:0006227:dUDP biosynthetic process]	[ko00240:Pyrimidine metabolism]	Fungal specific transcription factor domain family protein OS=Aspergillus niger OX=5061 GN=ATCC64974_8470 PE=3 SV=1
mRNA_4326	scaffold_19	1139	365	2150	-	mRNA_4326	-	UP	UP		-	-	-
mRNA_4329	scaffold_19	10071	9413	7504	+	mRNA_4329	-	-	DOWN	ARM repeat-containing protein	[GO:0005737:cytoplasm][GO:0005829:cytosol][GO:0005635:nuclear envelope][GO:0034399:nuclear periphery][GO:0005634:nucleus][GO:0061608:nuclear import signal receptor activity][GO:0008139:nuclear localization sequence binding][GO:0008536:Ran GTPase binding][GO:0006606:protein import into nucleus]	-	Fungal specific transcription factor domain family protein OS=Aspergillus niger OX=5061 GN=CAN33_0030680 PE=4 SV=1
mRNA_4328	scaffold_19	4903	6198	2592	-	mRNA_4328	-	-	DOWN		-	-	-
mRNA_1139	scaffold_4	337173	338125	1906	-	mRNA_1139	-	UP	-		-	-	-
mRNA_1138	scaffold_4	335604	336751	1926	+	mRNA_1138	-	UP	UP	terpenoid synthase	[GO:0000287:magnesium ion binding][GO:0010333:terpene synthase activity]	-	-
mRNA_11188	scaffold_86	81659	84144	4304	-	mRNA_11188	-	DOWN	DOWN	acid protease	[GO:0031225:anchored component of membrane][GO:0005886:plasma membrane][GO:0004190:aspartic-type endopeptidase activity][GO:0009405:pathogenesis][GO:0030163:protein catabolic process][GO:0006508:proteolysis]	-	Peptidase A1 domain-containing protein OS=Bondarzewia mesenterica OX=1095465 GN=EW146_g5492 PE=3 SV=1
mRNA_11189	scaffold_86	84750	85329	858	-	mRNA_11189	UP	UP	-	histone 3	[GO:0000786:nucleosome][GO:0005634:nucleus][GO:0003677:DNA binding][GO:0046982:protein heterodimerization activity]	-	Histone H3 OS=Saccharomyces cerevisiae (strain ATCC 204508 / S288c) OX=559292 GN=HHT1 PE=1 SV=2
mRNA_11186	scaffold_86	76601	77885	2218	+	mRNA_11186	UP	-	-	hypothetical protein	[GO:0005619:ascospore wall][GO:0009277:fungal-type cell wall][GO:0004553:hydrolase activity, hydrolyzing O-glycosyl compounds][GO:0016757:transferase activity, transferring glycosyl groups][GO:0030476:ascospore wall assembly][GO:0005975:carbohydrate metabolic process][GO:0006037:cell wall chitin metabolic process][GO:0031505:fungal-type cell wall organization]	-	-
mRNA_6780	scaffold_34	191160	192769	2874	+	mRNA_6780	-	UP	UP		-	-	-
mRNA_6787	scaffold_34	205753	207540	3354	+	mRNA_6787	-	UP	-	hypothetical protein	[GO:0000139:Golgi membrane][GO:0016021:integral component of membrane][GO:0004382:guanosine-diphosphatase activity][GO:0006486:protein glycosylation]	-	-
mRNA_6786	scaffold_34	202824	204293	2814	+	mRNA_6786	-	DOWN	-	hypothetical protein	-	-	BZIP domain-containing protein OS=Sparassis crispa OX=139825 GN=SCP_0502880 PE=4 SV=1
mRNA_11986	scaffold_104	38177	39014	1194	-	mRNA_11986	DOWN	DOWN	-	hypothetical protein	[GO:0005783:endoplasmic reticulum][GO:0030176:integral component of endoplasmic reticulum membrane][GO:0102672:fatty acid alpha-oxygenase activity][GO:0046521:sphingoid catabolic process]	-	-
mRNA_11985	scaffold_104	35498	37654	2364	-	mRNA_11985	-	DOWN	DOWN	hypothetical protein	[GO:0016021:integral component of membrane][GO:0020037:heme binding][GO:0005506:iron ion binding][GO:0004497:monooxygenase activity][GO:0016705:oxidoreductase activity, acting on paired donors, with incorporation or reduction of molecular oxygen]	-	Uncharacterized protein OS=Pseudogymnoascus sp. VKM F-3808 OX=1391699 GN=O988_05333 PE=4 SV=1
mRNA_11980	scaffold_104	17628	19268	2646	-	mRNA_11980	-	UP	UP	hypothetical protein	[GO:0005829:cytosol][GO:0005634:nucleus][GO:0046872:metal ion binding][GO:0003723:RNA binding][GO:0043829:tRNA-specific adenosine-37 deaminase activity][GO:0006400:tRNA modification][GO:0002100:tRNA wobble adenosine to inosine editing]	-	-
mRNA_11981	scaffold_104	19847	21204	2026	-	mRNA_11981	-	-	UP	hypothetical protein	-	-	-
mRNA_11988	scaffold_104	40897	43187	3834	+	mRNA_11988	-	UP	UP	hypothetical protein	-	-	-
mRNA_10052	scaffold_68	15287	16099	1506	+	mRNA_10052	-	UP	UP		-	-	-
mRNA_10054	scaffold_68	19894	23529	4878	-	mRNA_10054	-	DOWN	-	hypothetical protein	[GO:0005623:cell][GO:0016021:integral component of membrane][GO:0005886:plasma membrane][GO:0015385:sodium:proton antiporter activity][GO:0030007:cellular potassium ion homeostasis][GO:0036376:sodium ion export across plasma membrane]	-	-
mRNA_10584	scaffold_75	146916	150927	3346	+	mRNA_10584	-	DOWN	DOWN	UEV-domain-containing protein	-	[ko04144:Endocytosis]	-
mRNA_10583	scaffold_75	146056	146802	1386	-	mRNA_10583	DOWN	DOWN	DOWN		-	-	-
mRNA_10582	scaffold_75	144158	146005	3366	-	mRNA_10582	-	DOWN	DOWN	hypothetical protein	-	-	TEA domain-containing protein OS=Sparassis crispa OX=139825 GN=SCP_0406070 PE=4 SV=1
mRNA_9326	scaffold_58	116217	118866	2088	+	mRNA_9326	DOWN	DOWN	DOWN		-	-	-
mRNA_9327	scaffold_58	119515	122415	2762	-	mRNA_9327	-	DOWN	DOWN	hypothetical protein	-	-	-
mRNA_9325	scaffold_58	108696	113392	8602	-	mRNA_9325	DOWN	DOWN	DOWN	calcium-translocating P-type ATPase	[GO:0005623:cell][GO:0071627:integral component of fungal-type vacuolar membrane][GO:0005524:ATP binding][GO:0005509:calcium ion binding][GO:0005388:calcium-transporting ATPase activity][GO:0070588:calcium ion transmembrane transport][GO:0006874:cellular calcium ion homeostasis]	-	Calcium-transporting ATPase OS=Valsa mali var. pyri OX=694573 GN=PMC2 PE=2 SV=1
mRNA_9322	scaffold_58	103289	105075	2838	-	mRNA_9322	-	-	DOWN	hypothetical protein	-	-	-
mRNA_7787	scaffold_42	295799	296081	432	-	mRNA_7787	-	-	UP		-	-	-
mRNA_9320	scaffold_58	100415	101409	1794	-	mRNA_9320	-	UP	UP		-	-	-
mRNA_2442	scaffold_9	318246	320296	3954	+	mRNA_2442	UP	-	-	hypothetical protein	-	-	-
mRNA_5323	scaffold_24	330844	332400	2112	-	mRNA_5323	-	DOWN	-	Scramblase-domain-containing protein	[GO:0005739:mitochondrion][GO:0017128:phospholipid scramblase activity][GO:0017121:plasma membrane phospholipid scrambling]	-	-
mRNA_5492	scaffold_25	288015	290860	5040	+	mRNA_5492	-	DOWN	DOWN	hypothetical protein	[GO:0005737:cytoplasm][GO:0005829:cytosol][GO:0005769:early endosome][GO:0005770:late endosome][GO:0030674:protein binding, bridging][GO:0031625:ubiquitin protein ligase binding][GO:2000397:positive regulation of ubiquitin-dependent endocytosis][GO:0032386:regulation of intracellular transport][GO:0070086:ubiquitin-dependent endocytosis]	-	-
mRNA_5326	scaffold_24	337293	338129	1206	-	mRNA_5326	-	UP	UP	hypothetical protein	[GO:0004424:imidazoleglycerol-phosphate dehydratase activity][GO:0000105:histidine biosynthetic process]	[ko00340:Histidine metabolism]	-
mRNA_5327	scaffold_24	338236	339852	2698	-	mRNA_5327	-	UP	-	glycosyltransferase family 58 protein	[GO:0030176:integral component of endoplasmic reticulum membrane][GO:0052925:dol-P-Man:Man(5)GlcNAc(2)-PP-Dol alpha-1,3-mannosyltransferase activity][GO:0006486:protein glycosylation]	[ko00510:N-Glycan biosynthesis][ko00513:Various types of N-glycan biosynthesis]	Dol-P-Man:Man(5)GlcNAc(2)-PP-Dol alpha-1,3-mannosyltransferase OS=Tortispora caseinolytica NRRL Y-17796 OX=767744 GN=CANCADRAFT_45736 PE=4 SV=1
mRNA_5324	scaffold_24	332536	334297	3312	+	mRNA_5324	-	DOWN	DOWN	hypothetical protein	[GO:0005783:endoplasmic reticulum][GO:0031314:extrinsic component of mitochondrial inner membrane][GO:0005759:mitochondrial matrix][GO:0045182:translation regulator activity][GO:0006397:mRNA processing][GO:0070131:positive regulation of mitochondrial translation][GO:0008380:RNA splicing]	-	-
mRNA_5497	scaffold_25	297398	300218	4692	-	mRNA_5497	-	DOWN	DOWN	heat shock protein 70	[GO:0005737:cytoplasm][GO:0005739:mitochondrion][GO:0005524:ATP binding][GO:0016887:ATPase activity][GO:0042623:ATPase activity, coupled][GO:0031072:heat shock protein binding][GO:0051787:misfolded protein binding][GO:0044183:protein folding chaperone][GO:0051082:unfolded protein binding][GO:0034605:cellular response to heat][GO:0071470:cellular response to osmotic stress][GO:0034620:cellular res…	[ko03018:RNA degradation]	-
mRNA_8817	scaffold_52	251209	252281	1328	+	mRNA_8817	-	DOWN	DOWN		-	-	-
mRNA_8816	scaffold_52	248454	250730	3942	-	mRNA_8816	-	-	DOWN	hypothetical protein	-	-	Uncharacterized protein OS=Purpureocillium lilacinum OX=33203 GN=PCL_04383 PE=4 SV=1
mRNA_8815	scaffold_52	245220	248259	4112	+	mRNA_8815	-	DOWN	DOWN	hypothetical protein	-	-	-
mRNA_8814	scaffold_52	244474	244854	762	-	mRNA_8814	-	DOWN	DOWN		-	-	-
mRNA_8812	scaffold_52	241250	241901	1064	+	mRNA_8812	-	UP	-		-	-	-
mRNA_8810	scaffold_52	236076	236661	1172	+	mRNA_8810	DOWN	-	UP		-	-	-
mRNA_10639	scaffold_76	138690	139825	1590	-	mRNA_10639	-	DOWN	DOWN	hypothetical protein	[GO:0005829:cytosol][GO:0003723:RNA binding]	-	-
mRNA_10638	scaffold_76	136244	138430	4104	-	mRNA_10638	-	UP	UP	hypothetical protein	-	-	-
mRNA_10633	scaffold_76	121183	125729	7872	-	mRNA_10633	-	DOWN	-	hypothetical protein	[GO:0032153:cell division site][GO:0005737:cytoplasm][GO:0044732:mitotic spindle pole body][GO:0005634:nucleus][GO:0061499:outer plaque of mitotic spindle pole body][GO:0060090:molecular adaptor activity][GO:0034613:cellular protein localization][GO:0140278:mitotic division septum assembly][GO:1902412:regulation of mitotic cytokinesis][GO:0031028:septation initiation signaling]	[ko04392:Hippo signaling pathway -multiple species]	-
mRNA_10632	scaffold_76	119312	121058	1908	-	mRNA_10632	DOWN	DOWN	-	hypothetical protein	-	[ko04392:Hippo signaling pathway -multiple species]	-
mRNA_10631	scaffold_76	118055	118823	1538	+	mRNA_10631	-	DOWN	DOWN		-	-	-
mRNA_10630	scaffold_76	116083	118000	3720	-	mRNA_10630	-	DOWN	DOWN	hypothetical protein	-	-	Transcription factor OS=Ganoderma sinense ZZ0214-1 OX=1077348 GN=GSI_03023 PE=4 SV=1
mRNA_7430	scaffold_39	276154	282804	11184	-	mRNA_7430	-	DOWN	DOWN	hypothetical protein	[GO:0005829:cytosol][GO:0005634:nucleus][GO:1990112:RQC complex][GO:0043023:ribosomal large subunit binding][GO:0061630:ubiquitin protein ligase activity][GO:0008270:zinc ion binding][GO:0043161:proteasome-mediated ubiquitin-dependent protein catabolic process][GO:0070647:protein modification by small protein conjugation or removal][GO:0072344:rescue of stalled ribosome][GO:1990116:ribosome-assoc…	-	-
mRNA_9495	scaffold_60	79233	79837	672	+	mRNA_9495	-	DOWN	DOWN		-	-	-
mRNA_9497	scaffold_60	84485	85076	840	-	mRNA_9497	DOWN	DOWN	-	hypothetical protein	-	-	-
mRNA_9491	scaffold_60	69383	70365	1410	+	mRNA_9491	DOWN	DOWN	-		-	-	-
mRNA_9492	scaffold_60	71345	73517	4128	-	mRNA_9492	DOWN	DOWN	-	hypothetical protein	-	-	Zn(2)-C6 fungal-type domain-containing protein OS=Sparassis crispa OX=139825 GN=SCP_1203560 PE=4 SV=1
mRNA_7437	scaffold_39	302259	305422	5180	-	mRNA_7437	-	UP	-	hypothetical protein	-	-	-
mRNA_7439	scaffold_39	307691	308528	1194	+	mRNA_7439	-	UP	UP	hypothetical protein	-	-	-
mRNA_9498	scaffold_60	85696	86638	1434	+	mRNA_9498	DOWN	DOWN	-	hypothetical protein	-	-	-
mRNA_9499	scaffold_60	87651	88465	1200	+	mRNA_9499	-	UP	UP	hypothetical protein	-	-	-
mRNA_847	scaffold_3	401492	402926	2226	-	mRNA_847	-	DOWN	-	hypothetical protein	[GO:0005967:mitochondrial pyruvate dehydrogenase complex][GO:0005739:mitochondrion][GO:0004739:pyruvate dehydrogenase (acetyl-transferring) activity][GO:0006086:acetyl-CoA biosynthetic process from pyruvate][GO:0006096:glycolytic process]	[ko00010:Glycolysis / Gluconeogenesis][ko00020:Citrate cycle (TCA cycle)][ko00620:Pyruvate metabolism][ko04066:HIF-1 signaling pathway]	Zn(2)-C6 fungal-type domain-containing protein OS=Fusarium poae OX=36050 GN=FPOA_12459 PE=4 SV=1
mRNA_662	scaffold_2	777390	781095	6000	+	mRNA_662	DOWN	-	-	hypothetical protein	[GO:0005960:glycine cleavage complex][GO:0005759:mitochondrial matrix][GO:0005739:mitochondrion][GO:0016594:glycine binding][GO:0004375:glycine dehydrogenase (decarboxylating) activity][GO:0030170:pyridoxal phosphate binding][GO:0019464:glycine decarboxylation via glycine cleavage system]	[ko00260:Glycine, serine and threonine metabolism][ko00630:Glyoxylate and dicarboxylate metabolism]	-
mRNA_843	scaffold_3	390407	392352	2822	-	mRNA_843	-	UP	UP	hypothetical protein	-	-	-
mRNA_5146	scaffold_23	329226	331927	4944	-	mRNA_5146	UP	UP	-	hypothetical protein	-	-	Predicted protein OS=Postia placenta (strain ATCC 44394 / Madison 698-R) OX=561896 GN=POSPLDRAFT_91188 PE=4 SV=1
mRNA_5144	scaffold_23	325577	326254	1356	+	mRNA_5144	DOWN	DOWN	-		-	-	-
mRNA_5145	scaffold_23	326822	327284	926	-	mRNA_5145	DOWN	DOWN	-		-	-	-
mRNA_5143	scaffold_23	324123	325080	1576	-	mRNA_5143	-	UP	UP		-	-	-
mRNA_5141	scaffold_23	318253	320548	2646	+	mRNA_5141	-	UP	UP		-	-	-
mRNA_5149	scaffold_23	347409	348332	1504	-	mRNA_5149	-	-	UP		-	-	-
mRNA_12188	scaffold_110	15487	16769	2566	+	mRNA_12188	-	DOWN	DOWN	hypothetical protein	-	-	Transcription factor OS=Ganoderma sinense ZZ0214-1 OX=1077348 GN=GSI_02223 PE=4 SV=1
mRNA_12184	scaffold_110	7006	9121	3450	+	mRNA_12184	-	UP	UP	hypothetical protein	-	-	Uncharacterized protein OS=Sparassis crispa OX=139825 GN=SCP_1201510 PE=4 SV=1
mRNA_12182	scaffold_109	88922	89322	690	-	mRNA_12182	-	DOWN	-	major facilitator superfamily	-	-	MFS domain-containing protein OS=Purpureocillium lilacinum OX=33203 GN=PCL_01463 PE=3 SV=1
mRNA_12180	scaffold_109	83601	85787	4008	+	mRNA_12180	-	UP	UP	hypothetical protein	-	-	-
mRNA_3797	scaffold_16	71016	74307	5886	-	mRNA_3797	-	DOWN	DOWN	hypothetical protein	[GO:0005634:nucleus][GO:0003677:DNA binding][GO:0008270:zinc ion binding][GO:0006351:transcription, DNA-templated]	-	Zn(2)-C6 fungal-type domain-containing protein OS=Sparassis crispa OX=139825 GN=SCP_0204590 PE=4 SV=1
mRNA_3790	scaffold_16	49806	50198	786	+	mRNA_3790	-	DOWN	DOWN	hypothetical protein	-	-	-
mRNA_3798	scaffold_16	75281	76447	2234	-	mRNA_3798	-	DOWN	-	hypothetical protein	-	[ko03010:Ribosome]	-
mRNA_12361	scaffold_116	21964	25779	5634	+	mRNA_12361	-	DOWN	DOWN	hypothetical protein	[GO:0005623:cell][GO:0034707:chloride channel complex][GO:0005769:early endosome][GO:0005783:endoplasmic reticulum][GO:0005768:endosome][GO:0000324:fungal-type vacuole][GO:0005794:Golgi apparatus][GO:0005887:integral component of plasma membrane][GO:0005886:plasma membrane][GO:0031404:chloride ion binding][GO:0015299:solute:proton antiporter activity][GO:0005247:voltage-gated chloride channel act…	-	Chloride channel protein 3 OS=Pyrenophora tritici-repentis OX=45151 GN=A1F97_01302 PE=4 SV=1
mRNA_12360	scaffold_116	20363	21519	2238	-	mRNA_12360	-	DOWN	DOWN	hypothetical protein	-	-	BZIP domain-containing protein OS=Sparassis crispa OX=139825 GN=SCP_0303160 PE=4 SV=1
mRNA_3553	scaffold_14	519194	522212	5598	+	mRNA_3553	-	UP	-	hypothetical protein	-	-	-
mRNA_12368	scaffold_116	35223	37556	4002	-	mRNA_12368	-	UP	UP		-	-	-
mRNA_6140	scaffold_29	336308	337715	2816	-	mRNA_6140	UP	UP	-		-	-	-
mRNA_3424	scaffold_14	129509	132180	3682	-	mRNA_3424	-	DOWN	DOWN	DAHP synthetase	[GO:0003849:3-deoxy-7-phosphoheptulonate synthase activity][GO:0009073:aromatic amino acid family biosynthetic process][GO:0009423:chorismate biosynthetic process]	[ko00400:Phenylalanine, tyrosine and tryptophan biosynthesis][ko02024:Quorum sensing]	Multifunctional fusion protein OS=Zymoseptoria tritici ST99CH_1A5 OX=1276529 GN=ZT1A5_G959 PE=3 SV=1
mRNA_1498	scaffold_5	498816	500537	3336	+	mRNA_1498	-	UP	UP	hypothetical protein	-	-	-
mRNA_1499	scaffold_5	501101	502664	2402	-	mRNA_1499	DOWN	DOWN	-	SRR1-domain-containing protein	-	-	-
mRNA_1495	scaffold_5	490698	492038	2120	+	mRNA_1495	UP	-	-		-	-	-
mRNA_1497	scaffold_5	495392	498697	5418	+	mRNA_1497	-	DOWN	DOWN	protein prenylyltransferase	[GO:0005680:anaphase-promoting complex][GO:0032153:cell division site][GO:0005634:nucleus][GO:0003677:DNA binding][GO:0051301:cell division][GO:0071851:mitotic G1 cell cycle arrest in response to nitrogen starvation][GO:0000070:mitotic sister chromatid segregation][GO:0045842:positive regulation of mitotic metaphase/anaphase transition]	[ko04110:Cell cycle][ko04114:Oocyte meiosis][ko04120:Ubiquitin mediated proteolysis]	-
mRNA_1490	scaffold_5	480766	482998	3036	-	mRNA_1490	-	DOWN	DOWN	hypothetical protein	-	-	-
mRNA_1491	scaffold_5	483172	484349	1650	-	mRNA_1491	-	-	DOWN		-	-	-
mRNA_1492	scaffold_5	484451	487366	4904	-	mRNA_1492	-	UP	-	hypothetical protein	[GO:0005623:cell][GO:0000775:chromosome, centromeric region][GO:0000778:condensed nuclear chromosome kinetochore][GO:0000942:condensed nuclear chromosome outer kinetochore][GO:0031262:Ndc80 complex][GO:0031617:NMS complex][GO:0060090:molecular adaptor activity][GO:0051315:attachment of mitotic spindle microtubules to kinetochore][GO:0051455:attachment of spindle microtubules to kinetochore involv…	-	-
mRNA_7898	scaffold_43	252777	253337	498	+	mRNA_7898	DOWN	DOWN	DOWN	hypothetical protein	-	-	-
mRNA_7899	scaffold_43	254007	255035	1818	-	mRNA_7899	DOWN	DOWN	-	hypothetical protein	-	-	-
mRNA_7896	scaffold_43	245710	248737	4038	-	mRNA_7896	-	DOWN	DOWN	hypothetical protein	[GO:0005783:endoplasmic reticulum][GO:0016021:integral component of membrane][GO:0022857:transmembrane transporter activity]	-	BQ5605_C013g07388 protein OS=Microbotryum silenes-dioicae OX=796604 GN=BQ5605_C013g07388 PE=4 SV=1
mRNA_7894	scaffold_43	243609	244644	1848	-	mRNA_7894	-	UP	-		-	-	-
mRNA_7892	scaffold_43	237659	239841	3966	-	mRNA_7892	-	-	UP	hypothetical protein	-	-	-
mRNA_7893	scaffold_43	241104	242329	2242	-	mRNA_7893	UP	UP	-	hypothetical protein	-	-	-
mRNA_12876	scaffold_141	10146	9819	1678	+	mRNA_12876	-	UP	UP		-	-	-
mRNA_12875	scaffold_141	7762	8853	1362	-	mRNA_12875	-	UP	UP		-	-	-
mRNA_6202	scaffold_30	90971	91796	1410	-	mRNA_6202	-	UP	UP	hypothetical protein	-	-	-
mRNA_6208	scaffold_30	107488	109252	2856	-	mRNA_6208	DOWN	DOWN	-	hypothetical protein	[GO:0016491:oxidoreductase activity][GO:0016740:transferase activity]	-	-
mRNA_210	scaffold_1	560736	562471	2808	-	mRNA_210	-	UP	-	hypothetical protein	-	[ko00230:Purine metabolism]	-
mRNA_7238	scaffold_38	105211	108183	4716	+	mRNA_7238	-	DOWN	DOWN	aconitate hydratase	[GO:0005829:cytosol][GO:0042645:mitochondrial nucleoid][GO:0005739:mitochondrion][GO:0051539:4 iron, 4 sulfur cluster binding][GO:0003994:aconitate hydratase activity][GO:0047780:citrate dehydratase activity][GO:0003690:double-stranded DNA binding][GO:0046872:metal ion binding][GO:0003697:single-stranded DNA binding][GO:0019878:lysine biosynthetic process via aminoadipic acid][GO:0000002:mitochon…	[ko00020:Citrate cycle (TCA cycle)][ko00630:Glyoxylate and dicarboxylate metabolism][ko00720:Carbon fixation pathways in prokaryotes]	MFS domain-containing protein OS=Penicillium nalgiovense OX=60175 GN=PENNAL_c0020G04260 PE=3 SV=1
mRNA_7233	scaffold_38	91635	93952	4530	-	mRNA_7233	-	-	UP	peptidase M20	-	-	Uncharacterized protein OS=Emericella nidulans (strain FGSC A4 / ATCC 38163 / CBS 112.46 / NRRL 194 / M139) OX=227321 GN=AN2691.2 PE=4 SV=1
mRNA_7231	scaffold_38	84404	86144	3012	-	mRNA_7231	-	UP	UP	hypothetical protein	[GO:0005634:nucleus][GO:0008168:methyltransferase activity][GO:0032259:methylation][GO:0009405:pathogenesis][GO:0030435:sporulation resulting in formation of a cellular spore]	-	Transcription factor OS=Lentinula edodes OX=5353 GN=LENED_010969 PE=4 SV=1
mRNA_7237	scaffold_38	101724	102869	1968	-	mRNA_7237	-	DOWN	DOWN	Aldo/keto reductase	[GO:0016491:oxidoreductase activity][GO:0042843:D-xylose catabolic process]	[ko00040:Pentose and glucuronate interconversions]	Zn(2)-C6 fungal-type domain-containing protein OS=Verticillium longisporum OX=100787 GN=BN1708_007056 PE=4 SV=1
mRNA_10600	scaffold_76	29813	31494	3094	+	mRNA_10600	-	UP	UP		-	-	TEA domain-containing protein OS=Dentipellis fragilis OX=205917 GN=EVG20_g9654 PE=4 SV=1
mRNA_11321	scaffold_89	131	493	504	-	mRNA_11321	DOWN	DOWN	-	hypothetical protein	-	-	-
mRNA_7400	scaffold_39	190053	191030	1314	+	mRNA_7400	-	DOWN	DOWN	hypothetical protein	-	-	-
mRNA_9131	scaffold_56	64242	68118	6536	-	mRNA_9131	-	UP	UP	hypothetical protein	-	-	-
mRNA_7156	scaffold_37	230902	232613	1746	-	mRNA_7156	DOWN	-	UP		-	-	-
mRNA_7155	scaffold_37	226897	230558	5190	+	mRNA_7155	-	UP	UP	hypothetical protein	-	-	Fungal_trans domain-containing protein OS=Aureobasidium pullulans OX=5580 GN=D6D18_04234 PE=4 SV=1
mRNA_6805	scaffold_34	244486	245486	1776	-	mRNA_6805	UP	-	DOWN	hypothetical protein	[GO:0005737:cytoplasm][GO:0005730:nucleolus][GO:0005634:nucleus][GO:0003690:double-stranded DNA binding][GO:0046872:metal ion binding][GO:0006974:cellular response to DNA damage stimulus][GO:0006260:DNA replication][GO:1902969:mitotic DNA replication]	-	C2H2-type zinc finger transcription factor OS=Phycomyces blakesleeanus (strain ATCC 8743b / DSM 1359 / FGSC 10004 / NBRC 33097 / NRRL 1555) OX=763407 GN=PHYBLDRAFT_155574 PE=4 SV=1
mRNA_7152	scaffold_37	221542	222212	972	-	mRNA_7152	-	UP	UP		-	-	-
mRNA_7151	scaffold_37	218156	220810	3714	-	mRNA_7151	-	DOWN	DOWN	hypothetical protein	[GO:0016021:integral component of membrane][GO:0015171:amino acid transmembrane transporter activity][GO:0003333:amino acid transmembrane transport]	-	Fungal_trans domain-containing protein OS=Coleophoma crateriformis OX=565419 GN=BP5796_09385 PE=4 SV=1
mRNA_7150	scaffold_37	216381	217675	2346	-	mRNA_7150	-	UP	UP	hypothetical protein	-	[ko00270:Cysteine and methionine metabolism]	-
mRNA_6802	scaffold_34	239405	240507	1842	-	mRNA_6802	-	DOWN	-	hypothetical protein	-	-	-
mRNA_7159	scaffold_37	247556	249167	1542	+	mRNA_7159	UP	-	-		-	-	-
mRNA_7158	scaffold_37	243367	246903	5724	-	mRNA_7158	UP	UP	-	hypothetical protein	[GO:0005576:extracellular region][GO:0004567:beta-mannosidase activity][GO:0000272:polysaccharide catabolic process]	[ko00511:Other glycan degradation][ko04142:Lysosome]	Zn(2)-C6 fungal-type domain-containing protein OS=Fusarium oxysporum (strain Fo5176) OX=660025 GN=FOXB_05415 PE=4 SV=1
mRNA_5271	scaffold_24	192986	193456	828	+	mRNA_5271	-	-	UP		-	-	-
mRNA_7406	scaffold_39	201831	202331	1002	+	mRNA_7406	UP	-	DOWN	hypothetical protein	-	-	-
mRNA_9864	scaffold_64	211990	213417	2096	+	mRNA_9864	DOWN	DOWN	DOWN		-	-	-
mRNA_9863	scaffold_64	208367	210191	2052	+	mRNA_9863	-	DOWN	DOWN	Aldo/keto reductase	[GO:0005829:cytosol][GO:0005634:nucleus][GO:0004033:aldo-keto reductase (NADP) activity][GO:0016491:oxidoreductase activity][GO:0050236:pyridoxine:NADP 4-dehydrogenase activity][GO:0042821:pyridoxal biosynthetic process][GO:0042820:vitamin B6 catabolic process]	[ko00750:Vitamin B6 metabolism]	Pyridoxal reductase OS=Sparassis crispa OX=139825 GN=SCP_1501900 PE=3 SV=1
mRNA_9862	scaffold_64	204363	206580	3018	-	mRNA_9862	-	UP	UP	cytochrome P450	[GO:0016021:integral component of membrane][GO:0020037:heme binding][GO:0005506:iron ion binding][GO:0004497:monooxygenase activity][GO:0016705:oxidoreductase activity, acting on paired donors, with incorporation or reduction of molecular oxygen][GO:0009405:pathogenesis]	-	Uncharacterized protein OS=Talaromyces amestolkiae OX=1196081 GN=BHQ10_003592 PE=4 SV=1
mRNA_8017	scaffold_45	1669	3855	4072	+	mRNA_8017	-	DOWN	-	hypothetical protein	-	-	-
mRNA_5320	scaffold_24	321308	322810	2344	+	mRNA_5320	-	DOWN	DOWN	chord-domain-containing protein	-	-	Transcription factor OS=Fusarium langsethiae OX=179993 GN=FLAG1_03447 PE=4 SV=1
mRNA_6523	scaffold_32	131383	132786	2694	-	mRNA_6523	UP	UP	UP		-	-	-
mRNA_11515	scaffold_93	42811	46292	3900	+	mRNA_11515	-	UP	-		-	-	-
mRNA_11046	scaffold_83	149885	151015	2064	+	mRNA_11046	UP	UP	-	hypothetical protein	-	-	Fungal specific transcription factor domain family protein OS=Aspergillus niger OX=5061 GN=ATCC64974_23930 PE=4 SV=1
mRNA_11045	scaffold_83	148711	149257	858	-	mRNA_11045	DOWN	-	UP	hypothetical protein	-	-	-
mRNA_11044	scaffold_83	148060	148373	628	+	mRNA_11044	-	DOWN	DOWN		-	-	-
mRNA_11519	scaffold_93	51954	53093	2280	-	mRNA_11519	-	-	DOWN		-	-	-
mRNA_11048	scaffold_83	152436	154203	2986	-	mRNA_11048	-	UP	UP	longevity assurance proteins LAG1/LAC1	[GO:0016021:integral component of membrane][GO:0016740:transferase activity]	[ko00600:Sphingolipid metabolism]	Basic-leucine zipper (BZIP) transcription factor OS=Penicillium camemberti FM 013 OX=1429867 GN=PCAMFM013_S002g000828 PE=4 SV=1
mRNA_10936	scaffold_82	38606	39003	606	+	mRNA_10936	-	DOWN	-	hypothetical protein	-	-	-
mRNA_10931	scaffold_82	29729	30368	1016	+	mRNA_10931	-	-	DOWN		-	-	-
mRNA_10938	scaffold_82	43991	45047	1558	+	mRNA_10938	-	UP	-		-	-	-
mRNA_10939	scaffold_82	45960	46939	1718	-	mRNA_10939	-	UP	UP		-	-	-
mRNA_4158	scaffold_18	55252	56487	1358	-	mRNA_4158	-	DOWN	-	hypothetical protein	[GO:0005524:ATP binding][GO:0016740:transferase activity][GO:0016567:protein ubiquitination]	[ko04120:Ubiquitin mediated proteolysis][ko04141:Protein processing in endoplasmic reticulum]	Transcription factor OS=Rhodosporidium toruloides OX=5286 GN=Rt10032_c03g1517 PE=3 SV=1
mRNA_5541	scaffold_25	399381	401974	3996	-	mRNA_5541	-	-	DOWN	hypothetical protein	[GO:0005783:endoplasmic reticulum][GO:0000324:fungal-type vacuole][GO:0005739:mitochondrion][GO:0032991:protein-containing complex][GO:0004190:aspartic-type endopeptidase activity][GO:0097718:disordered domain specific binding][GO:0070492:oligosaccharide binding][GO:0008233:peptidase activity][GO:0006914:autophagy][GO:0009267:cellular response to starvation][GO:0032258:protein localization by the…	-	Glycosyltransferase family 1 protein OS=Stemphylium lycopersici OX=183478 GN=DDE83_005235 PE=3 SV=1
mRNA_1309	scaffold_4	760168	761019	1704	+	mRNA_1309	-	UP	UP		-	-	-
mRNA_1069	scaffold_4	150814	152451	2840	+	mRNA_1069	-	UP	-	hypothetical protein	-	-	Uncharacterized protein OS=Rhizopogon vesiculosus OX=180088 GN=AZE42_06076 PE=4 SV=1
mRNA_1306	scaffold_4	750479	751601	1538	+	mRNA_1306	DOWN	-	-	60s ribosomal protein l34-b	[GO:0022625:cytosolic large ribosomal subunit][GO:0030687:preribosome, large subunit precursor][GO:0003735:structural constituent of ribosome][GO:0002181:cytoplasmic translation][GO:0042254:ribosome biogenesis]	[ko03010:Ribosome]	DNA binding OS=Didymella rabiei OX=5454 GN=ST47_g1073 PE=4 SV=1
mRNA_4157	scaffold_18	54669	55004	372	-	mRNA_4157	DOWN	DOWN	DOWN		-	-	-
mRNA_1065	scaffold_4	144818	145761	1202	+	mRNA_1065	UP	-	DOWN		-	-	-
mRNA_474	scaffold_2	333181	334417	2364	+	mRNA_474	-	DOWN	-	AGABI1DRAFT_110456; hypothetical protein	[GO:0005935:cellular bud neck][GO:0005829:cytosol][GO:0019897:extrinsic component of plasma membrane][GO:0005886:plasma membrane][GO:0031201:SNARE complex][GO:0005484:SNAP receptor activity][GO:0000149:SNARE binding][GO:0019905:syntaxin binding][GO:0006887:exocytosis][GO:0015031:protein transport][GO:0035493:SNARE complex assembly][GO:0006906:vesicle fusion]	-	-
mRNA_5790	scaffold_27	220407	221109	970	-	mRNA_5790	-	UP	UP	hypothetical protein	-	-	-
mRNA_838	scaffold_3	379232	380076	1276	-	mRNA_838	DOWN	DOWN	-	ribosomal protein L36e	[GO:0005829:cytosol][GO:0022625:cytosolic large ribosomal subunit][GO:0003735:structural constituent of ribosome][GO:0002181:cytoplasmic translation]	[ko03010:Ribosome]	-
mRNA_5795	scaffold_27	229451	230506	2112	-	mRNA_5795	DOWN	DOWN	-	hypothetical protein	[GO:0005739:mitochondrion][GO:0003746:translation elongation factor activity]	-	-
mRNA_5798	scaffold_27	235246	236380	2124	-	mRNA_5798	-	DOWN	DOWN		-	-	-
mRNA_3656	scaffold_15	239707	241291	2712	-	mRNA_3656	-	DOWN	DOWN	hypothetical protein	[GO:0005829:cytosol][GO:0005634:nucleus][GO:0005524:ATP binding][GO:0003919:FMN adenylyltransferase activity][GO:0006747:FAD biosynthetic process][GO:0046444:FMN metabolic process]	[ko00740:Riboflavin metabolism]	-
mRNA_3657	scaffold_15	241896	249182	11848	-	mRNA_3657	-	DOWN	-	hypothetical protein	[GO:0005634:nucleus][GO:0016586:RSC-type complex][GO:0016514:SWI/SNF complex][GO:0006338:chromatin remodeling][GO:0006302:double-strand break repair][GO:0006337:nucleosome disassembly][GO:1900400:regulation of iron ion import into cell by regulation of transcription from RNA polymerase II promoter][GO:0006357:regulation of transcription by RNA polymerase II]	-	GATA-type zinc finger transcription factor OS=Mucor circinelloides f. lusitanicus CBS 277.49 OX=747725 GN=MUCCIDRAFT_163620 PE=4 SV=1
mRNA_9685	scaffold_62	104420	106472	2982	-	mRNA_9685	DOWN	-	-	hypothetical protein	[GO:0005737:cytoplasm][GO:0016021:integral component of membrane][GO:0022857:transmembrane transporter activity]	-	Fungal_trans domain-containing protein (Fragment) OS=Scytalidium lignicola OX=5539 GN=B7463_g11399 PE=4 SV=1
mRNA_3652	scaffold_15	232433	233761	2288	+	mRNA_3652	-	UP	-	hypothetical protein	-	-	-
mRNA_9686	scaffold_62	108943	109610	1110	-	mRNA_9686	-	DOWN	DOWN	hypothetical protein	[GO:0016021:integral component of membrane]	-	-
mRNA_1061	scaffold_4	134996	135578	898	-	mRNA_1061	-	DOWN	-		-	-	-
mRNA_1063	scaffold_4	138277	138954	912	+	mRNA_1063	UP	-	DOWN		-	-	-
mRNA_4542	scaffold_20	75200	76579	2652	+	mRNA_4542	-	UP	-	hypothetical protein	-	-	-
mRNA_788	scaffold_3	255662	256498	1212	+	mRNA_788	-	DOWN	DOWN	hypothetical protein	-	-	Mediator of RNA polymerase II transcription subunit 18 OS=Grifola frondosa OX=5627 GN=foxj2 PE=3 SV=1
mRNA_789	scaffold_3	256544	258038	2784	-	mRNA_789	-	DOWN	-	hypothetical protein	-	-	-
mRNA_784	scaffold_3	250010	250264	510	-	mRNA_784	-	DOWN	DOWN	hypothetical protein	-	-	-
mRNA_787	scaffold_3	254148	255351	1890	+	mRNA_787	-	-	DOWN	hypothetical protein	[GO:0005829:cytosol][GO:0005634:nucleus][GO:0003682:chromatin binding][GO:0003688:DNA replication origin binding][GO:0003700:DNA-binding transcription factor activity][GO:0001085:RNA polymerase II transcription factor binding][GO:0043565:sequence-specific DNA binding][GO:0003713:transcription coactivator activity][GO:0003712:transcription coregulator activity][GO:0000976:transcription regulatory …	-	Fork-head domain-containing protein OS=Sparassis crispa OX=139825 GN=SCP_0208400 PE=4 SV=1
mRNA_780	scaffold_3	235581	241890	12088	+	mRNA_780	-	DOWN	DOWN	hypothetical protein	[GO:0005737:cytoplasm][GO:0005829:cytosol][GO:0005634:nucleus][GO:0005524:ATP binding][GO:0004674:protein serine/threonine kinase activity][GO:0035556:intracellular signal transduction][GO:0018105:peptidyl-serine phosphorylation][GO:0045842:positive regulation of mitotic metaphase/anaphase transition][GO:0023052:signaling]	-	Serine/threonine-protein kinase RIM15 OS=Saccharomyces cerevisiae (strain ATCC 204508 / S288c) OX=559292 GN=RIM15 PE=1 SV=1
mRNA_781	scaffold_3	243244	244336	1962	+	mRNA_781	-	DOWN	DOWN	hypothetical protein	-	-	-
mRNA_782	scaffold_3	244786	246129	2082	+	mRNA_782	DOWN	DOWN	DOWN	hypothetical protein	-	-	Zn(2)-C6 fungal-type domain-containing protein OS=Verticillium longisporum OX=100787 GN=BN1708_001242 PE=4 SV=1
mRNA_783	scaffold_3	246681	249194	4176	-	mRNA_783	-	DOWN	DOWN	PKA-like protein kinase	[GO:0005524:ATP binding][GO:0004674:protein serine/threonine kinase activity][GO:0009267:cellular response to starvation][GO:0001410:chlamydospore formation][GO:0044114:development of symbiont in host][GO:0030447:filamentous growth][GO:0044182:filamentous growth of a population of unicellular organisms][GO:0036171:filamentous growth of a population of unicellular organisms in response to chemical…	-	Serine/threonine-protein kinase SCH9 OS=Saccharomyces cerevisiae (strain ATCC 204508 / S288c) OX=559292 GN=SCH9 PE=1 SV=3
mRNA_2659	scaffold_10	365415	366777	2130	-	mRNA_2659	DOWN	UP	UP	hypothetical protein	-	-	-
mRNA_2658	scaffold_10	363306	365062	2724	+	mRNA_2658	-	-	UP	alpha/beta-hydrolase	[GO:0016787:hydrolase activity][GO:0016114:terpenoid biosynthetic process]	-	BQ5605_C008g05253 protein OS=Microbotryum silenes-dioicae OX=796604 GN=BQ5605_C008g05253 PE=4 SV=1
mRNA_2657	scaffold_10	362030	362451	844	+	mRNA_2657	DOWN	-	UP		-	-	-
mRNA_2656	scaffold_10	358166	360782	3576	+	mRNA_2656	-	-	UP	FAD/NAD-binding domain-containing protein	[GO:0050660:flavin adenine dinucleotide binding][GO:0004499:N,N-dimethylaniline monooxygenase activity][GO:0050661:NADP binding]	-	Zn(2)-C6 fungal-type domain-containing protein OS=Monascus purpureus OX=5098 GN=MPDQ_001447 PE=4 SV=1
mRNA_7935	scaffold_44	82733	84462	2466	-	mRNA_7935	-	DOWN	DOWN		-	-	-
mRNA_7931	scaffold_44	71416	72818	1926	+	mRNA_7931	UP	UP	-	glutathione S-transferase	[GO:0005737:cytoplasm][GO:0005829:cytosol][GO:0005794:Golgi apparatus][GO:0005634:nucleus][GO:0045174:glutathione dehydrogenase (ascorbate) activity][GO:0004364:glutathione transferase activity][GO:0071555:cell wall organization][GO:0098869:cellular oxidant detoxification]	-	Uncharacterized protein (Fragment) OS=Scytalidium lignicola OX=5539 GN=B7463_g5940 PE=4 SV=1
mRNA_7933	scaffold_44	76180	79185	5598	-	mRNA_7933	-	-	DOWN	hypothetical protein	-	-	-
mRNA_7932	scaffold_44	73178	74364	1776	-	mRNA_7932	-	DOWN	DOWN	hypothetical protein	[GO:0005737:cytoplasm][GO:0005829:cytosol][GO:0005634:nucleus][GO:0008106:alcohol dehydrogenase (NADP+) activity][GO:0004032:alditol:NADP+ 1-oxidoreductase activity][GO:0004033:aldo-keto reductase (NADP) activity][GO:0047953:glycerol 2-dehydrogenase (NADP+) activity][GO:1990042:glycerol dehydrogenase [NAD(P)+] activity][GO:0003729:mRNA binding][GO:0016491:oxidoreductase activity][GO:0019568:arabi…	-	Uncharacterized protein (Fragment) OS=Scytalidium lignicola OX=5539 GN=B7463_g10881 PE=4 SV=1
mRNA_7938	scaffold_44	89118	89900	942	-	mRNA_7938	-	-	DOWN	hypothetical protein	-	-	-
mRNA_3168	scaffold_13	7019	7851	1452	-	mRNA_3168	DOWN	DOWN	DOWN		-	-	-
mRNA_6449	scaffold_31	300751	303646	3494	+	mRNA_6449	UP	-	DOWN	hypothetical protein	[GO:0005576:extracellular region][GO:0016985:mannan endo-1,4-beta-mannosidase activity][GO:0046355:mannan catabolic process]	[ko00051:Fructose and mannose metabolism]	-
mRNA_12798	scaffold_135	27186	29294	2686	-	mRNA_12798	-	UP	-	NAD-binding protein	[GO:0016491:oxidoreductase activity]	-	Catalytic activity (Fragment) OS=Colletotrichum incanum OX=1573173 GN=CI238_12304 PE=4 SV=1
mRNA_2268	scaffold_8	477056	477643	882	+	mRNA_2268	-	UP	UP		-	-	-
mRNA_5946	scaffold_28	205271	206058	1452	-	mRNA_5946	-	UP	-		-	-	-
mRNA_12793	scaffold_135	14322	15085	736	-	mRNA_12793	-	-	DOWN	hypothetical protein	[GO:0016021:integral component of membrane][GO:0005886:plasma membrane]	-	-
mRNA_2264	scaffold_8	466197	466767	828	-	mRNA_2264	-	UP	UP	hypothetical protein	-	-	-
mRNA_7786	scaffold_42	292743	293805	1740	+	mRNA_7786	-	DOWN	DOWN	hypothetical protein	-	-	-
mRNA_12796	scaffold_135	21175	22040	1576	+	mRNA_12796	DOWN	-	-		-	-	-
mRNA_2260	scaffold_8	455983	456979	1668	-	mRNA_2260	-	DOWN	DOWN	hypothetical protein	-	-	-
mRNA_8605	scaffold_50	206264	207628	2138	-	mRNA_8605	UP	UP	-		-	-	-
mRNA_6440	scaffold_31	281938	282466	822	+	mRNA_6440	DOWN	-	-	40S ribosomal protein S24	[GO:0005829:cytosol][GO:0022627:cytosolic small ribosomal subunit][GO:0005730:nucleolus][GO:0003735:structural constituent of ribosome][GO:0002182:cytoplasmic translational elongation][GO:0006364:rRNA processing]	[ko03010:Ribosome]	-
mRNA_12428	scaffold_118	29438	32397	5488	+	mRNA_12428	-	UP	-	hypothetical protein	-	-	-
mRNA_12429	scaffold_118	32491	35417	5398	+	mRNA_12429	-	UP	-	hypothetical protein	-	-	Predicted protein OS=Postia placenta (strain ATCC 44394 / Madison 698-R) OX=561896 GN=POSPLDRAFT_91188 PE=4 SV=1
mRNA_12425	scaffold_118	19674	21105	2226	+	mRNA_12425	-	-	DOWN	NADH:flavin oxidoreductase/NADH oxidase	[GO:0010181:FMN binding][GO:0016491:oxidoreductase activity][GO:0035835:indole alkaloid biosynthetic process]	-	Flavin oxidoreductase hxnT OS=Emericella nidulans (strain FGSC A4 / ATCC 38163 / CBS 112.46 / NRRL 194 / M139) OX=227321 GN=hxnT PE=2 SV=1
mRNA_12426	scaffold_118	21615	24452	3900	-	mRNA_12426	-	UP	UP	hypothetical protein	[GO:0016491:oxidoreductase activity][GO:0016740:transferase activity]	-	-
mRNA_12427	scaffold_118	27869	28840	1832	+	mRNA_12427	-	UP	UP		-	-	-
mRNA_12421	scaffold_118	10712	11525	1392	+	mRNA_12421	-	DOWN	-		-	-	-
mRNA_12422	scaffold_118	12469	13921	2226	+	mRNA_12422	UP	-	DOWN	NADH:flavin oxidoreductase/NADH oxidase	[GO:0010181:FMN binding][GO:0016491:oxidoreductase activity][GO:0035835:indole alkaloid biosynthetic process]	-	Flavin oxidoreductase hxnT OS=Emericella nidulans (strain FGSC A4 / ATCC 38163 / CBS 112.46 / NRRL 194 / M139) OX=227321 GN=hxnT PE=2 SV=1
mRNA_12423	scaffold_118	14386	15835	2196	+	mRNA_12423	-	DOWN	DOWN	NADH:flavin oxidoreductase/NADH oxidase	[GO:0010181:FMN binding][GO:0016491:oxidoreductase activity][GO:0035835:indole alkaloid biosynthetic process]	-	Flavin oxidoreductase hxnT OS=Emericella nidulans (strain FGSC A4 / ATCC 38163 / CBS 112.46 / NRRL 194 / M139) OX=227321 GN=hxnT PE=2 SV=1
mRNA_1681	scaffold_6	226110	227043	1868	+	mRNA_1681	-	UP	UP		-	-	-
mRNA_1683	scaffold_6	232313	235167	4764	-	mRNA_1683	-	DOWN	-	hypothetical protein	[GO:0005634:nucleus][GO:0003723:RNA binding][GO:0006364:rRNA processing]	-	Uncharacterized protein OS=Gibberella zeae OX=5518 GN=MDC_LOCUS575445 PE=4 SV=1
mRNA_1685	scaffold_6	239271	240787	2412	-	mRNA_1685	-	UP	UP	hypothetical protein	-	-	BZIP domain-containing protein OS=Ceriporiopsis subvermispora (strain B) OX=914234 GN=CERSUDRAFT_119761 PE=4 SV=1
mRNA_1684	scaffold_6	235736	237476	3366	-	mRNA_1684	UP	UP	UP	hypothetical protein	-	-	Transcription factor OS=Ganoderma sinense ZZ0214-1 OX=1077348 GN=GSI_06418 PE=4 SV=1
mRNA_1687	scaffold_6	243366	244687	2262	-	mRNA_1687	DOWN	DOWN	DOWN	hypothetical protein	-	-	-
mRNA_1686	scaffold_6	241718	243363	3292	+	mRNA_1686	-	DOWN	DOWN		-	-	-
mRNA_2888	scaffold_11	408779	409764	1674	+	mRNA_2888	-	UP	UP	hypothetical protein	-	-	Zn(2)-C6 fungal-type domain-containing protein OS=Pestalotiopsis fici (strain W106-1 / CGMCC3.15140) OX=1229662 GN=PFICI_01010 PE=4 SV=1
mRNA_2882	scaffold_11	393917	396318	4286	+	mRNA_2882	-	UP	-	hypothetical protein	-	-	-
mRNA_2883	scaffold_11	396364	398484	4008	-	mRNA_2883	UP	UP	-	hypothetical protein	-	-	-
mRNA_2880	scaffold_11	388985	391064	3270	+	mRNA_2880	-	DOWN	DOWN	hypothetical protein	[GO:0008171:O-methyltransferase activity][GO:0046274:lignin catabolic process][GO:0032259:methylation]	-	Fungal specific transcription factor domain family protein OS=Aspergillus niger OX=5061 GN=ATCC64974_11380 PE=4 SV=1
mRNA_2881	scaffold_11	391914	393695	2724	+	mRNA_2881	-	UP	-	S-adenosyl-L-methionine-dependent methyltransferase	[GO:0008171:O-methyltransferase activity][GO:0046274:lignin catabolic process][GO:0032259:methylation]	-	O-methyltransferase aurJ OS=Gibberella zeae (strain PH-1 / ATCC MYA-4620 / FGSC 9075 / NRRL 31084) OX=229533 GN=aurJ PE=1 SV=1
mRNA_11219	scaffold_87	13481	15505	3912	-	mRNA_11219	-	UP	-		-	-	-
mRNA_11214	scaffold_86	142364	143664	2286	+	mRNA_11214	-	DOWN	DOWN		-	-	-
mRNA_11215	scaffold_86	145650	146809	2060	+	mRNA_11215	-	DOWN	-		-	-	-
mRNA_11213	scaffold_86	141758	142434	1354	-	mRNA_11213	-	DOWN	DOWN		-	-	-
mRNA_8651	scaffold_51	62222	64088	2852	+	mRNA_8651	-	-	DOWN	AAA-domain-containing protein	[GO:0016021:integral component of membrane][GO:0005741:mitochondrial outer membrane][GO:0005739:mitochondrion][GO:0005778:peroxisomal membrane][GO:0005524:ATP binding][GO:0016887:ATPase activity][GO:0006626:protein targeting to mitochondrion]	-	Fungal specific transcription factor domain family protein OS=Aspergillus niger OX=5061 GN=ATCC64974_870 PE=3 SV=1
mRNA_3130	scaffold_12	464288	466943	4206	-	mRNA_3130	-	UP	UP	hypothetical protein	-	-	-
mRNA_8653	scaffold_51	65264	68445	5176	-	mRNA_8653	UP	-	DOWN	glycoside hydrolase family 37 protein	-	[ko00500:Starch and sucrose metabolism]	-
mRNA_8652	scaffold_51	63987	65263	2208	+	mRNA_8652	-	UP	UP	hypothetical protein	[GO:0005739:mitochondrion][GO:0070403:NAD+ binding][GO:0034979:NAD-dependent protein deacetylase activity][GO:0036054:protein-malonyllysine demalonylase activity][GO:0036055:protein-succinyllysine desuccinylase activity][GO:0016740:transferase activity][GO:0008270:zinc ion binding]	-	-
mRNA_8307	scaffold_47	203008	204857	2130	-	mRNA_8307	-	UP	UP	peroxysomal citrate synthase	-	[ko00020:Citrate cycle (TCA cycle)][ko00630:Glyoxylate and dicarboxylate metabolism]	-
mRNA_3134	scaffold_12	476255	477386	2264	+	mRNA_3134	-	UP	UP		-	-	-
mRNA_8305	scaffold_47	194997	200749	10870	-	mRNA_8305	-	DOWN	-	hypothetical protein	-	[ko03018:RNA degradation]	-
mRNA_8304	scaffold_47	185471	189577	7254	-	mRNA_8304	-	DOWN	DOWN	hypothetical protein	[GO:0005634:nucleus][GO:0004520:endodeoxyribonuclease activity][GO:0046872:metal ion binding][GO:0003697:single-stranded DNA binding][GO:0000014:single-stranded DNA endodeoxyribonuclease activity][GO:0036297:interstrand cross-link repair][GO:0006289:nucleotide-excision repair][GO:1901255:nucleotide-excision repair involved in interstrand cross-link repair][GO:0006295:nucleotide-excision repair, D…	[ko03420:Nucleotide excision repair]	POU-specific domain-containing protein OS=Venustampulla echinocandica OX=2656787 GN=BP5553_09904 PE=4 SV=1
mRNA_3139	scaffold_12	487467	489196	2598	-	mRNA_3139	UP	UP	-	hypothetical protein	-	-	Zn(2)-C6 fungal-type domain-containing protein OS=Fusarium oxysporum (strain Fo5176) OX=660025 GN=FOXB_10778 PE=4 SV=1
mRNA_8308	scaffold_47	205114	207383	4312	-	mRNA_8308	UP	UP	-	hypothetical protein	-	-	-
mRNA_4306	scaffold_18	443456	444016	1122	-	mRNA_4306	-	DOWN	DOWN		-	-	-
mRNA_4302	scaffold_18	434605	436893	2688	-	mRNA_4302	-	DOWN	DOWN	hypothetical protein	[GO:0008234:cysteine-type peptidase activity][GO:0006915:apoptotic process]	-	C2H2 finger domain transcription factor crzA (Fragment) OS=Ganoderma boninense OX=34458 GN=Q4WJ81 PE=4 SV=1
mRNA_4309	scaffold_18	451347	452278	1326	-	mRNA_4309	-	UP	UP		-	-	-
mRNA_4308	scaffold_18	449547	450588	1442	-	mRNA_4308	-	UP	UP		-	-	-
mRNA_8552	scaffold_50	25789	27544	2520	+	mRNA_8552	UP	UP	UP	hypothetical protein	[GO:0016021:integral component of membrane][GO:0102985:Delta12-fatty-acid desaturase activity][GO:0006636:unsaturated fatty acid biosynthetic process]	-	Fungal_trans domain-containing protein OS=Gibberella intermedia OX=948311 GN=BFJ72_g553 PE=4 SV=1
mRNA_10039	scaffold_67	170710	172108	2580	+	mRNA_10039	DOWN	UP	UP	hypothetical protein	-	-	Histone transcription regulator 3 homolog [Aspergillus nidulans FGSC A4] OS=Rhizoctonia solani OX=456999 GN=RSOLAG22IIIB_07149 PE=4 SV=1
mRNA_10038	scaffold_67	167304	168418	1552	+	mRNA_10038	-	UP	UP	HisG-domain-containing protein	[GO:0005737:cytoplasm][GO:0005524:ATP binding][GO:0003879:ATP phosphoribosyltransferase activity][GO:0000287:magnesium ion binding][GO:0000105:histidine biosynthetic process]	[ko00340:Histidine metabolism]	Zinc finger transcription factor 1 (Fragment) OS=Ganoderma boninense OX=34458 GN=Q2V9X3 PE=4 SV=1
mRNA_10035	scaffold_67	161025	163168	3970	+	mRNA_10035	-	UP	UP	hypothetical protein	-	-	-
mRNA_10037	scaffold_67	165185	167036	3340	+	mRNA_10037	-	-	UP	hypothetical protein	-	-	-
mRNA_10036	scaffold_67	163593	165038	1770	+	mRNA_10036	-	UP	-	hypothetical protein	-	-	-
mRNA_10031	scaffold_67	152952	153515	870	-	mRNA_10031	UP	UP	UP		-	-	-
mRNA_10033	scaffold_67	157274	158720	1464	-	mRNA_10033	DOWN	-	-		-	-	-
mRNA_9304	scaffold_58	49850	50440	1182	-	mRNA_9304	-	DOWN	DOWN	hypothetical protein	-	-	-
mRNA_9305	scaffold_58	52072	54575	4150	-	mRNA_9305	-	UP	UP	hypothetical protein	-	-	-
mRNA_9300	scaffold_58	17555	19416	2406	-	mRNA_9300	-	-	UP	glycoside hydrolase family 17 protein	[GO:0016021:integral component of membrane][GO:0005886:plasma membrane][GO:0042973:glucan endo-1,3-beta-D-glucosidase activity][GO:0071555:cell wall organization][GO:0000272:polysaccharide catabolic process]	-	-
mRNA_9301	scaffold_58	42255	44289	3726	+	mRNA_9301	-	UP	UP	hypothetical protein	-	-	-
mRNA_9303	scaffold_58	48548	49911	1902	-	mRNA_9303	-	-	DOWN		-	-	-
mRNA_5309	scaffold_24	280650	281273	1248	+	mRNA_5309	-	-	DOWN	hypothetical protein	[GO:0032153:cell division site][GO:0030428:cell septum][GO:0005634:nucleus][GO:0003677:DNA binding][GO:0007049:cell cycle][GO:0051301:cell division][GO:0042546:cell wall biogenesis][GO:0071555:cell wall organization][GO:0032995:regulation of fungal-type cell wall biogenesis]	-	-
mRNA_5300	scaffold_24	256620	257786	1852	+	mRNA_5300	DOWN	DOWN	DOWN		-	-	-
mRNA_2461	scaffold_9	370368	372119	2966	-	mRNA_2461	-	UP	-	hypothetical protein	-	-	-
mRNA_2463	scaffold_9	376001	377317	2190	-	mRNA_2463	-	UP	UP	hypothetical protein	-	-	-
mRNA_5304	scaffold_24	262720	264872	3132	+	mRNA_5304	-	DOWN	DOWN	3-oxoacid CoA-transferase	-	[ko00072:Synthesis and degradation of ketone bodies][ko00280:Valine, leucine and isoleucine degradation][ko00650:Butanoate metabolism]	Succinyl-CoA:3-ketoacid coenzyme A transferase 1, mitochondrial OS=Aspergillus awamori OX=105351 GN=AAWM_09956 PE=4 SV=1
mRNA_2466	scaffold_9	381950	382144	390	-	mRNA_2466	-	UP	-	hypothetical protein	-	-	-
mRNA_5307	scaffold_24	275314	277858	4586	+	mRNA_5307	-	UP	UP	hypothetical protein	-	-	Pkinase_fungal domain-containing protein OS=Ganoderma sinense ZZ0214-1 OX=1077348 GN=GSI_05189 PE=4 SV=1
mRNA_8874	scaffold_53	137139	139787	3398	-	mRNA_8874	-	DOWN	DOWN	hypothetical protein	[GO:0005783:endoplasmic reticulum][GO:0016021:integral component of membrane][GO:0031224:intrinsic component of membrane][GO:0033229:cysteine transmembrane transporter activity][GO:0022857:transmembrane transporter activity][GO:1903712:cysteine transmembrane transport][GO:0042883:cysteine transport]	-	Uncharacterized protein OS=Fusarium coffeatum OX=231269 GN=FIESC28_00126 PE=4 SV=1
mRNA_8877	scaffold_53	144353	147864	6456	+	mRNA_8877	-	-	DOWN	phosphatases II	[GO:0005737:cytoplasm][GO:0005829:cytosol][GO:0004438:phosphatidylinositol-3-phosphatase activity][GO:0004725:protein tyrosine phosphatase activity][GO:0048017:inositol lipid-mediated signaling][GO:0046856:phosphatidylinositol dephosphorylation]	[ko00562:Inositol phosphate metabolism][ko04070:Phosphatidylinositol signaling system]	Protein phosphatase OS=Aspergillus arachidicola OX=656916 GN=AARAC_010035 PE=3 SV=1
mRNA_8876	scaffold_53	142536	143945	2820	-	mRNA_8876	-	UP	-		-	-	-
mRNA_8871	scaffold_53	130768	132072	2280	-	mRNA_8871	-	-	UP		-	-	-
mRNA_8878	scaffold_53	148106	149625	2358	+	mRNA_8878	-	-	UP	methionine adenosyltransferase	[GO:0005829:cytosol][GO:0005634:nucleus][GO:0005524:ATP binding][GO:0046872:metal ion binding][GO:0004478:methionine adenosyltransferase activity][GO:0006555:methionine metabolic process][GO:0006730:one-carbon metabolic process][GO:0006556:S-adenosylmethionine biosynthetic process]	[ko00270:Cysteine and methionine metabolism]	-
mRNA_7458	scaffold_40	24784	25678	1790	-	mRNA_7458	-	UP	UP		-	-	-
mRNA_313	scaffold_1	857924	858706	1566	+	mRNA_313	-	DOWN	DOWN		-	-	-
mRNA_640	scaffold_2	714290	718055	6022	-	mRNA_640	-	-	DOWN	hypothetical protein	-	-	Zn(2)-C6 fungal-type domain-containing protein OS=Sparassis crispa OX=139825 GN=SCP_0106410 PE=4 SV=1
mRNA_311	scaffold_1	855432	856813	2058	+	mRNA_311	-	UP	UP	aromatic compound dioxygenase	-	-	Fungal specific transcription factor domain family protein OS=Aspergillus niger OX=5061 GN=ATCC64974_53510 PE=4 SV=1
mRNA_317	scaffold_1	866006	867254	2112	-	mRNA_317	-	UP	UP	hypothetical protein	-	-	-
mRNA_5169	scaffold_23	396871	397841	1942	+	mRNA_5169	DOWN	DOWN	-		-	-	-
mRNA_863	scaffold_3	437990	439529	2572	+	mRNA_863	-	-	DOWN	glutamine synthetase	[GO:0005737:cytoplasm][GO:0005524:ATP binding][GO:0004356:glutamate-ammonia ligase activity][GO:0006542:glutamine biosynthetic process]	[ko00220:Arginine biosynthesis][ko00250:Alanine, aspartate and glutamate metabolism][ko00630:Glyoxylate and dicarboxylate metabolism][ko00910:Nitrogen metabolism][ko02020:Two-component system][ko04217:Necroptosis]	-
mRNA_314	scaffold_1	859458	860673	2202	-	mRNA_314	-	DOWN	DOWN	hypothetical protein	-	-	-
mRNA_5165	scaffold_23	384462	386137	3032	-	mRNA_5165	-	UP	UP		-	-	-
mRNA_319	scaffold_1	870622	871663	1872	+	mRNA_319	-	DOWN	DOWN	hypothetical protein	-	-	-
mRNA_5167	scaffold_23	388312	390202	2616	-	mRNA_5167	DOWN	DOWN	DOWN		-	-	-
mRNA_2792	scaffold_11	188418	190494	3706	+	mRNA_2792	-	DOWN	DOWN	hypothetical protein	-	-	-
mRNA_868	scaffold_3	445951	450474	7734	-	mRNA_868	-	DOWN	DOWN	RNB-domain-containing protein	[GO:0000178:exosome (RNase complex)][GO:0000932:P-body][GO:0000175:3'-5'-exoribonuclease activity][GO:0003723:RNA binding][GO:0020012:evasion or tolerance of host immune response][GO:0009405:pathogenesis]	-	Exosome complex exonuclease dis3 OS=Schizosaccharomyces pombe (strain 972 / ATCC 24843) OX=284812 GN=dis3 PE=1 SV=1
mRNA_2790	scaffold_11	184095	184955	1602	+	mRNA_2790	UP	-	DOWN	hypothetical protein	-	-	-
mRNA_2791	scaffold_11	186476	187977	2258	+	mRNA_2791	-	UP	UP		-	-	-
mRNA_9279	scaffold_57	213117	214191	2034	+	mRNA_9279	-	UP	UP	hypothetical protein	-	-	-
mRNA_12600	scaffold_125	13918	18087	6112	+	mRNA_12600	DOWN	DOWN	-	nuclear pore protein 84/107	-	[ko03013:RNA transport]	-
mRNA_12161	scaffold_109	40588	42603	2964	+	mRNA_12161	-	DOWN	DOWN	hypothetical protein	[GO:0000139:Golgi membrane][GO:0016021:integral component of membrane]	-	-
mRNA_12160	scaffold_109	35862	37860	3786	-	mRNA_12160	-	UP	UP	hypothetical protein	-	-	-
mRNA_12163	scaffold_109	44211	46372	4090	+	mRNA_12163	UP	UP	UP	hypothetical protein	-	-	-
mRNA_12165	scaffold_109	49002	49737	1154	-	mRNA_12165	-	UP	UP	hypothetical protein	-	-	Zn(2)-C6 fungal-type domain-containing protein OS=Sparassis crispa OX=139825 GN=SCP_1800260 PE=4 SV=1
mRNA_12164	scaffold_109	46432	47711	2228	+	mRNA_12164	-	UP	UP	hypothetical protein	-	-	-
mRNA_12166	scaffold_109	49856	53675	6744	+	mRNA_12166	UP	UP	UP	hypothetical protein	-	-	-
mRNA_12169	scaffold_109	58493	60690	4050	+	mRNA_12169	-	UP	UP	hypothetical protein	-	-	-
mRNA_12168	scaffold_109	56704	58492	3228	+	mRNA_12168	-	UP	-	hypothetical protein	-	-	-
mRNA_9270	scaffold_57	188155	190532	3548	+	mRNA_9270	-	DOWN	-	hypothetical protein	[GO:0016021:integral component of membrane][GO:0015171:amino acid transmembrane transporter activity][GO:0003333:amino acid transmembrane transport]	-	Fungal specific transcription factor domain family protein OS=Aspergillus niger OX=5061 GN=ATCC64974_71740 PE=4 SV=1
mRNA_1519	scaffold_5	563688	567174	5460	-	mRNA_1519	-	-	UP	hypothetical protein	[GO:0005576:extracellular region][GO:0008236:serine-type peptidase activity]	-	Zn(2)-C6 fungal-type domain-containing protein OS=Kwoniella bestiolae CBS 10118 OX=1296100 GN=I302_05036 PE=4 SV=1
mRNA_1518	scaffold_5	556034	563707	13620	+	mRNA_1518	-	DOWN	DOWN	Not1-domain-containing protein	[GO:0030014:CCR4-NOT complex][GO:0030015:CCR4-NOT core complex][GO:0005829:cytosol][GO:0005634:nucleus][GO:0000932:P-body][GO:0006354:DNA-templated transcription, elongation][GO:0017148:negative regulation of translation][GO:0000288:nuclear-transcribed mRNA catabolic process, deadenylation-dependent decay][GO:0000289:nuclear-transcribed mRNA poly(A) tail shortening][GO:0006366:transcription by RN…	[ko03018:RNA degradation]	Transcription factor OS=Ganoderma sinense ZZ0214-1 OX=1077348 GN=GSI_13479 PE=4 SV=1
mRNA_10498	scaffold_74	92938	96091	3654	+	mRNA_10498	-	DOWN	DOWN	hypothetical protein	-	-	Uncharacterized protein OS=Phlebia centrifuga OX=98765 GN=PHLCEN_2v6528 PE=4 SV=1
mRNA_1511	scaffold_5	534073	537574	5838	+	mRNA_1511	-	DOWN	DOWN	EF-hand	[GO:0030479:actin cortical patch][GO:0005935:cellular bud neck][GO:0005934:cellular bud tip][GO:0005737:cytoplasm][GO:0043332:mating projection tip][GO:0005509:calcium ion binding][GO:0043130:ubiquitin binding][GO:0044396:actin cortical patch organization][GO:0006897:endocytosis][GO:0030968:endoplasmic reticulum unfolded protein response][GO:0032467:positive regulation of cytokinesis][GO:0032880:…	-	Uncharacterized protein OS=Serendipita vermifera MAFF 305830 OX=933852 GN=M408DRAFT_8613 PE=4 SV=1
mRNA_1513	scaffold_5	540870	542859	3154	-	mRNA_1513	-	UP	UP	hypothetical protein	-	-	-
mRNA_1514	scaffold_5	543198	547548	8046	-	mRNA_1514	-	DOWN	DOWN	hypothetical protein	[GO:0030479:actin cortical patch][GO:0005938:cell cortex][GO:0032153:cell division site][GO:0035838:growing cell tip][GO:0005509:calcium ion binding][GO:0000147:actin cortical patch assembly][GO:0006897:endocytosis][GO:0006886:intracellular protein transport]	[ko04144:Endocytosis]	-
mRNA_12305	scaffold_114	33418	34848	1950	-	mRNA_12305	-	-	DOWN	hypothetical protein	-	-	-
mRNA_12304	scaffold_114	31702	32786	2034	-	mRNA_12304	UP	-	DOWN	hypothetical protein	-	-	-
mRNA_12306	scaffold_114	35140	36153	1716	-	mRNA_12306	-	DOWN	DOWN	hypothetical protein	[GO:0005829:cytosol][GO:0016491:oxidoreductase activity]	-	-
mRNA_12301	scaffold_114	17103	19272	3222	+	mRNA_12301	-	-	UP	Ureohydrolase	[GO:0005737:cytoplasm][GO:0005829:cytosol][GO:0004053:arginase activity][GO:0030145:manganese ion binding][GO:0019547:arginine catabolic process to ornithine][GO:0000050:urea cycle]	[ko00220:Arginine biosynthesis][ko00330:Arginine and proline metabolism]	-
mRNA_12300	scaffold_114	15156	16584	2474	-	mRNA_12300	-	UP	UP	mitochondrial carrier	[GO:0016021:integral component of membrane][GO:0005743:mitochondrial inner membrane][GO:0015187:glycine transmembrane transporter activity][GO:0005313:L-glutamate transmembrane transporter activity][GO:0000064:L-ornithine transmembrane transporter activity][GO:1904983:glycine import into mitochondrion][GO:1990575:mitochondrial L-ornithine transmembrane transport]	-	-
mRNA_12303	scaffold_114	21954	28866	12492	-	mRNA_12303	-	DOWN	DOWN	kinesin domain-containing protein	[GO:0005623:cell][GO:0000778:condensed nuclear chromosome kinetochore][GO:0055028:cortical microtubule][GO:0005737:cytoplasm][GO:0005829:cytosol][GO:0005871:kinesin complex][GO:0016938:kinesin I complex][GO:0005874:microtubule][GO:0015630:microtubule cytoskeleton][GO:0072686:mitotic spindle][GO:0061673:mitotic spindle astral microtubule][GO:1990023:mitotic spindle midzone][GO:0044732:mitotic spin…	-	Fungal specific transcription factor domain family protein OS=Aspergillus niger OX=5061 GN=ATCC64974_40190 PE=3 SV=1
mRNA_12302	scaffold_114	19444	20964	2814	+	mRNA_12302	-	UP	UP		-	-	-
mRNA_12309	scaffold_114	42509	43786	2334	+	mRNA_12309	DOWN	UP	UP	hypothetical protein	-	-	-
mRNA_1473	scaffold_5	433864	435349	2058	+	mRNA_1473	-	UP	UP	sorbose reductase sou1	[GO:0016491:oxidoreductase activity]	-	O-methylsterigmatocystin oxidoreductase OS=Rhizoctonia solani OX=456999 GN=RSOLAG22IIIB_04501 PE=4 SV=1
mRNA_1470	scaffold_5	429484	430466	1966	-	mRNA_1470	-	UP	UP		-	-	-
mRNA_1471	scaffold_5	430613	431609	1704	-	mRNA_1471	-	-	UP	hypothetical protein	-	-	-
mRNA_4956	scaffold_22	262940	263806	1422	+	mRNA_4956	UP	UP	-	hypothetical protein	-	-	-
mRNA_1477	scaffold_5	445982	447153	1818	-	mRNA_1477	-	UP	UP		-	-	-
mRNA_1474	scaffold_5	435636	440475	8624	-	mRNA_1474	-	DOWN	DOWN	hypothetical protein	-	-	-
mRNA_1475	scaffold_5	442308	442946	1050	-	mRNA_1475	-	UP	-		-	-	-
mRNA_4958	scaffold_22	268859	269362	1008	+	mRNA_4958	-	UP	UP	hypothetical protein	-	-	-
mRNA_4959	scaffold_22	269549	270432	1590	-	mRNA_4959	-	UP	-	hypothetical protein	-	-	BZIP domain-containing protein OS=Ceriporiopsis subvermispora (strain B) OX=914234 GN=CERSUDRAFT_119761 PE=4 SV=1
mRNA_3472	scaffold_14	300266	302664	3438	-	mRNA_3472	-	UP	-	hypothetical protein	[GO:0016021:integral component of membrane][GO:0005886:plasma membrane][GO:0015171:amino acid transmembrane transporter activity][GO:0005291:high-affinity L-histidine transmembrane transporter activity][GO:0003333:amino acid transmembrane transport][GO:0015817:histidine transport][GO:0006828:manganese ion transport][GO:0015805:S-adenosyl-L-methionine transport]	-	Dicarboxylic amino acid permease OS=Spathaspora sp. JA1 OX=2028339 GN=JA1_003441 PE=4 SV=1
mRNA_6113	scaffold_29	266438	267441	1758	+	mRNA_6113	-	UP	UP	hypothetical protein	-	-	-
mRNA_5860	scaffold_27	406662	407226	930	+	mRNA_5860	DOWN	DOWN	-	hypothetical protein	-	-	-
mRNA_6895	scaffold_35	201285	201654	438	-	mRNA_6895	-	-	UP	hypothetical protein	-	-	Transcription factor OS=Ganoderma sinense ZZ0214-1 OX=1077348 GN=GSI_10643 PE=4 SV=1
mRNA_9452	scaffold_59	204483	206373	2612	+	mRNA_9452	-	UP	UP		-	-	-
mRNA_6119	scaffold_29	277014	281764	6348	+	mRNA_6119	UP	UP	-	hypothetical protein	[GO:0051213:dioxygenase activity][GO:0020037:heme binding][GO:0005506:iron ion binding][GO:0016705:oxidoreductase activity, acting on paired donors, with incorporation or reduction of molecular oxygen][GO:0004601:peroxidase activity][GO:0042744:hydrogen peroxide catabolic process][GO:0001516:prostaglandin biosynthetic process][GO:0006979:response to oxidative stress]	[ko00591:Linoleic acid metabolism]	An-peroxidase multi-domain protein OS=Pyrenophora tritici-repentis OX=45151 GN=A1F97_00105 PE=4 SV=1
mRNA_6893	scaffold_35	199223	200167	1890	-	mRNA_6893	-	DOWN	-		-	-	-
mRNA_8903	scaffold_53	207184	211041	4416	-	mRNA_8903	UP	-	DOWN		-	-	-
mRNA_7210	scaffold_38	31455	33259	3486	+	mRNA_7210	UP	UP	UP	hypothetical protein	-	-	-
mRNA_7213	scaffold_38	38114	38785	1344	+	mRNA_7213	-	UP	UP		-	-	-
mRNA_7214	scaffold_38	39928	42451	3966	+	mRNA_7214	-	UP	UP	glycoside hydrolase family 79 protein	[GO:0005576:extracellular region][GO:0004566:beta-glucuronidase activity]	-	Transcription factor C6 like protein OS=Pyrenophora tritici-repentis OX=45151 GN=Ptr86124_03467 PE=4 SV=1
mRNA_7218	scaffold_38	54217	56248	3726	+	mRNA_7218	DOWN	-	UP	hypothetical protein	-	-	-
mRNA_7219	scaffold_38	58159	60419	3216	+	mRNA_7219	-	UP	UP	general substrate transporter	[GO:0071944:cell periphery][GO:0000324:fungal-type vacuole][GO:0005887:integral component of plasma membrane][GO:0005886:plasma membrane][GO:0005351:carbohydrate:proton symporter activity][GO:0015295:solute:proton symporter activity][GO:0015793:glycerol transport][GO:0055085:transmembrane transport]	-	Sugar transporter OS=Aspergillus oryzae OX=5062 GN=OAory_01096380 PE=3 SV=1
mRNA_5767	scaffold_27	159226	160129	1808	+	mRNA_5767	-	UP	UP		-	-	-
mRNA_8907	scaffold_53	218907	219888	1964	-	mRNA_8907	-	DOWN	DOWN		-	-	-
mRNA_7136	scaffold_37	179223	179738	924	+	mRNA_7136	-	DOWN	-		-	-	-
mRNA_7131	scaffold_37	169034	169492	918	-	mRNA_7131	-	-	UP		-	-	-
mRNA_7683	scaffold_42	23111	23324	330	-	mRNA_7683	-	DOWN	DOWN	hypothetical protein	-	[ko03022:Basal transcription factors][ko03420:Nucleotide excision repair]	RNA polymerase II transcription factor B subunit 5 OS=Sparassis crispa OX=139825 GN=SCP_0601740 PE=4 SV=1
mRNA_9841	scaffold_64	150454	152443	2950	-	mRNA_9841	-	UP	UP	hypothetical protein	[GO:0005829:cytosol][GO:0005634:nucleus][GO:0016491:oxidoreductase activity]	-	Prostaglandin dehydrogenase OS=Aspergillus parasiticus (strain ATCC 56775 / NRRL 5862 / SRRC 143 / SU-1) OX=1403190 GN=P875_00033880 PE=4 SV=1
mRNA_7680	scaffold_42	18584	19399	952	+	mRNA_7680	-	DOWN	DOWN		-	-	-
mRNA_9847	scaffold_64	163923	166046	2908	-	mRNA_9847	-	UP	UP	NAD P-binding protein	[GO:0005829:cytosol][GO:0005634:nucleus][GO:0016491:oxidoreductase activity]	-	Prostaglandin dehydrogenase OS=Aspergillus parasiticus (strain ATCC 56775 / NRRL 5862 / SRRC 143 / SU-1) OX=1403190 GN=P875_00033880 PE=4 SV=1
mRNA_9845	scaffold_64	159506	161227	2316	-	mRNA_9845	UP	-	-	hypothetical protein	[GO:0005829:cytosol][GO:0005634:nucleus][GO:0016491:oxidoreductase activity]	-	Prostaglandin dehydrogenase OS=Aspergillus parasiticus (strain ATCC 56775 / NRRL 5862 / SRRC 143 / SU-1) OX=1403190 GN=P875_00033880 PE=4 SV=1
mRNA_9844	scaffold_64	158127	159018	1128	-	mRNA_9844	-	UP	-	hypothetical protein	-	-	-
mRNA_9848	scaffold_64	167066	169230	2958	-	mRNA_9848	-	DOWN	DOWN	hypothetical protein	[GO:0016021:integral component of membrane][GO:0005886:plasma membrane][GO:0022857:transmembrane transporter activity]	-	Sequence-specific DNA binding RNA polymerase II transcription factor OS=Didymella rabiei OX=5454 GN=ST47_g7693 PE=4 SV=1
mRNA_6943	scaffold_35	343199	344254	1758	+	mRNA_6943	-	DOWN	-	hypothetical protein	-	-	-
mRNA_10147	scaffold_69	61434	63873	4206	-	mRNA_10147	-	DOWN	DOWN	hypothetical protein	[GO:0009986:cell surface][GO:0005737:cytoplasm][GO:0005829:cytosol][GO:0009277:fungal-type cell wall][GO:0005739:mitochondrion][GO:0048471:perinuclear region of cytoplasm][GO:0005886:plasma membrane][GO:0032991:protein-containing complex][GO:0005524:ATP binding][GO:0016887:ATPase activity][GO:0042623:ATPase activity, coupled][GO:0051082:unfolded protein binding][GO:0006458:'de novo' protein foldi…	[ko04141:Protein processing in endoplasmic reticulum][ko04151:PI3K-Akt signaling pathway][ko04217:Necroptosis][ko04626:Plant-pathogen interaction]	ATP-dependent molecular chaperone HSP82 OS=Saccharomyces cerevisiae (strain ATCC 204508 / S288c) OX=559292 GN=HSP82 PE=1 SV=1
mRNA_9059	scaffold_55	133940	135500	2924	+	mRNA_9059	-	DOWN	DOWN	hypothetical protein	[GO:0000307:cyclin-dependent protein kinase holoenzyme complex][GO:0005737:cytoplasm][GO:0000131:incipient cellular bud site][GO:0005634:nucleus][GO:0016538:cyclin-dependent protein serine/threonine kinase regulator activity][GO:0019901:protein kinase binding][GO:0007049:cell cycle][GO:0051301:cell division][GO:0016239:positive regulation of macroautophagy][GO:0000079:regulation of cyclin-depende…	-	PHO85 cyclin-1 OS=Saccharomyces cerevisiae (strain ATCC 204508 / S288c) OX=559292 GN=PCL1 PE=1 SV=1
mRNA_4798	scaffold_21	289203	291434	4072	-	mRNA_4798	-	UP	UP	hypothetical protein	-	-	-
mRNA_4799	scaffold_21	291418	293014	2870	+	mRNA_4799	-	UP	UP	amidohydrolase 2	-	-	Metallo-dependent hydrolase OS=Glarea lozoyensis (strain ATCC 20868 / MF5171) OX=1116229 GN=GLAREA_01773 PE=4 SV=1
mRNA_4791	scaffold_21	271047	277030	10326	-	mRNA_4791	-	-	DOWN	beta and beta-prime subunits of DNA dependent RNA-polymerase	[GO:0005829:cytosol][GO:0005730:nucleolus][GO:0005736:RNA polymerase I complex][GO:0003677:DNA binding][GO:0003899:DNA-directed 5'-3' RNA polymerase activity][GO:0008270:zinc ion binding][GO:0006360:transcription by RNA polymerase I]	[ko00230:Purine metabolism][ko00240:Pyrimidine metabolism][ko03020:RNA polymerase]	DNA-directed RNA polymerase I subunit RPA190 OS=Saccharomyces cerevisiae (strain ATCC 204508 / S288c) OX=559292 GN=RPA190 PE=1 SV=2
mRNA_4792	scaffold_21	277296	278495	2172	-	mRNA_4792	UP	-	-	hypothetical protein	-	-	-
mRNA_11530	scaffold_93	100013	99812	2508	-	mRNA_11530	UP	UP	-	NAD P-binding protein	-	-	Uncharacterized oxidoreductase C663.09c OS=Aspergillus awamori OX=105351 GN=AAWM_03471 PE=4 SV=1
mRNA_11535	scaffold_93	109695	111652	2790	-	mRNA_11535	-	-	DOWN		-	-	-
mRNA_10148	scaffold_69	64461	66185	2112	+	mRNA_10148	-	DOWN	DOWN	cysteine desulfurase NFS1	[GO:0005739:mitochondrion][GO:0031071:cysteine desulfurase activity][GO:0051536:iron-sulfur cluster binding][GO:0046872:metal ion binding][GO:0030170:pyridoxal phosphate binding][GO:0044571:[2Fe-2S] cluster assembly][GO:0008033:tRNA processing]	[ko00730:Thiamine metabolism][ko04122:Sulfur relay system]	-
mRNA_11025	scaffold_83	92249	93014	1532	+	mRNA_11025	-	DOWN	DOWN		-	-	-
mRNA_8468	scaffold_49	74284	75011	1260	-	mRNA_8468	-	UP	UP	hypothetical protein	-	-	-
mRNA_8469	scaffold_49	76905	77938	1530	+	mRNA_8469	-	-	DOWN	hypothetical protein	-	-	-
mRNA_11021	scaffold_83	81365	83055	2478	-	mRNA_11021	-	-	UP	Clavaminate synthase-like protein	-	-	Transcription factor OS=Ganoderma sinense ZZ0214-1 OX=1077348 GN=GSI_01011 PE=4 SV=1
mRNA_11023	scaffold_83	86457	89273	5080	+	mRNA_11023	-	DOWN	DOWN	hypothetical protein	[GO:0005634:nucleus][GO:0001228:DNA-binding transcription activator activity, RNA polymerase II-specific][GO:0046983:protein dimerization activity][GO:0000978:RNA polymerase II proximal promoter sequence-specific DNA binding][GO:0030154:cell differentiation][GO:0031141:induction of conjugation upon carbon starvation][GO:0045944:positive regulation of transcription by RNA polymerase II]	-	Protein esc1 OS=Sparassis crispa OX=139825 GN=SCP_0206470 PE=4 SV=1
mRNA_11022	scaffold_83	83105	86683	6814	+	mRNA_11022	-	UP	-	hypothetical protein	[GO:0000781:chromosome, telomeric region][GO:0005829:cytosol][GO:0031391:Elg1 RFC-like complex][GO:0000790:nuclear chromatin][GO:0043599:nuclear DNA replication factor C complex][GO:0005634:nucleus][GO:0005524:ATP binding][GO:0003677:DNA binding][GO:0061860:DNA clamp unloader activity][GO:0090618:DNA clamp unloading][GO:0006310:DNA recombination][GO:1902969:mitotic DNA replication][GO:0000723:tel…	-	Protein esc1 OS=Thanatephorus cucumeris (strain AG1-IB / isolate 7/3/14) OX=1108050 GN=BN14_00507 PE=4 SV=1
mRNA_8462	scaffold_49	65095	66834	3048	-	mRNA_8462	UP	UP	UP	hypothetical protein	-	-	-
mRNA_8463	scaffold_49	67232	67882	870	+	mRNA_8463	-	-	UP	LMWPc-domain-containing protein	[GO:0005829:cytosol][GO:0005634:nucleus][GO:0003993:acid phosphatase activity][GO:0004726:non-membrane spanning protein tyrosine phosphatase activity][GO:0004725:protein tyrosine phosphatase activity][GO:0023052:signaling]	[ko00730:Thiamine metabolism][ko00740:Riboflavin metabolism]	-
mRNA_11028	scaffold_83	95761	98920	5400	+	mRNA_11028	-	DOWN	-	hypothetical protein	[GO:0005737:cytoplasm][GO:0005681:spliceosomal complex][GO:0003677:DNA binding][GO:0006397:mRNA processing][GO:0008380:RNA splicing]	[ko03040:Spliceosome]	MYB transcription factor 05 OS=Pleurotus ostreatus OX=5322 PE=2 SV=1
mRNA_8464	scaffold_49	67790	70744	4096	-	mRNA_8464	UP	-	DOWN	methylmalonate-semialdehyde dehydrogenase	[GO:0005759:mitochondrial matrix][GO:0004030:aldehyde dehydrogenase [NAD(P)+] activity][GO:0006068:ethanol catabolic process]	[ko00280:Valine, leucine and isoleucine degradation][ko00410:beta-Alanine metabolism][ko00562:Inositol phosphate metabolism][ko00640:Propanoate metabolism]	Aldehyde dehydrogenase OS=Pyrenophora tritici-repentis (strain Pt-1C-BFP) OX=426418 GN=PTRG_03609 PE=3 SV=1
mRNA_8465	scaffold_49	70774	71805	1386	+	mRNA_8465	-	UP	-	hypothetical protein	-	-	-
mRNA_9511	scaffold_60	123095	124772	3236	-	mRNA_9511	-	UP	-	hypothetical protein	-	-	-
mRNA_9510	scaffold_60	119518	122320	3158	-	mRNA_9510	UP	UP	-	MFS general substrate transporter	[GO:0071944:cell periphery][GO:0016021:integral component of membrane][GO:0031224:intrinsic component of membrane][GO:0016020:membrane][GO:0015124:allantoate transmembrane transporter activity][GO:0022857:transmembrane transporter activity][GO:0055085:transmembrane transport]	-	Major facilitator superfamily domain, general substrate transporter OS=Penicillium sp. 'occitanis' OX=290292 GN=PENO1_065380 PE=4 SV=1
mRNA_9513	scaffold_60	128251	129254	1882	-	mRNA_9513	-	-	UP		-	-	-
mRNA_9512	scaffold_60	125776	127093	2584	-	mRNA_9512	DOWN	DOWN	-		-	-	-
mRNA_9514	scaffold_60	130006	133484	6122	-	mRNA_9514	-	UP	UP	hypothetical protein	[GO:0031261:DNA replication preinitiation complex][GO:0000790:nuclear chromatin][GO:0000784:nuclear chromosome, telomeric region][GO:0005664:nuclear origin of replication recognition complex][GO:0005656:nuclear pre-replicative complex][GO:0043596:nuclear replication fork][GO:0005634:nucleus][GO:0005524:ATP binding][GO:0016887:ATPase activity][GO:0003682:chromatin binding][GO:0003688:DNA replicati…	[ko04110:Cell cycle]	Origin recognition complex subunit 1 OS=Stemphylium lycopersici OX=183478 GN=DDE83_008968 PE=3 SV=1
mRNA_9517	scaffold_60	137633	138427	1590	+	mRNA_9517	-	-	UP		-	-	-
mRNA_9516	scaffold_60	134846	136645	3024	-	mRNA_9516	-	UP	UP	hypothetical protein	-	-	-
mRNA_9519	scaffold_60	142074	143894	3388	-	mRNA_9519	-	UP	-		-	-	-
mRNA_9518	scaffold_60	139191	141249	3682	+	mRNA_9518	-	DOWN	DOWN	GroES-like protein	[GO:0000166:nucleotide binding][GO:0016491:oxidoreductase activity]	-	Zn(2)-C6 fungal-type domain-containing protein OS=Psathyrella aberdarensis OX=2316362 GN=EST38_g9434 PE=4 SV=1
mRNA_4171	scaffold_18	83493	90588	9726	+	mRNA_4171	DOWN	DOWN	-	hypothetical protein	[GO:0000324:fungal-type vacuole][GO:0016021:integral component of membrane][GO:0016020:membrane][GO:0005774:vacuolar membrane][GO:0005524:ATP binding][GO:0016887:ATPase activity][GO:0042626:ATPase activity, coupled to transmembrane movement of substances][GO:0008559:xenobiotic transmembrane transporting ATPase activity][GO:0071996:glutathione transmembrane import into vacuole][GO:0036246:phytoche…	-	Pleiotropic ABC efflux transporter of multiple drugs YBT1 OS=Candida glabrata (strain ATCC 2001 / CBS 138 / JCM 3761 / NBRC 0622 / NRRL Y-65) OX=284593 GN=YBT1 PE=2 SV=1
mRNA_4175	scaffold_18	100285	99756	2014	+	mRNA_4175	-	UP	UP		-	-	-
mRNA_4176	scaffold_18	102604	103794	1816	-	mRNA_4176	-	DOWN	-	hypothetical protein	-	[ko00230:Purine metabolism][ko00240:Pyrimidine metabolism][ko03020:RNA polymerase]	-
mRNA_4177	scaffold_18	103855	104998	1964	+	mRNA_4177	-	DOWN	-	hypothetical protein	[GO:0005634:nucleus][GO:0000346:transcription export complex][GO:0003723:RNA binding][GO:0016973:poly(A)+ mRNA export from nucleus]	[ko03013:RNA transport][ko03015:mRNA surveillance pathway][ko03040:Spliceosome]	Uncharacterized protein OS=Pseudogymnoascus sp. VKM F-4515 (FW-2607) OX=1420909 GN=V496_05295 PE=4 SV=1
mRNA_4179	scaffold_18	106005	107336	2076	+	mRNA_4179	-	-	UP	protein prenylyltransferase	-	[ko00900:Terpenoid backbone biosynthesis]	-
mRNA_418	scaffold_2	188170	190129	3218	-	mRNA_418	DOWN	DOWN	DOWN	hypothetical protein	-	-	-
mRNA_419	scaffold_2	190130	191048	1456	+	mRNA_419	-	DOWN	-	hypothetical protein	[GO:0005737:cytoplasm][GO:0005829:cytosol][GO:0005634:nucleus][GO:0051087:chaperone binding][GO:0006457:protein folding][GO:0050821:protein stabilization][GO:0031647:regulation of protein stability]	[ko04626:Plant-pathogen interaction]	Uncharacterized protein OS=Verticillium longisporum OX=100787 GN=BN1708_015657 PE=4 SV=1
mRNA_415	scaffold_2	180775	182715	3498	+	mRNA_415	-	DOWN	DOWN	hypothetical protein	-	-	-
mRNA_416	scaffold_2	182705	183563	1344	-	mRNA_416	-	UP	-	hypothetical protein	-	-	-
mRNA_417	scaffold_2	185308	187918	4770	-	mRNA_417	-	DOWN	DOWN	hypothetical protein	-	-	-
mRNA_410	scaffold_2	170826	172191	2198	-	mRNA_410	-	-	DOWN	Esterase/lipase/thioesterase	[GO:0005829:cytosol][GO:0005634:nucleus][GO:0016787:hydrolase activity][GO:0009056:catabolic process]	-	Zinc finger transcription factor 1 OS=Purpureocillium lilacinum OX=33203 GN=PCL_03412 PE=4 SV=1
mRNA_412	scaffold_2	174386	175875	2104	+	mRNA_412	-	-	DOWN	hypothetical protein	[GO:0005829:cytosol][GO:0005768:endosome][GO:0005634:nucleus][GO:0005886:plasma membrane][GO:0005525:GTP binding][GO:0003924:GTPase activity][GO:0006886:intracellular protein transport][GO:0072659:protein localization to plasma membrane][GO:0009306:protein secretion][GO:0032482:Rab protein signal transduction][GO:0017157:regulation of exocytosis][GO:0033157:regulation of intracellular protein tra…	-	GTP-binding protein YPT31/YPT8 OS=Saccharomyces cerevisiae (strain ATCC 204508 / S288c) OX=559292 GN=YPT31 PE=1 SV=3
mRNA_413	scaffold_2	175898	177426	2348	-	mRNA_413	-	DOWN	-	Isochorismatase hydrolase	-	-	-
mRNA_3108	scaffold_12	409327	411371	3104	+	mRNA_3108	-	-	DOWN		-	-	-
mRNA_2220	scaffold_8	351436	352205	1266	+	mRNA_2220	-	DOWN	-		-	-	-
mRNA_10956	scaffold_82	77676	78416	1482	-	mRNA_10956	-	UP	UP		-	-	-
mRNA_10957	scaffold_82	82163	84873	2818	+	mRNA_10957	-	DOWN	DOWN		-	-	-
mRNA_10770	scaffold_79	44042	48454	6158	+	mRNA_10770	-	-	DOWN	MFS sugar transporter	[GO:0016021:integral component of membrane][GO:0022857:transmembrane transporter activity][GO:0008643:carbohydrate transport]	-	MFS domain-containing protein OS=Purpureocillium lilacinum OX=33203 GN=PCL_01463 PE=3 SV=1
mRNA_10771	scaffold_79	48486	49795	1740	-	mRNA_10771	-	DOWN	DOWN		-	-	-
mRNA_10950	scaffold_82	68267	69098	1664	-	mRNA_10950	DOWN	-	-		-	-	-
mRNA_5405	scaffold_25	56542	58765	3584	-	mRNA_5405	-	DOWN	-	N-acyl-phosphatidylethanolamine-hydrolyzing phospholipase D	[GO:0070290:N-acylphosphatidylethanolamine-specific phospholipase D activity][GO:0008270:zinc ion binding]	-	Lactamase_B domain-containing protein OS=Penicillium sp. 'occitanis' OX=290292 GN=PENO1_040850 PE=4 SV=1
mRNA_5404	scaffold_25	54159	55697	2700	+	mRNA_5404	-	-	UP		-	-	-
mRNA_3834	scaffold_16	184675	186024	2120	+	mRNA_3834	DOWN	DOWN	-		-	-	-
mRNA_3835	scaffold_16	188500	192091	5686	+	mRNA_3835	-	-	DOWN	hypothetical protein	[GO:0005634:nucleus][GO:0003677:DNA binding][GO:0000981:DNA-binding transcription factor activity, RNA polymerase II-specific][GO:0008270:zinc ion binding][GO:0006351:transcription, DNA-templated]	-	Zn(2)-C6 fungal-type domain-containing protein OS=Sparassis crispa OX=139825 GN=SCP_0204190 PE=4 SV=1
mRNA_2634	scaffold_10	305944	307312	2076	+	mRNA_2634	DOWN	-	-	hypothetical protein	-	-	-
mRNA_2637	scaffold_10	314145	315976	1744	-	mRNA_2637	-	DOWN	DOWN		-	-	-
mRNA_2636	scaffold_10	313039	313437	798	-	mRNA_2636	UP	-	DOWN	hypothetical protein	-	-	-
mRNA_3836	scaffold_16	192798	196448	6954	-	mRNA_3836	-	DOWN	DOWN	hypothetical protein	-	-	-
mRNA_2638	scaffold_10	315657	319941	7212	+	mRNA_2638	-	-	DOWN	hypothetical protein	[GO:0005829:cytosol][GO:0005730:nucleolus][GO:0005634:nucleus][GO:0000166:nucleotide binding][GO:0000182:rDNA binding][GO:0008134:transcription factor binding][GO:0042790:nucleolar large rRNA transcription by RNA polymerase I][GO:0006355:regulation of transcription, DNA-templated][GO:0009303:rRNA transcription]	-	Uncharacterized protein OS=Sparassis crispa OX=139825 GN=SCP_0410150 PE=4 SV=1
mRNA_7917	scaffold_44	39041	39936	1536	-	mRNA_7917	-	UP	UP	expressed protein	-	-	-
mRNA_7916	scaffold_44	37258	38645	2166	+	mRNA_7916	-	DOWN	DOWN	GroES-like protein	[GO:0005737:cytoplasm][GO:0004022:alcohol dehydrogenase (NAD) activity][GO:0008270:zinc ion binding]	[ko00010:Glycolysis / Gluconeogenesis][ko00071:Fatty acid degradation][ko00350:Tyrosine metabolism][ko00625:Chloroalkane and chloroalkene degradation][ko00626:Naphthalene degradation][ko00830:Retinol metabolism][ko00980:Metabolism of xenobiotics by cytochrome P450]	Fungal specific transcription factor domain family protein OS=Aspergillus niger OX=5061 GN=ATCC64974_61230 PE=4 SV=1
mRNA_5964	scaffold_28	239925	240926	1662	+	mRNA_5964	UP	UP	UP	hypothetical protein	-	-	-
mRNA_5965	scaffold_28	241921	244271	4362	+	mRNA_5965	UP	UP	UP	hypothetical protein	-	-	-
mRNA_2246	scaffold_8	425448	426361	1506	-	mRNA_2246	-	UP	-	mRNA turnover protein 4-like protein	[GO:0005737:cytoplasm][GO:0005730:nucleolus][GO:0005634:nucleus][GO:0030687:preribosome, large subunit precursor][GO:0000956:nuclear-transcribed mRNA catabolic process][GO:0000027:ribosomal large subunit assembly][GO:0042273:ribosomal large subunit biogenesis][GO:0006364:rRNA processing]	-	-
mRNA_5960	scaffold_28	234113	235609	2558	+	mRNA_5960	DOWN	DOWN	DOWN	GroES-like protein	[GO:0004022:alcohol dehydrogenase (NAD) activity][GO:0046872:metal ion binding]	-	Alcohol dehydrogenase patD OS=Penicillium expansum OX=27334 GN=patD PE=1 SV=1
mRNA_5961	scaffold_28	235773	237167	2580	+	mRNA_5961	-	DOWN	-	hypothetical protein	-	-	-
mRNA_2243	scaffold_8	420877	421278	696	+	mRNA_2243	-	DOWN	DOWN	hypothetical protein	-	-	-
mRNA_2248	scaffold_8	428216	429157	1674	-	mRNA_2248	UP	DOWN	DOWN	hypothetical protein	-	-	Zn(2)-C6 fungal-type domain-containing protein OS=Zymoseptoria tritici ST99CH_1A5 OX=1276529 GN=ZT1A5_G10196 PE=4 SV=1
mRNA_5969	scaffold_28	252837	253794	1786	+	mRNA_5969	-	UP	UP		-	-	-
mRNA_12446	scaffold_119	1855	2538	1368	-	mRNA_12446	-	-	UP	acyl-CoA N-acyltransferase	-	-	Fungal zn(2)-Cys(6) binuclear cluster domain-containing protein OS=Thanatephorus cucumeris (strain AG1-IA) OX=983506 GN=AG1IA_07110 PE=4 SV=1
mRNA_12447	scaffold_119	3372	6019	4794	+	mRNA_12447	-	-	UP	hypothetical protein	[GO:0016021:integral component of membrane]	-	Zn(2)-C6 fungal-type domain-containing protein OS=Bondarzewia mesenterica OX=1095465 GN=EW146_g5964 PE=4 SV=1
mRNA_6581	scaffold_32	310900	312040	2058	+	mRNA_6581	UP	UP	-	hypothetical protein	-	-	Zn(2)-C6 fungal-type domain-containing protein OS=Gibberella moniliformis OX=117187 GN=FVER53263_03461 PE=4 SV=1
mRNA_8740	scaffold_52	26261	27819	2628	+	mRNA_8740	UP	UP	UP	hypothetical protein	-	-	-
mRNA_6584	scaffold_32	319006	319867	1724	-	mRNA_6584	-	UP	UP		-	-	-
mRNA_11230	scaffold_87	42932	44866	3332	-	mRNA_11230	-	UP	-		-	-	-
mRNA_11231	scaffold_87	45035	46199	2090	-	mRNA_11231	-	UP	UP	hypothetical protein	-	-	-
mRNA_11233	scaffold_87	51231	53271	2244	+	mRNA_11233	-	DOWN	-		-	-	-
mRNA_11234	scaffold_87	53412	54458	1662	-	mRNA_11234	DOWN	-	-	hypothetical protein	[GO:0022625:cytosolic large ribosomal subunit][GO:0003723:RNA binding][GO:0003735:structural constituent of ribosome][GO:0002181:cytoplasmic translation][GO:0000470:maturation of LSU-rRNA]	[ko03010:Ribosome]	60S ribosomal protein L7a (Fragment) OS=Choanephora cucurbitarum OX=101091 GN=rpl7a_0 PE=4 SV=1
mRNA_11237	scaffold_87	58212	58932	1326	+	mRNA_11237	-	DOWN	DOWN	hypothetical protein	-	-	-
mRNA_11239	scaffold_87	65977	66591	1008	+	mRNA_11239	-	DOWN	-	hypothetical protein	-	-	-
mRNA_3116	scaffold_12	426675	427582	1602	-	mRNA_3116	-	DOWN	DOWN	hypothetical protein	[GO:0005829:cytosol][GO:0005634:nucleus][GO:0071014:post-mRNA release spliceosomal complex][GO:0005681:spliceosomal complex][GO:0007049:cell cycle][GO:0045292:mRNA cis splicing, via spliceosome]	-	-
mRNA_6435	scaffold_31	271320	272374	1896	-	mRNA_6435	-	DOWN	DOWN	galactose mutarotase-like protein	[GO:0005737:cytoplasm][GO:0005634:nucleus][GO:0030246:carbohydrate binding][GO:0047938:glucose-6-phosphate 1-epimerase activity][GO:0044262:cellular carbohydrate metabolic process]	[ko00010:Glycolysis / Gluconeogenesis]	-
mRNA_6434	scaffold_31	269407	271074	2692	+	mRNA_6434	-	UP	UP	aldolase	-	[ko00030:Pentose phosphate pathway]	Fungal_trans domain-containing protein OS=Apiotrichum porosum OX=105984 GN=EHS24_008525 PE=4 SV=1
mRNA_6433	scaffold_31	263858	268386	7452	-	mRNA_6433	DOWN	DOWN	-	TPR-like protein	-	-	-
mRNA_6431	scaffold_31	261886	262822	1758	-	mRNA_6431	-	UP	-		-	-	-
mRNA_3119	scaffold_12	432741	434839	3678	+	mRNA_3119	-	UP	UP	hypothetical protein	-	-	-
mRNA_8678	scaffold_51	126389	130265	7648	+	mRNA_8678	-	UP	-	hypothetical protein	-	-	Cell division control protein Cdc25 OS=Drechmeria coniospora OX=98403 GN=DCS_06537 PE=4 SV=1
mRNA_8589	scaffold_50	161892	162894	1788	+	mRNA_8589	-	UP	UP	AGABI1DRAFT_114372; hypothetical protein	-	-	Fungal-specific transcription factor domain protein OS=Rhizoctonia solani 123E OX=1423351 GN=V565_135800 PE=4 SV=1
mRNA_8588	scaffold_50	156459	160675	7014	-	mRNA_8588	-	UP	UP	Dna2-domain-containing protein	[GO:0005737:cytoplasm][GO:0005829:cytosol][GO:0000784:nuclear chromosome, telomeric region][GO:0043596:nuclear replication fork][GO:0005654:nucleoplasm][GO:0005634:nucleus][GO:0005657:replication fork][GO:0035861:site of double-strand break][GO:0051539:4 iron, 4 sulfur cluster binding][GO:1990601:5' overhang single-stranded DNA endodeoxyribonuclease activity][GO:0017108:5'-flap endonuclease activ…	[ko03030:DNA replication]	Regulator of nonsense transcripts, putative OS=Byssochlamys spectabilis (strain No. 5 / NBRC 109023) OX=1356009 GN=PVAR5_7070 PE=4 SV=1
mRNA_8584	scaffold_50	144559	145900	1860	-	mRNA_8584	UP	-	-	hypothetical protein	-	-	-
mRNA_8587	scaffold_50	154299	155278	1868	-	mRNA_8587	-	-	UP		-	-	-
mRNA_8581	scaffold_50	138502	139914	2226	-	mRNA_8581	-	UP	-	hypothetical protein	[GO:0005737:cytoplasm][GO:0005829:cytosol][GO:0005634:nucleus][GO:0016799:hydrolase activity, hydrolyzing N-glycosyl compounds][GO:0009691:cytokinin biosynthetic process][GO:0014074:response to purine-containing compound]	-	-
mRNA_8580	scaffold_50	135186	135884	1062	-	mRNA_8580	UP	UP	-		-	-	-
mRNA_8583	scaffold_50	141910	143655	2892	+	mRNA_8583	-	UP	-	hypothetical protein	[GO:0005829:cytosol][GO:0046547:trans-aconitate 3-methyltransferase activity][GO:0032259:methylation]	-	-
mRNA_8582	scaffold_50	140215	141116	1692	-	mRNA_8582	-	UP	UP	hypothetical protein	-	-	-
mRNA_11942	scaffold_103	4829	6898	3400	-	mRNA_11942	-	DOWN	-	hypothetical protein	-	-	Uncharacterized protein (Fragment) OS=Chaetothyriales sp. CBS 135597 OX=2249420 GN=DV738_g1858 PE=4 SV=1
mRNA_11940	scaffold_103	1033	976	2988	+	mRNA_11940	-	-	DOWN	MFS general substrate transporter	[GO:0016021:integral component of membrane][GO:0022857:transmembrane transporter activity]	-	Uncharacterized protein OS=Valsa malicola OX=356882 GN=VMCG_03541 PE=4 SV=1
mRNA_11941	scaffold_103	3034	4538	2838	+	mRNA_11941	-	-	DOWN	hypothetical protein	-	-	-
mRNA_11946	scaffold_103	12663	14592	3404	+	mRNA_11946	-	DOWN	DOWN		-	-	-
mRNA_11944	scaffold_103	10052	9985	3870	-	mRNA_11944	-	DOWN	DOWN	hypothetical protein	-	-	-
mRNA_11945	scaffold_103	11573	12704	1794	+	mRNA_11945	-	DOWN	DOWN	hypothetical protein	-	-	-
mRNA_11493	scaffold_92	89992	91652	2586	-	mRNA_11493	DOWN	-	-	hypothetical protein	-	-	C6 transcription factor OS=Drechmeria coniospora OX=98403 GN=DCS_04786 PE=4 SV=1
mRNA_10017	scaffold_67	124502	126043	2548	+	mRNA_10017	-	UP	UP	hypothetical protein	-	-	-
mRNA_10540	scaffold_75	18415	19212	1596	+	mRNA_10540	UP	UP	-	hypothetical protein	-	-	-
mRNA_10015	scaffold_67	121325	122770	2892	+	mRNA_10015	-	DOWN	DOWN		-	-	-
mRNA_10542	scaffold_75	21648	22651	1494	-	mRNA_10542	-	UP	UP	hypothetical protein	-	[ko04144:Endocytosis][ko04217:Necroptosis]	-
mRNA_10545	scaffold_75	29842	30889	1662	+	mRNA_10545	-	UP	-	oxidoreductase	[GO:0005829:cytosol][GO:0005634:nucleus][GO:0008106:alcohol dehydrogenase (NADP+) activity][GO:0004032:alditol:NADP+ 1-oxidoreductase activity][GO:0051268:alpha-keto amide reductase activity][GO:0051269:alpha-keto ester reductase activity][GO:0047018:indole-3-acetaldehyde reductase (NADH) activity][GO:0047019:indole-3-acetaldehyde reductase (NADPH) activity][GO:0016491:oxidoreductase activity][GO…	-	Uncharacterized protein (Fragment) OS=Scytalidium lignicola OX=5539 GN=B7463_g4144 PE=4 SV=1
mRNA_10012	scaffold_67	104369	108532	6912	-	mRNA_10012	-	DOWN	-	hypothetical protein	-	-	-
mRNA_10547	scaffold_75	32525	34130	2804	+	mRNA_10547	-	UP	-	pseudouridine synthase	[GO:0005739:mitochondrion][GO:0005634:nucleus][GO:0009982:pseudouridine synthase activity][GO:0003723:RNA binding][GO:0106029:tRNA pseudouridine synthase activity][GO:1990481:mRNA pseudouridine synthesis][GO:0006400:tRNA modification][GO:0031119:tRNA pseudouridine synthesis]	-	Putative tRNA pseudouridine synthase B OS=Rhizopus microsporus OX=58291 GN=RMATCC62417_16237 PE=3 SV=1
mRNA_10546	scaffold_75	31198	32494	2164	+	mRNA_10546	-	-	UP	Aldo/keto reductase	[GO:0005829:cytosol][GO:0005634:nucleus][GO:0008106:alcohol dehydrogenase (NADP+) activity][GO:0004032:alditol:NADP+ 1-oxidoreductase activity][GO:0051268:alpha-keto amide reductase activity][GO:0051269:alpha-keto ester reductase activity][GO:0047018:indole-3-acetaldehyde reductase (NADH) activity][GO:0047019:indole-3-acetaldehyde reductase (NADPH) activity][GO:0016491:oxidoreductase activity][GO…	-	Uncharacterized protein (Fragment) OS=Scytalidium lignicola OX=5539 GN=B7463_g4144 PE=4 SV=1
mRNA_10548	scaffold_75	35163	36059	1662	+	mRNA_10548	-	UP	UP	dihydrodipicolinate synthetase	-	-	-
mRNA_4368	scaffold_19	134784	136935	3210	-	mRNA_4368	DOWN	DOWN	-	glycerol kinase	[GO:0005737:cytoplasm][GO:0005739:mitochondrion][GO:0005524:ATP binding][GO:0004370:glycerol kinase activity][GO:0019563:glycerol catabolic process][GO:0006071:glycerol metabolic process][GO:0046167:glycerol-3-phosphate biosynthetic process][GO:0016310:phosphorylation][GO:0006641:triglyceride metabolic process]	[ko00561:Glycerolipid metabolism][ko04626:Plant-pathogen interaction]	-
mRNA_9981	scaffold_67	35621	37630	3042	-	mRNA_9981	-	-	DOWN	MFS general substrate transporter	-	-	-
mRNA_4365	scaffold_19	125982	127325	2190	+	mRNA_4365	-	-	UP	hypothetical protein	[GO:0005783:endoplasmic reticulum][GO:0016021:integral component of membrane][GO:0005886:plasma membrane][GO:0000007:low-affinity zinc ion transmembrane transporter activity][GO:0005385:zinc ion transmembrane transporter activity][GO:0071578:zinc ion import across plasma membrane][GO:0071577:zinc ion transmembrane transport]	-	Putative sucrose utilization protein SUC1 OS=Spathaspora sp. JA1 OX=2028339 GN=JA1_003474 PE=4 SV=1
mRNA_4367	scaffold_19	133053	134559	1784	+	mRNA_4367	-	UP	-		-	-	-
mRNA_4366	scaffold_19	128651	129009	462	-	mRNA_4366	-	-	UP	outer dynein arm light chain 8	[GO:0005737:cytoplasm][GO:0005868:cytoplasmic dynein complex][GO:0030286:dynein complex][GO:0005874:microtubule][GO:0045505:dynein intermediate chain binding][GO:0051959:dynein light intermediate chain binding][GO:0003774:motor activity][GO:0048315:conidium formation][GO:0030473:nuclear migration along microtubule][GO:2000582:positive regulation of ATP-dependent microtubule motor activity, plus-e…	-	Zn(2)-C6 fungal-type domain-containing protein OS=Bondarzewia mesenterica OX=1095465 GN=EW146_g1435 PE=4 SV=1
mRNA_4361	scaffold_19	116123	118129	1996	+	mRNA_4361	-	DOWN	-	hypothetical protein	-	-	-
mRNA_4363	scaffold_19	120928	122457	2274	-	mRNA_4363	-	UP	-	ATP-NAD kinase	[GO:0005759:mitochondrial matrix][GO:0005739:mitochondrion][GO:0005524:ATP binding][GO:0003951:NAD+ kinase activity][GO:0042736:NADH kinase activity][GO:0019674:NAD metabolic process][GO:0006741:NADP biosynthetic process]	-	BZIP domain-containing protein OS=Talaromyces amestolkiae OX=1196081 GN=BHQ10_000617 PE=3 SV=1
mRNA_4362	scaffold_19	118720	120128	2190	-	mRNA_4362	-	UP	UP	ZIP-like iron-zinc transporter	[GO:0005783:endoplasmic reticulum][GO:0005789:endoplasmic reticulum membrane][GO:0005887:integral component of plasma membrane][GO:0005886:plasma membrane][GO:0000006:high-affinity zinc transmembrane transporter activity][GO:0005385:zinc ion transmembrane transporter activity][GO:0071578:zinc ion import across plasma membrane][GO:0071577:zinc ion transmembrane transport]	-	C6 transcription factor OS=Pyrenophora tritici-repentis OX=45151 GN=Ptr86124_09218 PE=4 SV=1
mRNA_3809	scaffold_16	135880	137210	2022	+	mRNA_3809	-	UP	UP	4'-phosphopantetheinyl transferase	[GO:0008897:holo-[acyl-carrier-protein] synthase activity][GO:0000287:magnesium ion binding]	[ko00770:Pantothenate and CoA biosynthesis]	-
mRNA_5368	scaffold_24	427548	431395	7380	+	mRNA_5368	-	DOWN	DOWN	hypothetical protein	[GO:0032153:cell division site][GO:0051286:cell tip][GO:0005737:cytoplasm][GO:0005829:cytosol][GO:0005634:nucleus][GO:0005524:ATP binding][GO:0004674:protein serine/threonine kinase activity][GO:0007049:cell cycle][GO:0035556:intracellular signal transduction][GO:0000122:negative regulation of transcription by RNA polymerase II][GO:0006468:protein phosphorylation][GO:0006808:regulation of nitroge…	-	Related to serine/threonine-protein kinase HRK1 OS=Zygosaccharomyces bailii OX=4954 GN=ZBIST_0481 PE=4 SV=1
mRNA_2409	scaffold_9	222120	224194	3512	+	mRNA_2409	DOWN	DOWN	-	hypothetical protein	[GO:0016021:integral component of membrane][GO:0071949:FAD binding][GO:0004497:monooxygenase activity]	[ko00621:Dioxin degradation][ko00624:Polycyclic aromatic hydrocarbon degradation][ko00626:Naphthalene degradation]	Uncharacterized protein OS=Trichoderma harzianum OX=5544 GN=THARTR1_05078 PE=4 SV=1
mRNA_8853	scaffold_53	76877	79380	4116	+	mRNA_8853	-	UP	UP	60 kDa lysophospholipase-like	-	-	-
mRNA_2404	scaffold_9	205646	206551	1604	-	mRNA_2404	-	UP	-		-	-	-
mRNA_5365	scaffold_24	420524	423435	4554	+	mRNA_5365	-	-	DOWN	pre-mRNA-splicing ATP-dependent RNA helicase PRP28	[GO:0005737:cytoplasm][GO:0005634:nucleus][GO:0005524:ATP binding][GO:0003676:nucleic acid binding][GO:0003724:RNA helicase activity][GO:0006397:mRNA processing][GO:0008380:RNA splicing]	[ko03040:Spliceosome]	Fungal specific transcription factor domain family protein OS=Aspergillus niger OX=5061 GN=CAN33_001680 PE=3 SV=1
mRNA_3805	scaffold_16	128481	129311	1486	-	mRNA_3805	UP	UP	-		-	-	-
mRNA_8856	scaffold_53	83228	84437	2306	+	mRNA_8856	-	UP	UP		-	-	-
mRNA_5360	scaffold_24	408233	410235	2746	-	mRNA_5360	-	DOWN	DOWN	hypothetical protein	[GO:0032153:cell division site][GO:0051286:cell tip][GO:0005737:cytoplasm][GO:0012505:endomembrane system][GO:0005768:endosome][GO:0005794:Golgi apparatus][GO:0016021:integral component of membrane][GO:0005886:plasma membrane][GO:0044853:plasma membrane raft][GO:0005628:prospore membrane][GO:0070056:prospore membrane leading edge][GO:0070057:prospore membrane spindle pole body attachment site][GO…	[ko04130:SNARE interactions in vesicular transport]	t-SNARE coiled-coil homology domain-containing protein OS=Spizellomyces sp. 'palustris' OX=117820 GN=SpCBS45565_g03556 PE=3 SV=1
mRNA_2401	scaffold_9	194378	195180	1374	+	mRNA_2401	-	DOWN	DOWN	hypothetical protein	-	[ko03040:Spliceosome]	Transcription factor OS=Ganoderma sinense ZZ0214-1 OX=1077348 GN=GSI_03885 PE=4 SV=1
mRNA_7478	scaffold_40	83492	84366	1596	+	mRNA_7478	-	UP	UP		-	-	-
mRNA_9188	scaffold_56	233094	234133	1974	+	mRNA_9188	-	UP	UP		-	-	-
mRNA_9189	scaffold_56	234134	235076	1768	+	mRNA_9189	-	UP	UP		-	-	-
mRNA_9186	scaffold_56	228962	230901	3678	+	mRNA_9186	-	UP	UP	hypothetical protein	-	-	Pkinase_fungal domain-containing protein OS=Ganoderma sinense ZZ0214-1 OX=1077348 GN=GSI_05189 PE=4 SV=1
mRNA_7475	scaffold_40	77217	78583	2612	-	mRNA_7475	DOWN	-	-	hypothetical protein	-	-	-
mRNA_7476	scaffold_40	79374	79654	444	+	mRNA_7476	-	-	UP		-	-	-
mRNA_9182	scaffold_56	211119	213426	4260	+	mRNA_9182	DOWN	-	UP	hypothetical protein	-	-	Predicted protein OS=Postia placenta (strain ATCC 44394 / Madison 698-R) OX=561896 GN=POSPLDRAFT_91188 PE=4 SV=1
mRNA_7471	scaffold_40	66892	67467	1152	-	mRNA_7471	-	UP	-		-	-	-
mRNA_9180	scaffold_56	201326	203998	5004	+	mRNA_9180	-	UP	UP	hypothetical protein	-	-	Pkinase_fungal domain-containing protein OS=Ganoderma sinense ZZ0214-1 OX=1077348 GN=GSI_05189 PE=4 SV=1
mRNA_9181	scaffold_56	204667	205700	2068	-	mRNA_9181	DOWN	DOWN	-		-	-	-
mRNA_627	scaffold_2	679492	680958	2480	+	mRNA_627	-	UP	-	hypothetical protein	[GO:0005829:cytosol][GO:0034657:GID complex][GO:0005634:nucleus][GO:0045721:negative regulation of gluconeogenesis][GO:0043161:proteasome-mediated ubiquitin-dependent protein catabolic process]	-	-
mRNA_5180	scaffold_23	426084	427483	2100	-	mRNA_5180	-	UP	UP	putative urea transporter	[GO:0005737:cytoplasm][GO:0005794:Golgi apparatus][GO:0000139:Golgi membrane][GO:0016021:integral component of membrane][GO:0005886:plasma membrane][GO:0015489:putrescine transmembrane transporter activity][GO:0015606:spermidine transmembrane transporter activity][GO:0015204:urea transmembrane transporter activity][GO:0015847:putrescine transport][GO:0015848:spermidine transport][GO:0071918:urea …	-	Fungal_trans domain-containing protein OS=Byssochlamys spectabilis (strain No. 5 / NBRC 109023) OX=1356009 GN=PVAR5_8629 PE=4 SV=1
mRNA_623	scaffold_2	670634	671881	2388	+	mRNA_623	DOWN	DOWN	-	hypothetical protein	-	-	-
mRNA_622	scaffold_2	669462	670294	1200	+	mRNA_622	-	UP	UP	hypothetical protein	[GO:0005634:nucleus][GO:0008408:3'-5' exonuclease activity][GO:0003676:nucleic acid binding][GO:0006364:rRNA processing]	-	Uncharacterized protein OS=Mixia osmundae (strain CBS 9802 / IAM 14324 / JCM 22182 / KY 12970) OX=764103 GN=Mo04424 PE=3 SV=1
mRNA_5184	scaffold_23	442929	444004	1476	+	mRNA_5184	-	UP	UP		-	-	-
mRNA_5185	scaffold_23	444387	449512	7938	-	mRNA_5185	-	UP	UP	hypothetical protein	-	-	-
mRNA_5188	scaffold_23	456086	459823	6324	+	mRNA_5188	UP	UP	UP	hypothetical protein	-	-	-
mRNA_629	scaffold_2	686791	688525	2856	-	mRNA_629	-	UP	UP	hypothetical protein	-	-	-
mRNA_4588	scaffold_20	220840	223971	5232	-	mRNA_4588	-	UP	UP	hypothetical protein	-	-	-
mRNA_4583	scaffold_20	195224	196799	2046	-	mRNA_4583	-	DOWN	DOWN		-	-	-
mRNA_12762	scaffold_133	36941	38837	3426	-	mRNA_12762	-	UP	UP	hypothetical protein	-	-	-
mRNA_12761	scaffold_133	34986	36572	2952	+	mRNA_12761	-	UP	UP		-	-	-
mRNA_3753	scaffold_15	504224	506444	3412	-	mRNA_3753	UP	-	DOWN	acid protease	[GO:0004190:aspartic-type endopeptidase activity]	-	-
mRNA_3752	scaffold_15	502667	503935	2218	-	mRNA_3752	-	DOWN	-	hypothetical protein	[GO:0005829:cytosol][GO:0005634:nucleus][GO:0004401:histidinol-phosphatase activity][GO:0000105:histidine biosynthetic process]	[ko00340:Histidine metabolism]	Histidinol phosphate phosphatase HisJ OS=Aspergillus oryzae OX=5062 GN=OAory_01022590 PE=4 SV=1
mRNA_3755	scaffold_15	509637	510387	1350	+	mRNA_3755	-	UP	UP	hypothetical protein	-	[ko04144:Endocytosis][ko04520:Adherens junction][ko04530:Tight junction][ko04810:Regulation of actin cytoskeleton]	-
mRNA_3754	scaffold_15	506476	508769	4226	-	mRNA_3754	-	-	DOWN	hypothetical protein	-	-	-
mRNA_6989	scaffold_36	117829	119106	2436	+	mRNA_6989	-	UP	UP	hypothetical protein	-	-	-
mRNA_6988	scaffold_36	116096	117093	1266	+	mRNA_6988	DOWN	-	UP	hypothetical protein	-	-	-
mRNA_6982	scaffold_36	102237	103482	2190	-	mRNA_6982	-	UP	UP	hypothetical protein	-	-	-
mRNA_1538	scaffold_5	611234	614055	4168	+	mRNA_1538	-	DOWN	-	phosphoglycerate mutase-like protein	[GO:0005576:extracellular region][GO:0016158:3-phytase activity]	-	3-phytase A OS=Byssochlamys spectabilis (strain No. 5 / NBRC 109023) OX=1356009 GN=PVAR5_7185 PE=3 SV=1
mRNA_1535	scaffold_5	604854	607093	3828	+	mRNA_1535	DOWN	DOWN	DOWN	hypothetical protein	-	-	-
mRNA_1530	scaffold_5	593235	596447	4962	-	mRNA_1530	UP	-	-	hypothetical protein	-	-	Transcription factor OS=Ganoderma sinense ZZ0214-1 OX=1077348 GN=GSI_13474 PE=4 SV=1
mRNA_339	scaffold_1	908742	910663	3330	-	mRNA_339	-	UP	-	hypothetical protein	-	-	-
mRNA_338	scaffold_1	907249	908672	2634	-	mRNA_338	-	UP	UP	protein prenylyltransferase	-	-	-
mRNA_333	scaffold_1	896839	898494	2722	+	mRNA_333	-	UP	-	hypothetical protein	[GO:0005829:cytosol][GO:0005634:nucleus][GO:0030267:glyoxylate reductase (NADP) activity][GO:0047964:glyoxylate reductase activity][GO:0016618:hydroxypyruvate reductase activity][GO:0051287:NAD binding][GO:0006091:generation of precursor metabolites and energy][GO:0009436:glyoxylate catabolic process]	-	Fungal_trans domain-containing protein OS=Friedmanniomyces simplex OX=329884 GN=B0A55_09516 PE=4 SV=1
mRNA_332	scaffold_1	895210	896874	3330	+	mRNA_332	UP	-	-	hypothetical protein	-	-	-
mRNA_336	scaffold_1	902394	905871	5970	-	mRNA_336	-	DOWN	DOWN	HCP-like protein	[GO:0000839:Hrd1p ubiquitin ligase ERAD-L complex][GO:0000838:Hrd1p ubiquitin ligase ERAD-M complex][GO:0016021:integral component of membrane][GO:0034099:luminal surveillance complex][GO:0004842:ubiquitin-protein transferase activity][GO:0030970:retrograde protein transport, ER to cytosol][GO:0030433:ubiquitin-dependent ERAD pathway]	[ko04141:Protein processing in endoplasmic reticulum]	Tetratricopeptide-like helical OS=Penicillium patulum OX=5078 GN=PGRI_043750 PE=4 SV=1
mRNA_1458	scaffold_5	402639	404886	3696	+	mRNA_1458	DOWN	-	UP	glutamate decarboxylase	[GO:0005737:cytoplasm][GO:0005829:cytosol][GO:0004351:glutamate decarboxylase activity][GO:0030170:pyridoxal phosphate binding][GO:0034599:cellular response to oxidative stress][GO:0006538:glutamate catabolic process]	[ko00250:Alanine, aspartate and glutamate metabolism][ko00410:beta-Alanine metabolism][ko00430:Taurine and hypotaurine metabolism][ko00650:Butanoate metabolism][ko02024:Quorum sensing]	Glutamate decarboxylase OS=Byssochlamys spectabilis (strain No. 5 / NBRC 109023) OX=1356009 GN=PVAR5_7542 PE=3 SV=1
mRNA_6186	scaffold_30	54413	54902	980	-	mRNA_6186	-	UP	-	hypothetical protein	-	-	-
mRNA_6184	scaffold_30	48773	49164	516	-	mRNA_6184	-	DOWN	DOWN	hypothetical protein	-	-	-
mRNA_6183	scaffold_30	47239	48890	3088	+	mRNA_6183	UP	UP	-	hypothetical protein	-	-	-
mRNA_6182	scaffold_30	45944	47120	1698	-	mRNA_6182	-	DOWN	-	adhesion regulating molecule	[GO:0005829:cytosol][GO:0005634:nucleus][GO:0008541:proteasome regulatory particle, lid subcomplex][GO:0061133:endopeptidase activator activity][GO:0070628:proteasome binding][GO:0043130:ubiquitin binding][GO:0045842:positive regulation of mitotic metaphase/anaphase transition][GO:0043161:proteasome-mediated ubiquitin-dependent protein catabolic process][GO:0006511:ubiquitin-dependent protein cat…	[ko03050:Proteasome]	-
mRNA_6180	scaffold_30	41823	44554	4188	-	mRNA_6180	UP	-	-	hypothetical protein	[GO:0005740:mitochondrial envelope][GO:0005759:mitochondrial matrix][GO:0005739:mitochondrion][GO:0000964:mitochondrial RNA 5'-end processing][GO:0000957:mitochondrial RNA catabolic process][GO:0000962:positive regulation of mitochondrial RNA catabolic process]	-	BZIP domain-containing protein OS=[Candida] pseudohaemulonis OX=418784 GN=C7M61_001896 PE=4 SV=1
mRNA_4971	scaffold_22	294785	295518	1468	-	mRNA_4971	-	DOWN	DOWN		-	-	-
mRNA_1452	scaffold_5	381276	382483	2082	+	mRNA_1452	-	UP	UP	hypothetical protein	-	-	-
mRNA_1453	scaffold_5	382658	384059	2340	-	mRNA_1453	-	UP	UP		-	-	-
mRNA_4977	scaffold_22	309886	310712	1410	-	mRNA_4977	-	UP	UP		-	-	-
mRNA_10736	scaffold_78	106401	107803	2142	-	mRNA_10736	-	UP	-	Clavaminate synthase-like protein	-	-	Putative iron/ascorbate oxido OS=Phialophora attae OX=1664694 GN=AB675_869 PE=3 SV=1
mRNA_10737	scaffold_78	108934	110376	2136	-	mRNA_10737	-	UP	UP	Clavaminate synthase-like protein	-	-	2og-fe oxygenase superfamily OS=Fusarium sporotrichioides OX=5514 GN=FSPOR_2851 PE=4 SV=1
mRNA_12547	scaffold_123	26406	27257	1604	+	mRNA_12547	-	UP	UP		-	-	-
mRNA_12149	scaffold_109	8187	9587	2802	+	mRNA_12149	-	UP	UP		-	-	-
mRNA_12148	scaffold_109	5503	7468	3368	+	mRNA_12148	-	UP	UP	hypothetical protein	-	-	-
mRNA_12142	scaffold_108	84111	85823	2434	-	mRNA_12142	-	UP	UP	hypothetical protein	[GO:0005576:extracellular region][GO:0008126:acetylesterase activity]	-	Transcription factor, fungi OS=Penicillium expansum OX=27334 GN=PEX2_079060 PE=4 SV=1
mRNA_12141	scaffold_108	79024	80601	2512	-	mRNA_12141	-	DOWN	DOWN	hypothetical protein	-	-	Zn(2)-C6 fungal-type domain-containing protein OS=Sparassis crispa OX=139825 GN=SCP_0402310 PE=4 SV=1
mRNA_12147	scaffold_109	2953	4833	3332	+	mRNA_12147	UP	UP	UP	hypothetical protein	-	-	-
mRNA_12146	scaffold_108	91859	92150	584	+	mRNA_12146	-	DOWN	DOWN	hypothetical protein	-	-	-
mRNA_12145	scaffold_108	91330	91581	504	+	mRNA_12145	UP	-	DOWN		-	-	-
mRNA_9558	scaffold_60	225175	225832	1206	+	mRNA_9558	-	UP	UP		-	-	-
mRNA_11253	scaffold_87	102435	103293	1596	+	mRNA_11253	UP	UP	UP	hypothetical protein	-	-	-
mRNA_10223	scaffold_70	36868	41472	7030	+	mRNA_10223	-	-	UP	glycosyltransferase family 2 protein	[GO:0030428:cell septum][GO:0030659:cytoplasmic vesicle membrane][GO:0016021:integral component of membrane][GO:0005886:plasma membrane][GO:0004100:chitin synthase activity][GO:0071555:cell wall organization][GO:0006031:chitin biosynthetic process]	[ko00520:Amino sugar and nucleotide sugar metabolism]	Chitin synthase OS=Valsa mali var. pyri OX=694573 PE=2 SV=1
mRNA_11702	scaffold_97	43894	48237	8244	-	mRNA_11702	-	UP	UP	hypothetical protein	[GO:0005623:cell][GO:0000781:chromosome, telomeric region][GO:0005737:cytoplasm][GO:0005829:cytosol][GO:0031934:mating-type region heterochromatin][GO:0000790:nuclear chromatin][GO:0031618:nuclear pericentric heterochromatin][GO:0031380:nuclear RNA-directed RNA polymerase complex][GO:1990707:nuclear subtelomeric heterochromatin][GO:0005634:nucleus][GO:0003723:RNA binding][GO:0003968:RNA-directed …	-	RNA-directed RNA polymerase Rdp1 OS=Pyrenophora tritici-repentis OX=45151 GN=A1F97_00534 PE=4 SV=1
mRNA_11703	scaffold_97	48528	48898	528	-	mRNA_11703	-	-	UP	hypothetical protein	-	-	-
mRNA_1989	scaffold_7	413695	415045	2702	+	mRNA_1989	-	UP	UP	hypothetical protein	-	-	-
mRNA_1984	scaffold_7	403845	404919	2036	+	mRNA_1984	-	UP	UP	hypothetical protein	-	-	-
mRNA_1985	scaffold_7	404919	405924	1888	-	mRNA_1985	-	UP	-		-	-	-
mRNA_1982	scaffold_7	394383	394916	1068	+	mRNA_1982	-	UP	-	hypothetical protein	-	-	-
mRNA_1983	scaffold_7	396529	403466	12036	+	mRNA_1983	-	DOWN	DOWN	hypothetical protein	[GO:0030479:actin cortical patch][GO:0010008:endosome membrane][GO:0005886:plasma membrane][GO:0003779:actin binding][GO:0005509:calcium ion binding][GO:0006897:endocytosis]	-	Uncharacterized protein OS=Serendipita vermifera MAFF 305830 OX=933852 GN=M408DRAFT_8613 PE=4 SV=1
mRNA_1981	scaffold_7	392923	394286	2226	-	mRNA_1981	-	UP	-	SAICAR synthase-like protein	[GO:0005634:nucleus][GO:0005524:ATP binding][GO:0000824:inositol tetrakisphosphate 3-kinase activity][GO:0000825:inositol tetrakisphosphate 6-kinase activity][GO:0000827:inositol-1,3,4,5,6-pentakisphosphate kinase activity][GO:0008440:inositol-1,4,5-trisphosphate 3-kinase activity][GO:0000823:inositol-1,4,5-trisphosphate 6-kinase activity][GO:0046872:metal ion binding][GO:0035004:phosphatidylinos…	[ko00562:Inositol phosphate metabolism][ko04070:Phosphatidylinositol signaling system]	Inositol polyphosphate multikinase OS=Saccharomyces cerevisiae (strain ATCC 204508 / S288c) OX=559292 GN=ARG82 PE=1 SV=1
mRNA_10228	scaffold_70	51725	53333	3108	-	mRNA_10228	-	DOWN	DOWN	kinase-like protein	-	-	-
mRNA_9550	scaffold_60	207046	209994	4550	+	mRNA_9550	-	-	DOWN	hypothetical protein	[GO:0030479:actin cortical patch][GO:0005826:actomyosin contractile ring][GO:0120104:actomyosin contractile ring, proximal layer][GO:0098753:anchored component of the cytoplasmic side of the plasma membrane][GO:0051285:cell cortex of cell tip][GO:0032153:cell division site][GO:0051286:cell tip][GO:0032154:cleavage furrow][GO:0005737:cytoplasm][GO:0005829:cytosol][GO:0005794:Golgi apparatus][GO:00…	-	Fps/Fes/Fer/CIP4 homology OS=Penicillium patulum OX=5078 GN=PGRI_046330 PE=4 SV=1
mRNA_12859	scaffold_140	1197	887	1728	-	mRNA_12859	-	-	UP	hypothetical protein	-	-	-
mRNA_12851	scaffold_139	10196	9864	5248	-	mRNA_12851	UP	UP	-	hypothetical protein	-	-	-
mRNA_12325	scaffold_114	72278	74311	3258	+	mRNA_12325	-	DOWN	-	ATP synthase F1 beta subunit	[GO:0005753:mitochondrial proton-transporting ATP synthase complex][GO:0045261:proton-transporting ATP synthase complex, catalytic core F(1)][GO:0005524:ATP binding][GO:0046933:proton-transporting ATP synthase activity, rotational mechanism][GO:0042776:mitochondrial ATP synthesis coupled proton transport]	[ko00190:Oxidative phosphorylation]	-
mRNA_7536	scaffold_40	239109	240272	1302	+	mRNA_7536	-	UP	UP	glycoside hydrolase family 5 protein	-	-	-
mRNA_12855	scaffold_139	22451	23143	1386	+	mRNA_12855	-	UP	-		-	-	-
mRNA_12321	scaffold_114	64949	67134	2532	-	mRNA_12321	DOWN	DOWN	DOWN	H+/Ca2+ exchanger Vxc1-like protein	[GO:0005623:cell][GO:0005783:endoplasmic reticulum][GO:0005789:endoplasmic reticulum membrane][GO:0000324:fungal-type vacuole][GO:0000329:fungal-type vacuole membrane][GO:0016021:integral component of membrane][GO:0015369:calcium:proton antiporter activity][GO:0046872:metal ion binding][GO:0140146:calcium ion import into vacuole][GO:0070588:calcium ion transmembrane transport][GO:0006874:cellular…	-	Fungal_trans domain-containing protein OS=Penicillium steckii OX=303698 GN=PENSTE_c002G04501 PE=3 SV=1
mRNA_7276	scaffold_38	213963	214836	936	-	mRNA_7276	-	UP	UP	carbonic anhydrase 1	-	[ko00910:Nitrogen metabolism]	-
mRNA_2189	scaffold_8	284685	285940	2400	-	mRNA_2189	-	UP	UP	hypothetical protein	[GO:0005737:cytoplasm][GO:0005829:cytosol][GO:0031965:nuclear membrane][GO:0005634:nucleus][GO:0048471:perinuclear region of cytoplasm][GO:0005096:GTPase activator activity][GO:0046827:positive regulation of protein export from nucleus]	[ko03013:RNA transport]	-
mRNA_7327	scaffold_39	2882	4804	3278	+	mRNA_7327	-	UP	UP	hypothetical protein	-	-	-
mRNA_7272	scaffold_38	207877	208551	912	-	mRNA_7272	-	DOWN	-	hypothetical protein	-	-	-
mRNA_7270	scaffold_38	201755	204119	3138	-	mRNA_7270	DOWN	DOWN	-	MFS general substrate transporter	[GO:0032153:cell division site][GO:0051286:cell tip][GO:0005783:endoplasmic reticulum][GO:0005794:Golgi apparatus][GO:0016021:integral component of membrane][GO:0031224:intrinsic component of membrane][GO:0071916:dipeptide transmembrane transporter activity][GO:0022857:transmembrane transporter activity][GO:0035442:dipeptide transmembrane transport]	-	Uncharacterized protein OS=Fusarium coffeatum OX=231269 GN=FIESC28_00126 PE=4 SV=1
mRNA_7271	scaffold_38	204551	205975	1692	+	mRNA_7271	-	-	DOWN		-	-	-
mRNA_2182	scaffold_8	268214	269428	2260	+	mRNA_2182	-	DOWN	DOWN		-	-	-
mRNA_2181	scaffold_8	266525	268061	1842	-	mRNA_2181	-	DOWN	DOWN		-	-	-
mRNA_8345	scaffold_48	14406	18761	5832	-	mRNA_8345	UP	UP	-	glycoside hydrolase family 92 protein	[GO:0005576:extracellular region][GO:0030246:carbohydrate binding][GO:0016798:hydrolase activity, acting on glycosyl bonds][GO:0008152:metabolic process]	-	Uncharacterized protein OS=Aspergillus arachidicola OX=656916 GN=AARAC_001348 PE=4 SV=1
mRNA_2185	scaffold_8	275855	277464	2874	+	mRNA_2185	-	DOWN	DOWN	hypothetical protein	-	-	-
mRNA_8696	scaffold_51	168895	171290	4204	+	mRNA_8696	UP	-	-	hypothetical protein	[GO:0005935:cellular bud neck][GO:0005934:cellular bud tip][GO:0000775:chromosome, centromeric region][GO:0005737:cytoplasm][GO:0005829:cytosol][GO:0005794:Golgi apparatus][GO:0033551:monopolin complex][GO:0005730:nucleolus][GO:0005654:nucleoplasm][GO:0005634:nucleus][GO:0000407:phagophore assembly site][GO:0005886:plasma membrane][GO:0030688:preribosome, small subunit precursor][GO:0005816:spind…	[ko04392:Hippo signaling pathway -multiple species]	Kinase-like protein OS=Ascoidea rubescens DSM 1968 OX=1344418 GN=ASCRUDRAFT_44391 PE=3 SV=1
mRNA_2981	scaffold_12	92068	92486	630	-	mRNA_2981	DOWN	DOWN	-	fungal hydrophobin	-	-	-
mRNA_2985	scaffold_12	99197	99576	2532	-	mRNA_2985	-	UP	UP	hypothetical protein	-	-	-
mRNA_2984	scaffold_12	97571	99103	2454	+	mRNA_2984	-	UP	UP	hypothetical protein	-	-	-
[truncated: 3,741 more rows]
