# Supplementary material for: Transcriptome Analysis Revealed the Mechanism of Inhibition of Saprophytic Growth of Sparassis latifolia by Excessive Oxalic Acid
Source: Cells. 2022 Nov 16;11(22):3636. doi: 10.3390/cells11223636 (PMC9688073; doi:10.3390/cells11223636)
Supplement: Supplementary file 1 [file cells-11-03636-s001.zip › Table S8.xlsx]

## Sheet: Sheet1
Table S8. GO enrichment analysis of the DEGs in the OA VS CK comparison.
Class	GO id	Term	Annotated	Significant	Expected	P.value	P.adjust	Genelist	NameList
BP	GO:0051447	negative regulation of meiotic cell cycle	25	17	8	0.00023	0.639357	mRNA_10839,mRNA_11292,mRNA_11293,mRNA_11309,mRNA_11310,mRNA_1830,mRNA_2160,mRNA_2373,mRNA_3387,mRNA_368,mRNA_370,mRNA_3779,mRNA_3920,mRNA_583,mRNA_7167,mRNA_7567,mRNA_8714	mRNA_10839,mRNA_11292,mRNA_11293,mRNA_11309,mRNA_11310,mRNA_1830,mRNA_2160,mRNA_2373,mRNA_3387,mRNA_368,mRNA_370,mRNA_3779,mRNA_3920,mRNA_583,mRNA_7167,mRNA_7567,mRNA_8714
BP	GO:0042775	mitochondrial ATP synthesis coupled electron transport	14	11	4.48	0.00046	0.639357	mRNA_11995,mRNA_1465,mRNA_2989,mRNA_32,mRNA_439,mRNA_4718,mRNA_4817,mRNA_5760,mRNA_7719,mRNA_8892,mRNA_903	mRNA_11995,mRNA_1465,mRNA_2989,mRNA_32,mRNA_439,mRNA_4718,mRNA_4817,mRNA_5760,mRNA_7719,mRNA_8892,mRNA_903
BP	GO:1902975	mitotic DNA replication initiation	18	13	5.76	0.00053	0.639357	mRNA_10135,mRNA_11718,mRNA_1830,mRNA_3501,mRNA_3733,mRNA_4490,mRNA_4698,mRNA_4735,mRNA_5325,mRNA_702,mRNA_7167,mRNA_7867,mRNA_9514	mRNA_10135,mRNA_11718,mRNA_1830,mRNA_3501,mRNA_3733,mRNA_4490,mRNA_4698,mRNA_4735,mRNA_5325,mRNA_702,mRNA_7167,mRNA_7867,mRNA_9514
BP	GO:0000296	spermine transport	6	6	1.92	0.00107	0.83237	mRNA_1121,mRNA_11283,mRNA_1886,mRNA_7206,mRNA_8,mRNA_9091	mRNA_1121,mRNA_11283,mRNA_1886,mRNA_7206,mRNA_8,mRNA_9091
BP	GO:0055085	transmembrane transport	351	150	112.38	0.00115	0.83237	mRNA_10000,mRNA_10054,mRNA_10374,mRNA_10510,mRNA_10672,mRNA_10837,mRNA_11051,mRNA_11084,mRNA_11101,mRNA_1121,mRNA_11256,mRNA_11277,mRNA_11283,mRNA_11378,mRNA_11428,mRNA_11453,mRNA_11524,mRNA_11548,mRNA_11552,mRNA_11569,mRNA_11570,mRNA_11603,mRNA_11629,mRNA_11715,mRNA_1180,mRNA_12300,mRNA_12321,mRNA_12325,mRNA_12497,mRNA_12514,mRNA_12705,mRNA_1274,mRNA_12911,mRNA_1323,mRNA_1357,mRNA_1440,mRNA_152,…	mRNA_10000,mRNA_10054,mRNA_10374,mRNA_10510,mRNA_10672,mRNA_10837,mRNA_11051,mRNA_11084,mRNA_11101,mRNA_1121,mRNA_11256,mRNA_11277,mRNA_11283,mRNA_11378,mRNA_11428,mRNA_11453,mRNA_11524,mRNA_11548,mRNA_11552,mRNA_11569,mRNA_11570,mRNA_11603,mRNA_11629,mRNA_11715,mRNA_1180,mRNA_12300,mRNA_12321,mRNA_12325,mRNA_12497,mRNA_12514,mRNA_12705,mRNA_1274,mRNA_12911,mRNA_1323,mRNA_1357,mRNA_1440,mRNA_152,…
BP	GO:0034220	ion transmembrane transport	176	74	56.35	0.00266	0.9198	mRNA_10054,mRNA_10510,mRNA_10837,mRNA_11084,mRNA_11101,mRNA_1121,mRNA_11378,mRNA_11524,mRNA_11570,mRNA_11629,mRNA_11715,mRNA_1180,mRNA_12300,mRNA_12321,mRNA_12325,mRNA_12911,mRNA_1357,mRNA_1440,mRNA_153,mRNA_1606,mRNA_1731,mRNA_1883,mRNA_1885,mRNA_1954,mRNA_2009,mRNA_2195,mRNA_2365,mRNA_239,mRNA_2569,mRNA_284,mRNA_2989,mRNA_3187,mRNA_323,mRNA_3292,mRNA_3472,mRNA_3698,mRNA_3957,mRNA_4132,mRNA_4171…	mRNA_10054,mRNA_10510,mRNA_10837,mRNA_11084,mRNA_11101,mRNA_1121,mRNA_11378,mRNA_11524,mRNA_11570,mRNA_11629,mRNA_11715,mRNA_1180,mRNA_12300,mRNA_12321,mRNA_12325,mRNA_12911,mRNA_1357,mRNA_1440,mRNA_153,mRNA_1606,mRNA_1731,mRNA_1883,mRNA_1885,mRNA_1954,mRNA_2009,mRNA_2195,mRNA_2365,mRNA_239,mRNA_2569,mRNA_284,mRNA_2989,mRNA_3187,mRNA_323,mRNA_3292,mRNA_3472,mRNA_3698,mRNA_3957,mRNA_4132,mRNA_4171…
BP	GO:0000727	double-strand break repair via break-induced replication	12	9	3.84	0.00278	0.9198	mRNA_10135,mRNA_11718,mRNA_3501,mRNA_3733,mRNA_4527,mRNA_4533,mRNA_4698,mRNA_4735,mRNA_5325	mRNA_10135,mRNA_11718,mRNA_3501,mRNA_3733,mRNA_4527,mRNA_4533,mRNA_4698,mRNA_4735,mRNA_5325
BP	GO:0051085	chaperone cofactor-dependent protein refolding	12	9	3.84	0.00278	0.9198	mRNA_10675,mRNA_12878,mRNA_1611,mRNA_1790,mRNA_440,mRNA_5497,mRNA_6322,mRNA_9292,mRNA_9294	mRNA_10675,mRNA_12878,mRNA_1611,mRNA_1790,mRNA_440,mRNA_5497,mRNA_6322,mRNA_9292,mRNA_9294
BP	GO:1900087	positive regulation of G1/S transition of mitotic cell cycle	14	10	4.48	0.00284	0.9198	mRNA_11292,mRNA_11293,mRNA_11309,mRNA_11310,mRNA_153,mRNA_3204,mRNA_3387,mRNA_5325,mRNA_6222,mRNA_7567	mRNA_11292,mRNA_11293,mRNA_11309,mRNA_11310,mRNA_153,mRNA_3204,mRNA_3387,mRNA_5325,mRNA_6222,mRNA_7567
BP	GO:0009405	pathogenesis	112	50	35.86	0.00304	0.9198	mRNA_10339,mRNA_10345,mRNA_10374,mRNA_10507,mRNA_1054,mRNA_10559,mRNA_1056,mRNA_11188,mRNA_11428,mRNA_11442,mRNA_11644,mRNA_11953,mRNA_11954,mRNA_12,mRNA_12057,mRNA_12345,mRNA_12434,mRNA_1792,mRNA_1822,mRNA_1863,mRNA_1918,mRNA_2937,mRNA_3227,mRNA_3434,mRNA_3487,mRNA_3583,mRNA_3604,mRNA_3606,mRNA_4124,mRNA_4422,mRNA_4446,mRNA_4670,mRNA_5050,mRNA_5104,mRNA_5489,mRNA_5841,mRNA_6131,mRNA_7231,mRNA_72…	mRNA_10339,mRNA_10345,mRNA_10374,mRNA_10507,mRNA_1054,mRNA_10559,mRNA_1056,mRNA_11188,mRNA_11428,mRNA_11442,mRNA_11644,mRNA_11953,mRNA_11954,mRNA_12,mRNA_12057,mRNA_12345,mRNA_12434,mRNA_1792,mRNA_1822,mRNA_1863,mRNA_1918,mRNA_2937,mRNA_3227,mRNA_3434,mRNA_3487,mRNA_3583,mRNA_3604,mRNA_3606,mRNA_4124,mRNA_4422,mRNA_4446,mRNA_4670,mRNA_5050,mRNA_5104,mRNA_5489,mRNA_5841,mRNA_6131,mRNA_7231,mRNA_72…
BP	GO:0034599	cellular response to oxidative stress	54	27	17.29	0.00426	0.9198	mRNA_10420,mRNA_10527,mRNA_10845,mRNA_10942,mRNA_11037,mRNA_11464,mRNA_11826,mRNA_12057,mRNA_2412,mRNA_3532,mRNA_3886,mRNA_3893,mRNA_3920,mRNA_4670,mRNA_5050,mRNA_5841,mRNA_6612,mRNA_6675,mRNA_7251,mRNA_7307,mRNA_7340,mRNA_7932,mRNA_7957,mRNA_8329,mRNA_8657,mRNA_9355,mRNA_9374	mRNA_10420,mRNA_10527,mRNA_10845,mRNA_10942,mRNA_11037,mRNA_11464,mRNA_11826,mRNA_12057,mRNA_2412,mRNA_3532,mRNA_3886,mRNA_3893,mRNA_3920,mRNA_4670,mRNA_5050,mRNA_5841,mRNA_6612,mRNA_6675,mRNA_7251,mRNA_7307,mRNA_7340,mRNA_7932,mRNA_7957,mRNA_8329,mRNA_8657,mRNA_9355,mRNA_9374
BP	GO:0016052	carbohydrate catabolic process	119	52	38.1	0.00438	0.9198	mRNA_10129,mRNA_10940,mRNA_10942,mRNA_11037,mRNA_11303,mRNA_11423,mRNA_11750,mRNA_11826,mRNA_12819,mRNA_1288,mRNA_12924,mRNA_12996,mRNA_13001,mRNA_1557,mRNA_1588,mRNA_1756,mRNA_1866,mRNA_2221,mRNA_2362,mRNA_2483,mRNA_2486,mRNA_2831,mRNA_2897,mRNA_3335,mRNA_3440,mRNA_4044,mRNA_4368,mRNA_449,mRNA_4669,mRNA_5131,mRNA_5583,mRNA_5623,mRNA_5747,mRNA_581,mRNA_6410,mRNA_6544,mRNA_6813,mRNA_7158,mRNA_7237…	mRNA_10129,mRNA_10940,mRNA_10942,mRNA_11037,mRNA_11303,mRNA_11423,mRNA_11750,mRNA_11826,mRNA_12819,mRNA_1288,mRNA_12924,mRNA_12996,mRNA_13001,mRNA_1557,mRNA_1588,mRNA_1756,mRNA_1866,mRNA_2221,mRNA_2362,mRNA_2483,mRNA_2486,mRNA_2831,mRNA_2897,mRNA_3335,mRNA_3440,mRNA_4044,mRNA_4368,mRNA_449,mRNA_4669,mRNA_5131,mRNA_5583,mRNA_5623,mRNA_5747,mRNA_581,mRNA_6410,mRNA_6544,mRNA_6813,mRNA_7158,mRNA_7237…
BP	GO:1901701	cellular response to oxygen-containing compound	35	19	11.21	0.00507	0.9198	mRNA_10845,mRNA_11464,mRNA_11953,mRNA_11954,mRNA_12057,mRNA_12317,mRNA_2937,mRNA_3487,mRNA_3532,mRNA_3886,mRNA_3920,mRNA_4670,mRNA_5050,mRNA_584,mRNA_5841,mRNA_7307,mRNA_7850,mRNA_7957,mRNA_8657	mRNA_10845,mRNA_11464,mRNA_11953,mRNA_11954,mRNA_12057,mRNA_12317,mRNA_2937,mRNA_3487,mRNA_3532,mRNA_3886,mRNA_3920,mRNA_4670,mRNA_5050,mRNA_584,mRNA_5841,mRNA_7307,mRNA_7850,mRNA_7957,mRNA_8657
BP	GO:0006828	manganese ion transport	9	7	2.88	0.00639	0.9198	mRNA_1286,mRNA_1440,mRNA_2009,mRNA_3472,mRNA_5425,mRNA_5782,mRNA_8541	mRNA_1286,mRNA_1440,mRNA_2009,mRNA_3472,mRNA_5425,mRNA_5782,mRNA_8541
BP	GO:0006855	drug transmembrane transport	9	7	2.88	0.00639	0.9198	mRNA_1121,mRNA_11283,mRNA_11569,mRNA_1886,mRNA_7206,mRNA_8,mRNA_9091	mRNA_1121,mRNA_11283,mRNA_11569,mRNA_1886,mRNA_7206,mRNA_8,mRNA_9091
BP	GO:0033313	meiotic cell cycle checkpoint	9	7	2.88	0.00639	0.9198	mRNA_1830,mRNA_368,mRNA_3779,mRNA_583,mRNA_7167,mRNA_8714,mRNA_9140	mRNA_1830,mRNA_368,mRNA_3779,mRNA_583,mRNA_7167,mRNA_8714,mRNA_9140
BP	GO:1900181	negative regulation of protein localization to nucleus	9	7	2.88	0.00639	0.9198	mRNA_11292,mRNA_11293,mRNA_11309,mRNA_11310,mRNA_3387,mRNA_3893,mRNA_7567	mRNA_11292,mRNA_11293,mRNA_11309,mRNA_11310,mRNA_3387,mRNA_3893,mRNA_7567
BP	GO:0042770	signal transduction in response to DNA damage	13	9	4.16	0.00647	0.9198	mRNA_1830,mRNA_2373,mRNA_3501,mRNA_3893,mRNA_5325,mRNA_583,mRNA_7167,mRNA_7753,mRNA_7957	mRNA_1830,mRNA_2373,mRNA_3501,mRNA_3893,mRNA_5325,mRNA_583,mRNA_7167,mRNA_7753,mRNA_7957
BP	GO:0006071	glycerol metabolic process	11	8	3.52	0.00664	0.9198	mRNA_10942,mRNA_11037,mRNA_11750,mRNA_12819,mRNA_2486,mRNA_4368,mRNA_6813,mRNA_7932	mRNA_10942,mRNA_11037,mRNA_11750,mRNA_12819,mRNA_2486,mRNA_4368,mRNA_6813,mRNA_7932
BP	GO:0010515	negative regulation of induction of conjugation with cellular fusion	11	8	3.52	0.00664	0.9198	mRNA_11292,mRNA_11293,mRNA_11309,mRNA_11310,mRNA_3204,mRNA_3387,mRNA_3893,mRNA_7567	mRNA_11292,mRNA_11293,mRNA_11309,mRNA_11310,mRNA_3204,mRNA_3387,mRNA_3893,mRNA_7567
BP	GO:0031573	intra-S DNA damage checkpoint	11	8	3.52	0.00664	0.9198	mRNA_1548,mRNA_1830,mRNA_3501,mRNA_370,mRNA_5325,mRNA_6307,mRNA_7167,mRNA_9140	mRNA_1548,mRNA_1830,mRNA_3501,mRNA_370,mRNA_5325,mRNA_6307,mRNA_7167,mRNA_9140
BP	GO:0033314	mitotic DNA replication checkpoint	11	8	3.52	0.00664	0.9198	mRNA_1420,mRNA_1830,mRNA_293,mRNA_3501,mRNA_7167,mRNA_7753,mRNA_9140,mRNA_9514	mRNA_1420,mRNA_1830,mRNA_293,mRNA_3501,mRNA_7167,mRNA_7753,mRNA_9140,mRNA_9514
BP	GO:0034605	cellular response to heat	29	16	9.29	0.00807	0.9198	mRNA_10128,mRNA_10147,mRNA_10527,mRNA_11464,mRNA_12017,mRNA_12018,mRNA_1580,mRNA_1790,mRNA_234,mRNA_2412,mRNA_2621,mRNA_3920,mRNA_440,mRNA_5497,mRNA_766,mRNA_9750	mRNA_10128,mRNA_10147,mRNA_10527,mRNA_11464,mRNA_12017,mRNA_12018,mRNA_1580,mRNA_1790,mRNA_234,mRNA_2412,mRNA_2621,mRNA_3920,mRNA_440,mRNA_5497,mRNA_766,mRNA_9750
BP	GO:0008643	carbohydrate transport	34	18	10.89	0.00888	0.9198	mRNA_11265,mRNA_11423,mRNA_11603,mRNA_2365,mRNA_2898,mRNA_2950,mRNA_3957,mRNA_3987,mRNA_4261,mRNA_5131,mRNA_522,mRNA_5885,mRNA_7219,mRNA_7562,mRNA_7854,mRNA_809,mRNA_81,mRNA_8190	mRNA_11265,mRNA_11423,mRNA_11603,mRNA_2365,mRNA_2898,mRNA_2950,mRNA_3957,mRNA_3987,mRNA_4261,mRNA_5131,mRNA_522,mRNA_5885,mRNA_7219,mRNA_7562,mRNA_7854,mRNA_809,mRNA_81,mRNA_8190
BP	GO:0051303	establishment of chromosome localization	20	12	6.4	0.00899	0.9198	mRNA_11089,mRNA_11702,mRNA_11753,mRNA_12303,mRNA_1492,mRNA_291,mRNA_2963,mRNA_5211,mRNA_697,mRNA_7037,mRNA_8639,mRNA_8714	mRNA_11089,mRNA_11702,mRNA_11753,mRNA_12303,mRNA_1492,mRNA_291,mRNA_2963,mRNA_5211,mRNA_697,mRNA_7037,mRNA_8639,mRNA_8714
BP	GO:0006113	fermentation	4	4	1.28	0.01047	0.9198	mRNA_5684,mRNA_6876,mRNA_8703,mRNA_8707	mRNA_5684,mRNA_6876,mRNA_8703,mRNA_8707
BP	GO:0006120	mitochondrial electron transport, NADH to ubiquinone	4	4	1.28	0.01047	0.9198	mRNA_439,mRNA_4718,mRNA_7719,mRNA_903	mRNA_439,mRNA_4718,mRNA_7719,mRNA_903
BP	GO:0008053	mitochondrial fusion	4	4	1.28	0.01047	0.9198	mRNA_531,mRNA_6278,mRNA_7320,mRNA_8215	mRNA_531,mRNA_6278,mRNA_7320,mRNA_8215
BP	GO:0015696	ammonium transport	4	4	1.28	0.01047	0.9198	mRNA_11053,mRNA_11570,mRNA_1606,mRNA_5605	mRNA_11053,mRNA_11570,mRNA_1606,mRNA_5605
BP	GO:0042306	regulation of protein import into nucleus	16	10	5.12	0.01162	0.9198	mRNA_11292,mRNA_11293,mRNA_11309,mRNA_11310,mRNA_1253,mRNA_1851,mRNA_2412,mRNA_3387,mRNA_5635,mRNA_7567	mRNA_11292,mRNA_11293,mRNA_11309,mRNA_11310,mRNA_1253,mRNA_1851,mRNA_2412,mRNA_3387,mRNA_5635,mRNA_7567
BP	GO:1904589	regulation of protein import	16	10	5.12	0.01162	0.9198	mRNA_11292,mRNA_11293,mRNA_11309,mRNA_11310,mRNA_1253,mRNA_1851,mRNA_2412,mRNA_3387,mRNA_5635,mRNA_7567	mRNA_11292,mRNA_11293,mRNA_11309,mRNA_11310,mRNA_1253,mRNA_1851,mRNA_2412,mRNA_3387,mRNA_5635,mRNA_7567
BP	GO:0046034	ATP metabolic process	49	29	15.69	0.01215	0.9198	mRNA_10129,mRNA_11995,mRNA_12325,mRNA_1276,mRNA_12819,mRNA_12911,mRNA_1465,mRNA_1588,mRNA_2040,mRNA_2486,mRNA_2831,mRNA_2989,mRNA_32,mRNA_439,mRNA_4718,mRNA_4817,mRNA_5747,mRNA_5760,mRNA_5925,mRNA_6410,mRNA_6876,mRNA_7719,mRNA_8109,mRNA_847,mRNA_8703,mRNA_8707,mRNA_8892,mRNA_903,mRNA_9970	mRNA_10129,mRNA_11995,mRNA_12325,mRNA_1276,mRNA_12819,mRNA_12911,mRNA_1465,mRNA_1588,mRNA_2040,mRNA_2486,mRNA_2831,mRNA_2989,mRNA_32,mRNA_439,mRNA_4718,mRNA_4817,mRNA_5747,mRNA_5760,mRNA_5925,mRNA_6410,mRNA_6876,mRNA_7719,mRNA_8109,mRNA_847,mRNA_8703,mRNA_8707,mRNA_8892,mRNA_903,mRNA_9970
BP	GO:0022616	DNA strand elongation	23	13	7.36	0.01284	0.9198	mRNA_10135,mRNA_1077,mRNA_12020,mRNA_1420,mRNA_269,mRNA_370,mRNA_3733,mRNA_4393,mRNA_4480,mRNA_4490,mRNA_6064,mRNA_7867,mRNA_8588	mRNA_10135,mRNA_1077,mRNA_12020,mRNA_1420,mRNA_269,mRNA_370,mRNA_3733,mRNA_4393,mRNA_4480,mRNA_4490,mRNA_6064,mRNA_7867,mRNA_8588
BP	GO:0000079	regulation of cyclin-dependent protein serine/threonine kinase activity	12	8	3.84	0.01436	0.9198	mRNA_10839,mRNA_11705,mRNA_1387,mRNA_1914,mRNA_2420,mRNA_3955,mRNA_9059,mRNA_9063	mRNA_10839,mRNA_11705,mRNA_1387,mRNA_1914,mRNA_2420,mRNA_3955,mRNA_9059,mRNA_9063
BP	GO:0007007	inner mitochondrial membrane organization	12	8	3.84	0.01436	0.9198	mRNA_11102,mRNA_32,mRNA_4703,mRNA_531,mRNA_6412,mRNA_7320,mRNA_7836,mRNA_8215	mRNA_11102,mRNA_32,mRNA_4703,mRNA_531,mRNA_6412,mRNA_7320,mRNA_7836,mRNA_8215
BP	GO:0032387	negative regulation of intracellular transport	12	8	3.84	0.01436	0.9198	mRNA_11292,mRNA_11293,mRNA_11309,mRNA_11310,mRNA_1181,mRNA_3387,mRNA_4984,mRNA_7567	mRNA_11292,mRNA_11293,mRNA_11309,mRNA_11310,mRNA_1181,mRNA_3387,mRNA_4984,mRNA_7567
BP	GO:0046823	negative regulation of nucleocytoplasmic transport	12	8	3.84	0.01436	0.9198	mRNA_11292,mRNA_11293,mRNA_11309,mRNA_11310,mRNA_1181,mRNA_3387,mRNA_4984,mRNA_7567	mRNA_11292,mRNA_11293,mRNA_11309,mRNA_11310,mRNA_1181,mRNA_3387,mRNA_4984,mRNA_7567
BP	GO:0051224	negative regulation of protein transport	12	8	3.84	0.01436	0.9198	mRNA_11292,mRNA_11293,mRNA_11309,mRNA_11310,mRNA_1181,mRNA_3387,mRNA_4984,mRNA_7567	mRNA_11292,mRNA_11293,mRNA_11309,mRNA_11310,mRNA_1181,mRNA_3387,mRNA_4984,mRNA_7567
BP	GO:0051310	metaphase plate congression	12	8	3.84	0.01436	0.9198	mRNA_11089,mRNA_11753,mRNA_12303,mRNA_1492,mRNA_291,mRNA_2963,mRNA_697,mRNA_8714	mRNA_11089,mRNA_11753,mRNA_12303,mRNA_1492,mRNA_291,mRNA_2963,mRNA_697,mRNA_8714
BP	GO:0090317	negative regulation of intracellular protein transport	12	8	3.84	0.01436	0.9198	mRNA_11292,mRNA_11293,mRNA_11309,mRNA_11310,mRNA_1181,mRNA_3387,mRNA_4984,mRNA_7567	mRNA_11292,mRNA_11293,mRNA_11309,mRNA_11310,mRNA_1181,mRNA_3387,mRNA_4984,mRNA_7567
BP	GO:1904029	regulation of cyclin-dependent protein kinase activity	12	8	3.84	0.01436	0.9198	mRNA_10839,mRNA_11705,mRNA_1387,mRNA_1914,mRNA_2420,mRNA_3955,mRNA_9059,mRNA_9063	mRNA_10839,mRNA_11705,mRNA_1387,mRNA_1914,mRNA_2420,mRNA_3955,mRNA_9059,mRNA_9063
BP	GO:1904950	negative regulation of establishment of protein localization	12	8	3.84	0.01436	0.9198	mRNA_11292,mRNA_11293,mRNA_11309,mRNA_11310,mRNA_1181,mRNA_3387,mRNA_4984,mRNA_7567	mRNA_11292,mRNA_11293,mRNA_11309,mRNA_11310,mRNA_1181,mRNA_3387,mRNA_4984,mRNA_7567
BP	GO:0007006	mitochondrial membrane organization	28	15	8.97	0.0144	0.9198	mRNA_11102,mRNA_11997,mRNA_12116,mRNA_12134,mRNA_1323,mRNA_32,mRNA_4703,mRNA_5258,mRNA_531,mRNA_6412,mRNA_7320,mRNA_7836,mRNA_8215,mRNA_8979,mRNA_9858	mRNA_11102,mRNA_11997,mRNA_12116,mRNA_12134,mRNA_1323,mRNA_32,mRNA_4703,mRNA_5258,mRNA_531,mRNA_6412,mRNA_7320,mRNA_7836,mRNA_8215,mRNA_8979,mRNA_9858
BP	GO:0019563	glycerol catabolic process	6	5	1.92	0.01473	0.9198	mRNA_11750,mRNA_12819,mRNA_2486,mRNA_4368,mRNA_6813	mRNA_11750,mRNA_12819,mRNA_2486,mRNA_4368,mRNA_6813
BP	GO:0019740	nitrogen utilization	6	5	1.92	0.01473	0.9198	mRNA_11053,mRNA_1606,mRNA_2604,mRNA_5315,mRNA_5368	mRNA_11053,mRNA_1606,mRNA_2604,mRNA_5315,mRNA_5368
BP	GO:0032527	protein exit from endoplasmic reticulum	6	5	1.92	0.01473	0.9198	mRNA_1036,mRNA_336,mRNA_4821,mRNA_5258,mRNA_8895	mRNA_1036,mRNA_336,mRNA_4821,mRNA_5258,mRNA_8895
BP	GO:1902295	synthesis of RNA primer involved in cell cycle DNA replication	6	5	1.92	0.01473	0.9198	mRNA_1032,mRNA_4490,mRNA_5195,mRNA_5197,mRNA_7953	mRNA_1032,mRNA_4490,mRNA_5195,mRNA_5197,mRNA_7953
BP	GO:1902318	synthesis of RNA primer involved in nuclear cell cycle DNA replication	6	5	1.92	0.01473	0.9198	mRNA_1032,mRNA_4490,mRNA_5195,mRNA_5197,mRNA_7953	mRNA_1032,mRNA_4490,mRNA_5195,mRNA_5197,mRNA_7953
BP	GO:1902981	synthesis of RNA primer involved in mitotic DNA replication	6	5	1.92	0.01473	0.9198	mRNA_1032,mRNA_4490,mRNA_5195,mRNA_5197,mRNA_7953	mRNA_1032,mRNA_4490,mRNA_5195,mRNA_5197,mRNA_7953
BP	GO:0015793	glycerol transport	8	6	2.56	0.01583	0.9198	mRNA_11603,mRNA_2950,mRNA_3987,mRNA_522,mRNA_5885,mRNA_7219	mRNA_11603,mRNA_2950,mRNA_3987,mRNA_522,mRNA_5885,mRNA_7219
BP	GO:0042308	negative regulation of protein import into nucleus	8	6	2.56	0.01583	0.9198	mRNA_11292,mRNA_11293,mRNA_11309,mRNA_11310,mRNA_3387,mRNA_7567	mRNA_11292,mRNA_11293,mRNA_11309,mRNA_11310,mRNA_3387,mRNA_7567
BP	GO:0110044	regulation of cell cycle switching, mitotic to meiotic cell cycle	8	6	2.56	0.01583	0.9198	mRNA_11292,mRNA_11293,mRNA_11309,mRNA_11310,mRNA_3387,mRNA_7567	mRNA_11292,mRNA_11293,mRNA_11309,mRNA_11310,mRNA_3387,mRNA_7567
BP	GO:0110045	negative regulation of cell cycle switching, mitotic to meiotic cell cycle	8	6	2.56	0.01583	0.9198	mRNA_11292,mRNA_11293,mRNA_11309,mRNA_11310,mRNA_3387,mRNA_7567	mRNA_11292,mRNA_11293,mRNA_11309,mRNA_11310,mRNA_3387,mRNA_7567
BP	GO:1904590	negative regulation of protein import	8	6	2.56	0.01583	0.9198	mRNA_11292,mRNA_11293,mRNA_11309,mRNA_11310,mRNA_3387,mRNA_7567	mRNA_11292,mRNA_11293,mRNA_11309,mRNA_11310,mRNA_3387,mRNA_7567
BP	GO:0042594	response to starvation	56	26	17.93	0.01629	0.9198	mRNA_11629,mRNA_11953,mRNA_11954,mRNA_12057,mRNA_12317,mRNA_12379,mRNA_12455,mRNA_12565,mRNA_12819,mRNA_12861,mRNA_12862,mRNA_2395,mRNA_2486,mRNA_2937,mRNA_3487,mRNA_4670,mRNA_4896,mRNA_5050,mRNA_5841,mRNA_6131,mRNA_6239,mRNA_783,mRNA_7850,mRNA_7957,mRNA_9053,mRNA_9216	mRNA_11629,mRNA_11953,mRNA_11954,mRNA_12057,mRNA_12317,mRNA_12379,mRNA_12455,mRNA_12565,mRNA_12819,mRNA_12861,mRNA_12862,mRNA_2395,mRNA_2486,mRNA_2937,mRNA_3487,mRNA_4670,mRNA_4896,mRNA_5050,mRNA_5841,mRNA_6131,mRNA_6239,mRNA_783,mRNA_7850,mRNA_7957,mRNA_9053,mRNA_9216
BP	GO:0045892	negative regulation of transcription, DNA-templated	107	45	34.26	0.01708	0.9198	mRNA_10151,mRNA_10210,mRNA_10419,mRNA_10439,mRNA_10998,mRNA_11292,mRNA_11293,mRNA_11309,mRNA_11310,mRNA_11702,mRNA_11708,mRNA_12205,mRNA_168,mRNA_1691,mRNA_1981,mRNA_2681,mRNA_293,mRNA_3297,mRNA_3387,mRNA_3418,mRNA_3487,mRNA_3501,mRNA_3920,mRNA_4393,mRNA_4403,mRNA_4896,mRNA_4911,mRNA_4933,mRNA_5211,mRNA_5325,mRNA_5368,mRNA_5677,mRNA_5851,mRNA_6129,mRNA_6137,mRNA_6451,mRNA_6611,mRNA_6992,mRNA_7037…	mRNA_10151,mRNA_10210,mRNA_10419,mRNA_10439,mRNA_10998,mRNA_11292,mRNA_11293,mRNA_11309,mRNA_11310,mRNA_11702,mRNA_11708,mRNA_12205,mRNA_168,mRNA_1691,mRNA_1981,mRNA_2681,mRNA_293,mRNA_3297,mRNA_3387,mRNA_3418,mRNA_3487,mRNA_3501,mRNA_3920,mRNA_4393,mRNA_4403,mRNA_4896,mRNA_4911,mRNA_4933,mRNA_5211,mRNA_5325,mRNA_5368,mRNA_5677,mRNA_5851,mRNA_6129,mRNA_6137,mRNA_6451,mRNA_6611,mRNA_6992,mRNA_7037…
BP	GO:1902679	negative regulation of RNA biosynthetic process	107	45	34.26	0.01708	0.9198	mRNA_10151,mRNA_10210,mRNA_10419,mRNA_10439,mRNA_10998,mRNA_11292,mRNA_11293,mRNA_11309,mRNA_11310,mRNA_11702,mRNA_11708,mRNA_12205,mRNA_168,mRNA_1691,mRNA_1981,mRNA_2681,mRNA_293,mRNA_3297,mRNA_3387,mRNA_3418,mRNA_3487,mRNA_3501,mRNA_3920,mRNA_4393,mRNA_4403,mRNA_4896,mRNA_4911,mRNA_4933,mRNA_5211,mRNA_5325,mRNA_5368,mRNA_5677,mRNA_5851,mRNA_6129,mRNA_6137,mRNA_6451,mRNA_6611,mRNA_6992,mRNA_7037…	mRNA_10151,mRNA_10210,mRNA_10419,mRNA_10439,mRNA_10998,mRNA_11292,mRNA_11293,mRNA_11309,mRNA_11310,mRNA_11702,mRNA_11708,mRNA_12205,mRNA_168,mRNA_1691,mRNA_1981,mRNA_2681,mRNA_293,mRNA_3297,mRNA_3387,mRNA_3418,mRNA_3487,mRNA_3501,mRNA_3920,mRNA_4393,mRNA_4403,mRNA_4896,mRNA_4911,mRNA_4933,mRNA_5211,mRNA_5325,mRNA_5368,mRNA_5677,mRNA_5851,mRNA_6129,mRNA_6137,mRNA_6451,mRNA_6611,mRNA_6992,mRNA_7037…
BP	GO:1903507	negative regulation of nucleic acid-templated transcription	107	45	34.26	0.01708	0.9198	mRNA_10151,mRNA_10210,mRNA_10419,mRNA_10439,mRNA_10998,mRNA_11292,mRNA_11293,mRNA_11309,mRNA_11310,mRNA_11702,mRNA_11708,mRNA_12205,mRNA_168,mRNA_1691,mRNA_1981,mRNA_2681,mRNA_293,mRNA_3297,mRNA_3387,mRNA_3418,mRNA_3487,mRNA_3501,mRNA_3920,mRNA_4393,mRNA_4403,mRNA_4896,mRNA_4911,mRNA_4933,mRNA_5211,mRNA_5325,mRNA_5368,mRNA_5677,mRNA_5851,mRNA_6129,mRNA_6137,mRNA_6451,mRNA_6611,mRNA_6992,mRNA_7037…	mRNA_10151,mRNA_10210,mRNA_10419,mRNA_10439,mRNA_10998,mRNA_11292,mRNA_11293,mRNA_11309,mRNA_11310,mRNA_11702,mRNA_11708,mRNA_12205,mRNA_168,mRNA_1691,mRNA_1981,mRNA_2681,mRNA_293,mRNA_3297,mRNA_3387,mRNA_3418,mRNA_3487,mRNA_3501,mRNA_3920,mRNA_4393,mRNA_4403,mRNA_4896,mRNA_4911,mRNA_4933,mRNA_5211,mRNA_5325,mRNA_5368,mRNA_5677,mRNA_5851,mRNA_6129,mRNA_6137,mRNA_6451,mRNA_6611,mRNA_6992,mRNA_7037…
BP	GO:0015672	monovalent inorganic cation transport	41	20	13.13	0.01813	0.9198	mRNA_10054,mRNA_11053,mRNA_11524,mRNA_11570,mRNA_12325,mRNA_12911,mRNA_1606,mRNA_1883,mRNA_1885,mRNA_1954,mRNA_239,mRNA_2989,mRNA_3698,mRNA_5005,mRNA_5605,mRNA_5925,mRNA_756,mRNA_760,mRNA_9351,mRNA_9970	mRNA_10054,mRNA_11053,mRNA_11524,mRNA_11570,mRNA_12325,mRNA_12911,mRNA_1606,mRNA_1883,mRNA_1885,mRNA_1954,mRNA_239,mRNA_2989,mRNA_3698,mRNA_5005,mRNA_5605,mRNA_5925,mRNA_756,mRNA_760,mRNA_9351,mRNA_9970
BP	GO:0035672	oligopeptide transmembrane transport	17	10	5.44	0.02022	0.9198	mRNA_11084,mRNA_11715,mRNA_2954,mRNA_4171,mRNA_4186,mRNA_5572,mRNA_6037,mRNA_7270,mRNA_7663,mRNA_8754	mRNA_11084,mRNA_11715,mRNA_2954,mRNA_4171,mRNA_4186,mRNA_5572,mRNA_6037,mRNA_7270,mRNA_7663,mRNA_8754
BP	GO:0034614	cellular response to reactive oxygen species	15	9	4.8	0.02342	0.9198	mRNA_11464,mRNA_12057,mRNA_3532,mRNA_3886,mRNA_4670,mRNA_5050,mRNA_5841,mRNA_7957,mRNA_8657	mRNA_11464,mRNA_12057,mRNA_3532,mRNA_3886,mRNA_4670,mRNA_5050,mRNA_5841,mRNA_7957,mRNA_8657
BP	GO:0051788	response to misfolded protein	15	9	4.8	0.02342	0.9198	mRNA_10675,mRNA_12017,mRNA_12018,mRNA_12381,mRNA_2363,mRNA_440,mRNA_4821,mRNA_7018,mRNA_8895	mRNA_10675,mRNA_12017,mRNA_12018,mRNA_12381,mRNA_2363,mRNA_440,mRNA_4821,mRNA_7018,mRNA_8895
BP	GO:0071218	cellular response to misfolded protein	15	9	4.8	0.02342	0.9198	mRNA_10675,mRNA_12017,mRNA_12018,mRNA_12381,mRNA_2363,mRNA_440,mRNA_4821,mRNA_7018,mRNA_8895	mRNA_10675,mRNA_12017,mRNA_12018,mRNA_12381,mRNA_2363,mRNA_440,mRNA_4821,mRNA_7018,mRNA_8895
BP	GO:0006271	DNA strand elongation involved in DNA replication	22	12	7.04	0.02349	0.9198	mRNA_10135,mRNA_1077,mRNA_12020,mRNA_1420,mRNA_269,mRNA_3733,mRNA_4393,mRNA_4480,mRNA_4490,mRNA_6064,mRNA_7867,mRNA_8588	mRNA_10135,mRNA_1077,mRNA_12020,mRNA_1420,mRNA_269,mRNA_3733,mRNA_4393,mRNA_4480,mRNA_4490,mRNA_6064,mRNA_7867,mRNA_8588
BP	GO:0019321	pentose metabolic process	22	12	7.04	0.02349	0.9198	mRNA_10612,mRNA_10940,mRNA_10942,mRNA_11037,mRNA_11303,mRNA_11826,mRNA_2362,mRNA_4044,mRNA_4669,mRNA_7237,mRNA_7932,mRNA_826	mRNA_10612,mRNA_10940,mRNA_10942,mRNA_11037,mRNA_11303,mRNA_11826,mRNA_2362,mRNA_4044,mRNA_4669,mRNA_7237,mRNA_7932,mRNA_826
BP	GO:0009060	aerobic respiration	37	18	11.85	0.02518	0.9198	mRNA_10236,mRNA_1027,mRNA_11995,mRNA_1465,mRNA_2299,mRNA_2358,mRNA_239,mRNA_2989,mRNA_3043,mRNA_4718,mRNA_4817,mRNA_5042,mRNA_561,mRNA_5760,mRNA_7238,mRNA_869,mRNA_8892,mRNA_9756	mRNA_10236,mRNA_1027,mRNA_11995,mRNA_1465,mRNA_2299,mRNA_2358,mRNA_239,mRNA_2989,mRNA_3043,mRNA_4718,mRNA_4817,mRNA_5042,mRNA_561,mRNA_5760,mRNA_7238,mRNA_869,mRNA_8892,mRNA_9756
BP	GO:0070301	cellular response to hydrogen peroxide	13	8	4.16	0.02698	0.9198	mRNA_11464,mRNA_12057,mRNA_3532,mRNA_3886,mRNA_4670,mRNA_5050,mRNA_5841,mRNA_7957	mRNA_11464,mRNA_12057,mRNA_3532,mRNA_3886,mRNA_4670,mRNA_5050,mRNA_5841,mRNA_7957
BP	GO:0042026	protein refolding	20	11	6.4	0.0277	0.9198	mRNA_10986,mRNA_1790,mRNA_440,mRNA_5286,mRNA_5396,mRNA_5497,mRNA_6322,mRNA_7024,mRNA_766,mRNA_8757,mRNA_8963	mRNA_10986,mRNA_1790,mRNA_440,mRNA_5286,mRNA_5396,mRNA_5497,mRNA_6322,mRNA_7024,mRNA_766,mRNA_8757,mRNA_8963
BP	GO:0042732	D-xylose metabolic process	20	11	6.4	0.0277	0.9198	mRNA_10612,mRNA_10940,mRNA_10942,mRNA_11037,mRNA_11826,mRNA_2362,mRNA_4044,mRNA_4669,mRNA_7237,mRNA_7932,mRNA_826	mRNA_10612,mRNA_10940,mRNA_10942,mRNA_11037,mRNA_11826,mRNA_2362,mRNA_4044,mRNA_4669,mRNA_7237,mRNA_7932,mRNA_826
BP	GO:0071900	regulation of protein serine/threonine kinase activity	20	11	6.4	0.0277	0.9198	mRNA_10839,mRNA_11705,mRNA_1387,mRNA_1914,mRNA_2412,mRNA_2420,mRNA_3955,mRNA_4906,mRNA_9059,mRNA_9063,mRNA_9468	mRNA_10839,mRNA_11705,mRNA_1387,mRNA_1914,mRNA_2412,mRNA_2420,mRNA_3955,mRNA_4906,mRNA_9059,mRNA_9063,mRNA_9468
BP	GO:0051253	negative regulation of RNA metabolic process	110	45	35.22	0.02877	0.9198	mRNA_10151,mRNA_10210,mRNA_10419,mRNA_10439,mRNA_10998,mRNA_11292,mRNA_11293,mRNA_11309,mRNA_11310,mRNA_11702,mRNA_11708,mRNA_12205,mRNA_168,mRNA_1691,mRNA_1981,mRNA_2681,mRNA_293,mRNA_3297,mRNA_3387,mRNA_3418,mRNA_3487,mRNA_3501,mRNA_3920,mRNA_4393,mRNA_4403,mRNA_4896,mRNA_4911,mRNA_4933,mRNA_5211,mRNA_5325,mRNA_5368,mRNA_5677,mRNA_5851,mRNA_6129,mRNA_6137,mRNA_6451,mRNA_6611,mRNA_6992,mRNA_7037…	mRNA_10151,mRNA_10210,mRNA_10419,mRNA_10439,mRNA_10998,mRNA_11292,mRNA_11293,mRNA_11309,mRNA_11310,mRNA_11702,mRNA_11708,mRNA_12205,mRNA_168,mRNA_1691,mRNA_1981,mRNA_2681,mRNA_293,mRNA_3297,mRNA_3387,mRNA_3418,mRNA_3487,mRNA_3501,mRNA_3920,mRNA_4393,mRNA_4403,mRNA_4896,mRNA_4911,mRNA_4933,mRNA_5211,mRNA_5325,mRNA_5368,mRNA_5677,mRNA_5851,mRNA_6129,mRNA_6137,mRNA_6451,mRNA_6611,mRNA_6992,mRNA_7037…
BP	GO:0010629	negative regulation of gene expression	195	75	62.44	0.02981	0.9198	mRNA_10151,mRNA_10210,mRNA_1037,mRNA_10419,mRNA_10439,mRNA_10603,mRNA_10998,mRNA_11288,mRNA_11292,mRNA_11293,mRNA_11309,mRNA_11310,mRNA_11702,mRNA_11708,mRNA_12205,mRNA_12315,mRNA_1518,mRNA_168,mRNA_1691,mRNA_1743,mRNA_177,mRNA_1919,mRNA_1981,mRNA_2006,mRNA_2246,mRNA_2335,mRNA_2455,mRNA_2681,mRNA_293,mRNA_2957,mRNA_3025,mRNA_3029,mRNA_3034,mRNA_3297,mRNA_3387,mRNA_3418,mRNA_3487,mRNA_3501,mRNA_36…	mRNA_10151,mRNA_10210,mRNA_1037,mRNA_10419,mRNA_10439,mRNA_10603,mRNA_10998,mRNA_11288,mRNA_11292,mRNA_11293,mRNA_11309,mRNA_11310,mRNA_11702,mRNA_11708,mRNA_12205,mRNA_12315,mRNA_1518,mRNA_168,mRNA_1691,mRNA_1743,mRNA_177,mRNA_1919,mRNA_1981,mRNA_2006,mRNA_2246,mRNA_2335,mRNA_2455,mRNA_2681,mRNA_293,mRNA_2957,mRNA_3025,mRNA_3029,mRNA_3034,mRNA_3297,mRNA_3387,mRNA_3418,mRNA_3487,mRNA_3501,mRNA_36…
BP	GO:0007005	mitochondrion organization	113	46	36.18	0.02984	0.9198	mRNA_11102,mRNA_11995,mRNA_11997,mRNA_12040,mRNA_12116,mRNA_12134,mRNA_12514,mRNA_12524,mRNA_1323,mRNA_1410,mRNA_1465,mRNA_1611,mRNA_239,mRNA_2546,mRNA_2604,mRNA_2761,mRNA_3035,mRNA_32,mRNA_444,mRNA_4703,mRNA_4718,mRNA_5258,mRNA_5286,mRNA_5301,mRNA_531,mRNA_5445,mRNA_5528,mRNA_6043,mRNA_6253,mRNA_6278,mRNA_6328,mRNA_6412,mRNA_670,mRNA_6968,mRNA_7024,mRNA_7238,mRNA_7320,mRNA_756,mRNA_760,mRNA_7836…	mRNA_11102,mRNA_11995,mRNA_11997,mRNA_12040,mRNA_12116,mRNA_12134,mRNA_12514,mRNA_12524,mRNA_1323,mRNA_1410,mRNA_1465,mRNA_1611,mRNA_239,mRNA_2546,mRNA_2604,mRNA_2761,mRNA_3035,mRNA_32,mRNA_444,mRNA_4703,mRNA_4718,mRNA_5258,mRNA_5286,mRNA_5301,mRNA_531,mRNA_5445,mRNA_5528,mRNA_6043,mRNA_6253,mRNA_6278,mRNA_6328,mRNA_6412,mRNA_670,mRNA_6968,mRNA_7024,mRNA_7238,mRNA_7320,mRNA_756,mRNA_760,mRNA_7836…
BP	GO:0098655	cation transmembrane transport	102	42	32.66	0.03029	0.9198	mRNA_10054,mRNA_10837,mRNA_1121,mRNA_11378,mRNA_11524,mRNA_11629,mRNA_12300,mRNA_12321,mRNA_12325,mRNA_12911,mRNA_1440,mRNA_153,mRNA_1606,mRNA_1883,mRNA_1885,mRNA_1954,mRNA_2009,mRNA_239,mRNA_2989,mRNA_323,mRNA_3698,mRNA_4299,mRNA_4362,mRNA_5005,mRNA_5425,mRNA_5782,mRNA_5925,mRNA_6074,mRNA_6859,mRNA_756,mRNA_760,mRNA_8,mRNA_8179,mRNA_8541,mRNA_8874,mRNA_9091,mRNA_913,mRNA_9216,mRNA_9325,mRNA_9351…	mRNA_10054,mRNA_10837,mRNA_1121,mRNA_11378,mRNA_11524,mRNA_11629,mRNA_12300,mRNA_12321,mRNA_12325,mRNA_12911,mRNA_1440,mRNA_153,mRNA_1606,mRNA_1883,mRNA_1885,mRNA_1954,mRNA_2009,mRNA_239,mRNA_2989,mRNA_323,mRNA_3698,mRNA_4299,mRNA_4362,mRNA_5005,mRNA_5425,mRNA_5782,mRNA_5925,mRNA_6074,mRNA_6859,mRNA_756,mRNA_760,mRNA_8,mRNA_8179,mRNA_8541,mRNA_8874,mRNA_9091,mRNA_913,mRNA_9216,mRNA_9325,mRNA_9351…
BP	GO:0006636	unsaturated fatty acid biosynthetic process	11	7	3.52	0.03083	0.9198	mRNA_2001,mRNA_3217,mRNA_4550,mRNA_6119,mRNA_8551,mRNA_8552,mRNA_8697	mRNA_2001,mRNA_3217,mRNA_4550,mRNA_6119,mRNA_8551,mRNA_8552,mRNA_8697
BP	GO:0007080	mitotic metaphase plate congression	11	7	3.52	0.03083	0.9198	mRNA_11089,mRNA_11753,mRNA_12303,mRNA_1492,mRNA_2963,mRNA_697,mRNA_8714	mRNA_11089,mRNA_11753,mRNA_12303,mRNA_1492,mRNA_2963,mRNA_697,mRNA_8714
BP	GO:0015791	polyol transport	11	7	3.52	0.03083	0.9198	mRNA_11603,mRNA_2950,mRNA_3987,mRNA_522,mRNA_5885,mRNA_7219,mRNA_809	mRNA_11603,mRNA_2950,mRNA_3987,mRNA_522,mRNA_5885,mRNA_7219,mRNA_809
BP	GO:0033559	unsaturated fatty acid metabolic process	11	7	3.52	0.03083	0.9198	mRNA_2001,mRNA_3217,mRNA_4550,mRNA_6119,mRNA_8551,mRNA_8552,mRNA_8697	mRNA_2001,mRNA_3217,mRNA_4550,mRNA_6119,mRNA_8551,mRNA_8552,mRNA_8697
BP	GO:0072395	signal transduction involved in cell cycle checkpoint	11	7	3.52	0.03083	0.9198	mRNA_2373,mRNA_2963,mRNA_3501,mRNA_368,mRNA_5325,mRNA_7753,mRNA_7957	mRNA_2373,mRNA_2963,mRNA_3501,mRNA_368,mRNA_5325,mRNA_7753,mRNA_7957
BP	GO:0072413	signal transduction involved in mitotic cell cycle checkpoint	11	7	3.52	0.03083	0.9198	mRNA_2373,mRNA_2963,mRNA_3501,mRNA_368,mRNA_5325,mRNA_7753,mRNA_7957	mRNA_2373,mRNA_2963,mRNA_3501,mRNA_368,mRNA_5325,mRNA_7753,mRNA_7957
BP	GO:0006119	oxidative phosphorylation	17	14	5.44	0.03222	0.9198	mRNA_11995,mRNA_12325,mRNA_1276,mRNA_1465,mRNA_2989,mRNA_32,mRNA_439,mRNA_4718,mRNA_4817,mRNA_5760,mRNA_7719,mRNA_8892,mRNA_903,mRNA_9970	mRNA_11995,mRNA_12325,mRNA_1276,mRNA_1465,mRNA_2989,mRNA_32,mRNA_439,mRNA_4718,mRNA_4817,mRNA_5760,mRNA_7719,mRNA_8892,mRNA_903,mRNA_9970
BP	GO:0044818	mitotic G2/M transition checkpoint	14	11	4.48	0.03239	0.9198	mRNA_11036,mRNA_1420,mRNA_1830,mRNA_2373,mRNA_293,mRNA_3501,mRNA_370,mRNA_7167,mRNA_7753,mRNA_9140,mRNA_9514	mRNA_11036,mRNA_1420,mRNA_1830,mRNA_2373,mRNA_293,mRNA_3501,mRNA_370,mRNA_7167,mRNA_7753,mRNA_9140,mRNA_9514
BP	GO:0019323	pentose catabolic process	18	10	5.76	0.03268	0.9198	mRNA_10940,mRNA_10942,mRNA_11037,mRNA_11826,mRNA_2362,mRNA_4044,mRNA_4669,mRNA_7237,mRNA_7932,mRNA_826	mRNA_10940,mRNA_10942,mRNA_11037,mRNA_11826,mRNA_2362,mRNA_4044,mRNA_4669,mRNA_7237,mRNA_7932,mRNA_826
BP	GO:0070588	calcium ion transmembrane transport	18	10	5.76	0.03268	0.9198	mRNA_10837,mRNA_11378,mRNA_12321,mRNA_1440,mRNA_2009,mRNA_5005,mRNA_5425,mRNA_6859,mRNA_8541,mRNA_9325	mRNA_10837,mRNA_11378,mRNA_12321,mRNA_1440,mRNA_2009,mRNA_5005,mRNA_5425,mRNA_6859,mRNA_8541,mRNA_9325
BP	GO:0006115	ethanol biosynthetic process	3	3	0.96	0.03277	0.9198	mRNA_6876,mRNA_8703,mRNA_8707	mRNA_6876,mRNA_8703,mRNA_8707
BP	GO:0010257	NADH dehydrogenase complex assembly	3	3	0.96	0.03277	0.9198	mRNA_239,mRNA_4718,mRNA_6043	mRNA_239,mRNA_4718,mRNA_6043
BP	GO:0010565	regulation of cellular ketone metabolic process	3	3	0.96	0.03277	0.9198	mRNA_12522,mRNA_1981,mRNA_2604	mRNA_12522,mRNA_1981,mRNA_2604
BP	GO:0018208	peptidyl-proline modification	3	3	0.96	0.03277	0.9198	mRNA_10188,mRNA_12125,mRNA_758	mRNA_10188,mRNA_12125,mRNA_758
BP	GO:0019655	glycolytic fermentation to ethanol	3	3	0.96	0.03277	0.9198	mRNA_6876,mRNA_8703,mRNA_8707	mRNA_6876,mRNA_8703,mRNA_8707
BP	GO:0019660	glycolytic fermentation	3	3	0.96	0.03277	0.9198	mRNA_6876,mRNA_8703,mRNA_8707	mRNA_6876,mRNA_8703,mRNA_8707
BP	GO:0031344	regulation of cell projection organization	3	3	0.96	0.03277	0.9198	mRNA_2205,mRNA_2604,mRNA_7441	mRNA_2205,mRNA_2604,mRNA_7441
BP	GO:0032981	mitochondrial respiratory chain complex I assembly	3	3	0.96	0.03277	0.9198	mRNA_239,mRNA_4718,mRNA_6043	mRNA_239,mRNA_4718,mRNA_6043
BP	GO:0033609	oxalate metabolic process	3	3	0.96	0.03277	0.9198	mRNA_12098,mRNA_12106,mRNA_6402	mRNA_12098,mRNA_12106,mRNA_6402
BP	GO:0043458	ethanol biosynthetic process involved in glucose fermentation to ethanol	3	3	0.96	0.03277	0.9198	mRNA_6876,mRNA_8703,mRNA_8707	mRNA_6876,mRNA_8703,mRNA_8707
BP	GO:0060491	regulation of cell projection assembly	3	3	0.96	0.03277	0.9198	mRNA_2205,mRNA_2604,mRNA_7441	mRNA_2205,mRNA_2604,mRNA_7441
BP	GO:0070086	ubiquitin-dependent endocytosis	3	3	0.96	0.03277	0.9198	mRNA_12377,mRNA_2604,mRNA_5492	mRNA_12377,mRNA_2604,mRNA_5492
BP	GO:0120032	regulation of plasma membrane bounded cell projection assembly	3	3	0.96	0.03277	0.9198	mRNA_2205,mRNA_2604,mRNA_7441	mRNA_2205,mRNA_2604,mRNA_7441
BP	GO:0120035	regulation of plasma membrane bounded cell projection organization	3	3	0.96	0.03277	0.9198	mRNA_2205,mRNA_2604,mRNA_7441	mRNA_2205,mRNA_2604,mRNA_7441
BP	GO:1900034	regulation of cellular response to heat	3	3	0.96	0.03277	0.9198	mRNA_10128,mRNA_1580,mRNA_234	mRNA_10128,mRNA_1580,mRNA_234
BP	GO:1900549	N',N'',N'''-triacetylfusarinine C metabolic process	3	3	0.96	0.03277	0.9198	mRNA_12057,mRNA_4670,mRNA_5841	mRNA_12057,mRNA_4670,mRNA_5841
BP	GO:1900551	N',N'',N'''-triacetylfusarinine C biosynthetic process	3	3	0.96	0.03277	0.9198	mRNA_12057,mRNA_4670,mRNA_5841	mRNA_12057,mRNA_4670,mRNA_5841
BP	GO:1902047	polyamine transmembrane transport	3	3	0.96	0.03277	0.9198	mRNA_1121,mRNA_8,mRNA_9091	mRNA_1121,mRNA_8,mRNA_9091
BP	GO:1903710	spermine transmembrane transport	3	3	0.96	0.03277	0.9198	mRNA_1121,mRNA_8,mRNA_9091	mRNA_1121,mRNA_8,mRNA_9091
BP	GO:1990758	mitotic sister chromatid biorientation	3	3	0.96	0.03277	0.9198	mRNA_11089,mRNA_12303,mRNA_697	mRNA_11089,mRNA_12303,mRNA_697
BP	GO:0098656	anion transmembrane transport	97	40	31.06	0.03315	0.9198	mRNA_10510,mRNA_11084,mRNA_11101,mRNA_11570,mRNA_11629,mRNA_11715,mRNA_1180,mRNA_12300,mRNA_1357,mRNA_153,mRNA_1731,mRNA_2195,mRNA_2365,mRNA_2569,mRNA_284,mRNA_3187,mRNA_3292,mRNA_3472,mRNA_3957,mRNA_4132,mRNA_4171,mRNA_4186,mRNA_4299,mRNA_4450,mRNA_4972,mRNA_5605,mRNA_5633,mRNA_5884,mRNA_6037,mRNA_6252,mRNA_6428,mRNA_7151,mRNA_8179,mRNA_8423,mRNA_8529,mRNA_8874,mRNA_913,mRNA_9270,mRNA_9391,mRNA_…	mRNA_10510,mRNA_11084,mRNA_11101,mRNA_11570,mRNA_11629,mRNA_11715,mRNA_1180,mRNA_12300,mRNA_1357,mRNA_153,mRNA_1731,mRNA_2195,mRNA_2365,mRNA_2569,mRNA_284,mRNA_3187,mRNA_3292,mRNA_3472,mRNA_3957,mRNA_4132,mRNA_4171,mRNA_4186,mRNA_4299,mRNA_4450,mRNA_4972,mRNA_5605,mRNA_5633,mRNA_5884,mRNA_6037,mRNA_6252,mRNA_6428,mRNA_7151,mRNA_8179,mRNA_8423,mRNA_8529,mRNA_8874,mRNA_913,mRNA_9270,mRNA_9391,mRNA_…
BP	GO:0009267	cellular response to starvation	51	23	16.33	0.03352	0.9198	mRNA_11629,mRNA_12057,mRNA_12317,mRNA_12379,mRNA_12455,mRNA_12565,mRNA_12819,mRNA_12861,mRNA_12862,mRNA_2395,mRNA_2486,mRNA_3487,mRNA_4670,mRNA_4896,mRNA_5050,mRNA_5841,mRNA_6131,mRNA_6239,mRNA_783,mRNA_7850,mRNA_7957,mRNA_9053,mRNA_9216	mRNA_11629,mRNA_12057,mRNA_12317,mRNA_12379,mRNA_12455,mRNA_12565,mRNA_12819,mRNA_12861,mRNA_12862,mRNA_2395,mRNA_2486,mRNA_3487,mRNA_4670,mRNA_4896,mRNA_5050,mRNA_5841,mRNA_6131,mRNA_6239,mRNA_783,mRNA_7850,mRNA_7957,mRNA_9053,mRNA_9216
BP	GO:0010605	negative regulation of macromolecule metabolic process	222	84	71.08	0.03389	0.9198	mRNA_10151,mRNA_10210,mRNA_1037,mRNA_10419,mRNA_10439,mRNA_10603,mRNA_10998,mRNA_11288,mRNA_11292,mRNA_11293,mRNA_11309,mRNA_11310,mRNA_11702,mRNA_11708,mRNA_12205,mRNA_12315,mRNA_1518,mRNA_1548,mRNA_168,mRNA_1691,mRNA_1743,mRNA_177,mRNA_1919,mRNA_1981,mRNA_2006,mRNA_2160,mRNA_2246,mRNA_2335,mRNA_234,mRNA_2455,mRNA_2681,mRNA_293,mRNA_2957,mRNA_3025,mRNA_3029,mRNA_3034,mRNA_3297,mRNA_3387,mRNA_341…	mRNA_10151,mRNA_10210,mRNA_1037,mRNA_10419,mRNA_10439,mRNA_10603,mRNA_10998,mRNA_11288,mRNA_11292,mRNA_11293,mRNA_11309,mRNA_11310,mRNA_11702,mRNA_11708,mRNA_12205,mRNA_12315,mRNA_1518,mRNA_1548,mRNA_168,mRNA_1691,mRNA_1743,mRNA_177,mRNA_1919,mRNA_1981,mRNA_2006,mRNA_2160,mRNA_2246,mRNA_2335,mRNA_234,mRNA_2455,mRNA_2681,mRNA_293,mRNA_2957,mRNA_3025,mRNA_3029,mRNA_3034,mRNA_3297,mRNA_3387,mRNA_341…
BP	GO:0051728	cell cycle switching, mitotic to meiotic cell cycle	9	6	2.88	0.03471	0.9198	mRNA_11292,mRNA_11293,mRNA_11309,mRNA_11310,mRNA_3387,mRNA_7567	mRNA_11292,mRNA_11293,mRNA_11309,mRNA_11310,mRNA_3387,mRNA_7567
BP	GO:0060184	cell cycle switching	9	6	2.88	0.03471	0.9198	mRNA_11292,mRNA_11293,mRNA_11309,mRNA_11310,mRNA_3387,mRNA_7567	mRNA_11292,mRNA_11293,mRNA_11309,mRNA_11310,mRNA_3387,mRNA_7567
BP	GO:0033108	mitochondrial respiratory chain complex assembly	23	12	7.36	0.03512	0.9198	mRNA_11995,mRNA_12524,mRNA_1465,mRNA_239,mRNA_2761,mRNA_3035,mRNA_4718,mRNA_6043,mRNA_756,mRNA_760,mRNA_8979,mRNA_9858	mRNA_11995,mRNA_12524,mRNA_1465,mRNA_239,mRNA_2761,mRNA_3035,mRNA_4718,mRNA_6043,mRNA_756,mRNA_760,mRNA_8979,mRNA_9858
BP	GO:0044550	secondary metabolite biosynthetic process	28	14	8.97	0.03566	0.9198	mRNA_10011,mRNA_12057,mRNA_12488,mRNA_1506,mRNA_1622,mRNA_1691,mRNA_2780,mRNA_4670,mRNA_4986,mRNA_5424,mRNA_5841,mRNA_7676,mRNA_9504,mRNA_9855	mRNA_10011,mRNA_12057,mRNA_12488,mRNA_1506,mRNA_1622,mRNA_1691,mRNA_2780,mRNA_4670,mRNA_4986,mRNA_5424,mRNA_5841,mRNA_7676,mRNA_9504,mRNA_9855
BP	GO:0051172	negative regulation of nitrogen compound metabolic process	154	60	49.31	0.03757	0.9198	mRNA_10151,mRNA_10210,mRNA_10419,mRNA_10439,mRNA_10998,mRNA_11102,mRNA_11292,mRNA_11293,mRNA_11309,mRNA_11310,mRNA_11702,mRNA_11708,mRNA_12205,mRNA_1518,mRNA_1548,mRNA_168,mRNA_1691,mRNA_1919,mRNA_1981,mRNA_2160,mRNA_234,mRNA_2681,mRNA_293,mRNA_3297,mRNA_3387,mRNA_3418,mRNA_3487,mRNA_3501,mRNA_370,mRNA_3907,mRNA_3920,mRNA_4393,mRNA_4403,mRNA_4896,mRNA_4906,mRNA_4911,mRNA_4933,mRNA_5211,mRNA_5325,…	mRNA_10151,mRNA_10210,mRNA_10419,mRNA_10439,mRNA_10998,mRNA_11102,mRNA_11292,mRNA_11293,mRNA_11309,mRNA_11310,mRNA_11702,mRNA_11708,mRNA_12205,mRNA_1518,mRNA_1548,mRNA_168,mRNA_1691,mRNA_1919,mRNA_1981,mRNA_2160,mRNA_234,mRNA_2681,mRNA_293,mRNA_3297,mRNA_3387,mRNA_3418,mRNA_3487,mRNA_3501,mRNA_370,mRNA_3907,mRNA_3920,mRNA_4393,mRNA_4403,mRNA_4896,mRNA_4906,mRNA_4911,mRNA_4933,mRNA_5211,mRNA_5325,…
BP	GO:0019748	secondary metabolic process	41	19	13.13	0.03796	0.9198	mRNA_10011,mRNA_12057,mRNA_12488,mRNA_1506,mRNA_1622,mRNA_1691,mRNA_2780,mRNA_2880,mRNA_2881,mRNA_3529,mRNA_3638,mRNA_4670,mRNA_4986,mRNA_5424,mRNA_5841,mRNA_6505,mRNA_7676,mRNA_9504,mRNA_9855	mRNA_10011,mRNA_12057,mRNA_12488,mRNA_1506,mRNA_1622,mRNA_1691,mRNA_2780,mRNA_2880,mRNA_2881,mRNA_3529,mRNA_3638,mRNA_4670,mRNA_4986,mRNA_5424,mRNA_5841,mRNA_6505,mRNA_7676,mRNA_9504,mRNA_9855
BP	GO:0006269	DNA replication, synthesis of RNA primer	7	5	2.24	0.03799	0.9198	mRNA_1032,mRNA_4490,mRNA_5195,mRNA_5197,mRNA_7953	mRNA_1032,mRNA_4490,mRNA_5195,mRNA_5197,mRNA_7953
BP	GO:0017062	respiratory chain complex III assembly	7	5	2.24	0.03799	0.9198	mRNA_11995,mRNA_12524,mRNA_1465,mRNA_8979,mRNA_9858	mRNA_11995,mRNA_12524,mRNA_1465,mRNA_8979,mRNA_9858
BP	GO:0034551	mitochondrial respiratory chain complex III assembly	7	5	2.24	0.03799	0.9198	mRNA_11995,mRNA_12524,mRNA_1465,mRNA_8979,mRNA_9858	mRNA_11995,mRNA_12524,mRNA_1465,mRNA_8979,mRNA_9858
BP	GO:0050821	protein stabilization	7	5	2.24	0.03799	0.9198	mRNA_10147,mRNA_1981,mRNA_419,mRNA_6592,mRNA_766	mRNA_10147,mRNA_1981,mRNA_419,mRNA_6592,mRNA_766
BP	GO:0072401	signal transduction involved in DNA integrity checkpoint	7	5	2.24	0.03799	0.9198	mRNA_2373,mRNA_3501,mRNA_5325,mRNA_7753,mRNA_7957	mRNA_2373,mRNA_3501,mRNA_5325,mRNA_7753,mRNA_7957
BP	GO:0072422	signal transduction involved in DNA damage checkpoint	7	5	2.24	0.03799	0.9198	mRNA_2373,mRNA_3501,mRNA_5325,mRNA_7753,mRNA_7957	mRNA_2373,mRNA_3501,mRNA_5325,mRNA_7753,mRNA_7957
BP	GO:1901994	negative regulation of meiotic cell cycle phase transition	7	5	2.24	0.03799	0.9198	mRNA_1830,mRNA_2373,mRNA_368,mRNA_7167,mRNA_8714	mRNA_1830,mRNA_2373,mRNA_368,mRNA_7167,mRNA_8714
BP	GO:1902402	signal transduction involved in mitotic DNA damage checkpoint	7	5	2.24	0.03799	0.9198	mRNA_2373,mRNA_3501,mRNA_5325,mRNA_7753,mRNA_7957	mRNA_2373,mRNA_3501,mRNA_5325,mRNA_7753,mRNA_7957
BP	GO:1902403	signal transduction involved in mitotic DNA integrity checkpoint	7	5	2.24	0.03799	0.9198	mRNA_2373,mRNA_3501,mRNA_5325,mRNA_7753,mRNA_7957	mRNA_2373,mRNA_3501,mRNA_5325,mRNA_7753,mRNA_7957
BP	GO:0045934	negative regulation of nucleobase-containing compound metabolic process	123	49	39.38	0.03823	0.9198	mRNA_10151,mRNA_10210,mRNA_10419,mRNA_10439,mRNA_10998,mRNA_11292,mRNA_11293,mRNA_11309,mRNA_11310,mRNA_11702,mRNA_11708,mRNA_12205,mRNA_1548,mRNA_168,mRNA_1691,mRNA_1981,mRNA_2160,mRNA_2681,mRNA_293,mRNA_3297,mRNA_3387,mRNA_3418,mRNA_3487,mRNA_3501,mRNA_370,mRNA_3920,mRNA_4393,mRNA_4403,mRNA_4896,mRNA_4911,mRNA_4933,mRNA_5211,mRNA_5325,mRNA_5368,mRNA_5677,mRNA_5851,mRNA_6129,mRNA_6137,mRNA_6307,…	mRNA_10151,mRNA_10210,mRNA_10419,mRNA_10439,mRNA_10998,mRNA_11292,mRNA_11293,mRNA_11309,mRNA_11310,mRNA_11702,mRNA_11708,mRNA_12205,mRNA_1548,mRNA_168,mRNA_1691,mRNA_1981,mRNA_2160,mRNA_2681,mRNA_293,mRNA_3297,mRNA_3387,mRNA_3418,mRNA_3487,mRNA_3501,mRNA_370,mRNA_3920,mRNA_4393,mRNA_4403,mRNA_4896,mRNA_4911,mRNA_4933,mRNA_5211,mRNA_5325,mRNA_5368,mRNA_5677,mRNA_5851,mRNA_6129,mRNA_6137,mRNA_6307,…
BP	GO:0000302	response to reactive oxygen species	16	9	5.12	0.03859	0.9198	mRNA_11464,mRNA_12057,mRNA_3532,mRNA_3886,mRNA_4670,mRNA_5050,mRNA_5841,mRNA_7957,mRNA_8657	mRNA_11464,mRNA_12057,mRNA_3532,mRNA_3886,mRNA_4670,mRNA_5050,mRNA_5841,mRNA_7957,mRNA_8657
BP	GO:0006558	L-phenylalanine metabolic process	5	4	1.6	0.03899	0.9198	mRNA_12488,mRNA_3161,mRNA_6198,mRNA_7676	mRNA_12488,mRNA_3161,mRNA_6198,mRNA_7676
BP	GO:0045041	protein import into mitochondrial intermembrane space	5	4	1.6	0.03899	0.9198	mRNA_12514,mRNA_2546,mRNA_5445,mRNA_7024	mRNA_12514,mRNA_2546,mRNA_5445,mRNA_7024
BP	GO:0071851	mitotic G1 cell cycle arrest in response to nitrogen starvation	5	4	1.6	0.03899	0.9198	mRNA_1497,mRNA_3204,mRNA_3920,mRNA_913	mRNA_1497,mRNA_3204,mRNA_3920,mRNA_913
BP	GO:1901522	positive regulation of transcription from RNA polymerase II promoter involved in cellular response to chemical stimulus	5	4	1.6	0.03899	0.9198	mRNA_10527,mRNA_1691,mRNA_3920,mRNA_9615	mRNA_10527,mRNA_1691,mRNA_3920,mRNA_9615
BP	GO:1902221	erythrose 4-phosphate/phosphoenolpyruvate family amino acid metabolic process	5	4	1.6	0.03899	0.9198	mRNA_12488,mRNA_3161,mRNA_6198,mRNA_7676	mRNA_12488,mRNA_3161,mRNA_6198,mRNA_7676
BP	GO:0072348	sulfur compound transport	26	13	8.32	0.04231	0.9198	mRNA_11084,mRNA_11101,mRNA_11715,mRNA_1357,mRNA_2569,mRNA_284,mRNA_3472,mRNA_4171,mRNA_4186,mRNA_4299,mRNA_5817,mRNA_6037,mRNA_8874	mRNA_11084,mRNA_11101,mRNA_11715,mRNA_1357,mRNA_2569,mRNA_284,mRNA_3472,mRNA_4171,mRNA_4186,mRNA_4299,mRNA_5817,mRNA_6037,mRNA_8874
BP	GO:0046822	regulation of nucleocytoplasmic transport	39	18	12.49	0.04463	0.9198	mRNA_11068,mRNA_11292,mRNA_11293,mRNA_11309,mRNA_11310,mRNA_1181,mRNA_1253,mRNA_1851,mRNA_2189,mRNA_2412,mRNA_2604,mRNA_3387,mRNA_4984,mRNA_5635,mRNA_7280,mRNA_7567,mRNA_8356,mRNA_8365	mRNA_11068,mRNA_11292,mRNA_11293,mRNA_11309,mRNA_11310,mRNA_1181,mRNA_1253,mRNA_1851,mRNA_2189,mRNA_2412,mRNA_2604,mRNA_3387,mRNA_4984,mRNA_5635,mRNA_7280,mRNA_7567,mRNA_8356,mRNA_8365
BP	GO:0006457	protein folding	78	37	24.97	0.04479	0.9198	mRNA_10147,mRNA_10208,mRNA_10316,mRNA_10408,mRNA_10675,mRNA_10986,mRNA_1143,mRNA_12017,mRNA_12018,mRNA_12125,mRNA_12381,mRNA_12514,mRNA_12878,mRNA_1580,mRNA_1611,mRNA_176,mRNA_1790,mRNA_2546,mRNA_3857,mRNA_419,mRNA_4292,mRNA_440,mRNA_4506,mRNA_5286,mRNA_5396,mRNA_5497,mRNA_5911,mRNA_6216,mRNA_6253,mRNA_6322,mRNA_6412,mRNA_7024,mRNA_766,mRNA_8757,mRNA_8963,mRNA_9292,mRNA_9294	mRNA_10147,mRNA_10208,mRNA_10316,mRNA_10408,mRNA_10675,mRNA_10986,mRNA_1143,mRNA_12017,mRNA_12018,mRNA_12125,mRNA_12381,mRNA_12514,mRNA_12878,mRNA_1580,mRNA_1611,mRNA_176,mRNA_1790,mRNA_2546,mRNA_3857,mRNA_419,mRNA_4292,mRNA_440,mRNA_4506,mRNA_5286,mRNA_5396,mRNA_5497,mRNA_5911,mRNA_6216,mRNA_6253,mRNA_6322,mRNA_6412,mRNA_7024,mRNA_766,mRNA_8757,mRNA_8963,mRNA_9292,mRNA_9294
BP	GO:0019566	arabinose metabolic process	14	8	4.48	0.0456	0.9198	mRNA_10940,mRNA_10942,mRNA_11037,mRNA_11303,mRNA_11826,mRNA_2362,mRNA_7932,mRNA_826	mRNA_10940,mRNA_10942,mRNA_11037,mRNA_11303,mRNA_11826,mRNA_2362,mRNA_7932,mRNA_826
BP	GO:0042542	response to hydrogen peroxide	14	8	4.48	0.0456	0.9198	mRNA_11464,mRNA_12057,mRNA_3532,mRNA_3886,mRNA_4670,mRNA_5050,mRNA_5841,mRNA_7957	mRNA_11464,mRNA_12057,mRNA_3532,mRNA_3886,mRNA_4670,mRNA_5050,mRNA_5841,mRNA_7957
BP	GO:0010948	negative regulation of cell cycle process	91	41	29.14	0.04725	0.9198	mRNA_10839,mRNA_11036,mRNA_11089,mRNA_11132,mRNA_11292,mRNA_11293,mRNA_11309,mRNA_11310,mRNA_12303,mRNA_1420,mRNA_153,mRNA_1830,mRNA_1914,mRNA_2030,mRNA_2160,mRNA_2373,mRNA_293,mRNA_2963,mRNA_3204,mRNA_3387,mRNA_3484,mRNA_3501,mRNA_3543,mRNA_368,mRNA_370,mRNA_3779,mRNA_3893,mRNA_3920,mRNA_5325,mRNA_539,mRNA_583,mRNA_697,mRNA_7167,mRNA_7567,mRNA_7753,mRNA_7957,mRNA_798,mRNA_815,mRNA_8714,mRNA_9140…	mRNA_10839,mRNA_11036,mRNA_11089,mRNA_11132,mRNA_11292,mRNA_11293,mRNA_11309,mRNA_11310,mRNA_12303,mRNA_1420,mRNA_153,mRNA_1830,mRNA_1914,mRNA_2030,mRNA_2160,mRNA_2373,mRNA_293,mRNA_2963,mRNA_3204,mRNA_3387,mRNA_3484,mRNA_3501,mRNA_3543,mRNA_368,mRNA_370,mRNA_3779,mRNA_3893,mRNA_3920,mRNA_5325,mRNA_539,mRNA_583,mRNA_697,mRNA_7167,mRNA_7567,mRNA_7753,mRNA_7957,mRNA_798,mRNA_815,mRNA_8714,mRNA_9140…
BP	GO:0009892	negative regulation of metabolic process	237	88	75.88	0.04845	0.9198	mRNA_10151,mRNA_10210,mRNA_1037,mRNA_10419,mRNA_10439,mRNA_10603,mRNA_10998,mRNA_11102,mRNA_11288,mRNA_11292,mRNA_11293,mRNA_11309,mRNA_11310,mRNA_11702,mRNA_11708,mRNA_12205,mRNA_12315,mRNA_1518,mRNA_1548,mRNA_168,mRNA_1691,mRNA_1743,mRNA_177,mRNA_1919,mRNA_1981,mRNA_2006,mRNA_2160,mRNA_2246,mRNA_2335,mRNA_234,mRNA_2455,mRNA_2681,mRNA_293,mRNA_2957,mRNA_3025,mRNA_3029,mRNA_3034,mRNA_3204,mRNA_32…	mRNA_10151,mRNA_10210,mRNA_1037,mRNA_10419,mRNA_10439,mRNA_10603,mRNA_10998,mRNA_11102,mRNA_11288,mRNA_11292,mRNA_11293,mRNA_11309,mRNA_11310,mRNA_11702,mRNA_11708,mRNA_12205,mRNA_12315,mRNA_1518,mRNA_1548,mRNA_168,mRNA_1691,mRNA_1743,mRNA_177,mRNA_1919,mRNA_1981,mRNA_2006,mRNA_2160,mRNA_2246,mRNA_2335,mRNA_234,mRNA_2455,mRNA_2681,mRNA_293,mRNA_2957,mRNA_3025,mRNA_3029,mRNA_3034,mRNA_3204,mRNA_32…
CC	GO:0005746	mitochondrial respirasome	22	16	7.1	0.00011	0.07733	mRNA_11070,mRNA_11995,mRNA_1465,mRNA_239,mRNA_3035,mRNA_439,mRNA_4718,mRNA_4817,mRNA_5042,mRNA_5760,mRNA_749,mRNA_756,mRNA_760,mRNA_7719,mRNA_8892,mRNA_903	mRNA_11070,mRNA_11995,mRNA_1465,mRNA_239,mRNA_3035,mRNA_439,mRNA_4718,mRNA_4817,mRNA_5042,mRNA_5760,mRNA_749,mRNA_756,mRNA_760,mRNA_7719,mRNA_8892,mRNA_903
CC	GO:0098803	respiratory chain complex	19	14	6.13	0.00025	0.087875	mRNA_11070,mRNA_11995,mRNA_1465,mRNA_239,mRNA_3035,mRNA_439,mRNA_4718,mRNA_4817,mRNA_5042,mRNA_5760,mRNA_749,mRNA_7719,mRNA_8892,mRNA_903	mRNA_11070,mRNA_11995,mRNA_1465,mRNA_239,mRNA_3035,mRNA_439,mRNA_4718,mRNA_4817,mRNA_5042,mRNA_5760,mRNA_749,mRNA_7719,mRNA_8892,mRNA_903
CC	GO:0005887	integral component of plasma membrane	68	35	21.94	0.00072	0.12654	mRNA_10510,mRNA_11053,mRNA_11084,mRNA_1121,mRNA_11283,mRNA_11423,mRNA_11569,mRNA_11603,mRNA_11715,mRNA_12361,mRNA_12497,mRNA_12688,mRNA_12691,mRNA_152,mRNA_1606,mRNA_1886,mRNA_2950,mRNA_2954,mRNA_3073,mRNA_3987,mRNA_4362,mRNA_5131,mRNA_5209,mRNA_522,mRNA_5379,mRNA_5885,mRNA_6037,mRNA_7206,mRNA_7219,mRNA_8,mRNA_8077,mRNA_809,mRNA_81,mRNA_8754,mRNA_9091	mRNA_10510,mRNA_11053,mRNA_11084,mRNA_1121,mRNA_11283,mRNA_11423,mRNA_11569,mRNA_11603,mRNA_11715,mRNA_12361,mRNA_12497,mRNA_12688,mRNA_12691,mRNA_152,mRNA_1606,mRNA_1886,mRNA_2950,mRNA_2954,mRNA_3073,mRNA_3987,mRNA_4362,mRNA_5131,mRNA_5209,mRNA_522,mRNA_5379,mRNA_5885,mRNA_6037,mRNA_7206,mRNA_7219,mRNA_8,mRNA_8077,mRNA_809,mRNA_81,mRNA_8754,mRNA_9091
CC	GO:0098800	inner mitochondrial membrane protein complex	42	24	13.55	0.00072	0.12654	mRNA_11070,mRNA_11995,mRNA_12325,mRNA_12514,mRNA_12911,mRNA_1465,mRNA_239,mRNA_3035,mRNA_439,mRNA_4718,mRNA_4817,mRNA_5042,mRNA_5286,mRNA_531,mRNA_5528,mRNA_5760,mRNA_5925,mRNA_6328,mRNA_749,mRNA_7719,mRNA_7836,mRNA_8892,mRNA_903,mRNA_9970	mRNA_11070,mRNA_11995,mRNA_12325,mRNA_12514,mRNA_12911,mRNA_1465,mRNA_239,mRNA_3035,mRNA_439,mRNA_4718,mRNA_4817,mRNA_5042,mRNA_5286,mRNA_531,mRNA_5528,mRNA_5760,mRNA_5925,mRNA_6328,mRNA_749,mRNA_7719,mRNA_7836,mRNA_8892,mRNA_903,mRNA_9970
CC	GO:0005576	extracellular region	162	70	52.27	0.00186	0.261516	mRNA_10507,mRNA_11303,mRNA_11442,mRNA_11550,mRNA_11564,mRNA_12098,mRNA_12106,mRNA_12142,mRNA_12434,mRNA_12489,mRNA_1270,mRNA_1288,mRNA_12924,mRNA_12996,mRNA_1538,mRNA_1557,mRNA_1756,mRNA_1792,mRNA_1860,mRNA_1866,mRNA_2034,mRNA_2150,mRNA_2221,mRNA_224,mRNA_2262,mRNA_2483,mRNA_253,mRNA_3207,mRNA_3335,mRNA_3440,mRNA_3583,mRNA_3604,mRNA_3606,mRNA_3727,mRNA_4226,mRNA_449,mRNA_4716,mRNA_4744,mRNA_5199,…	mRNA_10507,mRNA_11303,mRNA_11442,mRNA_11550,mRNA_11564,mRNA_12098,mRNA_12106,mRNA_12142,mRNA_12434,mRNA_12489,mRNA_1270,mRNA_1288,mRNA_12924,mRNA_12996,mRNA_1538,mRNA_1557,mRNA_1756,mRNA_1792,mRNA_1860,mRNA_1866,mRNA_2034,mRNA_2150,mRNA_2221,mRNA_224,mRNA_2262,mRNA_2483,mRNA_253,mRNA_3207,mRNA_3335,mRNA_3440,mRNA_3583,mRNA_3604,mRNA_3606,mRNA_3727,mRNA_4226,mRNA_449,mRNA_4716,mRNA_4744,mRNA_5199,…
CC	GO:0005656	nuclear pre-replicative complex	12	9	3.87	0.00295	0.298273	mRNA_10135,mRNA_11718,mRNA_293,mRNA_3733,mRNA_4505,mRNA_4698,mRNA_5325,mRNA_702,mRNA_9514	mRNA_10135,mRNA_11718,mRNA_293,mRNA_3733,mRNA_4505,mRNA_4698,mRNA_5325,mRNA_702,mRNA_9514
CC	GO:0031261	DNA replication preinitiation complex	16	11	5.16	0.00297	0.298273	mRNA_10135,mRNA_11718,mRNA_293,mRNA_3733,mRNA_4527,mRNA_4533,mRNA_4698,mRNA_4735,mRNA_5325,mRNA_702,mRNA_9514	mRNA_10135,mRNA_11718,mRNA_293,mRNA_3733,mRNA_4527,mRNA_4533,mRNA_4698,mRNA_4735,mRNA_5325,mRNA_702,mRNA_9514
CC	GO:0031391	Elg1 RFC-like complex	5	5	1.61	0.00348	0.305805	mRNA_1077,mRNA_11022,mRNA_11463,mRNA_12020,mRNA_1420	mRNA_1077,mRNA_11022,mRNA_11463,mRNA_12020,mRNA_1420
CC	GO:0043596	nuclear replication fork	47	28	15.17	0.00399	0.311663	mRNA_10135,mRNA_1032,mRNA_1077,mRNA_11022,mRNA_11718,mRNA_12020,mRNA_12040,mRNA_12748,mRNA_1420,mRNA_1548,mRNA_269,mRNA_3733,mRNA_4480,mRNA_4490,mRNA_4527,mRNA_4533,mRNA_4698,mRNA_4735,mRNA_5195,mRNA_5197,mRNA_5325,mRNA_6064,mRNA_6307,mRNA_702,mRNA_7867,mRNA_7953,mRNA_8588,mRNA_9514	mRNA_10135,mRNA_1032,mRNA_1077,mRNA_11022,mRNA_11718,mRNA_12020,mRNA_12040,mRNA_12748,mRNA_1420,mRNA_1548,mRNA_269,mRNA_3733,mRNA_4480,mRNA_4490,mRNA_4527,mRNA_4533,mRNA_4698,mRNA_4735,mRNA_5195,mRNA_5197,mRNA_5325,mRNA_6064,mRNA_6307,mRNA_702,mRNA_7867,mRNA_7953,mRNA_8588,mRNA_9514
CC	GO:0009277	fungal-type cell wall	21	13	6.78	0.00488	0.343064	mRNA_10147,mRNA_1062,mRNA_11550,mRNA_11564,mRNA_4566,mRNA_4716,mRNA_5050,mRNA_5209,mRNA_5399,mRNA_5547,mRNA_6939,mRNA_7086,mRNA_766	mRNA_10147,mRNA_1062,mRNA_11550,mRNA_11564,mRNA_4566,mRNA_4716,mRNA_5050,mRNA_5209,mRNA_5399,mRNA_5547,mRNA_6939,mRNA_7086,mRNA_766
CC	GO:0070069	cytochrome complex	7	6	2.26	0.00567	0.362365	mRNA_11070,mRNA_11995,mRNA_1465,mRNA_3035,mRNA_5760,mRNA_8892	mRNA_11070,mRNA_11995,mRNA_1465,mRNA_3035,mRNA_5760,mRNA_8892
CC	GO:0043601	nuclear replisome	15	10	4.84	0.00648	0.37962	mRNA_1032,mRNA_1077,mRNA_11022,mRNA_12020,mRNA_1420,mRNA_4490,mRNA_5195,mRNA_5197,mRNA_6064,mRNA_7953	mRNA_1032,mRNA_1077,mRNA_11022,mRNA_12020,mRNA_1420,mRNA_4490,mRNA_5195,mRNA_5197,mRNA_6064,mRNA_7953
CC	GO:0031389	Rad17 RFC-like complex	4	4	1.29	0.0108	0.584031	mRNA_1077,mRNA_11463,mRNA_12020,mRNA_1420	mRNA_1077,mRNA_11463,mRNA_12020,mRNA_1420
CC	GO:0005663	DNA replication factor C complex	6	5	1.94	0.01527	0.631459	mRNA_1077,mRNA_11022,mRNA_11463,mRNA_12020,mRNA_1420	mRNA_1077,mRNA_11022,mRNA_11463,mRNA_12020,mRNA_1420
CC	GO:0005871	kinesin complex	6	5	1.94	0.01527	0.631459	mRNA_1041,mRNA_11090,mRNA_12303,mRNA_4414,mRNA_697	mRNA_1041,mRNA_11090,mRNA_12303,mRNA_4414,mRNA_697
CC	GO:0031379	RNA-directed RNA polymerase complex	6	5	1.94	0.01527	0.631459	mRNA_11702,mRNA_3418,mRNA_5211,mRNA_7037,mRNA_8639	mRNA_11702,mRNA_3418,mRNA_5211,mRNA_7037,mRNA_8639
CC	GO:0031380	nuclear RNA-directed RNA polymerase complex	6	5	1.94	0.01527	0.631459	mRNA_11702,mRNA_3418,mRNA_5211,mRNA_7037,mRNA_8639	mRNA_11702,mRNA_3418,mRNA_5211,mRNA_7037,mRNA_8639
CC	GO:0016021	integral component of membrane	874	317	282.01	0.01975	0.76988	mRNA_10000,mRNA_1005,mRNA_10054,mRNA_10136,mRNA_10162,mRNA_10169,mRNA_10329,mRNA_10374,mRNA_10418,mRNA_10510,mRNA_1052,mRNA_1054,mRNA_1056,mRNA_10612,mRNA_1062,mRNA_10660,mRNA_10668,mRNA_10672,mRNA_10675,mRNA_10837,mRNA_10970,mRNA_11017,mRNA_11048,mRNA_11051,mRNA_11053,mRNA_11070,mRNA_11084,mRNA_11091,mRNA_11101,mRNA_1121,mRNA_11255,mRNA_11256,mRNA_11265,mRNA_11277,mRNA_11283,mRNA_11304,mRNA_1137…	mRNA_10000,mRNA_1005,mRNA_10054,mRNA_10136,mRNA_10162,mRNA_10169,mRNA_10329,mRNA_10374,mRNA_10418,mRNA_10510,mRNA_1052,mRNA_1054,mRNA_1056,mRNA_10612,mRNA_1062,mRNA_10660,mRNA_10668,mRNA_10672,mRNA_10675,mRNA_10837,mRNA_10970,mRNA_11017,mRNA_11048,mRNA_11051,mRNA_11053,mRNA_11070,mRNA_11084,mRNA_11091,mRNA_11101,mRNA_1121,mRNA_11255,mRNA_11256,mRNA_11265,mRNA_11277,mRNA_11283,mRNA_11304,mRNA_1137…
CC	GO:0031224	intrinsic component of membrane	888	320	286.53	0.02722	0.76988	mRNA_10000,mRNA_1005,mRNA_10054,mRNA_10136,mRNA_10162,mRNA_10169,mRNA_10329,mRNA_10374,mRNA_10418,mRNA_10510,mRNA_1052,mRNA_10528,mRNA_1054,mRNA_1056,mRNA_10612,mRNA_1062,mRNA_10660,mRNA_10668,mRNA_10672,mRNA_10675,mRNA_10837,mRNA_10970,mRNA_11017,mRNA_11048,mRNA_11051,mRNA_11053,mRNA_11070,mRNA_11084,mRNA_11091,mRNA_11101,mRNA_11188,mRNA_1121,mRNA_11255,mRNA_11256,mRNA_11265,mRNA_11277,mRNA_1128…	mRNA_10000,mRNA_1005,mRNA_10054,mRNA_10136,mRNA_10162,mRNA_10169,mRNA_10329,mRNA_10374,mRNA_10418,mRNA_10510,mRNA_1052,mRNA_10528,mRNA_1054,mRNA_1056,mRNA_10612,mRNA_1062,mRNA_10660,mRNA_10668,mRNA_10672,mRNA_10675,mRNA_10837,mRNA_10970,mRNA_11017,mRNA_11048,mRNA_11051,mRNA_11053,mRNA_11070,mRNA_11084,mRNA_11091,mRNA_11101,mRNA_11188,mRNA_1121,mRNA_11255,mRNA_11256,mRNA_11265,mRNA_11277,mRNA_1128…
CC	GO:0042575	DNA polymerase complex	13	8	4.19	0.02828	0.76988	mRNA_1032,mRNA_12040,mRNA_4490,mRNA_6064,mRNA_6930,mRNA_7867,mRNA_7953,mRNA_829	mRNA_1032,mRNA_12040,mRNA_4490,mRNA_6064,mRNA_6930,mRNA_7867,mRNA_7953,mRNA_829
CC	GO:0005751	mitochondrial respiratory chain complex IV	3	3	0.97	0.03354	0.76988	mRNA_3035,mRNA_5760,mRNA_8892	mRNA_3035,mRNA_5760,mRNA_8892
CC	GO:0008622	epsilon DNA polymerase complex	3	3	0.97	0.03354	0.76988	mRNA_6930,mRNA_7867,mRNA_829	mRNA_6930,mRNA_7867,mRNA_829
CC	GO:0031617	NMS complex	3	3	0.97	0.03354	0.76988	mRNA_11089,mRNA_1492,mRNA_1547	mRNA_11089,mRNA_1492,mRNA_1547
CC	GO:0045277	respiratory chain complex IV	3	3	0.97	0.03354	0.76988	mRNA_3035,mRNA_5760,mRNA_8892	mRNA_3035,mRNA_5760,mRNA_8892
CC	GO:0071162	CMG complex	3	3	0.97	0.03354	0.76988	mRNA_3733,mRNA_4527,mRNA_4533	mRNA_3733,mRNA_4527,mRNA_4533
CC	GO:0097373	MCM core complex	3	3	0.97	0.03354	0.76988	mRNA_10135,mRNA_3733,mRNA_4698	mRNA_10135,mRNA_3733,mRNA_4698
CC	GO:1990295	post-anaphase microtubule array	3	3	0.97	0.03354	0.76988	mRNA_11090,mRNA_12303,mRNA_697	mRNA_11090,mRNA_12303,mRNA_697
CC	GO:0005747	mitochondrial respiratory chain complex I	9	6	2.9	0.03605	0.76988	mRNA_239,mRNA_439,mRNA_4718,mRNA_749,mRNA_7719,mRNA_903	mRNA_239,mRNA_439,mRNA_4718,mRNA_749,mRNA_7719,mRNA_903
CC	GO:0030964	NADH dehydrogenase complex	9	6	2.9	0.03605	0.76988	mRNA_239,mRNA_439,mRNA_4718,mRNA_749,mRNA_7719,mRNA_903	mRNA_239,mRNA_439,mRNA_4718,mRNA_749,mRNA_7719,mRNA_903
CC	GO:0045271	respiratory chain complex I	9	6	2.9	0.03605	0.76988	mRNA_239,mRNA_439,mRNA_4718,mRNA_749,mRNA_7719,mRNA_903	mRNA_239,mRNA_439,mRNA_4718,mRNA_749,mRNA_7719,mRNA_903
CC	GO:0005876	spindle microtubule	7	5	2.26	0.03927	0.76988	mRNA_1041,mRNA_12303,mRNA_368,mRNA_697,mRNA_8714	mRNA_1041,mRNA_12303,mRNA_368,mRNA_697,mRNA_8714
CC	GO:0009986	cell surface	7	5	2.26	0.03927	0.76988	mRNA_10147,mRNA_2494,mRNA_5209,mRNA_5399,mRNA_766	mRNA_10147,mRNA_2494,mRNA_5209,mRNA_5399,mRNA_766
CC	GO:0005753	mitochondrial proton-transporting ATP synthase complex	5	4	1.61	0.04011	0.76988	mRNA_12325,mRNA_12911,mRNA_5925,mRNA_9970	mRNA_12325,mRNA_12911,mRNA_5925,mRNA_9970
CC	GO:0031390	Ctf18 RFC-like complex	5	4	1.61	0.04011	0.76988	mRNA_1077,mRNA_11463,mRNA_12020,mRNA_1420	mRNA_1077,mRNA_11463,mRNA_12020,mRNA_1420
CC	GO:0043599	nuclear DNA replication factor C complex	5	4	1.61	0.04011	0.76988	mRNA_1077,mRNA_11022,mRNA_12020,mRNA_1420	mRNA_1077,mRNA_11022,mRNA_12020,mRNA_1420
CC	GO:0070971	endoplasmic reticulum exit site	5	4	1.61	0.04011	0.76988	mRNA_1036,mRNA_5258,mRNA_7577,mRNA_9748	mRNA_1036,mRNA_5258,mRNA_7577,mRNA_9748
CC	GO:0000786	nucleosome	16	9	5.16	0.04052	0.76988	mRNA_10182,mRNA_11189,mRNA_11190,mRNA_3569,mRNA_3570,mRNA_4195,mRNA_4196,mRNA_6159,mRNA_8118	mRNA_10182,mRNA_11189,mRNA_11190,mRNA_3569,mRNA_3570,mRNA_4195,mRNA_4196,mRNA_6159,mRNA_8118
CC	GO:0044815	DNA packaging complex	21	11	6.78	0.04406	0.81511	mRNA_10182,mRNA_11189,mRNA_11190,mRNA_11753,mRNA_2160,mRNA_3569,mRNA_3570,mRNA_4195,mRNA_4196,mRNA_6159,mRNA_8118	mRNA_10182,mRNA_11189,mRNA_11190,mRNA_11753,mRNA_2160,mRNA_3569,mRNA_3570,mRNA_4195,mRNA_4196,mRNA_6159,mRNA_8118
CC	GO:1990204	oxidoreductase complex	39	18	12.58	0.04801	0.865411	mRNA_10129,mRNA_11070,mRNA_11995,mRNA_1465,mRNA_239,mRNA_2698,mRNA_439,mRNA_4718,mRNA_4817,mRNA_5042,mRNA_6813,mRNA_6994,mRNA_749,mRNA_7719,mRNA_847,mRNA_879,mRNA_903,mRNA_9216	mRNA_10129,mRNA_11070,mRNA_11995,mRNA_1465,mRNA_239,mRNA_2698,mRNA_439,mRNA_4718,mRNA_4817,mRNA_5042,mRNA_6813,mRNA_6994,mRNA_749,mRNA_7719,mRNA_847,mRNA_879,mRNA_903,mRNA_9216
MF	GO:0016491	oxidoreductase activity	647	270	216.58	2e-05	0.02756	mRNA_10011,mRNA_10048,mRNA_1009,mRNA_10129,mRNA_10163,mRNA_10164,mRNA_10174,mRNA_10190,mRNA_1024,mRNA_10316,mRNA_10339,mRNA_10345,mRNA_10347,mRNA_10432,mRNA_1054,mRNA_10545,mRNA_1055,mRNA_1056,mRNA_10654,mRNA_10668,mRNA_10940,mRNA_10942,mRNA_10972,mRNA_11037,mRNA_11070,mRNA_11080,mRNA_11255,mRNA_11299,mRNA_11301,mRNA_11304,mRNA_11443,mRNA_11447,mRNA_11454,mRNA_11644,mRNA_11645,mRNA_11648,mRNA_116…	mRNA_10011,mRNA_10048,mRNA_1009,mRNA_10129,mRNA_10163,mRNA_10164,mRNA_10174,mRNA_10190,mRNA_1024,mRNA_10316,mRNA_10339,mRNA_10345,mRNA_10347,mRNA_10432,mRNA_1054,mRNA_10545,mRNA_1055,mRNA_1056,mRNA_10654,mRNA_10668,mRNA_10940,mRNA_10942,mRNA_10972,mRNA_11037,mRNA_11070,mRNA_11080,mRNA_11255,mRNA_11299,mRNA_11301,mRNA_11304,mRNA_11443,mRNA_11447,mRNA_11454,mRNA_11644,mRNA_11645,mRNA_11648,mRNA_116…
MF	GO:0000297	spermine transmembrane transporter activity	6	6	2.01	0.0014	0.58565	mRNA_1121,mRNA_11283,mRNA_1886,mRNA_7206,mRNA_8,mRNA_9091	mRNA_1121,mRNA_11283,mRNA_1886,mRNA_7206,mRNA_8,mRNA_9091
MF	GO:0000978	RNA polymerase II cis-regulatory region sequence-specific DNA binding	27	17	9.04	0.0016	0.58565	mRNA_10128,mRNA_10212,mRNA_10527,mRNA_11023,mRNA_11992,mRNA_12105,mRNA_2693,mRNA_2807,mRNA_3487,mRNA_3607,mRNA_3920,mRNA_4896,mRNA_4933,mRNA_6078,mRNA_6129,mRNA_8118,mRNA_9615	mRNA_10128,mRNA_10212,mRNA_10527,mRNA_11023,mRNA_11992,mRNA_12105,mRNA_2693,mRNA_2807,mRNA_3487,mRNA_3607,mRNA_3920,mRNA_4896,mRNA_4933,mRNA_6078,mRNA_6129,mRNA_8118,mRNA_9615
MF	GO:0004022	alcohol dehydrogenase (NAD+) activity	13	10	4.35	0.0017	0.58565	mRNA_3990,mRNA_4092,mRNA_5960,mRNA_6607,mRNA_6876,mRNA_6886,mRNA_6887,mRNA_7916,mRNA_8033,mRNA_9454	mRNA_3990,mRNA_4092,mRNA_5960,mRNA_6607,mRNA_6876,mRNA_6886,mRNA_6887,mRNA_7916,mRNA_8033,mRNA_9454
MF	GO:0000981	DNA-binding transcription factor activity, RNA polymerase II-specific	43	23	14.39	0.0051	0.840103	mRNA_10128,mRNA_10212,mRNA_10439,mRNA_10527,mRNA_11023,mRNA_11784,mRNA_11992,mRNA_12105,mRNA_12390,mRNA_12894,mRNA_236,mRNA_2807,mRNA_3630,mRNA_3920,mRNA_4853,mRNA_4896,mRNA_5239,mRNA_6078,mRNA_6129,mRNA_7341,mRNA_8606,mRNA_9382,mRNA_9615	mRNA_10128,mRNA_10212,mRNA_10439,mRNA_10527,mRNA_11023,mRNA_11784,mRNA_11992,mRNA_12105,mRNA_12390,mRNA_12894,mRNA_236,mRNA_2807,mRNA_3630,mRNA_3920,mRNA_4853,mRNA_4896,mRNA_5239,mRNA_6078,mRNA_6129,mRNA_7341,mRNA_8606,mRNA_9382,mRNA_9615
MF	GO:0005388	calcium transmembrane transporter activity, phosphorylative mechanism	7	6	2.34	0.007	0.840103	mRNA_11378,mRNA_1440,mRNA_2009,mRNA_5425,mRNA_8541,mRNA_9325	mRNA_11378,mRNA_1440,mRNA_2009,mRNA_5425,mRNA_8541,mRNA_9325
MF	GO:0005384	manganese ion transmembrane transporter activity	9	7	3.01	0.0084	0.840103	mRNA_11378,mRNA_1286,mRNA_1440,mRNA_2009,mRNA_5425,mRNA_5782,mRNA_8541	mRNA_11378,mRNA_1286,mRNA_1440,mRNA_2009,mRNA_5425,mRNA_5782,mRNA_8541
MF	GO:0016717	oxidoreductase activity, acting on paired donors, with oxidation of a pair of donors resulting in the reduction of molecular oxygen to two molecules of water	11	8	3.68	0.009	0.840103	mRNA_10432,mRNA_11304,mRNA_2001,mRNA_3217,mRNA_4550,mRNA_8551,mRNA_8552,mRNA_8697	mRNA_10432,mRNA_11304,mRNA_2001,mRNA_3217,mRNA_4550,mRNA_8551,mRNA_8552,mRNA_8697
MF	GO:0009055	electron transfer activity	24	14	8.03	0.0106	0.840103	mRNA_11070,mRNA_11995,mRNA_1276,mRNA_2989,mRNA_3574,mRNA_4124,mRNA_4422,mRNA_4494,mRNA_4817,mRNA_5042,mRNA_5760,mRNA_6994,mRNA_749,mRNA_8892	mRNA_11070,mRNA_11995,mRNA_1276,mRNA_2989,mRNA_3574,mRNA_4124,mRNA_4422,mRNA_4494,mRNA_4817,mRNA_5042,mRNA_5760,mRNA_6994,mRNA_749,mRNA_8892
MF	GO:0000774	adenyl-nucleotide exchange factor activity	4	4	1.34	0.0125	0.840103	mRNA_10986,mRNA_1790,mRNA_5286,mRNA_8094	mRNA_10986,mRNA_1790,mRNA_5286,mRNA_8094
MF	GO:0008126	acetylesterase activity	4	4	1.34	0.0125	0.840103	mRNA_12142,mRNA_5199,mRNA_8049,mRNA_8095	mRNA_12142,mRNA_5199,mRNA_8049,mRNA_8095
MF	GO:0008519	ammonium transmembrane transporter activity	4	4	1.34	0.0125	0.840103	mRNA_11053,mRNA_11570,mRNA_1606,mRNA_5605	mRNA_11053,mRNA_11570,mRNA_1606,mRNA_5605
MF	GO:0016899	oxidoreductase activity, acting on the CH-OH group of donors, oxygen as acceptor	4	4	1.34	0.0125	0.840103	mRNA_1716,mRNA_3968,mRNA_6573,mRNA_6593	mRNA_1716,mRNA_3968,mRNA_6573,mRNA_6593
MF	GO:0034338	short-chain carboxylesterase activity	4	4	1.34	0.0125	0.840103	mRNA_12142,mRNA_5199,mRNA_8049,mRNA_8095	mRNA_12142,mRNA_5199,mRNA_8049,mRNA_8095
MF	GO:0061860	DNA clamp unloader activity	4	4	1.34	0.0125	0.840103	mRNA_1077,mRNA_11022,mRNA_12020,mRNA_1420	mRNA_1077,mRNA_11022,mRNA_12020,mRNA_1420
MF	GO:0015077	monovalent inorganic cation transmembrane transporter activity	73	34	24.44	0.0129	0.840103	mRNA_10054,mRNA_10837,mRNA_11053,mRNA_11378,mRNA_11423,mRNA_11453,mRNA_11524,mRNA_11570,mRNA_11603,mRNA_12321,mRNA_12325,mRNA_12361,mRNA_12911,mRNA_1440,mRNA_1606,mRNA_2009,mRNA_2950,mRNA_2989,mRNA_3698,mRNA_3987,mRNA_5005,mRNA_5131,mRNA_522,mRNA_5425,mRNA_5605,mRNA_5760,mRNA_5885,mRNA_5925,mRNA_7219,mRNA_809,mRNA_81,mRNA_8541,mRNA_8892,mRNA_8969	mRNA_10054,mRNA_10837,mRNA_11053,mRNA_11378,mRNA_11423,mRNA_11453,mRNA_11524,mRNA_11570,mRNA_11603,mRNA_12321,mRNA_12325,mRNA_12361,mRNA_12911,mRNA_1440,mRNA_1606,mRNA_2009,mRNA_2950,mRNA_2989,mRNA_3698,mRNA_3987,mRNA_5005,mRNA_5131,mRNA_522,mRNA_5425,mRNA_5605,mRNA_5760,mRNA_5885,mRNA_5925,mRNA_7219,mRNA_809,mRNA_81,mRNA_8541,mRNA_8892,mRNA_8969
MF	GO:0015144	carbohydrate transmembrane transporter activity	18	11	6.03	0.0147	0.840103	mRNA_11423,mRNA_11603,mRNA_2202,mRNA_2950,mRNA_3987,mRNA_5131,mRNA_522,mRNA_5885,mRNA_7219,mRNA_809,mRNA_81	mRNA_11423,mRNA_11603,mRNA_2202,mRNA_2950,mRNA_3987,mRNA_5131,mRNA_522,mRNA_5885,mRNA_7219,mRNA_809,mRNA_81
MF	GO:0008171	O-methyltransferase activity	25	14	8.37	0.0167	0.840103	mRNA_11247,mRNA_11251,mRNA_11254,mRNA_11574,mRNA_11745,mRNA_12236,mRNA_12237,mRNA_2880,mRNA_2881,mRNA_3638,mRNA_4180,mRNA_5078,mRNA_5619,mRNA_7771	mRNA_11247,mRNA_11251,mRNA_11254,mRNA_11574,mRNA_11745,mRNA_12236,mRNA_12237,mRNA_2880,mRNA_2881,mRNA_3638,mRNA_4180,mRNA_5078,mRNA_5619,mRNA_7771
MF	GO:0016651	oxidoreductase activity, acting on NAD(P)H	49	24	16.4	0.017	0.840103	mRNA_10190,mRNA_10545,mRNA_12545,mRNA_12551,mRNA_1276,mRNA_1816,mRNA_239,mRNA_3129,mRNA_3574,mRNA_4718,mRNA_6628,mRNA_6675,mRNA_6994,mRNA_7333,mRNA_7340,mRNA_7415,mRNA_749,mRNA_7719,mRNA_7871,mRNA_7948,mRNA_8471,mRNA_8657,mRNA_9539,mRNA_9896	mRNA_10190,mRNA_10545,mRNA_12545,mRNA_12551,mRNA_1276,mRNA_1816,mRNA_239,mRNA_3129,mRNA_3574,mRNA_4718,mRNA_6628,mRNA_6675,mRNA_6994,mRNA_7333,mRNA_7340,mRNA_7415,mRNA_749,mRNA_7719,mRNA_7871,mRNA_7948,mRNA_8471,mRNA_8657,mRNA_9539,mRNA_9896
MF	GO:0015410	manganese transmembrane transporter activity, phosphorylative mechanism	6	5	2.01	0.0181	0.840103	mRNA_11378,mRNA_1440,mRNA_2009,mRNA_5425,mRNA_8541	mRNA_11378,mRNA_1440,mRNA_2009,mRNA_5425,mRNA_8541
MF	GO:1990042	glycerol dehydrogenase [NAD(P)+] activity	6	5	2.01	0.0181	0.840103	mRNA_10942,mRNA_11037,mRNA_12819,mRNA_2486,mRNA_7932	mRNA_10942,mRNA_11037,mRNA_12819,mRNA_2486,mRNA_7932
MF	GO:0051087	chaperone binding	10	7	3.35	0.02	0.840103	mRNA_10408,mRNA_1611,mRNA_419,mRNA_440,mRNA_5286,mRNA_9292,mRNA_9294	mRNA_10408,mRNA_1611,mRNA_419,mRNA_440,mRNA_5286,mRNA_9292,mRNA_9294
MF	GO:1990939	ATP-dependent microtubule motor activity	8	6	2.68	0.02	0.840103	mRNA_10398,mRNA_1041,mRNA_11090,mRNA_12303,mRNA_4414,mRNA_697	mRNA_10398,mRNA_1041,mRNA_11090,mRNA_12303,mRNA_4414,mRNA_697
MF	GO:0005351	carbohydrate:proton symporter activity	17	10	5.69	0.0278	0.840103	mRNA_11423,mRNA_11603,mRNA_2950,mRNA_3987,mRNA_5131,mRNA_522,mRNA_5885,mRNA_7219,mRNA_809,mRNA_81	mRNA_11423,mRNA_11603,mRNA_2950,mRNA_3987,mRNA_5131,mRNA_522,mRNA_5885,mRNA_7219,mRNA_809,mRNA_81
MF	GO:0005402	carbohydrate:cation symporter activity	17	10	5.69	0.0278	0.840103	mRNA_11423,mRNA_11603,mRNA_2950,mRNA_3987,mRNA_5131,mRNA_522,mRNA_5885,mRNA_7219,mRNA_809,mRNA_81	mRNA_11423,mRNA_11603,mRNA_2950,mRNA_3987,mRNA_5131,mRNA_522,mRNA_5885,mRNA_7219,mRNA_809,mRNA_81
MF	GO:0031177	phosphopantetheine binding	17	10	5.69	0.0278	0.840103	mRNA_10654,mRNA_12253,mRNA_12672,mRNA_3875,mRNA_5618,mRNA_6007,mRNA_6274,mRNA_8415,mRNA_9504,mRNA_9799	mRNA_10654,mRNA_12253,mRNA_12672,mRNA_3875,mRNA_5618,mRNA_6007,mRNA_6274,mRNA_8415,mRNA_9504,mRNA_9799
MF	GO:0022857	transmembrane transporter activity	332	135	111.13	0.0279	0.840103	mRNA_10054,mRNA_10162,mRNA_10329,mRNA_10374,mRNA_10418,mRNA_10510,mRNA_1052,mRNA_10837,mRNA_10970,mRNA_11053,mRNA_11084,mRNA_11101,mRNA_1121,mRNA_11265,mRNA_11277,mRNA_11283,mRNA_11378,mRNA_11423,mRNA_11428,mRNA_11453,mRNA_11524,mRNA_11570,mRNA_11603,mRNA_11629,mRNA_11715,mRNA_11751,mRNA_1180,mRNA_12203,mRNA_12300,mRNA_12321,mRNA_12325,mRNA_12361,mRNA_12497,mRNA_12688,mRNA_12691,mRNA_12705,mRNA_1…	mRNA_10054,mRNA_10162,mRNA_10329,mRNA_10374,mRNA_10418,mRNA_10510,mRNA_1052,mRNA_10837,mRNA_10970,mRNA_11053,mRNA_11084,mRNA_11101,mRNA_1121,mRNA_11265,mRNA_11277,mRNA_11283,mRNA_11378,mRNA_11423,mRNA_11428,mRNA_11453,mRNA_11524,mRNA_11570,mRNA_11603,mRNA_11629,mRNA_11715,mRNA_11751,mRNA_1180,mRNA_12203,mRNA_12300,mRNA_12321,mRNA_12325,mRNA_12361,mRNA_12497,mRNA_12688,mRNA_12691,mRNA_12705,mRNA_1…
MF	GO:0003688	DNA replication origin binding	15	9	5.02	0.0314	0.840103	mRNA_10135,mRNA_11718,mRNA_293,mRNA_3733,mRNA_4490,mRNA_4698,mRNA_5325,mRNA_702,mRNA_9514	mRNA_10135,mRNA_11718,mRNA_293,mRNA_3733,mRNA_4490,mRNA_4698,mRNA_5325,mRNA_702,mRNA_9514
MF	GO:0001216	DNA-binding transcription activator activity	13	8	4.35	0.0353	0.840103	mRNA_10128,mRNA_10212,mRNA_10527,mRNA_11023,mRNA_12105,mRNA_3920,mRNA_4896,mRNA_6129	mRNA_10128,mRNA_10212,mRNA_10527,mRNA_11023,mRNA_12105,mRNA_3920,mRNA_4896,mRNA_6129
MF	GO:0001228	DNA-binding transcription activator activity, RNA polymerase II-specific	13	8	4.35	0.0353	0.840103	mRNA_10128,mRNA_10212,mRNA_10527,mRNA_11023,mRNA_12105,mRNA_3920,mRNA_4896,mRNA_6129	mRNA_10128,mRNA_10212,mRNA_10527,mRNA_11023,mRNA_12105,mRNA_3920,mRNA_4896,mRNA_6129
MF	GO:0010181	FMN binding	27	14	9.04	0.0367	0.840103	mRNA_12423,mRNA_12545,mRNA_12551,mRNA_1816,mRNA_5172,mRNA_5315,mRNA_6628,mRNA_7026,mRNA_7029,mRNA_7719,mRNA_7871,mRNA_7924,mRNA_8565,mRNA_8666	mRNA_12423,mRNA_12545,mRNA_12551,mRNA_1816,mRNA_5172,mRNA_5315,mRNA_6628,mRNA_7026,mRNA_7029,mRNA_7719,mRNA_7871,mRNA_7924,mRNA_8565,mRNA_8666
MF	GO:0000104	succinate dehydrogenase activity	3	3	1	0.0374	0.840103	mRNA_2358,mRNA_4817,mRNA_5042	mRNA_2358,mRNA_4817,mRNA_5042
MF	GO:0002094	polyprenyltransferase activity	3	3	1	0.0374	0.840103	mRNA_10528,mRNA_11599,mRNA_7690	mRNA_10528,mRNA_11599,mRNA_7690
MF	GO:0004129	cytochrome-c oxidase activity	3	3	1	0.0374	0.840103	mRNA_2989,mRNA_5760,mRNA_8892	mRNA_2989,mRNA_5760,mRNA_8892
MF	GO:0015002	heme-copper terminal oxidase activity	3	3	1	0.0374	0.840103	mRNA_2989,mRNA_5760,mRNA_8892	mRNA_2989,mRNA_5760,mRNA_8892
MF	GO:0016618	hydroxypyruvate reductase activity	3	3	1	0.0374	0.840103	mRNA_326,mRNA_333,mRNA_379	mRNA_326,mRNA_333,mRNA_379
MF	GO:0016635	oxidoreductase activity, acting on the CH-CH group of donors, quinone or related compound as acceptor	3	3	1	0.0374	0.840103	mRNA_4333,mRNA_4817,mRNA_5042	mRNA_4333,mRNA_4817,mRNA_5042
MF	GO:0016675	oxidoreductase activity, acting on a heme group of donors	3	3	1	0.0374	0.840103	mRNA_2989,mRNA_5760,mRNA_8892	mRNA_2989,mRNA_5760,mRNA_8892
MF	GO:0016676	oxidoreductase activity, acting on a heme group of donors, oxygen as acceptor	3	3	1	0.0374	0.840103	mRNA_2989,mRNA_5760,mRNA_8892	mRNA_2989,mRNA_5760,mRNA_8892
MF	GO:0030267	glyoxylate reductase (NADP) activity	3	3	1	0.0374	0.840103	mRNA_326,mRNA_333,mRNA_379	mRNA_326,mRNA_333,mRNA_379
MF	GO:0030628	pre-mRNA 3'-splice site binding	3	3	1	0.0374	0.840103	mRNA_166,mRNA_5696,mRNA_6170	mRNA_166,mRNA_5696,mRNA_6170
MF	GO:0031490	chromatin DNA binding	3	3	1	0.0374	0.840103	mRNA_1254,mRNA_4933,mRNA_8118	mRNA_1254,mRNA_4933,mRNA_8118
MF	GO:0045735	nutrient reservoir activity	3	3	1	0.0374	0.840103	mRNA_12098,mRNA_12106,mRNA_6402	mRNA_12098,mRNA_12106,mRNA_6402
MF	GO:0046564	oxalate decarboxylase activity	3	3	1	0.0374	0.840103	mRNA_12098,mRNA_12106,mRNA_6402	mRNA_12098,mRNA_12106,mRNA_6402
MF	GO:0003954	NADH dehydrogenase activity	20	11	6.69	0.0384	0.840103	mRNA_10190,mRNA_1276,mRNA_239,mRNA_4718,mRNA_7333,mRNA_7415,mRNA_749,mRNA_7719,mRNA_7948,mRNA_9539,mRNA_9896	mRNA_10190,mRNA_1276,mRNA_239,mRNA_4718,mRNA_7333,mRNA_7415,mRNA_749,mRNA_7719,mRNA_7948,mRNA_9539,mRNA_9896
MF	GO:0004364	glutathione transferase activity	11	7	3.68	0.0393	0.840103	mRNA_2277,mRNA_3454,mRNA_3683,mRNA_3724,mRNA_4447,mRNA_7927,mRNA_7931	mRNA_2277,mRNA_3454,mRNA_3683,mRNA_3724,mRNA_4447,mRNA_7927,mRNA_7931
MF	GO:0008553	proton-exporting ATPase activity, phosphorylative mechanism	11	7	3.68	0.0393	0.840103	mRNA_11378,mRNA_11524,mRNA_1440,mRNA_2009,mRNA_3698,mRNA_5425,mRNA_8541	mRNA_11378,mRNA_11524,mRNA_1440,mRNA_2009,mRNA_3698,mRNA_5425,mRNA_8541
MF	GO:0005215	transporter activity	362	144	121.18	0.0425	0.840103	mRNA_10054,mRNA_10162,mRNA_10329,mRNA_10374,mRNA_10418,mRNA_10510,mRNA_1052,mRNA_10837,mRNA_10970,mRNA_11053,mRNA_11084,mRNA_11101,mRNA_11102,mRNA_1121,mRNA_11265,mRNA_11277,mRNA_11283,mRNA_11378,mRNA_11423,mRNA_11428,mRNA_11453,mRNA_11524,mRNA_11570,mRNA_11603,mRNA_11629,mRNA_11715,mRNA_11751,mRNA_1180,mRNA_12203,mRNA_12300,mRNA_12321,mRNA_12325,mRNA_12361,mRNA_12451,mRNA_12497,mRNA_12688,mRNA_1…	mRNA_10054,mRNA_10162,mRNA_10329,mRNA_10374,mRNA_10418,mRNA_10510,mRNA_1052,mRNA_10837,mRNA_10970,mRNA_11053,mRNA_11084,mRNA_11101,mRNA_11102,mRNA_1121,mRNA_11265,mRNA_11277,mRNA_11283,mRNA_11378,mRNA_11423,mRNA_11428,mRNA_11453,mRNA_11524,mRNA_11570,mRNA_11603,mRNA_11629,mRNA_11715,mRNA_11751,mRNA_1180,mRNA_12203,mRNA_12300,mRNA_12321,mRNA_12325,mRNA_12361,mRNA_12451,mRNA_12497,mRNA_12688,mRNA_1…
MF	GO:0035673	oligopeptide transmembrane transporter activity	18	10	6.03	0.0442	0.840103	mRNA_11084,mRNA_11715,mRNA_12688,mRNA_12691,mRNA_2954,mRNA_5572,mRNA_6037,mRNA_7270,mRNA_7663,mRNA_8754	mRNA_11084,mRNA_11715,mRNA_12688,mRNA_12691,mRNA_2954,mRNA_5572,mRNA_6037,mRNA_7270,mRNA_7663,mRNA_8754
MF	GO:0003968	RNA-directed 5'-3' RNA polymerase activity	5	4	1.67	0.0459	0.840103	mRNA_11702,mRNA_5211,mRNA_7037,mRNA_8639	mRNA_11702,mRNA_5211,mRNA_7037,mRNA_8639
MF	GO:0008574	ATP-dependent microtubule motor activity, plus-end-directed	5	4	1.67	0.0459	0.840103	mRNA_1041,mRNA_11090,mRNA_12303,mRNA_697	mRNA_1041,mRNA_11090,mRNA_12303,mRNA_697
MF	GO:0016405	CoA-ligase activity	5	4	1.67	0.0459	0.840103	mRNA_10259,mRNA_11015,mRNA_12254,mRNA_1357	mRNA_10259,mRNA_11015,mRNA_12254,mRNA_1357
MF	GO:0016878	acid-thiol ligase activity	7	5	2.34	0.0459	0.840103	mRNA_10259,mRNA_11015,mRNA_12254,mRNA_1357,mRNA_561	mRNA_10259,mRNA_11015,mRNA_12254,mRNA_1357,mRNA_561
MF	GO:0102985	Delta12-fatty-acid desaturase activity	5	4	1.67	0.0459	0.840103	mRNA_2001,mRNA_8551,mRNA_8552,mRNA_8697	mRNA_2001,mRNA_8551,mRNA_8552,mRNA_8697
MF	GO:0015078	proton transmembrane transporter activity	66	29	22.09	0.0479	0.840103	mRNA_10054,mRNA_10837,mRNA_11378,mRNA_11423,mRNA_11453,mRNA_11524,mRNA_11603,mRNA_12321,mRNA_12325,mRNA_12361,mRNA_12911,mRNA_1440,mRNA_2009,mRNA_2950,mRNA_2989,mRNA_3698,mRNA_3987,mRNA_5005,mRNA_5131,mRNA_522,mRNA_5425,mRNA_5760,mRNA_5885,mRNA_5925,mRNA_7219,mRNA_809,mRNA_81,mRNA_8541,mRNA_8892	mRNA_10054,mRNA_10837,mRNA_11378,mRNA_11423,mRNA_11453,mRNA_11524,mRNA_11603,mRNA_12321,mRNA_12325,mRNA_12361,mRNA_12911,mRNA_1440,mRNA_2009,mRNA_2950,mRNA_2989,mRNA_3698,mRNA_3987,mRNA_5005,mRNA_5131,mRNA_522,mRNA_5425,mRNA_5760,mRNA_5885,mRNA_5925,mRNA_7219,mRNA_809,mRNA_81,mRNA_8541,mRNA_8892
MF	GO:0004252	serine-type endopeptidase activity	23	12	7.7	0.049	0.840103	mRNA_10136,mRNA_12434,mRNA_3583,mRNA_3604,mRNA_3606,mRNA_6264,mRNA_7817,mRNA_7841,mRNA_8573,mRNA_8577,mRNA_9355,mRNA_9788	mRNA_10136,mRNA_12434,mRNA_3583,mRNA_3604,mRNA_3606,mRNA_6264,mRNA_7817,mRNA_7841,mRNA_8573,mRNA_8577,mRNA_9355,mRNA_9788
