# Supplementary material for: Transcriptome Analysis Revealed the Mechanism of Inhibition of Saprophytic Growth of Sparassis latifolia by Excessive Oxalic Acid
Source: Cells. 2022 Nov 16;11(22):3636. doi: 10.3390/cells11223636 (PMC9688073; doi:10.3390/cells11223636)
Supplement: Supplementary file 1 [file cells-11-03636-s001.zip › Table S9.xlsx]

## Sheet: Sheet1
Table S9. GO enrichment analysis of the DEGs in the IOA VS CK comparison.
Class	GO id	Term	Annotated	Significant	Expected	P.value	P.adjust	Genelist	NameList
BP	GO:0002181	cytoplasmic translation	148	46	15.5	1.7e-12	3.22e-09	mRNA_10562,mRNA_11234,mRNA_11746,mRNA_1297,mRNA_1306,mRNA_2421,mRNA_2509,mRNA_2848,mRNA_3036,mRNA_3081,mRNA_3449,mRNA_3478,mRNA_3482,mRNA_375,mRNA_382,mRNA_3901,mRNA_3926,mRNA_3949,mRNA_3951,mRNA_421,mRNA_4412,mRNA_4451,mRNA_4512,mRNA_465,mRNA_480,mRNA_5051,mRNA_5431,mRNA_5762,mRNA_6058,mRNA_6223,mRNA_6346,mRNA_6440,mRNA_6851,mRNA_6918,mRNA_713,mRNA_747,mRNA_8011,mRNA_822,mRNA_832,mRNA_8337,mRNA_…	mRNA_10562,mRNA_11234,mRNA_11746,mRNA_1297,mRNA_1306,mRNA_2421,mRNA_2509,mRNA_2848,mRNA_3036,mRNA_3081,mRNA_3449,mRNA_3478,mRNA_3482,mRNA_375,mRNA_382,mRNA_3901,mRNA_3926,mRNA_3949,mRNA_3951,mRNA_421,mRNA_4412,mRNA_4451,mRNA_4512,mRNA_465,mRNA_480,mRNA_5051,mRNA_5431,mRNA_5762,mRNA_6058,mRNA_6223,mRNA_6346,mRNA_6440,mRNA_6851,mRNA_6918,mRNA_713,mRNA_747,mRNA_8011,mRNA_822,mRNA_832,mRNA_8337,mRNA_…
BP	GO:0009405	pathogenesis	112	27	11.73	2e-05	0.01892	mRNA_10507,mRNA_1054,mRNA_1056,mRNA_11428,mRNA_11442,mRNA_12,mRNA_171,mRNA_1863,mRNA_1918,mRNA_29,mRNA_3227,mRNA_3434,mRNA_4124,mRNA_4325,mRNA_4422,mRNA_4661,mRNA_4670,mRNA_5050,mRNA_5489,mRNA_5841,mRNA_7246,mRNA_7817,mRNA_8142,mRNA_8573,mRNA_9216,mRNA_9504,mRNA_9835	mRNA_10507,mRNA_1054,mRNA_1056,mRNA_11428,mRNA_11442,mRNA_12,mRNA_171,mRNA_1863,mRNA_1918,mRNA_29,mRNA_3227,mRNA_3434,mRNA_4124,mRNA_4325,mRNA_4422,mRNA_4661,mRNA_4670,mRNA_5050,mRNA_5489,mRNA_5841,mRNA_7246,mRNA_7817,mRNA_8142,mRNA_8573,mRNA_9216,mRNA_9504,mRNA_9835
BP	GO:0000028	ribosomal small subunit assembly	8	5	0.84	0.00053	0.334253	mRNA_12485,mRNA_465,mRNA_6346,mRNA_6899,mRNA_7149	mRNA_12485,mRNA_465,mRNA_6346,mRNA_6899,mRNA_7149
BP	GO:0006855	drug transmembrane transport	9	5	0.94	0.00108	0.456783	mRNA_11283,mRNA_1886,mRNA_4488,mRNA_7206,mRNA_9091	mRNA_11283,mRNA_1886,mRNA_4488,mRNA_7206,mRNA_9091
BP	GO:0000296	spermine transport	6	4	0.63	0.0015	0.456783	mRNA_11283,mRNA_1886,mRNA_7206,mRNA_9091	mRNA_11283,mRNA_1886,mRNA_7206,mRNA_9091
BP	GO:0010106	cellular response to iron ion starvation	6	4	0.63	0.0015	0.456783	mRNA_4670,mRNA_5841,mRNA_9215,mRNA_9216	mRNA_4670,mRNA_5841,mRNA_9215,mRNA_9216
BP	GO:0000272	polysaccharide catabolic process	52	16	5.45	0.00169	0.456783	mRNA_11303,mRNA_11783,mRNA_12924,mRNA_1313,mRNA_1866,mRNA_2221,mRNA_2483,mRNA_449,mRNA_5623,mRNA_581,mRNA_6449,mRNA_7158,mRNA_7807,mRNA_8204,mRNA_8946,mRNA_912	mRNA_11303,mRNA_11783,mRNA_12924,mRNA_1313,mRNA_1866,mRNA_2221,mRNA_2483,mRNA_449,mRNA_5623,mRNA_581,mRNA_6449,mRNA_7158,mRNA_7807,mRNA_8204,mRNA_8946,mRNA_912
BP	GO:0034308	primary alcohol metabolic process	15	6	1.57	0.00279	0.613849	mRNA_12078,mRNA_3968,mRNA_4972,mRNA_6573,mRNA_6876,mRNA_8464	mRNA_12078,mRNA_3968,mRNA_4972,mRNA_6573,mRNA_6876,mRNA_8464
BP	GO:0000027	ribosomal large subunit assembly	25	8	2.62	0.00292	0.613849	mRNA_12849,mRNA_2421,mRNA_6258,mRNA_6918,mRNA_743,mRNA_832,mRNA_873,mRNA_8889	mRNA_12849,mRNA_2421,mRNA_6258,mRNA_6918,mRNA_743,mRNA_832,mRNA_873,mRNA_8889
BP	GO:0006636	unsaturated fatty acid biosynthetic process	11	5	1.15	0.00332	0.628144	mRNA_2001,mRNA_3217,mRNA_6119,mRNA_8551,mRNA_8552	mRNA_2001,mRNA_3217,mRNA_6119,mRNA_8551,mRNA_8552
BP	GO:0006123	mitochondrial electron transport, cytochrome c to oxygen	4	3	0.42	0.00421	0.667693	mRNA_2989,mRNA_5760,mRNA_8892	mRNA_2989,mRNA_5760,mRNA_8892
BP	GO:0009636	response to toxic substance	52	12	5.45	0.00618	0.667693	mRNA_10698,mRNA_12078,mRNA_2290,mRNA_3454,mRNA_4171,mRNA_4186,mRNA_4447,mRNA_6917,mRNA_7931,mRNA_8657,mRNA_8666,mRNA_8717	mRNA_10698,mRNA_12078,mRNA_2290,mRNA_3454,mRNA_4171,mRNA_4186,mRNA_4447,mRNA_6917,mRNA_7931,mRNA_8657,mRNA_8666,mRNA_8717
BP	GO:0008643	carbohydrate transport	34	9	3.56	0.00668	0.667693	mRNA_11423,mRNA_12087,mRNA_2898,mRNA_3987,mRNA_5131,mRNA_5885,mRNA_6085,mRNA_7562,mRNA_81	mRNA_11423,mRNA_12087,mRNA_2898,mRNA_3987,mRNA_5131,mRNA_5885,mRNA_6085,mRNA_7562,mRNA_81
BP	GO:0044247	cellular polysaccharide catabolic process	18	6	1.89	0.00788	0.667693	mRNA_11783,mRNA_1866,mRNA_5623,mRNA_581,mRNA_6449,mRNA_7807	mRNA_11783,mRNA_1866,mRNA_5623,mRNA_581,mRNA_6449,mRNA_7807
BP	GO:0120252	hydrocarbon metabolic process	5	3	0.52	0.0097	0.667693	mRNA_3968,mRNA_5489,mRNA_6573	mRNA_3968,mRNA_5489,mRNA_6573
BP	GO:0000017	alpha-glucoside transport	2	2	0.21	0.01094	0.667693	mRNA_11423,mRNA_5131	mRNA_11423,mRNA_5131
BP	GO:0000023	maltose metabolic process	2	2	0.21	0.01094	0.667693	mRNA_11423,mRNA_5131	mRNA_11423,mRNA_5131
BP	GO:0015771	trehalose transport	2	2	0.21	0.01094	0.667693	mRNA_11423,mRNA_5131	mRNA_11423,mRNA_5131
BP	GO:0015947	methane metabolic process	2	2	0.21	0.01094	0.667693	mRNA_3968,mRNA_6573	mRNA_3968,mRNA_6573
BP	GO:0032445	fructose import	2	2	0.21	0.01094	0.667693	mRNA_12087,mRNA_81	mRNA_12087,mRNA_81
BP	GO:0042454	ribonucleoside catabolic process	2	2	0.21	0.01094	0.667693	mRNA_5980,mRNA_8973	mRNA_5980,mRNA_8973
BP	GO:0042946	glucoside transport	2	2	0.21	0.01094	0.667693	mRNA_11423,mRNA_5131	mRNA_11423,mRNA_5131
BP	GO:0043446	cellular alkane metabolic process	2	2	0.21	0.01094	0.667693	mRNA_3968,mRNA_6573	mRNA_3968,mRNA_6573
BP	GO:0043448	alkane catabolic process	2	2	0.21	0.01094	0.667693	mRNA_3968,mRNA_6573	mRNA_3968,mRNA_6573
BP	GO:0046188	methane catabolic process	2	2	0.21	0.01094	0.667693	mRNA_3968,mRNA_6573	mRNA_3968,mRNA_6573
BP	GO:0046323	glucose import	2	2	0.21	0.01094	0.667693	mRNA_12087,mRNA_81	mRNA_12087,mRNA_81
BP	GO:0098708	glucose import across plasma membrane	2	2	0.21	0.01094	0.667693	mRNA_12087,mRNA_81	mRNA_12087,mRNA_81
BP	GO:0120253	hydrocarbon catabolic process	2	2	0.21	0.01094	0.667693	mRNA_3968,mRNA_6573	mRNA_3968,mRNA_6573
BP	GO:0140271	hexose import across plasma membrane	2	2	0.21	0.01094	0.667693	mRNA_12087,mRNA_81	mRNA_12087,mRNA_81
BP	GO:1901656	glycoside transport	2	2	0.21	0.01094	0.667693	mRNA_11423,mRNA_5131	mRNA_11423,mRNA_5131
BP	GO:1990539	fructose import across plasma membrane	2	2	0.21	0.01094	0.667693	mRNA_12087,mRNA_81	mRNA_12087,mRNA_81
BP	GO:0015848	spermidine transport	10	4	1.05	0.01489	0.880371	mRNA_10970,mRNA_11283,mRNA_1886,mRNA_7206	mRNA_10970,mRNA_11283,mRNA_1886,mRNA_7206
BP	GO:0043043	peptide biosynthetic process	285	67	29.85	0.01961	1	mRNA_10170,mRNA_10239,mRNA_10308,mRNA_10445,mRNA_10562,mRNA_10572,mRNA_10643,mRNA_11234,mRNA_11610,mRNA_11746,mRNA_12471,mRNA_12485,mRNA_12849,mRNA_1297,mRNA_1306,mRNA_2421,mRNA_2509,mRNA_2848,mRNA_2957,mRNA_3036,mRNA_3081,mRNA_3449,mRNA_3450,mRNA_3478,mRNA_3482,mRNA_375,mRNA_382,mRNA_3901,mRNA_3926,mRNA_3949,mRNA_3951,mRNA_421,mRNA_4412,mRNA_4451,mRNA_4512,mRNA_465,mRNA_4670,mRNA_480,mRNA_5051,m…	mRNA_10170,mRNA_10239,mRNA_10308,mRNA_10445,mRNA_10562,mRNA_10572,mRNA_10643,mRNA_11234,mRNA_11610,mRNA_11746,mRNA_12471,mRNA_12485,mRNA_12849,mRNA_1297,mRNA_1306,mRNA_2421,mRNA_2509,mRNA_2848,mRNA_2957,mRNA_3036,mRNA_3081,mRNA_3449,mRNA_3450,mRNA_3478,mRNA_3482,mRNA_375,mRNA_382,mRNA_3901,mRNA_3926,mRNA_3949,mRNA_3951,mRNA_421,mRNA_4412,mRNA_4451,mRNA_4512,mRNA_465,mRNA_4670,mRNA_480,mRNA_5051,m…
BP	GO:0015695	organic cation transport	11	4	1.15	0.0215	1	mRNA_10970,mRNA_11283,mRNA_1886,mRNA_7206	mRNA_10970,mRNA_11283,mRNA_1886,mRNA_7206
BP	GO:0044550	secondary metabolite biosynthetic process	28	7	2.93	0.02212	1	mRNA_12488,mRNA_1506,mRNA_1622,mRNA_4670,mRNA_5841,mRNA_9504,mRNA_9855	mRNA_12488,mRNA_1506,mRNA_1622,mRNA_4670,mRNA_5841,mRNA_9504,mRNA_9855
BP	GO:0043604	amide biosynthetic process	331	72	34.67	0.02506	1	mRNA_1009,mRNA_10170,mRNA_10239,mRNA_10308,mRNA_10445,mRNA_10562,mRNA_10572,mRNA_10643,mRNA_11234,mRNA_11610,mRNA_11746,mRNA_12471,mRNA_12485,mRNA_12849,mRNA_12945,mRNA_1297,mRNA_1306,mRNA_2421,mRNA_2509,mRNA_2698,mRNA_2848,mRNA_2957,mRNA_3036,mRNA_3081,mRNA_3449,mRNA_3450,mRNA_3478,mRNA_3482,mRNA_375,mRNA_382,mRNA_3901,mRNA_3926,mRNA_3949,mRNA_3951,mRNA_421,mRNA_4412,mRNA_4451,mRNA_4512,mRNA_465…	mRNA_1009,mRNA_10170,mRNA_10239,mRNA_10308,mRNA_10445,mRNA_10562,mRNA_10572,mRNA_10643,mRNA_11234,mRNA_11610,mRNA_11746,mRNA_12471,mRNA_12485,mRNA_12849,mRNA_12945,mRNA_1297,mRNA_1306,mRNA_2421,mRNA_2509,mRNA_2698,mRNA_2848,mRNA_2957,mRNA_3036,mRNA_3081,mRNA_3449,mRNA_3450,mRNA_3478,mRNA_3482,mRNA_375,mRNA_382,mRNA_3901,mRNA_3926,mRNA_3949,mRNA_3951,mRNA_421,mRNA_4412,mRNA_4451,mRNA_4512,mRNA_465…
BP	GO:0098754	detoxification	49	10	5.13	0.02772	1	mRNA_10698,mRNA_12078,mRNA_2290,mRNA_3454,mRNA_4447,mRNA_6917,mRNA_7931,mRNA_8657,mRNA_8666,mRNA_8717	mRNA_10698,mRNA_12078,mRNA_2290,mRNA_3454,mRNA_4447,mRNA_6917,mRNA_7931,mRNA_8657,mRNA_8666,mRNA_8717
BP	GO:0030243	cellulose metabolic process	12	4	1.26	0.02964	1	mRNA_11783,mRNA_1866,mRNA_5623,mRNA_581	mRNA_11783,mRNA_1866,mRNA_5623,mRNA_581
BP	GO:0030245	cellulose catabolic process	12	4	1.26	0.02964	1	mRNA_11783,mRNA_1866,mRNA_5623,mRNA_581	mRNA_11783,mRNA_1866,mRNA_5623,mRNA_581
BP	GO:0051275	beta-glucan catabolic process	12	4	1.26	0.02964	1	mRNA_11783,mRNA_1866,mRNA_5623,mRNA_581	mRNA_11783,mRNA_1866,mRNA_5623,mRNA_581
BP	GO:0015945	methanol metabolic process	3	2	0.31	0.03055	1	mRNA_3968,mRNA_6573	mRNA_3968,mRNA_6573
BP	GO:0044879	morphogenesis checkpoint	3	2	0.31	0.03055	1	mRNA_2028,mRNA_240	mRNA_2028,mRNA_240
BP	GO:1900549	N',N'',N'''-triacetylfusarinine C metabolic process	3	2	0.31	0.03055	1	mRNA_4670,mRNA_5841	mRNA_4670,mRNA_5841
BP	GO:1900551	N',N'',N'''-triacetylfusarinine C biosynthetic process	3	2	0.31	0.03055	1	mRNA_4670,mRNA_5841	mRNA_4670,mRNA_5841
BP	GO:0006412	translation	276	65	28.91	0.03469	1	mRNA_10170,mRNA_10239,mRNA_10308,mRNA_10445,mRNA_10562,mRNA_10572,mRNA_10643,mRNA_11234,mRNA_11610,mRNA_11746,mRNA_12471,mRNA_12485,mRNA_12849,mRNA_1297,mRNA_1306,mRNA_2421,mRNA_2509,mRNA_2848,mRNA_2957,mRNA_3036,mRNA_3081,mRNA_3449,mRNA_3450,mRNA_3478,mRNA_3482,mRNA_375,mRNA_382,mRNA_3901,mRNA_3926,mRNA_3949,mRNA_3951,mRNA_421,mRNA_4412,mRNA_4451,mRNA_4512,mRNA_465,mRNA_480,mRNA_5051,mRNA_5431,m…	mRNA_10170,mRNA_10239,mRNA_10308,mRNA_10445,mRNA_10562,mRNA_10572,mRNA_10643,mRNA_11234,mRNA_11610,mRNA_11746,mRNA_12471,mRNA_12485,mRNA_12849,mRNA_1297,mRNA_1306,mRNA_2421,mRNA_2509,mRNA_2848,mRNA_2957,mRNA_3036,mRNA_3081,mRNA_3449,mRNA_3450,mRNA_3478,mRNA_3482,mRNA_375,mRNA_382,mRNA_3901,mRNA_3926,mRNA_3949,mRNA_3951,mRNA_421,mRNA_4412,mRNA_4451,mRNA_4512,mRNA_465,mRNA_480,mRNA_5051,mRNA_5431,m…
BP	GO:0042273	ribosomal large subunit biogenesis	63	16	6.6	0.03673	1	mRNA_10562,mRNA_11234,mRNA_12849,mRNA_2421,mRNA_3482,mRNA_4412,mRNA_4451,mRNA_5190,mRNA_6258,mRNA_6918,mRNA_713,mRNA_743,mRNA_832,mRNA_8696,mRNA_873,mRNA_8889	mRNA_10562,mRNA_11234,mRNA_12849,mRNA_2421,mRNA_3482,mRNA_4412,mRNA_4451,mRNA_5190,mRNA_6258,mRNA_6918,mRNA_713,mRNA_743,mRNA_832,mRNA_8696,mRNA_873,mRNA_8889
BP	GO:0072593	reactive oxygen species metabolic process	13	4	1.36	0.03937	1	mRNA_354,mRNA_5050,mRNA_6119,mRNA_8657	mRNA_354,mRNA_5050,mRNA_6119,mRNA_8657
BP	GO:0006414	translational elongation	25	6	2.62	0.04011	1	mRNA_12471,mRNA_3449,mRNA_4512,mRNA_5431,mRNA_6152,mRNA_6440	mRNA_12471,mRNA_3449,mRNA_4512,mRNA_5431,mRNA_6152,mRNA_6440
BP	GO:0097237	cellular response to toxic substance	45	9	4.71	0.04033	1	mRNA_10698,mRNA_12078,mRNA_2290,mRNA_3454,mRNA_4447,mRNA_7931,mRNA_8657,mRNA_8666,mRNA_8717	mRNA_10698,mRNA_12078,mRNA_2290,mRNA_3454,mRNA_4447,mRNA_7931,mRNA_8657,mRNA_8666,mRNA_8717
BP	GO:1990748	cellular detoxification	45	9	4.71	0.04033	1	mRNA_10698,mRNA_12078,mRNA_2290,mRNA_3454,mRNA_4447,mRNA_7931,mRNA_8657,mRNA_8666,mRNA_8717	mRNA_10698,mRNA_12078,mRNA_2290,mRNA_3454,mRNA_4447,mRNA_7931,mRNA_8657,mRNA_8666,mRNA_8717
BP	GO:0005975	carbohydrate metabolic process	233	42	24.4	0.04195	1	mRNA_10236,mRNA_10325,mRNA_10612,mRNA_1062,mRNA_11026,mRNA_11186,mRNA_11303,mRNA_11423,mRNA_11725,mRNA_11783,mRNA_12924,mRNA_1313,mRNA_1551,mRNA_1866,mRNA_2221,mRNA_2483,mRNA_253,mRNA_3206,mRNA_3727,mRNA_3925,mRNA_4325,mRNA_4368,mRNA_449,mRNA_464,mRNA_4661,mRNA_5131,mRNA_5399,mRNA_5623,mRNA_5788,mRNA_581,mRNA_6302,mRNA_6449,mRNA_7,mRNA_7158,mRNA_7415,mRNA_7807,mRNA_8204,mRNA_8946,mRNA_912,mRNA_95…	mRNA_10236,mRNA_10325,mRNA_10612,mRNA_1062,mRNA_11026,mRNA_11186,mRNA_11303,mRNA_11423,mRNA_11725,mRNA_11783,mRNA_12924,mRNA_1313,mRNA_1551,mRNA_1866,mRNA_2221,mRNA_2483,mRNA_253,mRNA_3206,mRNA_3727,mRNA_3925,mRNA_4325,mRNA_4368,mRNA_449,mRNA_464,mRNA_4661,mRNA_5131,mRNA_5399,mRNA_5623,mRNA_5788,mRNA_581,mRNA_6302,mRNA_6449,mRNA_7,mRNA_7158,mRNA_7415,mRNA_7807,mRNA_8204,mRNA_8946,mRNA_912,mRNA_95…
BP	GO:0019299	rhamnose metabolic process	8	3	0.84	0.04277	1	mRNA_7415,mRNA_9539,mRNA_9896	mRNA_7415,mRNA_9539,mRNA_9896
BP	GO:0019301	rhamnose catabolic process	8	3	0.84	0.04277	1	mRNA_7415,mRNA_9539,mRNA_9896	mRNA_7415,mRNA_9539,mRNA_9896
BP	GO:1901617	organic hydroxy compound biosynthetic process	60		6.28	0.04419	1	mRNA_10432,mRNA_11725,mRNA_12078,mRNA_1506,mRNA_4670,mRNA_5399,mRNA_5841,mRNA_5900,mRNA_6876,mRNA_7090,mRNA_9835	mRNA_10432,mRNA_11725,mRNA_12078,mRNA_1506,mRNA_4670,mRNA_5399,mRNA_5841,mRNA_5900,mRNA_6876,mRNA_7090,mRNA_9835
BP	GO:0043603	cellular amide metabolic process	377	76	39.48	0.04534	1	mRNA_1009,mRNA_10170,mRNA_10239,mRNA_10308,mRNA_10445,mRNA_10562,mRNA_10572,mRNA_10643,mRNA_1067,mRNA_11234,mRNA_11610,mRNA_11746,mRNA_12471,mRNA_12485,mRNA_12849,mRNA_12945,mRNA_1297,mRNA_1306,mRNA_2421,mRNA_2509,mRNA_2698,mRNA_2848,mRNA_2957,mRNA_3036,mRNA_3081,mRNA_3449,mRNA_3450,mRNA_3478,mRNA_3482,mRNA_375,mRNA_382,mRNA_3901,mRNA_3926,mRNA_3949,mRNA_3951,mRNA_421,mRNA_4412,mRNA_4451,mRNA_451…	mRNA_1009,mRNA_10170,mRNA_10239,mRNA_10308,mRNA_10445,mRNA_10562,mRNA_10572,mRNA_10643,mRNA_1067,mRNA_11234,mRNA_11610,mRNA_11746,mRNA_12471,mRNA_12485,mRNA_12849,mRNA_12945,mRNA_1297,mRNA_1306,mRNA_2421,mRNA_2509,mRNA_2698,mRNA_2848,mRNA_2957,mRNA_3036,mRNA_3081,mRNA_3449,mRNA_3450,mRNA_3478,mRNA_3482,mRNA_375,mRNA_382,mRNA_3901,mRNA_3926,mRNA_3949,mRNA_3951,mRNA_421,mRNA_4412,mRNA_4451,mRNA_451…
CC	GO:0022625	cytosolic large ribosomal subunit	42	34	4.35	4.9e-27	1.55e-24	mRNA_10308,mRNA_10562,mRNA_11234,mRNA_11746,mRNA_12849,mRNA_1297,mRNA_1306,mRNA_2421,mRNA_2848,mRNA_3482,mRNA_375,mRNA_3901,mRNA_3926,mRNA_3951,mRNA_4412,mRNA_4451,mRNA_4512,mRNA_480,mRNA_5051,mRNA_5190,mRNA_6058,mRNA_6223,mRNA_6463,mRNA_6851,mRNA_6918,mRNA_713,mRNA_743,mRNA_822,mRNA_832,mRNA_8337,mRNA_838,mRNA_8490,mRNA_8502,mRNA_873	mRNA_10308,mRNA_10562,mRNA_11234,mRNA_11746,mRNA_12849,mRNA_1297,mRNA_1306,mRNA_2421,mRNA_2848,mRNA_3482,mRNA_375,mRNA_3901,mRNA_3926,mRNA_3951,mRNA_4412,mRNA_4451,mRNA_4512,mRNA_480,mRNA_5051,mRNA_5190,mRNA_6058,mRNA_6223,mRNA_6463,mRNA_6851,mRNA_6918,mRNA_713,mRNA_743,mRNA_822,mRNA_832,mRNA_8337,mRNA_838,mRNA_8490,mRNA_8502,mRNA_873
CC	GO:0005576	extracellular region	162	47	16.79	1.1e-11	1.74e-09	mRNA_10507,mRNA_10733,mRNA_11138,mRNA_11303,mRNA_11442,mRNA_11564,mRNA_11915,mRNA_12924,mRNA_1313,mRNA_171,mRNA_1866,mRNA_2034,mRNA_2150,mRNA_2221,mRNA_2483,mRNA_253,mRNA_29,mRNA_3207,mRNA_3588,mRNA_3727,mRNA_3922,mRNA_4325,mRNA_449,mRNA_4744,mRNA_530,mRNA_5623,mRNA_5788,mRNA_581,mRNA_6302,mRNA_6449,mRNA_6519,mRNA_6829,mRNA_7158,mRNA_72,mRNA_7807,mRNA_7817,mRNA_7841,mRNA_800,mRNA_8049,mRNA_8095,m…	mRNA_10507,mRNA_10733,mRNA_11138,mRNA_11303,mRNA_11442,mRNA_11564,mRNA_11915,mRNA_12924,mRNA_1313,mRNA_171,mRNA_1866,mRNA_2034,mRNA_2150,mRNA_2221,mRNA_2483,mRNA_253,mRNA_29,mRNA_3207,mRNA_3588,mRNA_3727,mRNA_3922,mRNA_4325,mRNA_449,mRNA_4744,mRNA_530,mRNA_5623,mRNA_5788,mRNA_581,mRNA_6302,mRNA_6449,mRNA_6519,mRNA_6829,mRNA_7158,mRNA_72,mRNA_7807,mRNA_7817,mRNA_7841,mRNA_800,mRNA_8049,mRNA_8095,m…
CC	GO:0022627	cytosolic small ribosomal subunit	30	18	3.11	3.5e-11	3.69e-09	mRNA_11610,mRNA_12471,mRNA_12485,mRNA_2509,mRNA_3081,mRNA_3449,mRNA_3478,mRNA_382,mRNA_3949,mRNA_421,mRNA_465,mRNA_6346,mRNA_6440,mRNA_6899,mRNA_7149,mRNA_747,mRNA_8011,mRNA_9335	mRNA_11610,mRNA_12471,mRNA_12485,mRNA_2509,mRNA_3081,mRNA_3449,mRNA_3478,mRNA_382,mRNA_3949,mRNA_421,mRNA_465,mRNA_6346,mRNA_6440,mRNA_6899,mRNA_7149,mRNA_747,mRNA_8011,mRNA_9335
CC	GO:0005777	peroxisome	60	14	6.22	0.0026	0.2054	mRNA_10236,mRNA_10400,mRNA_10698,mRNA_223,mRNA_2565,mRNA_3968,mRNA_4670,mRNA_4707,mRNA_5050,mRNA_5841,mRNA_6056,mRNA_6573,mRNA_7080,mRNA_7223	mRNA_10236,mRNA_10400,mRNA_10698,mRNA_223,mRNA_2565,mRNA_3968,mRNA_4670,mRNA_4707,mRNA_5050,mRNA_5841,mRNA_6056,mRNA_6573,mRNA_7080,mRNA_7223
CC	GO:0005618	cell wall	27	8	2.8	0.0047	0.29704	mRNA_1062,mRNA_11186,mRNA_11564,mRNA_3588,mRNA_4325,mRNA_5050,mRNA_5399,mRNA_7807	mRNA_1062,mRNA_11186,mRNA_11564,mRNA_3588,mRNA_4325,mRNA_5050,mRNA_5399,mRNA_7807
CC	GO:0005887	integral component of plasma membrane	68	14	7.05	0.0086	0.42265	mRNA_10510,mRNA_11283,mRNA_11423,mRNA_12087,mRNA_1886,mRNA_3000,mRNA_3987,mRNA_4488,mRNA_5131,mRNA_5379,mRNA_5885,mRNA_7206,mRNA_81,mRNA_9091	mRNA_10510,mRNA_11283,mRNA_11423,mRNA_12087,mRNA_1886,mRNA_3000,mRNA_3987,mRNA_4488,mRNA_5131,mRNA_5379,mRNA_5885,mRNA_7206,mRNA_81,mRNA_9091
CC	GO:0033573	high-affinity iron permease complex	2	2	0.21	0.0107	0.42265	mRNA_9215,mRNA_9216	mRNA_9215,mRNA_9216
CC	GO:1905862	ferroxidase complex	2	2	0.21	0.0107	0.42265	mRNA_9215,mRNA_9216	mRNA_9215,mRNA_9216
CC	GO:0005840	ribosome	129	63	13.37	0.0128	0.449422	mRNA_10154,mRNA_10170,mRNA_10239,mRNA_10308,mRNA_10445,mRNA_10562,mRNA_10572,mRNA_10577,mRNA_10643,mRNA_11234,mRNA_11448,mRNA_11610,mRNA_11746,mRNA_12471,mRNA_12485,mRNA_12849,mRNA_1297,mRNA_1306,mRNA_2421,mRNA_2509,mRNA_2848,mRNA_3081,mRNA_3449,mRNA_3450,mRNA_3478,mRNA_3482,mRNA_375,mRNA_382,mRNA_3901,mRNA_3926,mRNA_3949,mRNA_3951,mRNA_421,mRNA_4412,mRNA_4451,mRNA_4512,mRNA_465,mRNA_480,mRNA_505…	mRNA_10154,mRNA_10170,mRNA_10239,mRNA_10308,mRNA_10445,mRNA_10562,mRNA_10572,mRNA_10577,mRNA_10643,mRNA_11234,mRNA_11448,mRNA_11610,mRNA_11746,mRNA_12471,mRNA_12485,mRNA_12849,mRNA_1297,mRNA_1306,mRNA_2421,mRNA_2509,mRNA_2848,mRNA_3081,mRNA_3449,mRNA_3450,mRNA_3478,mRNA_3482,mRNA_375,mRNA_382,mRNA_3901,mRNA_3926,mRNA_3949,mRNA_3951,mRNA_421,mRNA_4412,mRNA_4451,mRNA_4512,mRNA_465,mRNA_480,mRNA_505…
CC	GO:0009277	fungal-type cell wall	21	6	2.18	0.0167	0.52772	mRNA_1062,mRNA_11186,mRNA_11564,mRNA_3588,mRNA_5050,mRNA_5399	mRNA_1062,mRNA_11186,mRNA_11564,mRNA_3588,mRNA_5050,mRNA_5399
CC	GO:0005782	peroxisomal matrix	7	3	0.73	0.0281	0.66992	mRNA_10236,mRNA_3968,mRNA_6573	mRNA_10236,mRNA_3968,mRNA_6573
CC	GO:0031907	microbody lumen	7	3	0.73	0.0281	0.66992	mRNA_10236,mRNA_3968,mRNA_6573	mRNA_10236,mRNA_3968,mRNA_6573
CC	GO:0005751	mitochondrial respiratory chain complex IV	3	2	0.31	0.0299	0.66992	mRNA_5760,mRNA_8892	mRNA_5760,mRNA_8892
CC	GO:0045277	respiratory chain complex IV	3	2	0.31	0.0299	0.66992	mRNA_5760,mRNA_8892	mRNA_5760,mRNA_8892
CC	GO:0005615	extracellular space	24	6	2.49	0.0318	0.66992	mRNA_11915,mRNA_29,mRNA_7817,mRNA_7841,mRNA_8573,mRNA_9797	mRNA_11915,mRNA_29,mRNA_7817,mRNA_7841,mRNA_8573,mRNA_9797
MF	GO:0003735	structural constituent of ribosome	111	59	13.04	2.2e-27	1.61e-24	mRNA_10170,mRNA_10239,mRNA_10308,mRNA_10445,mRNA_10562,mRNA_10572,mRNA_10643,mRNA_11234,mRNA_11610,mRNA_11746,mRNA_12485,mRNA_12849,mRNA_1297,mRNA_1306,mRNA_2421,mRNA_2509,mRNA_2848,mRNA_3081,mRNA_3449,mRNA_3450,mRNA_3478,mRNA_3482,mRNA_375,mRNA_382,mRNA_3901,mRNA_3926,mRNA_3949,mRNA_3951,mRNA_421,mRNA_4412,mRNA_4451,mRNA_4512,mRNA_465,mRNA_480,mRNA_5051,mRNA_5190,mRNA_6058,mRNA_6152,mRNA_6153,mR…	mRNA_10170,mRNA_10239,mRNA_10308,mRNA_10445,mRNA_10562,mRNA_10572,mRNA_10643,mRNA_11234,mRNA_11610,mRNA_11746,mRNA_12485,mRNA_12849,mRNA_1297,mRNA_1306,mRNA_2421,mRNA_2509,mRNA_2848,mRNA_3081,mRNA_3449,mRNA_3450,mRNA_3478,mRNA_3482,mRNA_375,mRNA_382,mRNA_3901,mRNA_3926,mRNA_3949,mRNA_3951,mRNA_421,mRNA_4412,mRNA_4451,mRNA_4512,mRNA_465,mRNA_480,mRNA_5051,mRNA_5190,mRNA_6058,mRNA_6152,mRNA_6153,mR…
MF	GO:0004022	alcohol dehydrogenase (NAD+) activity	13	8	1.53	2.6e-05	0.009542	mRNA_12699,mRNA_3990,mRNA_4092,mRNA_5960,mRNA_6607,mRNA_6876,mRNA_6886,mRNA_9454	mRNA_12699,mRNA_3990,mRNA_4092,mRNA_5960,mRNA_6607,mRNA_6876,mRNA_6886,mRNA_9454
MF	GO:0016491	oxidoreductase activity	647	118	76	6.4e-05	0.0156587	mRNA_1009,mRNA_10163,mRNA_10164,mRNA_10432,mRNA_1054,mRNA_1055,mRNA_1056,mRNA_10698,mRNA_10730,mRNA_10972,mRNA_11080,mRNA_11138,mRNA_11443,mRNA_11648,mRNA_11782,mRNA_11897,mRNA_11986,mRNA_12,mRNA_12253,mRNA_12357,mRNA_12415,mRNA_12422,mRNA_12545,mRNA_12672,mRNA_12699,mRNA_1506,mRNA_1622,mRNA_1716,mRNA_1863,mRNA_1869,mRNA_1871,mRNA_1918,mRNA_1951,mRNA_2001,mRNA_2032,mRNA_2409,mRNA_2900,mRNA_2916,m…	mRNA_1009,mRNA_10163,mRNA_10164,mRNA_10432,mRNA_1054,mRNA_1055,mRNA_1056,mRNA_10698,mRNA_10730,mRNA_10972,mRNA_11080,mRNA_11138,mRNA_11443,mRNA_11648,mRNA_11782,mRNA_11897,mRNA_11986,mRNA_12,mRNA_12253,mRNA_12357,mRNA_12415,mRNA_12422,mRNA_12545,mRNA_12672,mRNA_12699,mRNA_1506,mRNA_1622,mRNA_1716,mRNA_1863,mRNA_1869,mRNA_1871,mRNA_1918,mRNA_1951,mRNA_2001,mRNA_2032,mRNA_2409,mRNA_2900,mRNA_2916,m…
MF	GO:0019843	rRNA binding	37	12	4.35	0.0007	0.12478	mRNA_10643,mRNA_12485,mRNA_12849,mRNA_2421,mRNA_3951,mRNA_421,mRNA_4451,mRNA_5051,mRNA_6899,mRNA_822,mRNA_873,mRNA_876	mRNA_10643,mRNA_12485,mRNA_12849,mRNA_2421,mRNA_3951,mRNA_421,mRNA_4451,mRNA_5051,mRNA_6899,mRNA_822,mRNA_873,mRNA_876
MF	GO:0004567	beta-mannosidase activity	5	4	0.59	0.00085	0.12478	mRNA_253,mRNA_6449,mRNA_7158,mRNA_912	mRNA_253,mRNA_6449,mRNA_7158,mRNA_912
MF	GO:0004129	cytochrome-c oxidase activity	3	3	0.35	0.00161	0.196957	mRNA_2989,mRNA_5760,mRNA_8892	mRNA_2989,mRNA_5760,mRNA_8892
MF	GO:0000297	spermine transmembrane transporter activity	6	4	0.7	0.00232	0.243269	mRNA_11283,mRNA_1886,mRNA_7206,mRNA_9091	mRNA_11283,mRNA_1886,mRNA_7206,mRNA_9091
MF	GO:0004190	aspartic-type endopeptidase activity	46	12	5.4	0.00546	0.336906	mRNA_10507,mRNA_11442,mRNA_12862,mRNA_171,mRNA_2150,mRNA_2223,mRNA_3207,mRNA_3753,mRNA_5805,mRNA_6829,mRNA_7537,mRNA_8142	mRNA_10507,mRNA_11442,mRNA_12862,mRNA_171,mRNA_2150,mRNA_2223,mRNA_3207,mRNA_3753,mRNA_5805,mRNA_6829,mRNA_7537,mRNA_8142
MF	GO:0015926	glucosidase activity	35	10	4.11	0.00546	0.336906	mRNA_11783,mRNA_12924,mRNA_1866,mRNA_209,mRNA_2221,mRNA_4325,mRNA_4876,mRNA_5623,mRNA_5788,mRNA_7807	mRNA_11783,mRNA_12924,mRNA_1866,mRNA_209,mRNA_2221,mRNA_4325,mRNA_4876,mRNA_5623,mRNA_5788,mRNA_7807
MF	GO:0016717	oxidoreductase activity, acting on paired donors, with oxidation of a pair of donors resulting in the reduction of molecular oxygen to two molecules of water	11	5	1.29	0.00552	0.336906	mRNA_10432,mRNA_2001,mRNA_3217,mRNA_8551,mRNA_8552	mRNA_10432,mRNA_2001,mRNA_3217,mRNA_8551,mRNA_8552
MF	GO:0016899	oxidoreductase activity, acting on the CH-OH group of donors, oxygen as acceptor	4	3	0.47	0.00588	0.336906	mRNA_1716,mRNA_3968,mRNA_6573	mRNA_1716,mRNA_3968,mRNA_6573
MF	GO:0004553	hydrolase activity, hydrolyzing O-glycosyl compounds	95	27	11.16	0.00794	0.336906	mRNA_10325,mRNA_1062,mRNA_10733,mRNA_11186,mRNA_11303,mRNA_11783,mRNA_12924,mRNA_1313,mRNA_1866,mRNA_209,mRNA_2221,mRNA_2483,mRNA_253,mRNA_3727,mRNA_4325,mRNA_449,mRNA_4876,mRNA_5623,mRNA_5788,mRNA_581,mRNA_6302,mRNA_6449,mRNA_7158,mRNA_7807,mRNA_8204,mRNA_8946,mRNA_912	mRNA_10325,mRNA_1062,mRNA_10733,mRNA_11186,mRNA_11303,mRNA_11783,mRNA_12924,mRNA_1313,mRNA_1866,mRNA_209,mRNA_2221,mRNA_2483,mRNA_253,mRNA_3727,mRNA_4325,mRNA_449,mRNA_4876,mRNA_5623,mRNA_5788,mRNA_581,mRNA_6302,mRNA_6449,mRNA_7158,mRNA_7807,mRNA_8204,mRNA_8946,mRNA_912
MF	GO:0005351	carbohydrate:proton symporter activity	17	6	2	0.0101	0.336906	mRNA_11423,mRNA_12087,mRNA_3987,mRNA_5131,mRNA_5885,mRNA_81	mRNA_11423,mRNA_12087,mRNA_3987,mRNA_5131,mRNA_5885,mRNA_81
MF	GO:0005402	carbohydrate:cation symporter activity	17	6	2	0.0101	0.336906	mRNA_11423,mRNA_12087,mRNA_3987,mRNA_5131,mRNA_5885,mRNA_81	mRNA_11423,mRNA_12087,mRNA_3987,mRNA_5131,mRNA_5885,mRNA_81
MF	GO:0008810	cellulase activity	5	3	0.59	0.01342	0.336906	mRNA_449,mRNA_581,mRNA_8946	mRNA_449,mRNA_581,mRNA_8946
MF	GO:0016641	oxidoreductase activity, acting on the CH-NH2 group of donors, oxygen as acceptor	5	3	0.59	0.01342	0.336906	mRNA_7080,mRNA_7090,mRNA_7440	mRNA_7080,mRNA_7090,mRNA_7440
MF	GO:0030247	polysaccharide binding	5	3	0.59	0.01342	0.336906	mRNA_2221,mRNA_2483,mRNA_581	mRNA_2221,mRNA_2483,mRNA_581
MF	GO:0102985	Delta12-fatty-acid desaturase activity	5	3	0.59	0.01342	0.336906	mRNA_2001,mRNA_8551,mRNA_8552	mRNA_2001,mRNA_8551,mRNA_8552
MF	GO:0008422	beta-glucosidase activity	23	7	2.7	0.01343	0.336906	mRNA_11783,mRNA_12924,mRNA_1866,mRNA_209,mRNA_4325,mRNA_5623,mRNA_5788	mRNA_11783,mRNA_12924,mRNA_1866,mRNA_209,mRNA_4325,mRNA_5623,mRNA_5788
MF	GO:0015144	carbohydrate transmembrane transporter activity	18	6	2.11	0.01368	0.336906	mRNA_11423,mRNA_12087,mRNA_3987,mRNA_5131,mRNA_5885,mRNA_81	mRNA_11423,mRNA_12087,mRNA_3987,mRNA_5131,mRNA_5885,mRNA_81
MF	GO:0003884	D-amino-acid oxidase activity	2	2	0.23	0.01377	0.336906	mRNA_7080,mRNA_7440	mRNA_7080,mRNA_7440
MF	GO:0005352	alpha-glucoside:proton symporter activity	2	2	0.23	0.01377	0.336906	mRNA_11423,mRNA_5131	mRNA_11423,mRNA_5131
MF	GO:0015151	alpha-glucoside transmembrane transporter activity	2	2	0.23	0.01377	0.336906	mRNA_11423,mRNA_5131	mRNA_11423,mRNA_5131
MF	GO:0015574	trehalose transmembrane transporter activity	2	2	0.23	0.01377	0.336906	mRNA_11423,mRNA_5131	mRNA_11423,mRNA_5131
MF	GO:0016985	mannan endo-1,4-beta-mannosidase activity	2	2	0.23	0.01377	0.336906	mRNA_253,mRNA_6449	mRNA_253,mRNA_6449
MF	GO:0033946	xyloglucan-specific endo-beta-1,4-glucanase activity	2	2	0.23	0.01377	0.336906	mRNA_449,mRNA_8946	mRNA_449,mRNA_8946
MF	GO:0042947	glucoside transmembrane transporter activity	2	2	0.23	0.01377	0.336906	mRNA_11423,mRNA_5131	mRNA_11423,mRNA_5131
MF	GO:0047639	alcohol oxidase activity	2	2	0.23	0.01377	0.336906	mRNA_3968,mRNA_6573	mRNA_3968,mRNA_6573
MF	GO:0052736	beta-glucanase activity	2	2	0.23	0.01377	0.336906	mRNA_449,mRNA_8946	mRNA_449,mRNA_8946
MF	GO:0070330	aromatase activity	2	2	0.23	0.01377	0.336906	mRNA_11897,mRNA_6628	mRNA_11897,mRNA_6628
MF	GO:0016638	oxidoreductase activity, acting on the CH-NH2 group of donors	9	4	1.06	0.01459	0.345454	mRNA_662,mRNA_7080,mRNA_7090,mRNA_7440	mRNA_662,mRNA_7080,mRNA_7090,mRNA_7440
MF	GO:0015606	spermidine transmembrane transporter activity	10	4	1.17	0.0221	0.47633	mRNA_10970,mRNA_11283,mRNA_1886,mRNA_7206	mRNA_10970,mRNA_11283,mRNA_1886,mRNA_7206
MF	GO:0015291	secondary active transmembrane transporter activity	81	16	9.51	0.02392	0.47633	mRNA_10510,mRNA_10837,mRNA_11283,mRNA_11423,mRNA_12087,mRNA_12321,mRNA_1623,mRNA_1886,mRNA_3987,mRNA_4619,mRNA_5131,mRNA_5379,mRNA_5885,mRNA_7206,mRNA_7562,mRNA_81	mRNA_10510,mRNA_10837,mRNA_11283,mRNA_11423,mRNA_12087,mRNA_12321,mRNA_1623,mRNA_1886,mRNA_3987,mRNA_4619,mRNA_5131,mRNA_5379,mRNA_5885,mRNA_7206,mRNA_7562,mRNA_81
MF	GO:0015295	solute:proton symporter activity	21	6	2.47	0.0295	0.47633	mRNA_11423,mRNA_12087,mRNA_3987,mRNA_5131,mRNA_5885,mRNA_81	mRNA_11423,mRNA_12087,mRNA_3987,mRNA_5131,mRNA_5885,mRNA_81
MF	GO:0072341	modified amino acid binding	21	6	2.47	0.0295	0.47633	mRNA_12253,mRNA_12672,mRNA_2028,mRNA_5618,mRNA_8415,mRNA_9504	mRNA_12253,mRNA_12672,mRNA_2028,mRNA_5618,mRNA_8415,mRNA_9504
MF	GO:0004364	glutathione transferase activity	11	4	1.29	0.03158	0.47633	mRNA_2290,mRNA_3454,mRNA_4447,mRNA_7931	mRNA_2290,mRNA_3454,mRNA_4447,mRNA_7931
MF	GO:0015101	organic cation transmembrane transporter activity	11	4	1.29	0.03158	0.47633	mRNA_10970,mRNA_11283,mRNA_1886,mRNA_7206	mRNA_10970,mRNA_11283,mRNA_1886,mRNA_7206
MF	GO:0010181	FMN binding	27	7	3.17	0.03221	0.47633	mRNA_11138,mRNA_11897,mRNA_12422,mRNA_12545,mRNA_6628,mRNA_7090,mRNA_8666	mRNA_11138,mRNA_11897,mRNA_12422,mRNA_12545,mRNA_6628,mRNA_7090,mRNA_8666
MF	GO:0015294	solute:cation symporter activity	22	6	2.58	0.03668	0.47633	mRNA_11423,mRNA_12087,mRNA_3987,mRNA_5131,mRNA_5885,mRNA_81	mRNA_11423,mRNA_12087,mRNA_3987,mRNA_5131,mRNA_5885,mRNA_81
MF	GO:0004096	catalase activity	3	2	0.35	0.03809	0.47633	mRNA_354,mRNA_5050	mRNA_354,mRNA_5050
MF	GO:0004174	electron-transferring-flavoprotein dehydrogenase activity	3	2	0.35	0.03809	0.47633	mRNA_4124,mRNA_4422	mRNA_4124,mRNA_4422
MF	GO:0016649	oxidoreductase activity, acting on the CH-NH group of donors, quinone or similar compound as acceptor	3	2	0.35	0.03809	0.47633	mRNA_4124,mRNA_4422	mRNA_4124,mRNA_4422
MF	GO:0004338	glucan exo-1,3-beta-glucosidase activity	7	3	0.82	0.03922	0.47633	mRNA_209,mRNA_4325,mRNA_5788	mRNA_209,mRNA_4325,mRNA_5788
MF	GO:0031177	phosphopantetheine binding	17	5	2	0.04079	0.47633	mRNA_12253,mRNA_12672,mRNA_5618,mRNA_8415,mRNA_9504	mRNA_12253,mRNA_12672,mRNA_5618,mRNA_8415,mRNA_9504
MF	GO:0020037	heme binding	115	20	13.51	0.04433	0.47633	mRNA_10432,mRNA_1054,mRNA_1055,mRNA_1056,mRNA_11648,mRNA_11897,mRNA_12357,mRNA_2032,mRNA_3008,mRNA_3217,mRNA_354,mRNA_4138,mRNA_5050,mRNA_5483,mRNA_5606,mRNA_5957,mRNA_6119,mRNA_6628,mRNA_9500,mRNA_9508	mRNA_10432,mRNA_1054,mRNA_1055,mRNA_1056,mRNA_11648,mRNA_11897,mRNA_12357,mRNA_2032,mRNA_3008,mRNA_3217,mRNA_354,mRNA_4138,mRNA_5050,mRNA_5483,mRNA_5606,mRNA_5957,mRNA_6119,mRNA_6628,mRNA_9500,mRNA_9508
MF	GO:0046906	tetrapyrrole binding	115	20	13.51	0.04433	0.47633	mRNA_10432,mRNA_1054,mRNA_1055,mRNA_1056,mRNA_11648,mRNA_11897,mRNA_12357,mRNA_2032,mRNA_3008,mRNA_3217,mRNA_354,mRNA_4138,mRNA_5050,mRNA_5483,mRNA_5606,mRNA_5957,mRNA_6119,mRNA_6628,mRNA_9500,mRNA_9508	mRNA_10432,mRNA_1054,mRNA_1055,mRNA_1056,mRNA_11648,mRNA_11897,mRNA_12357,mRNA_2032,mRNA_3008,mRNA_3217,mRNA_354,mRNA_4138,mRNA_5050,mRNA_5483,mRNA_5606,mRNA_5957,mRNA_6119,mRNA_6628,mRNA_9500,mRNA_9508
MF	GO:0022804	active transmembrane transporter activity	144	24	16.91	0.0459	0.47633	mRNA_10510,mRNA_10837,mRNA_11283,mRNA_11423,mRNA_11428,mRNA_12087,mRNA_12321,mRNA_1259,mRNA_1623,mRNA_1886,mRNA_3987,mRNA_4171,mRNA_4186,mRNA_4619,mRNA_5131,mRNA_5379,mRNA_5885,mRNA_6246,mRNA_6917,mRNA_7206,mRNA_7562,mRNA_81,mRNA_9325,mRNA_9858	mRNA_10510,mRNA_10837,mRNA_11283,mRNA_11423,mRNA_11428,mRNA_12087,mRNA_12321,mRNA_1259,mRNA_1623,mRNA_1886,mRNA_3987,mRNA_4171,mRNA_4186,mRNA_4619,mRNA_5131,mRNA_5379,mRNA_5885,mRNA_6246,mRNA_6917,mRNA_7206,mRNA_7562,mRNA_81,mRNA_9325,mRNA_9858
